# Supplementary material for: MemPrep, a new technology for isolating organellar membranes provides fingerprints of lipid bilayer stress
Source: EMBO J. 2024 Mar 15;43(8):13. doi: 10.1038/s44318-024-00063-y (PMC11021466; doi:10.1038/s44318-024-00063-y)
Supplement: Supplementary file 2 — Source Data Fig. 1 [file 44318_2024_63_MOESM2_ESM.zip]

Archive with 32 entries (31 files):
- Figure 1B_immunoblots.pdf
- __MACOSX/._Figure 1B_immunoblots.pdf
- Figure 1C_microscopy/
- __MACOSX/._Figure 1C_microscopy
- Figure 1C_microscopy/lysate_DIC.zvi
- __MACOSX/Figure 1C_microscopy/._lysate_DIC.zvi
- Figure 1C_microscopy/eluate_DIC.zvi
- __MACOSX/Figure 1C_microscopy/._eluate_DIC.zvi
- Figure 1C_microscopy/P100_GFP.zvi
- __MACOSX/Figure 1C_microscopy/._P100_GFP.zvi
- Figure 1C_microscopy/cells_DIC_GFP.czi
- __MACOSX/Figure 1C_microscopy/._cells_DIC_GFP.czi
- Figure 1C_microscopy/bind_DIC.zvi
- __MACOSX/Figure 1C_microscopy/._bind_DIC.zvi
- Figure 1C_microscopy/load_DIC.zvi
- __MACOSX/Figure 1C_microscopy/._load_DIC.zvi
- Figure 1C_microscopy/P100_DIC.zvi
- __MACOSX/Figure 1C_microscopy/._P100_DIC.zvi
- Figure 1C_microscopy/lysate_GFP.zvi
- __MACOSX/Figure 1C_microscopy/._lysate_GFP.zvi
- Figure 1C_microscopy/eluate_GFP.zvi
- __MACOSX/Figure 1C_microscopy/._eluate_GFP.zvi
- Figure 1C_microscopy/load_GFP.zvi
- __MACOSX/Figure 1C_microscopy/._load_GFP.zvi
- Figure 1C_microscopy/bind_GFP.zvi
- __MACOSX/Figure 1C_microscopy/._bind_GFP.zvi
- Figure 1D_immunoblots.pdf
- __MACOSX/._Figure 1D_immunoblots.pdf
- Figure 1E_annotations.xlsx
- __MACOSX/._Figure 1E_annotations.xlsx
- Figure 1E_proteomics.xlsx
- __MACOSX/._Figure 1E_proteomics.xlsx
