# Supplementary material for: MemPrep, a new technology for isolating organellar membranes provides fingerprints of lipid bilayer stress
Source: EMBO J. 2024 Mar 15;43(8):13. doi: 10.1038/s44318-024-00063-y (PMC11021466; doi:10.1038/s44318-024-00063-y)
Supplement: Supplementary file 2 — Source Data Fig. 1 [file 44318_2024_63_MOESM2_ESM.zip › Figure 1E_annotations.xlsx]

## Sheet: annotations
UniProt Entry	Entry Name	Gene Names	Length [aa]	Subcellular location [CC] 1	Subcellular location [CC] 2	Subcellular location [CC] 3	Subcellular location [CC] 4	Subcellular location [CC] 5	Subcellular location [CC] 6	Subcellular location [CC] 7	Subcellular Location category	subcategory
Q01846	MDM1_YEAST	MDM1 YML104C YM8339.15C	1127	Cytoplasm	-	-	-	-	-	-	ambiguous	NA
P43570	GYP8_YEAST	GYP8 YFL027C	497	-	-	-	-	-	-	-	NA	NA
P43560	LAM5_YEAST	LAM5 LTC2 YFL042C	674	Endoplasmic reticulum membrane; Single-pass membrane protein	-	-	-	-	-	-	ER	ER membrane
P25045	LCB1_YEAST	LCB1 END8 TSC2 YMR296C	558	Cytoplasm	Endoplasmic reticulum membrane; Multi-pass membrane protein	-	-	-	-	-	ambiguous	NA
P43611	OSW7_YEAST	OSW7 YFR039C	510	-	-	-	-	-	-	-	NA	NA
P25297	PHO84_YEAST	PHO84 YML123C YM7056.03C	587	Membrane; Multi-pass membrane protein	-	-	-	-	-	-	ambiguous	NA
Q07830	GPI13_YEAST	GPI13 MPC1 YLL031C	1017	Endoplasmic reticulum membrane; Multi-pass membrane protein	-	-	-	-	-	-	ER	ER membrane
P46993	ASG7_YEAST	ASG7 YJL170C J0514	209	Endomembrane system; Multi-pass membrane protein	-	-	-	-	-	-	ambiguous	NA
P39685	PO152_YEAST	POM152 YMR129W YM9553.05	1337	Nucleus, nuclear pore complex	Nucleus membrane; Multi-pass membrane protein	-	-	-	-	-	nucleus	NA
Q06001	FAR10_YEAST	FAR10 YLR238W	478	Membrane; Single-pass type IV membrane protein	-	-	-	-	-	-	ambiguous	NA
P22768	ASSY_YEAST	ARG1 YOL058W O1228	420	Cytoplasm	-	-	-	-	-	-	ambiguous	NA
P38800	LAM4_YEAST	LAM4 LTC3 YHR080C	1345	Endoplasmic reticulum membrane; Single-pass membrane protein	-	-	-	-	-	-	ER	ER membrane
P53198	ERP6_YEAST	ERP6 YGL002W	216	Endoplasmic reticulum membrane; Single-pass type I membrane protein	-	-	-	-	-	-	ER	ER membrane
Q08650	DGAT2_YEAST	DGA1 YOR245C	418	Lipid droplet	Endoplasmic reticulum membrane; Multi-pass membrane protein	-	-	-	-	-	ambiguous	NA
P32860	NFU1_YEAST	NFU1 NUB1 YKL040C YKL253	256	Mitochondrion matrix	-	-	-	-	-	-	mitochondrion	NA
P32341	VPH2_YEAST	VPH2 CLS10 VMA12 YKL119C YKL520	215	Endoplasmic reticulum membrane; Multi-pass membrane protein	-	-	-	-	-	-	ER	ER membrane
P43571	BST1_YEAST	BST1 YFL025C	1029	Endoplasmic reticulum membrane; Multi-pass membrane protein	-	-	-	-	-	-	ER	ER membrane
P27825	CALX_YEAST	CNE1 YAL058W FUN48	502	Endoplasmic reticulum membrane; Single-pass type I membrane protein	-	-	-	-	-	-	ER	ER membrane
P38775	YHK5_YEAST	YHR045W	560	Membrane; Multi-pass membrane protein	-	-	-	-	-	-	ambiguous	NA
P53954	ALG11_YEAST	ALG11 YNL048W N2510 YNL2510W	548	Endoplasmic reticulum membrane; Single-pass type II membrane protein	-	-	-	-	-	-	ER	ER membrane
Q03714	USA1_YEAST	USA1 YML029W	838	Endoplasmic reticulum membrane; Multi-pass membrane protein	-	-	-	-	-	-	ER	ER membrane
P35196	RER2_YEAST	RER2 YBR002C YBR0107	286	Endoplasmic reticulum membrane; Peripheral membrane protein	-	-	-	-	-	-	ER	ER peripheral
P32449	AROG_YEAST	ARO4 YBR249C YBR1701	370	-	-	-	-	-	-	-	NA	NA
P53332	COAD_YEAST	CAB4 YGR277C	305	Cytoplasm	Nucleus	-	-	-	-	-	ambiguous	NA
Q12211	PUS1_YEAST	PUS1 YPL212C	544	Nucleus	-	-	-	-	-	-	nucleus	NA
Q05031	DFG5_YEAST	DFG5 YMR238W YM9959.20	458	Cell membrane; Lipid-anchor, GPI-anchor	-	-	-	-	-	-	plasma membrane	NA
Q03778	RIFK_YEAST	FMN1 YDR236C YD8419.03C	218	Microsome	Mitochondrion inner membrane	Endoplasmic reticulum	-	-	-	-	ambiguous	NA
P32584	STE14_YEAST	STE14 YDR410C D9461.1	239	Endoplasmic reticulum membrane; Multi-pass membrane protein	-	-	-	-	-	-	ER	ER membrane
Q12144	PER33_YEAST	PER33 YLR064W L2177	273	Endoplasmic reticulum membrane; Multi-pass membrane protein	Nucleus, nuclear pore complex	-	-	-	-	-	ambiguous	NA
Q06636	GPI11_YEAST	GPI11 YDR302W	219	Endoplasmic reticulum membrane; Multi-pass membrane protein	-	-	-	-	-	-	ER	ER membrane
P14906	SEC63_YEAST	SEC63 NPL1 PTL1 YOR254C	663	Endoplasmic reticulum membrane; Multi-pass membrane protein	Nucleus membrane; Multi-pass membrane protein	Nucleus inner membrane; Multi-pass membrane protein	-	-	-	-	ambiguous	NA
Q07648	DTD_YEAST	DTD1 YDL219W	150	Cytoplasm	-	-	-	-	-	-	ambiguous	NA
Q06179	FMP27_YEAST	FMP27 HOB1 YLR454W	2628	Cell membrane	Endoplasmic reticulum membrane	Mitochondrion membrane	-	-	-	-	ambiguous	NA
P40207	ERG29_YEAST	ERG29 YMR134W YM9375.03	237	Endoplasmic reticulum membrane; Single-pass membrane protein	-	-	-	-	-	-	ER	ER membrane
P38335	MTC4_YEAST	MTC4 YBR255W YBR1723	694	Membrane; Single-pass membrane protein	Cytoplasm	-	-	-	-	-	ambiguous	NA
Q04228	UBX2_YEAST	UBX2 SEL1 YML013W YM9571.05	584	Endoplasmic reticulum membrane; Multi-pass membrane protein	-	-	-	-	-	-	ER	ER membrane
Q06681	YSP2_YEAST	YSP2 LAM2 LTC4 YDR326C	1438	Mitochondrion membrane; Single-pass membrane protein	Endoplasmic reticulum membrane; Single-pass membrane protein	-	-	-	-	-	ambiguous	NA
P54837	TMEDA_YEAST	ERV25 YML012W YM9571.06	211	Endoplasmic reticulum membrane; Single-pass type I membrane protein	Golgi apparatus membrane; Single-pass type I membrane protein	-	-	-	-	-	ambiguous	NA
P53253	NNF2_YEAST	NNF2 YGR089W	936	Endoplasmic reticulum membrane; Multi-pass membrane protein	-	-	-	-	-	-	ER	ER membrane
P53878	YNS1_YEAST	YNL181W N1640	407	Endoplasmic reticulum membrane; Single-pass membrane protein	-	-	-	-	-	-	ER	ER membrane
P40452	COA1_YEAST	COA1 FMP35 YIL157C	197	Mitochondrion inner membrane; Single-pass membrane protein	-	-	-	-	-	-	mitochondrion	MIM
P32901	PTR2_YEAST	PTR2 YKR093W YKR413	601	Membrane; Multi-pass membrane protein	-	-	-	-	-	-	ambiguous	NA
P53898	NSG2_YEAST	NSG2 YNL156C N1747	299	Endoplasmic reticulum membrane; Multi-pass membrane protein	-	-	-	-	-	-	ER	ER membrane
Q12150	CSF1_YEAST	CSF1 TWEEK YLR087C	2958	Cell membrane; Single-pass type II membrane protein	Endoplasmic reticulum membrane; Single-pass type II membrane protein	Mitochondrion membrane; Single-pass type II membrane protein	-	-	-	-	ambiguous	NA
P42840	YN60_YEAST	YNL320W N0342	284	Mitochondrion membrane; Multi-pass membrane protein	-	-	-	-	-	-	mitochondrion	NA
Q12443	RTN2_YEAST	RTN2 YDL204W D1062	393	Endoplasmic reticulum membrane; Multi-pass membrane protein	-	-	-	-	-	-	ER	ER membrane
P38881	NVJ1_YEAST	NVJ1 VAB36 YHR195W	321	Nucleus outer membrane; Single-pass membrane protein	-	-	-	-	-	-	nucleus	nuclear membrane
P39012	GAA1_YEAST	GAA1 END2 YLR088W L9449.4	614	Endoplasmic reticulum membrane; Multi-pass membrane protein	-	-	-	-	-	-	ER	ER membrane
Q08581	SLK19_YEAST	SLK19 YOR195W	821	Chromosome, centromere	Chromosome, centromere, kinetochore	Cytoplasm, cytoskeleton, microtubule organizing center, spindle pole body	-	-	-	-	ambiguous	NA
P50094	IMDH4_YEAST	IMD4 YML056C YM9958.06C	524	Cytoplasm	-	-	-	-	-	-	ambiguous	NA
P23797	GPI12_YEAST	GPI12 YMR281W YM8021.07	304	Endoplasmic reticulum membrane	-	-	-	-	-	-	ER	ER membrane
Q12445	POM34_YEAST	POM34 YLR018C	299	Nucleus, nuclear pore complex	Nucleus membrane; Multi-pass membrane protein	-	-	-	-	-	nucleus	NA
P53322	TNA1_YEAST	TNA1 YGR260W	534	Membrane; Multi-pass membrane protein	-	-	-	-	-	-	ambiguous	NA
Q08920	NCBP2_YEAST	CBC2 CBP20 MUD13 SAE1 YPL178W	208	Nucleus	Cytoplasm, perinuclear region	-	-	-	-	-	ambiguous	NA
P38770	BRL1_YEAST	BRL1 YHR036W	471	Nucleus membrane; Multi-pass membrane protein	-	-	-	-	-	-	nucleus	nuclear membrane
P00924	ENO1_YEAST	ENO1 ENOA HSP48 YGR254W G9160	437	Cytoplasm	-	-	-	-	-	-	ambiguous	NA
P10614	CP51_YEAST	ERG11 CYP51 YHR007C	530	Endoplasmic reticulum membrane; Single-pass membrane protein	-	-	-	-	-	-	ER	ER membrane
P33891	TIP20_YEAST	TIP20 TIP1 YGL145W	701	Endoplasmic reticulum membrane; Peripheral membrane protein	-	-	-	-	-	-	ER	ER peripheral
P47042	IKS1_YEAST	IKS1 YJL057C J1143	667	-	-	-	-	-	-	-	NA	NA
P39727	ERV46_YEAST	ERV46 YAL042W FUN9	415	Endoplasmic reticulum membrane; Multi-pass membrane protein	Golgi apparatus membrane; Multi-pass membrane protein	-	-	-	-	-	ambiguous	NA
P53890	BNI5_YEAST	BNI5 YNL166C N1706	448	Cytoplasm	Bud	-	-	-	-	-	ambiguous	NA
P53226	BUD9_YEAST	BUD9 YGR041W G4152	547	Cell membrane; Multi-pass membrane protein	-	-	-	-	-	-	plasma membrane	NA
Q08232	DSC2_YEAST	DSC2 YOL073C	322	Membrane; Multi-pass membrane protein	-	-	-	-	-	-	ambiguous	NA
P38074	HMT1_YEAST	HMT1 ODP1 RMT1 YBR034C YBR0320	348	Nucleus	-	-	-	-	-	-	nucleus	NA
P38999	LYS9_YEAST	LYS9 LYS13 YNR050C N3461	446	-	-	-	-	-	-	-	NA	NA
P51862	ROM2_YEAST	ROM2 YLR371W L8039.3	1356	-	-	-	-	-	-	-	NA	NA
P53895	ASI2_YEAST	ASI2 YNL159C N1735	289	Nucleus inner membrane; Multi-pass membrane protein	-	-	-	-	-	-	nucleus	nuclear membrane
P32500	NDC1_YEAST	NDC1 YML031W	655	Nucleus, nuclear pore complex	Nucleus membrane; Multi-pass membrane protein	Cytoplasm, cytoskeleton, microtubule organizing center, spindle pole body	-	Spindle pole body, central plaque	-	-	ambiguous	NA
Q12006	PFA4_YEAST	PFA4 YOL003C UNE378	378	Endoplasmic reticulum membrane; Multi-pass membrane protein	-	-	-	-	-	-	ER	ER membrane
Q12452	ERG27_YEAST	ERG27 YLR100W	347	Endoplasmic reticulum membrane; Peripheral membrane protein	Lipid droplet	-	-	-	-	-	ambiguous	NA
Q12346	YPR71_YEAST	YPR071W YP9499.26	211	Endoplasmic reticulum membrane; Multi-pass membrane protein	-	-	-	-	-	-	ER	ER membrane
P38799	YHN8_YEAST	YHR078W	552	Membrane; Multi-pass membrane protein	-	-	-	-	-	-	ambiguous	NA
P40367	GPI7_YEAST	LAS21 GPI7 YJL062W HRC830 J1132	830	Endoplasmic reticulum membrane; Multi-pass membrane protein	-	-	-	-	-	-	ER	ER membrane
P38875	GPI16_YEAST	GPI16 YHR188C	610	Endoplasmic reticulum membrane; Single-pass type I membrane protein	-	-	-	-	-	-	ER	ER membrane
Q04458	HFD1_YEAST	HFD1 YMR110C YM9718.09C	532	Lipid droplet	Mitochondrion outer membrane; Single-pass membrane protein	Endosome membrane; Single-pass membrane protein	Cytoplasmic granule membrane; Single-pass membrane protein	-	-	-	ambiguous	NA
Q03375	CWC21_YEAST	CWC21 YDR482C	135	Cytoplasm	Nucleus	-	-	-	-	-	ambiguous	NA
P39006	PSD1_YEAST	PSD1 YNL169C N1692	500	[Phosphatidylserine decarboxylase beta chain] Mitochondrion inner membrane; Single-pass membrane protein; Intermembrane side	[Phosphatidylserine decarboxylase alpha chain] Mitochondrion inner membrane; Peripheral membrane protein; Intermembrane side	-	-	Lipid droplet	Endoplasmic reticulum membrane	-	ambiguous	NA
P22215	SLY41_YEAST	SLY41 YOR307C O5663	453	Membrane; Multi-pass membrane protein	-	-	-	-	-	-	ambiguous	NA
Q99252	ECM3_YEAST	ECM3 YOR092W YOR3165W	613	Endoplasmic reticulum membrane; Multi-pass membrane protein	-	-	-	-	-	-	ER	ER membrane
P48510	DSK2_YEAST	DSK2 SHE4 YMR276W YM8021.02	373	Nucleus	-	-	-	-	-	-	nucleus	NA
P12684	HMDH2_YEAST	HMG2 YLR450W L9324.2	1045	Endoplasmic reticulum membrane; Multi-pass membrane protein	Nucleus envelope	-	-	-	-	-	ambiguous	NA
P04147	PABP_YEAST	PAB1 YER165W	577	Cytoplasm	Nucleus	-	-	-	-	-	ambiguous	NA
Q12403	ERP3_YEAST	ERP3 YDL018C D2850	225	Endoplasmic reticulum membrane; Single-pass type I membrane protein	-	-	-	-	-	-	ER	ER membrane
P41543	OST1_YEAST	OST1 NLT1 YJL002C J1404	476	Endoplasmic reticulum membrane; Single-pass type I membrane protein	-	-	-	-	-	-	ER	ER membrane
P47161	VPS70_YEAST	VPS70 YJR126C J2050	811	Membrane; Single-pass membrane protein	-	-	-	-	-	-	ambiguous	NA
P40474	QDR2_YEAST	QDR2 YIL121W	542	Cell membrane; Multi-pass membrane protein	-	-	-	-	-	-	plasma membrane	NA
P16603	NCPR_YEAST	NCP1 CPR1 NCPR1 PRD1 YHR042W	691	Endoplasmic reticulum membrane; Single-pass membrane protein; Cytoplasmic side	Mitochondrion outer membrane; Single-pass membrane protein; Cytoplasmic side	Cell membrane; Single-pass membrane protein; Cytoplasmic side	-	-	-	-	ambiguous	NA
P38967	TAT2_YEAST	TAT2 LTG3 SAB2 SCM2 TAP2 YOL020W	592	Membrane; Multi-pass membrane protein	-	-	-	-	-	-	ambiguous	NA
Q12025	EMC10_YEAST	EMC10 YDR056C D4219	205	Endoplasmic reticulum membrane; Single-pass type I membrane protein	-	-	-	-	-	-	ER	ER membrane
P40501	AVT7_YEAST	AVT7 YIL088C	490	Vacuole membrane; Multi-pass membrane protein	-	-	-	-	-	-	vacuole	NA
P36004	KKQ8_YEAST	KKQ8 YKL168C YKL632	724	Cytoplasm	-	-	-	-	-	-	ambiguous	NA
P48015	GCST_YEAST	GCV1 YDR019C YD9335.05C	400	Mitochondrion	-	-	-	-	-	-	mitochondrion	NA
P37012	PGM2_YEAST	PGM2 GA-5 GAL5 YMR105C YM9718.04C	569	Cytoplasm	-	-	-	-	-	-	ambiguous	NA
P50077	CCH1_YEAST	CCH1 YGR217W G8501	2039	Cell membrane	Membrane; Multi-pass membrane protein	-	-	-	-	-	plasma membrane	NA
P32775	GLGB_YEAST	GLC3 YEL011W	704	-	-	-	-	-	-	-	NA	NA
P43636	ALG2_YEAST	ALG2 YGL065C	503	Endoplasmic reticulum membrane; Multi-pass membrane protein	-	-	-	-	-	-	ER	ER membrane
P40015	ISC1_YEAST	ISC1 YER019W	477	Endoplasmic reticulum membrane; Multi-pass membrane protein	Mitochondrion outer membrane; Multi-pass membrane protein	-	-	-	-	-	ambiguous	NA
P38013	AHP1_YEAST	AHP1 YLR109W L2916 L9354.5	176	Cytoplasm	-	-	-	-	-	-	ambiguous	NA
Q03558	OYE2_YEAST	OYE2 YHR179W	400	Cytoplasm	Nucleus	Mitochondrion	-	-	-	-	ambiguous	NA
P32905	RSSA1_YEAST	RPS0A NAB1 NAB1A YST1 YGR214W	252	Cytoplasm	-	-	-	-	-	-	ambiguous	NA
P25580	PBN1_YEAST	PBN1 YCL052C YCL52C	416	Endoplasmic reticulum membrane; Single-pass type III membrane protein	-	-	-	-	-	-	ER	ER membrane
P38698	PPX1_YEAST	PPX1 YHR201C	397	-	-	-	-	-	-	-	NA	NA
P33336	SKN1_YEAST	SKN1 YGR143W	771	Membrane; Single-pass type II membrane protein	-	-	-	-	-	-	ambiguous	NA
P12685	TRK1_YEAST	TRK1 YJL129C J0693	1235	Membrane; Multi-pass membrane protein	-	-	-	-	-	-	ambiguous	NA
P32454	APE2_YEAST	APE2 LAP1 YKL157W YKL158W YKL611 YKL612	952	Periplasm	Cytoplasm	Mitochondrion	-	-	-	-	ambiguous	NA
Q12746	PGA3_YEAST	PGA3 NQR1 YML125C YM4987.10C YM7056.01C	312	Cell membrane; Multi-pass membrane protein	Endoplasmic reticulum membrane; Multi-pass membrane protein	-	-	-	-	-	ambiguous	NA
P18899	DDR48_YEAST	DDR48 FSP YMR173W YM8010.03	430	-	-	-	-	-	-	-	NA	NA
P32379	PSA5_YEAST	PUP2 DOA5 YGR253C G9155	260	Cytoplasm	Nucleus	-	-	-	-	-	ambiguous	NA
Q12382	DGK1_YEAST	DGK1 HSD1 YOR311C O6111	290	Endoplasmic reticulum membrane; Multi-pass membrane protein	Nucleus membrane; Multi-pass membrane protein	-	-	-	-	-	ambiguous	NA
P40509	COPE_YEAST	SEC28 YIL076W	296	Cytoplasm	Golgi apparatus membrane; Peripheral membrane protein; Cytoplasmic side	Cytoplasmic vesicle, COPI-coated vesicle membrane; Peripheral membrane protein; Cytoplasmic side	-	-	-	-	ambiguous	NA
P52870	SC6B1_YEAST	SBH1 SEB1 YER087C-B YER087BC	82	Endoplasmic reticulum membrane; Single-pass membrane protein	-	-	-	-	-	-	ER	ER membrane
P38750	YHA8_YEAST	YHL008C	627	Membrane; Multi-pass membrane protein	-	-	-	-	-	-	ambiguous	NA
P25628	ARE1_YEAST	ARE1 SAT2 YCR048W YCR48W	610	Endoplasmic reticulum membrane; Multi-pass membrane protein	-	-	-	-	-	-	ER	ER membrane
P38708	YHI0_YEAST	YHR020W	688	-	-	-	-	-	-	-	NA	NA
P43616	DUG1_YEAST	DUG1 YFR044C	481	Cytoplasm	Mitochondrion	-	-	-	-	-	ambiguous	NA
Q99271	NAH1_YEAST	NHA1 YLR138W L3149 L9606.4	985	Membrane; Multi-pass membrane protein	-	-	-	-	-	-	ambiguous	NA
Q01532	BLH1_YEAST	LAP3 BLH1 GAL6 YCP1 YNL239W N1118	483	[Isoform Cytoplasmic] Cytoplasm	[Isoform Mitochondrial] Mitochondrion	-	-	-	-	-	ambiguous	NA
Q06538	CSC1_YEAST	CSC1 YLR241W	782	Membrane; Multi-pass membrane protein	-	-	-	-	-	-	ambiguous	NA
P14180	CHS2_YEAST	CHS2 YBR038W YBR0407	963	Membrane; Multi-pass membrane protein	-	-	-	-	-	-	ambiguous	NA
P53938	EOS1_YEAST	EOS1 YNL080C N2327	366	Endoplasmic reticulum membrane; Multi-pass membrane protein	-	-	-	-	-	-	ER	ER membrane
P33417	IXR1_YEAST	IXR1 ORD1 YKL032C YKL245	597	Nucleus	-	-	-	-	-	-	nucleus	NA
P00830	ATPB_YEAST	ATP2 YJR121W J2041	511	Mitochondrion	Mitochondrion inner membrane	-	-	-	-	-	mitochondrion	NA
P24280	SEC14_YEAST	SEC14 PIT1 YMR079W YM9582.04	304	Golgi apparatus membrane; Peripheral membrane protein	Cytoplasm	-	-	-	-	-	ambiguous	NA
P25360	PHO87_YEAST	PHO87 YCR037C YCR37C YCR524	923	Membrane; Multi-pass membrane protein	-	-	-	-	-	-	ambiguous	NA
P38227	QDR3_YEAST	QDR3 AQR2 YBR043C YBR0413	689	Cell membrane; Multi-pass membrane protein	-	-	-	-	-	-	plasma membrane	NA
P53968	CRZ1_YEAST	CRZ1 HAL8 TCN1 YNL027W N2760	678	Nucleus	Cytoplasm	-	-	-	-	-	ambiguous	NA
P38295	MCFS2_YEAST	EHT1 YBR177C YBR1239	451	-	-	-	-	-	-	-	NA	NA
P38793	TRM5_YEAST	TRM5 YHR070W	499	Mitochondrion matrix	Nucleus	Cytoplasm	-	-	-	-	ambiguous	NA
P47124	HOC1_YEAST	HOC1 YJR075W J1830	396	Golgi apparatus, cis-Golgi network membrane; Single-pass type II membrane protein	-	-	-	-	-	-	Golgi apparatus	NA
P40504	KTR7_YEAST	KTR7 YIL085C	517	Membrane; Single-pass type II membrane protein	-	-	-	-	-	-	ambiguous	NA
Q03640	TCB3_YEAST	TCB3 YML072C	1545	Cell membrane; Multi-pass membrane protein	Endoplasmic reticulum membrane; Multi-pass membrane protein	-	-	-	-	-	ambiguous	NA
P19807	HNM1_YEAST	HNM1 CTR CTR1 YGL077C	563	Membrane; Multi-pass membrane protein	-	-	-	-	-	-	ambiguous	NA
P04046	PUR1_YEAST	ADE4 YMR300C YM9952.02C	510	-	-	-	-	-	-	-	NA	NA
P47069	MPS3_YEAST	MPS3 NEP98 YJL019W J1310 J1315 YJL018W	682	Nucleus inner membrane; Single-pass type II membrane protein	Cytoplasm, cytoskeleton, microtubule organizing center, spindle pole body	Chromosome, telomere	-	-	-	-	ambiguous	NA
P32361	IRE1_YEAST	IRE1 ERN1 YHR079C	1115	Endoplasmic reticulum membrane; Single-pass type I membrane protein	-	-	-	-	-	-	ER	ER membrane
Q06510	TAZ_YEAST	TAZ1 YPR140W	381	Mitochondrion outer membrane; Peripheral membrane protein; Intermembrane side	Mitochondrion inner membrane; Peripheral membrane protein; Intermembrane side	-	-	-	-	-	mitochondrion	NA
P00498	HIS1_YEAST	HIS1 YER055C	297	Cytoplasm	-	-	-	-	-	-	ambiguous	NA
Q04399	GMC1_YEAST	GMC1 YDR506C D9719.12	608	-	-	-	-	-	-	-	NA	NA
P04801	SYTC_YEAST	THS1 YIL078W	734	Cytoplasm	-	-	-	-	-	-	ambiguous	NA
P40578	MGA2_YEAST	MGA2 YIR033W	1113	Membrane; Single-pass membrane protein	-	-	-	-	-	-	ambiguous	NA
Q6Q595	SCS22_YEAST	SCS22 YBL091C-A	175	Membrane; Single-pass type IV membrane protein	-	-	-	-	-	-	ambiguous	NA
Q12040	YO283_YEAST	YOR283W	230	Cytoplasm	Nucleus	-	-	-	-	-	ambiguous	NA
P53200	EFM5_YEAST	EFM5 AML1 YGR001C	248	Cytoplasm	-	-	-	-	-	-	ambiguous	NA
Q08760	RAX1_YEAST	RAX1 YOR301W	435	Cell membrane; Multi-pass membrane protein	Bud neck	Bud tip	-	-	-	-	ambiguous	NA
P32618	YEF3_YEAST	YEL043W SYGP-ORF14 GTA1	956	-	-	-	-	-	-	-	NA	NA
P39928	SLN1_YEAST	SLN1 YPD2 YIL147C	1220	Cell membrane; Multi-pass membrane protein	-	-	-	-	-	-	plasma membrane	NA
P38848	PEX28_YEAST	PEX28 YHR150W	579	Peroxisome membrane; Multi-pass membrane protein	-	-	-	-	-	-	peroxisome	NA
Q07824	TPO1_YEAST	TPO1 YLL028W L0939	586	Cell membrane; Multi-pass membrane protein	-	-	-	-	-	-	plasma membrane	NA
Q03281	HEH2_YEAST	HEH2 YDR458C D8035.2	663	Nucleus inner membrane; Single-pass membrane protein	-	-	-	-	-	-	nucleus	nuclear membrane
Q03823	YM35_YEAST	YMR160W YM8520.09	816	-	-	-	-	-	-	-	NA	NA
Q03648	YM59_YEAST	YMR209C YM8261.03C	457	Membrane; Multi-pass membrane protein	-	-	-	-	-	-	ambiguous	NA
P52893	ALAM_YEAST	ALT1 YLR089C L9449.15	592	Mitochondrion matrix	-	-	-	-	-	-	mitochondrion	NA
P21147	ACO1_YEAST	OLE1 YGL055W	510	Endoplasmic reticulum membrane; Multi-pass membrane protein	-	-	-	-	-	-	ER	ER membrane
Q05016	YM71_YEAST	YMR226C YM9959.08C	267	Cytoplasm	Nucleus	-	-	-	-	-	ambiguous	NA
P40007	NOP16_YEAST	NOP16 YER002W	231	Nucleus, nucleolus	-	-	-	-	-	-	nucleus	NA
P39522	ILV3_YEAST	ILV3 YJR016C J1450	585	Mitochondrion	-	-	-	-	-	-	mitochondrion	NA
P41895	T2FA_YEAST	TFG1 SSU71 YGR186W G7526	735	Nucleus	-	-	-	-	-	-	nucleus	NA
P36421	SYYC_YEAST	TYS1 MGM104 YGR185C G7522	394	Cytoplasm	Nucleus	-	-	-	-	-	ambiguous	NA
P35206	CSG2_YEAST	CSG2 CLS2 YBR036C YBR0404	410	Endoplasmic reticulum membrane; Multi-pass membrane protein	-	-	-	-	-	-	ER	ER membrane
Q12326	PMG3_YEAST	GPM3 YOL056W O1236	303	-	-	-	-	-	-	-	NA	NA
P38878	LNP_YEAST	LNP1 YHR192W	278	Endoplasmic reticulum membrane; Multi-pass membrane protein	-	-	-	-	-	-	ER	ER membrane
Q12361	GPR1_YEAST	GPR1 YDL035C	961	Cell membrane; Multi-pass membrane protein	-	-	-	-	-	-	plasma membrane	NA
P38351	PAF1_YEAST	PAF1 YBR279W YBR2016	445	Nucleus, nucleoplasm	-	-	-	-	-	-	nucleus	NA
P32614	FRDS_YEAST	FRD1 FRDS FRDS1 YEL047C SYGP-ORF35	470	Cytoplasm	-	-	-	-	-	-	ambiguous	NA
Q08492	BUD21_YEAST	BUD21 UTP16 YOR078W YOR29-29	214	Nucleus, nucleolus	-	-	-	-	-	-	nucleus	NA
P07806	SYV_YEAST	VAS1 YGR094W	1104	[Isoform Cytoplasmic] Cytoplasm	[Isoform Mitochondrial] Mitochondrion	-	-	-	-	-	ambiguous	NA
P07806	SYV_YEAST	VAS1 YGR094W	1104	[Isoform Cytoplasmic] Cytoplasm	[Isoform Mitochondrial] Mitochondrion	-	-	-	-	-	ambiguous	NA
P53049	YOR1_YEAST	YOR1 YRS1 YGR281W	1477	Cell membrane; Multi-pass membrane protein	-	-	-	-	-	-	plasma membrane	NA
Q12229	UBX3_YEAST	UBX3 YDL091C	455	Cytoplasm	-	-	-	-	-	-	ambiguous	NA
P40825	SYA_YEAST	ALA1 CDC64 YOR335C	983	[Isoform Cytoplasmic] Cytoplasm	[Isoform Mitochondrial] Mitochondrion	-	-	-	-	-	ambiguous	NA
P40825	SYA_YEAST	ALA1 CDC64 YOR335C	983	[Isoform Cytoplasmic] Cytoplasm	[Isoform Mitochondrial] Mitochondrion	-	-	-	-	-	ambiguous	NA
P40309	KHA1_YEAST	KHA1 YJL094C J0909	873	Membrane; Multi-pass membrane protein	-	-	-	-	-	-	ambiguous	NA
P32352	ERG2_YEAST	ERG2 YMR202W YM8325.03	222	Endoplasmic reticulum membrane; Single-pass membrane protein	-	-	-	-	-	-	ER	ER membrane
P38281	APD1_YEAST	APD1 YBR151W YBR1201	316	Cytoplasm	Nucleus	-	-	-	-	-	ambiguous	NA
P53224	ORM1_YEAST	ORM1 YGR038W	222	Endoplasmic reticulum membrane; Multi-pass membrane protein	-	-	-	-	-	-	ER	ER membrane
P33399	LHP1_YEAST	LHP1 LAH1 YLA1 YDL051W	275	Nucleus	-	-	-	-	-	-	nucleus	NA
P50944	AVT4_YEAST	AVT4 YNL101W N2185	713	Vacuole membrane; Multi-pass membrane protein	-	-	-	-	-	-	vacuole	NA
P32803	EMP24_YEAST	EMP24 YGL200C G1271	203	Endoplasmic reticulum membrane; Single-pass type I membrane protein	Golgi apparatus membrane; Single-pass type I membrane protein	-	-	-	-	-	ambiguous	NA
Q02774	SHR3_YEAST	SHR3 YDL212W D1022	210	Endoplasmic reticulum membrane; Multi-pass membrane protein	-	-	-	-	-	-	ER	ER membrane
P53174	PRM8_YEAST	PRM8 DUP1 YGL053W	237	Membrane; Multi-pass membrane protein	Endoplasmic reticulum	-	-	-	-	-	ambiguous	NA
Q03707	SRC1_YEAST	SRC1 HEH1 YML034W YML033W	834	Nucleus inner membrane; Multi-pass membrane protein	-	-	-	-	-	-	nucleus	nuclear membrane
P36022	DYHC_YEAST	DYN1 DHC1 YKR054C	4092	Cytoplasm, cytoskeleton	-	-	-	-	-	-	ambiguous	NA
Q12325	SUL2_YEAST	SUL2 SEL2 YLR092W L9449.1	893	Membrane; Multi-pass membrane protein	-	-	-	-	-	-	ambiguous	NA
Q08970	MMT2_YEAST	MMT2 MFT2 YPL224C	484	Mitochondrion membrane; Multi-pass membrane protein	-	-	-	-	-	-	mitochondrion	NA
P34760	TSA1_YEAST	TSA1 TPX1 TSA ZRG14 YML028W	196	Cytoplasm	-	-	-	-	-	-	ambiguous	NA
P07275	PUT2_YEAST	PUT2 YHR037W	575	Mitochondrion inner membrane	-	-	-	-	-	-	mitochondrion	MIM
P49957	TRM9_YEAST	TRM9 YML014W YM9571.04	279	Cytoplasm	Nucleus	-	-	-	-	-	ambiguous	NA
P40989	FKS2_YEAST	GSC2 FKS2 GLS2 YGR032W	1895	Membrane; Multi-pass membrane protein	-	-	-	-	-	-	ambiguous	NA
P38624	PSB1_YEAST	PRE3 YJL001W J1407	215	Cytoplasm	Nucleus	-	-	-	-	-	ambiguous	NA
P38225	FAT1_YEAST	FAT1 YBR041W YBR0411	669	Lipid droplet	Cell membrane; Multi-pass membrane protein	Peroxisome membrane; Multi-pass membrane protein	Peroxisome	-	-	-	ambiguous	NA
P53159	MPS2_YEAST	MPS2 MMC1 YGL075C	387	Nucleus membrane; Single-pass membrane protein	Cytoplasm, cytoskeleton, microtubule organizing center, spindle pole body	-	-	-	-	-	ambiguous	NA
P40056	GET2_YEAST	GET2 HUR2 RMD7 YER083C	285	Endoplasmic reticulum membrane; Multi-pass membrane protein	Golgi apparatus membrane; Multi-pass membrane protein	-	-	-	-	-	ambiguous	NA
P35719	MRP8_YEAST	MRP8 YKL142W YKL3	219	Cytoplasm	-	-	-	-	-	-	ambiguous	NA
Q04182	PDR15_YEAST	PDR15 YDR406W D9509.24	1529	Membrane; Multi-pass membrane protein	-	-	-	-	-	-	ambiguous	NA
P53203	PEX31_YEAST	PEX31 YGR004W	462	Peroxisome membrane; Multi-pass membrane protein	-	-	-	-	-	-	peroxisome	NA
Q08001	LAM6_YEAST	LAM6 LTC1 YLR072W	693	Endoplasmic reticulum membrane; Single-pass membrane protein	-	-	-	-	-	-	ER	ER membrane
P20486	CKS1_YEAST	CKS1 YBR135W YBR1011	150	-	-	-	-	-	-	-	NA	NA
P39704	ERP2_YEAST	ERP2 YAL007C FUN54	215	Endoplasmic reticulum membrane; Single-pass type I membrane protein	-	-	-	-	-	-	ER	ER membrane
P23639	PSA2_YEAST	PRE8 PRS4 YML092C	250	Cytoplasm	Nucleus	-	-	-	-	-	ambiguous	NA
P06197	PIS_YEAST	PIS1 PIS YPR113W P8283.5	220	Endoplasmic reticulum membrane; Multi-pass membrane protein	Mitochondrion outer membrane; Multi-pass membrane protein	-	-	-	-	-	ambiguous	NA
P38088	SYG_YEAST	GRS1 YBR121C YBR0917	690	[Isoform Cytoplasmic] Cytoplasm	[Isoform Mitochondrial] Mitochondrion matrix	-	-	-	-	-	ambiguous	NA
P38088	SYG_YEAST	GRS1 YBR121C YBR0917	690	[Isoform Cytoplasmic] Cytoplasm	[Isoform Mitochondrial] Mitochondrion matrix	-	-	-	-	-	ambiguous	NA
Q08963	RU2A_YEAST	LEA1 YPL213W	238	Nucleus	-	-	-	-	-	-	nucleus	NA
P39552	MST28_YEAST	MST28 YAR033W FUN59	234	Endoplasmic reticulum	Golgi apparatus	Cytoplasmic vesicle, COPI-coated vesicle membrane; Multi-pass membrane protein	Cytoplasmic vesicle, COPII-coated vesicle membrane; Multi-pass membrane protein	-	-	-	ambiguous	NA
P50278	SOL1_YEAST	SOL1 YNR034W N3291	321	Cytoplasm	Nucleus	-	-	-	-	-	ambiguous	NA
P40073	SHO1_YEAST	SHO1 SSU81 YER118C	367	Cell membrane; Multi-pass membrane protein	Bud	Bud neck	Cell projection	-	-	-	ambiguous	NA
P19262	ODO2_YEAST	KGD2 YDR148C YD8358.05C	463	Mitochondrion	-	-	-	-	-	-	mitochondrion	NA
P38439	LEO1_YEAST	LEO1 YOR123C O3278 YOR3278C	464	Nucleus, nucleoplasm	-	-	-	-	-	-	nucleus	NA
Q12743	DFM1_YEAST	DFM1 YDR411C D9461.2	341	Endoplasmic reticulum membrane; Multi-pass membrane protein	-	-	-	-	-	-	ER	ER membrane
P40548	SNL1_YEAST	SNL1 YIL016W	159	Endoplasmic reticulum membrane; Single-pass type II membrane protein	Nucleus membrane; Single-pass type II membrane protein	-	-	-	-	-	ambiguous	NA
Q00816	REG1_YEAST	REG1 HEX2 PZF240 SPP43 SRN1 YDR028C YD9813.06C	1014	Nucleus	-	-	-	-	-	-	nucleus	NA
P16120	THRC_YEAST	THR4 YCR053W YCR53W	514	-	-	-	-	-	-	-	NA	NA
P07281	RS19B_YEAST	RPS19B RP55B RPS16AB YNL302C N0422	144	Cytoplasm	-	-	-	-	-	-	ambiguous	NA
P38851	LAM1_YEAST	LAM1 YSP1 YHR155W	1228	Mitochondrion membrane; Single-pass membrane protein	Endoplasmic reticulum membrane; Single-pass membrane protein	-	-	-	-	-	ambiguous	NA
Q06200	ECM7_YEAST	ECM7 ZRG15 YLR443W	448	Membrane; Multi-pass membrane protein	-	-	-	-	-	-	ambiguous	NA
P48567	PUS4_YEAST	PUS4 YNL292W N0480	403	Nucleus	Mitochondrion	-	-	-	-	-	ambiguous	NA
P32566	SMI1_YEAST	SMI1 KNR4 KTR4 YGR229C G8553	505	Nucleus	-	-	-	-	-	-	nucleus	NA
P40302	PSA6_YEAST	PRE5 YMR314W YM9924.06	234	Cytoplasm	Nucleus	-	-	-	-	-	ambiguous	NA
P38179	ALG3_YEAST	ALG3 RHK1 YBL082C YBL0720	458	Endoplasmic reticulum membrane; Multi-pass membrane protein	-	-	-	-	-	-	ER	ER membrane
P38992	SUR2_YEAST	SUR2 SYR2 YDR297W D9740.8	349	Endoplasmic reticulum membrane; Multi-pass membrane protein	-	-	-	-	-	-	ER	ER membrane
P32939	YPT7_YEAST	YPT7 VAM4 YML001W YM8270.02	208	Late endosome	Vacuole membrane	-	-	-	-	-	ambiguous	NA
P40533	TED1_YEAST	TED1 YIL039W	473	Endoplasmic reticulum membrane; Multi-pass membrane protein	-	-	-	-	-	-	ER	ER membrane
P35179	SC61G_YEAST	SSS1 YDR086C D4475	80	Endoplasmic reticulum membrane; Single-pass membrane protein	-	-	-	-	-	-	ER	ER membrane
P40483	YIK8_YEAST	YIL108W	696	Cytoplasm	-	-	-	-	-	-	ambiguous	NA
Q99332	HPH1_YEAST	FRT1 HPH1 YOR324C O6159	602	Endoplasmic reticulum membrane; Single-pass membrane protein	-	-	-	-	-	-	ER	ER membrane
P25037	UBP1_YEAST	UBP1 YDL122W D2250	809	-	-	-	-	-	-	-	NA	NA
Q12674	ATC8_YEAST	DNF3 YMR162C YM8520.11C	1656	Golgi apparatus, trans-Golgi network membrane; Multi-pass membrane protein	-	-	-	-	-	-	Golgi apparatus	NA
P32590	HSP79_YEAST	SSE2 HSP YBR169C YBR1221	693	-	-	-	-	-	-	-	NA	NA
P30605	ITR1_YEAST	ITR1 YDR497C D9719.3	584	Cell membrane; Multi-pass membrane protein	-	-	-	-	-	-	plasma membrane	NA
P28321	MGLL_YEAST	YJU3 YKL094W YKL441	313	Lipid droplet	Cytoplasm	Endoplasmic reticulum	Mitochondrion outer membrane	-	-	-	ambiguous	NA
Q08687	TMA16_YEAST	TMA16 YOR252W	178	Nucleus	-	-	-	-	-	-	nucleus	NA
P52919	NBP1_YEAST	NBP1 YLR457C L9122.6	319	-	-	-	-	-	-	-	NA	NA
P25365	SED4_YEAST	SED4 YCR067C YCR67C YCR901	1065	Endoplasmic reticulum membrane; Single-pass type II membrane protein	Golgi apparatus membrane; Single-pass type II membrane protein	-	-	-	-	-	ambiguous	NA
Q12009	TRMB_YEAST	TRM8 YDL201W D1075	286	Nucleus	-	-	-	-	-	-	nucleus	NA
P40438	VTH1_YEAST	VTH1 YIL173W	1549	Golgi apparatus, trans-Golgi network membrane; Single-pass type I membrane protein	Endosome membrane; Single-pass type I membrane protein	-	-	-	-	-	ambiguous	NA
Q01217	ARG56_YEAST	ARG5,6 YER069W	863	Mitochondrion	-	-	-	-	-	-	mitochondrion	NA
P26570	PPZ1_YEAST	PPZ1 YML016C YM9571.02C	692	-	-	-	-	-	-	-	NA	NA
P32486	KRE6_YEAST	KRE6 CWH48 YPR159W	720	Golgi apparatus membrane; Single-pass type II membrane protein	-	-	-	-	-	-	Golgi apparatus	NA
Q06116	HOB2_YEAST	HOB2 YPR117W	2489	Cell membrane; Multi-pass membrane protein	Endoplasmic reticulum membrane; Multi-pass membrane protein	Mitochondrion membrane; Multi-pass membrane protein	-	-	-	-	ambiguous	NA
P32600	TOR2_YEAST	TOR2 DRR2 TSC14 YKL203C	2474	Cell membrane; Peripheral membrane protein; Cytoplasmic side	Vacuole membrane; Peripheral membrane protein; Cytoplasmic side	-	-	-	-	-	ambiguous	NA
Q06508	LOA1_YEAST	LOA1 VPS66 YPR139C	300	Lipid droplet	Endoplasmic reticulum membrane; Single-pass membrane protein	-	-	-	-	-	ambiguous	NA
Q08960	TYW1_YEAST	TYW1 YPL207W	810	Endoplasmic reticulum	-	-	-	-	-	-	ER	NA
Q04311	VMS1_YEAST	VMS1 YDR049W	632	Cytoplasm	Mitochondrion	Endoplasmic reticulum membrane; Peripheral membrane protein	-	-	-	-	ambiguous	NA
P38764	RPN1_YEAST	RPN1 HRD2 NAS1 RPD1 YHR027C	993	-	-	-	-	-	-	-	NA	NA
P33767	OSTB_YEAST	WBP1 YEL002C	430	Endoplasmic reticulum membrane; Single-pass type I membrane protein	-	-	-	-	-	-	ER	ER membrane
P17106	CBF1_YEAST	CBF1 CEP1 CP1 CPF1 YJR060W J1730	351	Nucleus	Mitochondrion	Chromosome, centromere	-	-	-	-	ambiguous	NA
P53312	SUCB_YEAST	LSC2 YGR244C G8625	427	Mitochondrion	-	-	-	-	-	-	mitochondrion	NA
P40557	EPS1_YEAST	EPS1 YIL005W YIA5W	701	Endoplasmic reticulum membrane; Single-pass membrane protein	-	-	-	-	-	-	ER	ER membrane
P09457	ATPO_YEAST	ATP5 OSCP YDR298C D9740.11	212	Mitochondrion	Mitochondrion inner membrane	-	-	-	-	-	mitochondrion	NA
P36165	TGL4_YEAST	TGL4 STC1 YKR089C YKR409	910	Lipid droplet	-	-	-	-	-	-	lipid droplet	NA
P25042	ROX1_YEAST	ROX1 YPR065W YP9499.20	368	Nucleus	-	-	-	-	-	-	nucleus	NA
Q05924	DCR2_YEAST	DCR2 YLR361C	578	Cytoplasm	-	-	-	-	-	-	ambiguous	NA
P53273	YG35_YEAST	YGR125W G6362	1036	Vacuole membrane; Multi-pass membrane protein	-	-	-	-	-	-	vacuole	NA
P53900	PFD4_YEAST	GIM3 PFD4 YNL153C N1761	129	-	-	-	-	-	-	-	NA	NA
Q12341	HAT1_YEAST	HAT1 YPL001W LPA16W YP8132.12	374	Cytoplasm	Nucleus	-	-	-	-	-	ambiguous	NA
P38797	PP2C7_YEAST	PTC7 YHR076W	343	Mitochondrion	-	-	-	-	-	-	mitochondrion	NA
P32499	NUP2_YEAST	NUP2 YLR335W L8300.9	720	Nucleus, nuclear pore complex	Nucleus membrane; Peripheral membrane protein; Nucleoplasmic side	-	-	-	-	-	nucleus	NA
Q03973	HMO1_YEAST	HMO1 HSM2 YDR174W YD9395.07	246	Nucleus, nucleolus	-	-	-	-	-	-	nucleus	NA
Q12142	ATG9_YEAST	ATG9 APG9 AUT9 CVT7 YDL149W D1560	997	Preautophagosomal structure membrane; Multi-pass membrane protein	Cytoplasmic vesicle membrane; Multi-pass membrane protein	Golgi apparatus membrane; Multi-pass membrane protein	Endoplasmic reticulum membrane; Multi-pass membrane protein	Mitochondrion membrane; Multi-pass membrane protein	-	-	ambiguous	NA
P69771	DID2_YEAST	DID2 CHM1 FTI1 VPS46 YKR035W-A	204	Endosome membrane; Peripheral membrane protein	Endomembrane system; Peripheral membrane protein	-	-	-	-	-	ambiguous	NA
Q03944	VPS64_YEAST	VPS64 FAR9 YDR200C YD9346.10C	604	Endoplasmic reticulum membrane; Single-pass type IV membrane protein	-	-	-	-	-	-	ER	ER membrane
P23291	KC11_YEAST	YCK1 CKI2 YHR135C	538	Cell membrane; Lipid-anchor	Mitochondrion membrane	-	-	-	-	-	ambiguous	NA
P53903	PGA2_YEAST	PGA2 YNL149C N1774	129	Endoplasmic reticulum membrane; Single-pass membrane protein	Nucleus membrane; Single-pass membrane protein	-	-	-	-	-	ambiguous	NA
Q06833	NVJ2_YEAST	NVJ2 YPR091C	770	Endoplasmic reticulum membrane; Single-pass type II membrane protein	Nucleus membrane; Single-pass type II membrane protein	-	-	-	-	-	ambiguous	NA
P36136	SHB17_YEAST	SHB17 YKR043C	271	Cytoplasm	Nucleus	-	-	-	-	-	ambiguous	NA
P36101	TCD2_YEAST	TCD2 YKL027W	447	Mitochondrion outer membrane; Multi-pass membrane protein	-	-	-	-	-	-	mitochondrion	MOM
P04786	TOP1_YEAST	TOP1 MAK1 YOL006C	769	Nucleus, nucleolus	Nucleus, nucleoplasm	-	-	-	-	-	nucleus	NA
Q12030	TAF10_YEAST	TAF10 TAF23 TAF25 YDR167W YD9489.02	206	Nucleus	-	-	-	-	-	-	nucleus	NA
P40463	VHS2_YEAST	VHS2 YIL135C	436	Cytoplasm	-	-	-	-	-	-	ambiguous	NA
P54964	ORN_YEAST	REX2 YNT20 YLR059C L2159	269	Mitochondrion	-	-	-	-	-	-	mitochondrion	NA
P14772	BPT1_YEAST	BPT1 YLL015W L1313	1559	Vacuole membrane; Multi-pass membrane protein	-	-	-	-	-	-	vacuole	NA
P38250	IST2_YEAST	IST2 YBR086C YBR0809	946	Cell membrane; Multi-pass membrane protein	-	-	-	-	-	-	plasma membrane	NA
P38196	FUI1_YEAST	FUI1 YBL042C YBL0406	639	Membrane; Multi-pass membrane protein	-	-	-	-	-	-	ambiguous	NA
P43561	FET5_YEAST	FET5 YFL041W	622	Cell membrane; Single-pass membrane protein	-	-	-	-	-	-	plasma membrane	NA
P53228	TAL2_YEAST	NQM1 YGR043C	333	-	-	-	-	-	-	-	NA	NA
P38342	TSC10_YEAST	TSC10 YBR265W YBR1734	320	Endoplasmic reticulum membrane; Single-pass membrane protein	-	-	-	-	-	-	ER	ER membrane
Q04636	POB3_YEAST	POB3 YML069W	552	Nucleus	Chromosome	-	-	-	-	-	nucleus	NA
P07991	OAT_YEAST	CAR2 CARGB YLR438W L9753.2	424	Cytoplasm	-	-	-	-	-	-	ambiguous	NA
Q12059	ULA1_YEAST	ULA1 ENR2 YPL003W LPA14W	462	-	-	-	-	-	-	-	NA	NA
Q08967	FLC1_YEAST	FLC1 BOP1 HUF1 YPL221W	793	Endoplasmic reticulum membrane; Multi-pass membrane protein	-	-	-	-	-	-	ER	ER membrane
Q06409	DCK1_YEAST	DCK1 YLR422W	1932	Cytoplasm	Mitochondrion	-	-	-	-	-	ambiguous	NA
Q03795	YM30_YEAST	YMR155W YM8520.04	547	Membrane; Multi-pass membrane protein	-	-	-	-	-	-	ambiguous	NA
Q12206	WTM2_YEAST	WTM2 YOR229W YOR50-19	467	-	-	-	-	-	-	-	NA	NA
P36523	RM15_YEAST	MRPL15 YLR312W-A YLR312BW	253	Mitochondrion	-	-	-	-	-	-	mitochondrion	NA
P37297	STT4_YEAST	STT4 YLR305C L2142.4	1900	-	-	-	-	-	-	-	NA	NA
P38766	RRM3_YEAST	RRM3 RTT104 YHR031C	723	Nucleus	Chromosome, telomere	-	-	-	-	-	nucleus	NA
Q12518	ENT1_YEAST	ENT1 YDL161W	454	Cytoplasm	Membrane; Peripheral membrane protein	-	-	-	-	-	ambiguous	NA
Q12178	FCY1_YEAST	FCY1 YPR062W YP9499.17	158	Cytoplasm	Nucleus	-	-	-	-	-	ambiguous	NA
P53059	MNT2_YEAST	MNT2 YGL257C NRD558	558	Golgi apparatus membrane; Single-pass type II membrane protein	-	-	-	-	-	-	Golgi apparatus	NA
P32568	SNQ2_YEAST	SNQ2 YDR011W YD8119.16	1501	Membrane; Multi-pass membrane protein	-	-	-	-	-	-	ambiguous	NA
P53121	FLC3_YEAST	FLC3 YGL139W G2812	802	Endoplasmic reticulum membrane; Multi-pass membrane protein	-	-	-	-	-	-	ER	ER membrane
P53337	ERV29_YEAST	ERV29 YGR284C	310	Endoplasmic reticulum membrane; Multi-pass membrane protein	-	-	-	-	-	-	ER	ER membrane
P39954	SAHH_YEAST	SAH1 YER043C	449	-	-	-	-	-	-	-	NA	NA
Q03897	WDR59_YEAST	MTC5 SEA3 YDR128W	1148	Vacuole membrane; Peripheral membrane protein	-	-	-	-	-	-	vacuole	NA
Q08234	YO075_YEAST	YOL075C YOL074C	1294	Membrane; Multi-pass membrane protein	-	-	-	-	-	-	ambiguous	NA
P38825	TOM71_YEAST	TOM71 TOM72 YHR117W	639	Mitochondrion outer membrane; Single-pass membrane protein	-	-	-	-	-	-	mitochondrion	MOM
P47133	EMC2_YEAST	EMC2 YJR088C J1875	292	Endoplasmic reticulum membrane; Peripheral membrane protein; Cytoplasmic side	-	-	-	-	-	-	ER	ER peripheral
P48813	GNP1_YEAST	GNP1 YDR508C D9719.14	663	Mitochondrion membrane; Multi-pass membrane protein	-	-	-	-	-	-	mitochondrion	NA
P32831	NGR1_YEAST	NGR1 RBP1 YBR212W YBR1459	672	-	-	-	-	-	-	-	NA	NA
P32831	NGR1_YEAST	NGR1 RBP1 YBR212W YBR1459	672	-	-	-	-	-	-	-	NA	NA
Q12205	MNL2_YEAST	MNL2 YLR057W L2153	849	Endoplasmic reticulum membrane; Single-pass type II membrane protein	-	-	-	-	-	-	ER	ER membrane
P06843	SPT2_YEAST	SPT2 SIN1 SPM2 YER161C	333	Nucleus	-	-	-	-	-	-	nucleus	NA
P48445	BPL1_YEAST	BPL1 ACC2 YDL141W D2140	690	Cytoplasm	-	-	-	-	-	-	ambiguous	NA
P18963	IRA1_YEAST	IRA1 GLC1 PPD1 YBR140C YBR1016	3092	Cytoplasm	-	-	-	-	-	-	ambiguous	NA
P23292	KC12_YEAST	YCK2 CKI1 YNL154C N1755	546	Cell membrane; Lipid-anchor	-	-	-	-	-	-	plasma membrane	NA
Q12296	MAM3_YEAST	MAM3 YOL060C	706	Vacuole membrane; Multi-pass membrane protein	-	-	-	-	-	-	vacuole	NA
Q04958	NTE1_YEAST	NTE1 YML059C YM9958.03C	1679	Endoplasmic reticulum membrane; Multi-pass membrane protein	Lipid droplet	-	-	-	-	-	ambiguous	NA
P14020	DPM1_YEAST	DPM1 SED3 YPR183W P9705.3	267	Endoplasmic reticulum membrane; Single-pass type IV membrane protein; Cytoplasmic side	-	-	-	-	-	-	ER	ER membrane
P36057	SRPB_YEAST	SRP102 YKL154W YKL609	244	Endoplasmic reticulum membrane; Single-pass membrane protein	-	-	-	-	-	-	ER	ER membrane
P36039	EMC3_YEAST	EMC3 AIM27 YKL207W	253	Endoplasmic reticulum membrane; Multi-pass membrane protein	-	-	-	-	-	-	ER	ER membrane
P13188	SYQ_YEAST	GLN4 YOR168W O3601	809	-	-	-	-	-	-	-	NA	NA
P17536	TPM1_YEAST	TPM1 YNL079C N2332	199	Cytoplasm, cytoskeleton	-	-	-	-	-	-	ambiguous	NA
Q08641	AB140_YEAST	ABP140 TRM140 YOR239W YOR240W	628	Cytoplasm	Cytoplasm, cytoskeleton	-	-	-	-	-	ambiguous	NA
P34237	CASP_YEAST	COY1 YKL179C	679	Golgi apparatus membrane; Single-pass type IV membrane protein	-	-	-	-	-	-	Golgi apparatus	NA
P47166	SGM1_YEAST	SGM1 YJR134C J2120	707	Golgi apparatus	-	-	-	-	-	-	Golgi apparatus	NA
Q99288	DET1_YEAST	DET1 YDR051C D4202	334	Cytoplasm	Nucleus	-	-	-	-	-	ambiguous	NA
P26370	UGA3_YEAST	UGA3 YDL170W	528	Nucleus	-	-	-	-	-	-	nucleus	NA
Q03370	PEX29_YEAST	PEX29 YDR479C	554	Peroxisome membrane; Multi-pass membrane protein	-	-	-	-	-	-	peroxisome	NA
Q99312	ISN1_YEAST	ISN1 YOR155C O3548	450	-	-	-	-	-	-	-	NA	NA
P48563	MON2_YEAST	MON2 YSL2 YNL297C N0453	1636	Golgi apparatus membrane; Peripheral membrane protein	-	-	-	-	-	-	Golgi apparatus	NA
P48589	RS12_YEAST	RPS12 YOR369C	143	Cytoplasm	-	-	-	-	-	-	ambiguous	NA
Q12015	DSC3_YEAST	DSC3 YOR223W YOR50-13	292	Endoplasmic reticulum membrane; Multi-pass membrane protein	-	-	-	-	-	-	ER	ER membrane
P53062	BRR6_YEAST	BRR6 YGL247W NRA197	197	Nucleus membrane; Multi-pass membrane protein	-	-	-	-	-	-	nucleus	nuclear membrane
P25349	YCP4_YEAST	YCP4 YCR004C YCR042 YCR4C	247	Cytoplasm	Membrane raft	Mitochondrion	-	-	-	-	ambiguous	NA
O13563	RPN13_YEAST	RPN13 DAQ1 YLR421C	156	Cytoplasm	Nucleus	-	-	-	-	-	ambiguous	NA
P47137	YJ66_YEAST	YJR096W J1926	282	-	-	-	-	-	-	-	NA	NA
P38146	YPT10_YEAST	YPT10 YBR264C YBR1733	199	Cell membrane; Lipid-anchor; Cytoplasmic side	-	-	-	-	-	-	plasma membrane	NA
P38717	SIP3_YEAST	SIP3 LAM3 YNL257C N0844	1229	Endoplasmic reticulum membrane; Single-pass membrane protein	-	-	-	-	-	-	ER	ER membrane
P38130	KTR3_YEAST	KTR3 YBR205W YBR1445	404	Membrane; Single-pass type II membrane protein	-	-	-	-	-	-	ambiguous	NA
Q03862	ARX1_YEAST	ARX1 YDR101C YD8557.10c	593	Cytoplasm	Nucleus	-	-	-	-	-	ambiguous	NA
P17064	FCY2_YEAST	FCY2 YER056C	533	Membrane; Multi-pass membrane protein	-	-	-	-	-	-	ambiguous	NA
Q12277	RRP42_YEAST	RRP42 YDL111C	265	Cytoplasm	Nucleus, nucleolus	-	-	-	-	-	ambiguous	NA
P53839	GOR1_YEAST	GOR1 YNL274C N0631	350	Cytoplasm	Nucleus	Mitochondrion	-	-	-	-	ambiguous	NA
P32327	PYC2_YEAST	PYC2 YBR218C YBR1507	1180	Cytoplasm	-	-	-	-	-	-	ambiguous	NA
P54070	KTR6_YEAST	KTR6 MNN6 YPL053C LPE19C	446	Membrane; Single-pass type II membrane protein	-	-	-	-	-	-	ambiguous	NA
P36516	RM03_YEAST	MRPL3 YMR024W YM9711.14	390	Mitochondrion	-	-	-	-	-	-	mitochondrion	NA
Q07541	EXP1_YEAST	EXP1 YDL121C	149	Endoplasmic reticulum membrane; Single-pass type I membrane protein	Cytoplasmic vesicle, COPI-coated vesicle membrane; Single-pass type I membrane protein	Cytoplasmic vesicle, COPII-coated vesicle membrane; Single-pass type I membrane protein	Golgi apparatus membrane; Single-pass type I membrane protein	-	-	-	ambiguous	NA
P38138	GLU2A_YEAST	ROT2 GLS2 YBR229C YBR1526	954	Endoplasmic reticulum	-	-	-	-	-	-	ER	NA
P35189	TAF14_YEAST	TAF14 ANC1 CST10 SWP29 TAF30 TFG3 YPL129W	244	Nucleus	-	-	-	-	-	-	nucleus	NA
P25087	ERG6_YEAST	ERG6 ISE1 LIS1 SED6 YML008C YM9571.10C	383	Microsome	Mitochondrion	-	-	-	-	-	ambiguous	NA
Q03516	RSN1_YEAST	RSN1 YMR266W YM8156.08	953	Membrane; Multi-pass membrane protein	-	-	-	-	-	-	ambiguous	NA
Q03656	SKY1_YEAST	SKY1 YMR216C YM8261.10C	742	-	-	-	-	-	-	-	NA	NA
P35210	SPT23_YEAST	SPT23 YKL020C	1082	-	-	-	-	-	-	-	NA	NA
Q12117	MRH1_YEAST	MRH1 YDR033W YD9673.03	320	Cell membrane; Multi-pass membrane protein	Mitochondrion	Bud	-	-	-	-	ambiguous	NA
P36013	MAOM_YEAST	MAE1 YKL029C	669	Mitochondrion matrix	-	-	-	-	-	-	mitochondrion	NA
P06115	CATT_YEAST	CTT1 YGR088W	562	Cytoplasm	-	-	-	-	-	-	ambiguous	NA
P32621	GDA1_YEAST	GDA1 YEL042W SYGP-ORF16	518	Golgi apparatus membrane; Single-pass type II membrane protein	-	-	-	-	-	-	Golgi apparatus	NA
P32873	BEM3_YEAST	BEM3 YPL115C LPH12C	1128	Cytoplasm	-	-	-	-	-	-	ambiguous	NA
P36015	YKT6_YEAST	YKT6 YKL196C	200	Cell membrane; Lipid-anchor; Cytoplasmic side	-	-	-	-	-	-	plasma membrane	NA
P35728	MPE1_YEAST	MPE1 YKL059C YKL316	441	Nucleus	-	-	-	-	-	-	nucleus	NA
P11154	PYC1_YEAST	PYC1 PYV YGL062W	1178	Cytoplasm	-	-	-	-	-	-	ambiguous	NA
P36060	MCR1_YEAST	MCR1 YKL150W YKL605	302	[NADH-cytochrome b reductase p form] Mitochondrion intermembrane space	[NADH-cytochrome b reductase p form] Mitochondrion outer membrane; Single-pass membrane protein	Mitochondrion intermembrane space	-	-	-	-	ambiguous	NA
Q08548	ALE1_YEAST	ALE1 LCA1 LPT1 SLC4 YOR175C O3635	619	Endoplasmic reticulum membrane; Multi-pass membrane protein	-	-	-	-	-	-	ER	ER membrane
Q12191	BUG1_YEAST	BUG1 YDL099W	341	Cytoplasm	Golgi apparatus, cis-Golgi network membrane; Peripheral membrane protein	-	-	-	-	-	ambiguous	NA
P00937	TRPG_YEAST	TRP3 YKL211C	484	-	-	-	-	-	-	-	NA	NA
Q12427	STB3_YEAST	STB3 YDR169C YD9489.04c	513	Cytoplasm	-	-	-	-	-	-	ambiguous	NA
P11938	RAP1_YEAST	RAP1 GRF1 TUF1 YNL216W N1310	827	Nucleus	Chromosome, telomere	-	-	-	-	-	nucleus	NA
P06208	LEU1_YEAST	LEU4 YNL104C N2173	619	[Isoform Cytoplasmic] Cytoplasm	[Isoform Mitochondrial] Mitochondrion	-	-	-	-	-	ambiguous	NA
P06208	LEU1_YEAST	LEU4 YNL104C N2173	619	[Isoform Cytoplasmic] Cytoplasm	[Isoform Mitochondrial] Mitochondrion	-	-	-	-	-	ambiguous	NA
P07262	DHE4_YEAST	GDH1 DHE4 URE1 YOR375C	454	-	-	-	-	-	-	-	NA	NA
P32589	HSP7F_YEAST	SSE1 MSI3 YPL106C LPG3C	693	Cytoplasm	-	-	-	-	-	-	ambiguous	NA
P53388	DIP5_YEAST	DIP5 YPL265W	608	Membrane; Multi-pass membrane protein	-	-	-	-	-	-	ambiguous	NA
P10823	GPA2_YEAST	GPA2 SSP101 YER020W	449	Cell membrane; Lipid-anchor; Cytoplasmic side	-	-	-	-	-	-	plasma membrane	NA
Q02724	ULP1_YEAST	ULP1 YPL020C LPB11C	621	-	-	-	-	-	-	-	NA	NA
P53879	RHO5_YEAST	RHO5 YNL180C N1644	331	Membrane; Lipid-anchor	Mitochondrion	-	-	-	-	-	ambiguous	NA
Q08912	YO389_YEAST	YOR389W	624	Secreted	-	-	-	-	-	-	extracellular region	NA
Q08989	YP277_YEAST	YPL277C	487	-	-	-	-	-	-	-	NA	NA
P53912	YNN4_YEAST	YNL134C N1214 N1847	376	-	-	-	-	-	-	-	NA	NA
P38742	NPR3_YEAST	NPR3 RMD11 YHL023C	1146	Vacuole membrane; Peripheral membrane protein	-	-	-	-	-	-	vacuole	NA
P38181	NU170_YEAST	NUP170 NLE3 YBL079W YBL0725	1502	Nucleus, nuclear pore complex	Nucleus membrane; Peripheral membrane protein; Cytoplasmic side	Nucleus membrane; Peripheral membrane protein; Nucleoplasmic side	-	-	-	-	nucleus	NA
P53146	USE1_YEAST	USE1 SLT1 YGL098W	245	Endoplasmic reticulum membrane; Single-pass type IV membrane protein	-	-	-	-	-	-	ER	ER membrane
Q04409	EMI2_YEAST	EMI2 YDR516C D9719.21	500	Cytoplasm	-	-	-	-	-	-	ambiguous	NA
P47119	ITPA_YEAST	HAM1 YJR069C J1811	197	Cytoplasm	Nucleus	-	-	-	-	-	ambiguous	NA
P05756	RS13_YEAST	RPS13 RPS13C YDR064W D4252 YD9609.18	151	Cytoplasm	-	-	-	-	-	-	ambiguous	NA
P39524	ATC3_YEAST	DRS2 YAL026C FUN38	1355	Golgi apparatus, trans-Golgi network membrane; Multi-pass membrane protein	-	-	-	-	-	-	Golgi apparatus	NA
P49090	ASNS2_YEAST	ASN2 YGR124W G6358	572	-	-	-	-	-	-	-	NA	NA
P38740	YHC6_YEAST	YHL026C	315	Membrane; Multi-pass membrane protein	-	-	-	-	-	-	ambiguous	NA
P47082	AVT1_YEAST	AVT1 YJR001W J1409 YJR83.4	602	Vacuole membrane; Multi-pass membrane protein	-	-	-	-	-	-	vacuole	NA
P38849	MTC6_YEAST	MTC6 YHR151C	526	Membrane; Single-pass type I membrane protein	-	-	-	-	-	-	ambiguous	NA
Q12256	TPO4_YEAST	TPO4 YOR273C O5440	659	Cell membrane; Multi-pass membrane protein	-	-	-	-	-	-	plasma membrane	NA
P40308	TGL3_YEAST	TGL3 YMR313C YM9924.05C	642	Lipid droplet	-	-	-	-	-	-	lipid droplet	NA
P00817	IPYR_YEAST	IPP1 PPA PPA1 YBR011C YBR0202	287	Cytoplasm	-	-	-	-	-	-	ambiguous	NA
P53940	APJ1_YEAST	APJ1 YNL077W N2342	528	Cytoplasm	Nucleus	-	-	-	-	-	ambiguous	NA
Q06485	ATG33_YEAST	ATG33 YLR356W	197	Mitochondrion membrane; Multi-pass membrane protein	-	-	-	-	-	-	mitochondrion	NA
Q08954	YP199_YEAST	YPL199C	240	Cytoplasm	-	-	-	-	-	-	ambiguous	NA
P46672	ARC1_YEAST	ARC1 G4P1 YGL105W G3085	376	Cytoplasm	-	-	-	-	-	-	ambiguous	NA
P38111	ATR_YEAST	MEC1 ESR1 SAD3 YBR136W YBR1012	2368	Nucleus	-	-	-	-	-	-	nucleus	NA
P32660	ATC5_YEAST	DNF1 YER166W SYGP-ORF7	1571	Cell membrane; Multi-pass membrane protein	Endosome membrane; Multi-pass membrane protein	Golgi apparatus, trans-Golgi network membrane; Multi-pass membrane protein	-	-	-	-	ambiguous	NA
O13525	COQ4_YEAST	COQ4 YDR204W YD8142.01	335	Mitochondrion inner membrane; Peripheral membrane protein; Matrix side	-	-	-	-	-	-	mitochondrion	MIM
P35169	TOR1_YEAST	TOR1 DRR1 YJR066W J1803	2470	Cell membrane; Peripheral membrane protein; Cytoplasmic side	Vacuole membrane; Peripheral membrane protein; Cytoplasmic side	-	-	-	-	-	ambiguous	NA
P32832	RSC7_YEAST	NPL6 RSC7 YMR091C YM9582.16C	435	Nucleus	-	-	-	-	-	-	nucleus	NA
P53759	DUS1_YEAST	DUS1 YML080W	423	-	-	-	-	-	-	-	NA	NA
Q99382	ENV10_YEAST	ENV10 SND2 YLR065C L2180	181	Endoplasmic reticulum membrane; Multi-pass membrane protein	-	-	-	-	-	-	ER	ER membrane
P39004	HXT7_YEAST	HXT7 YDR342C D9651.11	570	Membrane; Multi-pass membrane protein	-	-	-	-	-	-	ambiguous	NA
P36036	YRA2_YEAST	YRA2 YKL214C	203	Nucleus	-	-	-	-	-	-	nucleus	NA
P50107	LGUL_YEAST	GLO1 YML004C YM9571.15C	326	-	-	-	-	-	-	-	NA	NA
Q04120	TSA2_YEAST	TSA2 YDR453C D9461.38	196	Cytoplasm	-	-	-	-	-	-	ambiguous	NA
Q08919	TRE1_YEAST	TRE1 YPL176C	783	Cell membrane; Single-pass type II membrane protein	-	-	-	-	-	-	plasma membrane	NA
P10080	SSBP1_YEAST	SBP1 SSB1 SSBR1 YHL034C	294	Cytoplasm	Nucleus, nucleolus	Cytoplasm, P-body	Cytoplasm, Stress granule	-	-	-	ambiguous	NA
P40970	LCB2_YEAST	LCB2 SCS1 TSC1 YDR062W D4246 YD9609.16	561	Cytoplasm	Endoplasmic reticulum	Membrane; Multi-pass membrane protein	-	-	-	-	ambiguous	NA
P39731	MTW1_YEAST	MTW1 DSN3 NSL2 YAL034W-A YAL034AW	289	Chromosome, centromere, kinetochore	Cytoplasm, cytoskeleton, spindle pole	-	-	-	-	-	ambiguous	NA
P38925	SMF1_YEAST	SMF1 ESP1 YOL122C	575	Cell membrane; Multi-pass membrane protein	-	-	-	-	-	-	plasma membrane	NA
Q06245	SEC10_YEAST	SEC10 YLR166C L9362.12	871	-	-	-	-	-	-	-	NA	NA
P33329	PPZ2_YEAST	PPZ2 YDR436W D9461.22	710	-	-	-	-	-	-	-	NA	NA
P06174	HEM4_YEAST	HEM4 ORF1 YOR278W O5463	275	-	-	-	-	-	-	-	NA	NA
P50108	MNN10_YEAST	MNN10 BED1 YDR245W YD8419.12	393	Endoplasmic reticulum membrane; Single-pass type II membrane protein	Golgi apparatus, cis-Golgi network membrane; Single-pass type II membrane protein	-	-	-	-	-	ambiguous	NA
P29465	CHS3_YEAST	CHS3 CAL1 CSD2 DIT101 KIT2 YBR023C YBR0305	1165	Cell membrane; Multi-pass membrane protein	Bud neck	Cytoplasmic vesicle membrane; Multi-pass membrane protein	-	-	-	-	ambiguous	NA
P40075	SCS2_YEAST	SCS2 YER120W	244	Endoplasmic reticulum membrane; Single-pass type IV membrane protein	Nucleus membrane; Single-pass type IV membrane protein	-	-	-	-	-	ambiguous	NA
P50276	MUP1_YEAST	MUP1 YGR055W	574	Membrane; Multi-pass membrane protein	-	-	-	-	-	-	ambiguous	NA
Q01560	NOP3_YEAST	NPL3 MTR13 MTS1 NAB1 NOP3 YDR432W D9461.19	414	Cytoplasm	Nucleus	Cytoplasm, Stress granule	-	-	-	-	ambiguous	NA
P28625	YIM1_YEAST	YIM1 YMR152W YM8520.01 YM9375.22	365	Lipid droplet	Mitochondrion	-	-	-	-	-	ambiguous	NA
Q06504	NAT3_YEAST	NAT3 YPR131C	195	Cytoplasm	-	-	-	-	-	-	ambiguous	NA
Q03722	YMC0_YEAST	YML020W	664	-	-	-	-	-	-	-	NA	NA
Q03525	TMA23_YEAST	TMA23 YMR269W YM8156.11 YMR268W-A	211	Nucleus, nucleolus	-	-	-	-	-	-	nucleus	NA
Q05892	COQ11_YEAST	COQ11 MRX2 YLR290C	277	Mitochondrion	-	-	-	-	-	-	mitochondrion	NA
P43588	RPN11_YEAST	RPN11 MPR1 YFR004W	306	-	-	-	-	-	-	-	NA	NA
Q02950	RT51_YEAST	MRP51 YPL118W	344	Mitochondrion	-	-	-	-	-	-	mitochondrion	NA
P01119	RAS1_YEAST	RAS1 YOR101W YOR3205W	309	Cell membrane; Lipid-anchor	-	-	-	-	-	-	plasma membrane	NA
P37293	NAT2_YEAST	NAT2 YGR147C G6630	288	Cytoplasm	-	-	-	-	-	-	ambiguous	NA
P21242	PSA7_YEAST	PRE10 PRC1 PRS1 YOR362C O6650	288	Cytoplasm	Nucleus	-	-	-	-	-	ambiguous	NA
P53283	TPO2_YEAST	TPO2 YGR138C G6417	614	Cell membrane; Multi-pass membrane protein	-	-	-	-	-	-	plasma membrane	NA
Q08269	ALR1_YEAST	ALR1 YOL130W	859	Cell membrane; Multi-pass membrane protein	-	-	-	-	-	-	plasma membrane	NA
P40010	NUG1_YEAST	NUG1 YER006W	520	Nucleus	-	-	-	-	-	-	nucleus	NA
P48231	TCB2_YEAST	TCB2 YNL087W N2250	1178	Cell membrane; Multi-pass membrane protein	Endoplasmic reticulum membrane; Multi-pass membrane protein	-	-	-	-	-	ambiguous	NA
P36090	ANR2_YEAST	ANR2 YKL047W YKL260	516	Lipid droplet	-	-	-	-	-	-	lipid droplet	NA
Q99234	DFG16_YEAST	DFG16 ECM41 ZRG11 YOR030W OR26.20	619	Membrane; Multi-pass membrane protein	-	-	-	-	-	-	ambiguous	NA
Q04401	SDHF3_YEAST	SDH7 ACN9 YDR511W D9719.16	133	Mitochondrion	Mitochondrion intermembrane space	Mitochondrion matrix	-	-	-	-	mitochondrion	NA
P23642	VAN1_YEAST	VAN1 VRG7 YML115C YM8339.04C	535	Endoplasmic reticulum membrane; Single-pass type II membrane protein	Golgi apparatus membrane; Single-pass type II membrane protein	-	-	-	-	-	ambiguous	NA
P40312	CYB5_YEAST	CYB5 YNL111C N1949	120	Endoplasmic reticulum membrane; Single-pass membrane protein; Cytoplasmic side	Microsome membrane; Single-pass membrane protein; Cytoplasmic side	-	-	-	-	-	ER	ER membrane
Q03758	BUL2_YEAST	BUL2 YML111W YM8339.08	920	Cytoplasm	-	-	-	-	-	-	ambiguous	NA
Q01852	TIM44_YEAST	TIM44 ISP45 MIM44 MPI1 YIL022W	431	Mitochondrion inner membrane; Peripheral membrane protein	-	-	-	-	-	-	mitochondrion	MIM
Q05788	PNPH_YEAST	PNP1 YLR209C L8167.19	311	-	-	-	-	-	-	-	NA	NA
P24521	ERG8_YEAST	ERG8 YMR220W YM9959.02	451	Cytoplasm	-	-	-	-	-	-	ambiguous	NA
P04807	HXKB_YEAST	HXK2 HEX1 HKB YGL253W NRB486	486	-	-	-	-	-	-	-	NA	NA
Q05636	RRP45_YEAST	RRP45 YDR280W D9954.1	305	Cytoplasm	Nucleus, nucleolus	-	-	-	-	-	ambiguous	NA
P33317	DUT_YEAST	DUT1 YBR252W YBR1705	147	-	-	-	-	-	-	-	NA	NA
Q00873	CYT2_YEAST	CYT2 YKL087C	224	Mitochondrion inner membrane	-	-	-	-	-	-	mitochondrion	MIM
Q05998	THI7_YEAST	THI7 THI10 YLR237W L8083.2	598	Membrane; Multi-pass membrane protein	-	-	-	-	-	-	ambiguous	NA
P43123	UAP1_YEAST	QRI1 UAP1 YDL103C D2362	477	Cytoplasm	-	-	-	-	-	-	ambiguous	NA
P49018	GPI8_YEAST	GPI8 YDR331W D9798.2	411	Endoplasmic reticulum membrane; Single-pass type I membrane protein	-	-	-	-	-	-	ER	ER membrane
Q12377	RPN6_YEAST	RPN6 NAS4 YDL097C D2381	434	-	-	-	-	-	-	-	NA	NA
Q06143	DIC1_YEAST	DIC1 YLR348C	298	Mitochondrion inner membrane; Multi-pass membrane protein	-	-	-	-	-	-	mitochondrion	MIM
P53845	YIF1_YEAST	YIF1 YNL263C N0820	314	Endoplasmic reticulum membrane; Multi-pass membrane protein	Golgi apparatus membrane; Multi-pass membrane protein	Cytoplasmic vesicle, COPII-coated vesicle	-	-	-	-	ambiguous	NA
P53904	TBCB_YEAST	ALF1 YNL148C N1201 N1777	254	Cytoplasm	Cytoplasm, cytoskeleton	-	-	-	-	-	ambiguous	NA
P33332	SEC3_YEAST	SEC3 PSL1 YER008C	1336	-	-	-	-	-	-	-	NA	NA
P54885	PROA_YEAST	PRO2 YOR323C O6155	456	-	-	-	-	-	-	-	NA	NA
P28777	AROC_YEAST	ARO2 YGL148W	376	-	-	-	-	-	-	-	NA	NA
Q02455	MLP1_YEAST	MLP1 YKR095W YKR415	1875	Nucleus	Nucleus, nuclear pore complex	-	-	-	-	-	nucleus	NA
P13856	RSR1_YEAST	RSR1 BUD1 YGR152C G6658	272	Cell membrane; Lipid-anchor; Cytoplasmic side	-	-	-	-	-	-	plasma membrane	NA
P43601	ATG18_YEAST	ATG18 AUT10 CVT18 NMR1 SVP1 YFR021W	500	Preautophagosomal structure membrane; Peripheral membrane protein	Vacuole membrane; Peripheral membrane protein	Endosome membrane; Peripheral membrane protein	-	-	-	-	ambiguous	NA
Q08227	INP54_YEAST	INP54 YOL065C	384	Endoplasmic reticulum membrane; Peripheral membrane protein; Cytoplasmic side	-	-	-	-	-	-	ER	ER peripheral
P15496	IDI1_YEAST	IDI1 BOT2 YPL117C LPH10C	288	Cytoplasm	-	-	-	-	-	-	ambiguous	NA
P53164	NPY1_YEAST	NPY1 YGL067W	384	Peroxisome	-	-	-	-	-	-	peroxisome	NA
P42839	VNX1_YEAST	VNX1 YNL321W N0339	908	Vacuole membrane; Multi-pass membrane protein	-	-	-	-	-	-	vacuole	NA
Q04894	ADH6_YEAST	ADH6 YMR318C YM9924.10C	360	-	-	-	-	-	-	-	NA	NA
P30606	ITR2_YEAST	ITR2 YOL103W HRB612	609	Cell membrane; Multi-pass membrane protein	-	-	-	-	-	-	plasma membrane	NA
P38996	NAB3_YEAST	NAB3 HMD1 YPL190C	802	Nucleus, nucleoplasm	-	-	-	-	-	-	nucleus	NA
P38075	PDX3_YEAST	PDX3 YBR035C YBR0321	228	Mitochondrion intermembrane space	-	-	-	-	-	-	mitochondrion	NA
Q06217	SMD2_YEAST	SMD2 YLR275W L9328.5	110	Nucleus	Cytoplasm, cytosol	-	-	-	-	-	ambiguous	NA
Q03976	RT24_YEAST	RSM24 YDR175C	319	Mitochondrion	-	-	-	-	-	-	mitochondrion	NA
P32179	MET22_YEAST	MET22 HAL2 YOL064C	357	Cytoplasm	Nucleus	-	-	-	-	-	ambiguous	NA
P40169	YNT4_YEAST	YNL194C N1394	301	Cell membrane; Multi-pass membrane protein	-	-	-	-	-	-	plasma membrane	NA
Q12400	TRM10_YEAST	TRM10 YOL093W O0926	293	Cytoplasm	Nucleus	-	-	-	-	-	ambiguous	NA
P38084	BAP2_YEAST	BAP2 YBR068C YBR0629	609	Cell membrane; Multi-pass membrane protein	-	-	-	-	-	-	plasma membrane	NA
P28000	RPAC2_YEAST	RPC19 YNL113W N1937	142	Nucleus, nucleolus	-	-	-	-	-	-	nucleus	NA
Q12232	SLP1_YEAST	SLP1 YOR154W O3545	587	Endoplasmic reticulum membrane; Single-pass type I membrane protein	-	-	-	-	-	-	ER	ER membrane
P53241	VHT1_YEAST	VHT1 YGR065C	593	Cell membrane; Multi-pass membrane protein	-	-	-	-	-	-	plasma membrane	NA
P32445	RIM1_YEAST	RIM1 YCR028C-A YCR28C-A	135	Mitochondrion	-	-	-	-	-	-	mitochondrion	NA
P53925	YNL5_YEAST	YNL115C N1929	644	Vacuole membrane; Multi-pass membrane protein	-	-	-	-	-	-	vacuole	NA
P10356	YEY2_YEAST	YER152C	443	-	-	-	-	-	-	-	NA	NA
Q12013	AKR2_YEAST	AKR2 YOR034C OR26.25	749	Membrane; Multi-pass membrane protein	-	-	-	-	-	-	ambiguous	NA
P53599	SSK2_YEAST	SSK2 YNR031C N3276	1579	-	-	-	-	-	-	-	NA	NA
P38131	KTR4_YEAST	KTR4 YBR199W YBR1411	464	Membrane; Single-pass type II membrane protein	-	-	-	-	-	-	ambiguous	NA
Q99383	HRP1_YEAST	HRP1 NAB4 NAB5 YOL123W	534	Cytoplasm	Nucleus	Cytoplasm, Stress granule	-	-	-	-	ambiguous	NA
P32898	PREP_YEAST	CYM1 MOP112 YDR430C D9461.18	989	Mitochondrion intermembrane space	Mitochondrion matrix	-	-	-	-	-	mitochondrion	NA
P40154	IES2_YEAST	IES2 YNL215W N1315	320	Nucleus	-	-	-	-	-	-	nucleus	NA
P40061	TSC11_YEAST	TSC11 AVO3 YER093C	1430	Cell membrane; Peripheral membrane protein; Cytoplasmic side	Vacuole membrane; Peripheral membrane protein; Cytoplasmic side	-	-	-	-	-	ambiguous	NA
P0CS90	HSP77_YEAST	SSC1 ENS1 YJR045C J1639	654	Mitochondrion matrix	-	-	-	-	-	-	mitochondrion	NA
P50090	KEL2_YEAST	KEL2 YGR238C G8585	882	-	-	-	-	-	-	-	NA	NA
P33894	STE13_YEAST	STE13 YCI1 YOR219C YOR50-9	931	Vacuole membrane; Single-pass type II membrane protein	-	-	-	-	-	-	vacuole	NA
P40505	SDS3_YEAST	SDS3 YIL084C	327	Nucleus	-	-	-	-	-	-	nucleus	NA
P10869	AK_YEAST	HOM3 YER052C	527	-	-	-	-	-	-	-	NA	NA
P53728	CYP8_YEAST	CPR8 YNR028W N3255	308	-	-	-	-	-	-	-	NA	NA
P43597	YFI6_YEAST	YFR016C	1233	-	-	-	-	-	-	-	NA	NA
Q06169	PEX30_YEAST	PEX30 YLR324W	523	Peroxisome membrane; Multi-pass membrane protein	-	-	-	-	-	-	peroxisome	NA
P48606	TBCA_YEAST	RBL2 YOR265W	106	Cytoplasm, cytoskeleton	-	-	-	-	-	-	ambiguous	NA
P29539	RIF1_YEAST	RIF1 YBR275C YBR1743	1916	Nucleus	Chromosome, telomere	-	-	-	-	-	nucleus	NA
P25358	ELO2_YEAST	ELO2 FEN1 GNS1 VBM2 YCR034W YCR34W YCR521	347	Endoplasmic reticulum membrane; Multi-pass membrane protein	-	-	-	-	-	-	ER	ER membrane
Q12252	PHM7_YEAST	PHM7 YOL084W 00953	991	Cell membrane; Multi-pass membrane protein	-	-	-	-	-	-	plasma membrane	NA
P38260	FES1_YEAST	FES1 YBR101C YBR0830	290	Cytoplasm	-	-	-	-	-	-	ambiguous	NA
P36026	UBP11_YEAST	UBP11 YKR098C	717	-	-	-	-	-	-	-	NA	NA
P53956	YNE6_YEAST	YNL046W N2530	172	Endoplasmic reticulum membrane; Multi-pass membrane protein	-	-	-	-	-	-	ER	ER membrane
P38300	MBA1_YEAST	MBA1 YBR185C YBR1307	278	Mitochondrion inner membrane; Peripheral membrane protein; Matrix side	-	-	-	-	-	-	mitochondrion	MIM
P07284	SYSC_YEAST	SES1 SERS YDR023W YD9813.01	462	Cytoplasm	-	-	-	-	-	-	ambiguous	NA
P47190	PMT3_YEAST	PMT3 YOR321W O6148	753	Endoplasmic reticulum membrane; Multi-pass membrane protein	-	-	-	-	-	-	ER	ER membrane
P23585	HXT2_YEAST	HXT2 YMR011W YM8270.15	541	Membrane; Multi-pass membrane protein	-	-	-	-	-	-	ambiguous	NA
P32629	ANP1_YEAST	ANP1 GEM3 YEL036C SYGP-ORF28	500	Endoplasmic reticulum membrane; Single-pass type II membrane protein	Golgi apparatus membrane; Single-pass type II membrane protein	-	-	-	-	-	ambiguous	NA
P43620	RMD8_YEAST	RMD8 YFR048W	662	Membrane; Single-pass membrane protein	-	-	-	-	-	-	ambiguous	NA
Q07799	LMO1_YEAST	LMO1 YLL007C L1353	665	Cytoplasm	Mitochondrion	-	-	-	-	-	ambiguous	NA
Q04773	YMW4_YEAST	YMR074C YM9916.13C	145	-	-	-	-	-	-	-	NA	NA
Q06625	GDE_YEAST	GDB1 YPR184W	1536	Mitochondrion	Cytoplasm	-	-	-	-	-	ambiguous	NA
Q12697	YPK9_YEAST	YPK9 YOR291W	1472	Vacuole membrane; Multi-pass membrane protein	-	-	-	-	-	-	vacuole	NA
P09938	RIR2_YEAST	RNR2 CRT6 YJL026W J1271	399	Nucleus	-	-	-	-	-	-	nucleus	NA
P40528	SYG1_YEAST	SYG1 YIL047C	902	Cell membrane; Multi-pass membrane protein	-	-	-	-	-	-	plasma membrane	NA
P19158	IRA2_YEAST	IRA2 CCS1 GLC4 YOL081W O0985	3079	Cytoplasm	-	-	-	-	-	-	ambiguous	NA
P36148	GPT2_YEAST	GPT2 GAT1 YKR067W	743	Lipid droplet	Endoplasmic reticulum membrane; Multi-pass membrane protein	-	-	-	-	-	ambiguous	NA
P43549	AQY3_YEAST	AQY3 YFL054C	646	Cell membrane; Multi-pass membrane protein	-	-	-	-	-	-	plasma membrane	NA
P53184	PNC1_YEAST	PNC1 YGL037C	216	Cytoplasm	Nucleus	Peroxisome	-	-	-	-	ambiguous	NA
Q12300	RGT2_YEAST	RGT2 YDL138W D2160	763	Cell membrane; Multi-pass membrane protein	-	-	-	-	-	-	plasma membrane	NA
P29311	BMH1_YEAST	BMH1 YER177W	267	-	-	-	-	-	-	-	NA	NA
Q07800	PSR1_YEAST	PSR1 YLL010C L1341	427	Cell membrane	-	-	-	-	-	-	plasma membrane	NA
P40318	DOA10_YEAST	SSM4 DOA10 YIL030C YI3299.01C YI9905.18C	1319	Endoplasmic reticulum membrane; Multi-pass membrane protein	Nucleus inner membrane; Multi-pass membrane protein	-	-	-	-	-	ambiguous	NA
P38869	SVP26_YEAST	SVP26 YHR181W	228	Golgi apparatus, cis-Golgi network membrane; Multi-pass membrane protein	-	-	-	-	-	-	Golgi apparatus	NA
P28273	OPLA_YEAST	OXP1 YKL215C	1286	Cytoplasm	-	-	-	-	-	-	ambiguous	NA
P40468	TAO3_YEAST	TAO3 PAG1 YIL129C	2376	-	-	-	-	-	-	-	NA	NA
P53739	FPK1_YEAST	FPK1 YNR047W N3449	893	Cytoplasm	Cell membrane; Peripheral membrane protein	-	-	-	-	-	ambiguous	NA
P25631	YCU1_YEAST	YCR051W YCR51W	222	-	-	-	-	-	-	-	NA	NA
P32496	RPN12_YEAST	RPN12 NIN1 YFR052W	274	-	-	-	-	-	-	-	NA	NA
P47075	VTC4_YEAST	VTC4 PHM3 YJL012C J1345	721	Vacuole membrane; Multi-pass membrane protein	Cytoplasm, cell cortex	Endoplasmic reticulum membrane; Multi-pass membrane protein	Cytoplasmic vesicle, autophagosome membrane; Multi-pass membrane protein	-	-	-	ambiguous	NA
Q08299	ENB1_YEAST	ENB1 ARN4 YOL158C	606	Endosome membrane; Multi-pass membrane protein	-	-	-	-	-	-	ambiguous	NA
P08417	FUMH_YEAST	FUM1 YPL262W	488	Mitochondrion matrix	Cytoplasm	Nucleus	-	-	-	-	ambiguous	NA
P53894	CBK1_YEAST	CBK1 YNL161W N1727	756	-	-	-	-	-	-	-	NA	NA
P39719	FLC2_YEAST	FLC2 YAL053W	783	Endoplasmic reticulum membrane; Multi-pass membrane protein	-	-	-	-	-	-	ER	ER membrane
P00431	CCPR_YEAST	CCP1 CCP CPO YKR066C	361	Mitochondrion matrix	Mitochondrion intermembrane space	-	-	-	-	-	mitochondrion	NA
P32466	HXT3_YEAST	HXT3 YDR345C D9651.14	567	Membrane; Multi-pass membrane protein	-	-	-	-	-	-	ambiguous	NA
P38792	RRP4_YEAST	RRP4 YHR069C	359	Cytoplasm	Nucleus, nucleolus	-	-	-	-	-	ambiguous	NA
P32386	YBT1_YEAST	YBT1 BAT1 YLL048C	1661	Vacuole membrane; Multi-pass membrane protein	-	-	-	-	-	-	vacuole	NA
Q01159	MCE1_YEAST	CEG1 YGL130W G2853	459	Nucleus	-	-	-	-	-	-	nucleus	NA
P38929	ATC2_YEAST	PMC1 YGL006W	1173	Vacuole membrane; Multi-pass membrane protein	-	-	-	-	-	-	vacuole	NA
Q12496	YO098_YEAST	YOL098C HRF1037	1037	-	-	-	-	-	-	-	NA	NA
P46151	MTHR1_YEAST	MET12 YPL023C LPB8C	657	-	-	-	-	-	-	-	NA	NA
P46982	MNN5_YEAST	MNN5 YJL186W J0409	586	Golgi apparatus, cis-Golgi network	-	-	-	-	-	-	Golgi apparatus	NA
Q99321	DDP1_YEAST	DDP1 YOR163W O3575	188	Cytoplasm	Nucleus	-	-	-	-	-	ambiguous	NA
Q12078	SMF3_YEAST	SMF3 YLR034C	473	Vacuole membrane; Multi-pass membrane protein	Endoplasmic reticulum membrane; Multi-pass membrane protein	-	-	-	-	-	ambiguous	NA
P25554	SGF29_YEAST	SGF29 YCL010C YCL10C	259	Nucleus	-	-	-	-	-	-	nucleus	NA
P15891	ABP1_YEAST	ABP1 YCR088W YCR88W	592	Cytoplasm, cytoskeleton, actin patch	-	-	-	-	-	-	ambiguous	NA
P00330	ADH1_YEAST	ADH1 ADC1 YOL086C O0947	348	Cytoplasm	-	-	-	-	-	-	ambiguous	NA
Q03104	MSC1_YEAST	MSC1 YML128C YM4987.07C	513	-	-	-	-	-	-	-	NA	NA
P40476	PRM5_YEAST	PRM5 YIL117C	318	Membrane; Single-pass membrane protein	-	-	-	-	-	-	ambiguous	NA
Q04418	RBA50_YEAST	RBA50 YDR527W	439	Cytoplasm	-	-	-	-	-	-	ambiguous	NA
P22211	NPR1_YEAST	NPR1 YNL183C N1631	790	Cytoplasm	-	-	-	-	-	-	ambiguous	NA
P40549	MNT3_YEAST	MNT3 YIL014W	630	Golgi apparatus membrane; Single-pass type II membrane protein	-	-	-	-	-	-	Golgi apparatus	NA
Q03764	EKI1_YEAST	EKI1 YDR147W YD8358.04	534	Cytoplasm	-	-	-	-	-	-	ambiguous	NA
P47108	URB2_YEAST	URB2 NPA2 YJR041C J1622	1174	Nucleus, nucleolus	-	-	-	-	-	-	nucleus	NA
P38954	IPT1_YEAST	IPT1 SYR4 YDR072C D4405 YD8554.05C	527	Golgi apparatus membrane; Multi-pass membrane protein	-	-	-	-	-	-	Golgi apparatus	NA
Q3E7B6	VA0E_YEAST	VMA9 CWH36 LDB10 YCL005W-A	73	Vacuole membrane; Multi-pass membrane protein	-	-	-	-	-	-	vacuole	NA
P27895	CIN8_YEAST	CIN8 KSL2 YEL061C	1000	Cytoplasm, cytoskeleton, spindle	Mitochondrion	-	-	-	-	-	ambiguous	NA
O14467	MBF1_YEAST	MBF1 SUF13 YOR298C-A	151	Cytoplasm	Nucleus	-	-	-	-	-	ambiguous	NA
P40064	NU157_YEAST	NUP157 YER105C	1391	Nucleus, nuclear pore complex	Nucleus membrane; Peripheral membrane protein; Cytoplasmic side	Nucleus membrane; Peripheral membrane protein; Nucleoplasmic side	-	-	-	-	nucleus	NA
P49955	SF3B1_YEAST	HSH155 YMR288W YM8021.14	971	Nucleus	-	-	-	-	-	-	nucleus	NA
Q08412	CUE5_YEAST	CUE5 YOR042W	411	Cytoplasm	-	-	-	-	-	-	ambiguous	NA
Q12386	ARP8_YEAST	ARP8 YOR141C YOR3348C	881	Nucleus	Cytoplasm, cytoskeleton	-	-	-	-	-	ambiguous	NA
P42951	LSB6_YEAST	LSB6 YJL100W J0834	607	Cell membrane; Peripheral membrane protein	Vacuole membrane; Peripheral membrane protein	-	-	-	-	-	ambiguous	NA
P53327	SLH1_YEAST	SLH1 RQT2 YGR271W G9365	1967	Cytoplasm, cytosol	-	-	-	-	-	-	cytosol	NA
P18410	SPO7_YEAST	SPO7 YAL009W	259	Endoplasmic reticulum membrane; Multi-pass membrane protein	Nucleus membrane; Multi-pass membrane protein	-	-	-	-	-	ambiguous	NA
Q05497	YD338_YEAST	YDR338C D9651.8	695	Membrane; Multi-pass membrane protein	-	-	-	-	-	-	ambiguous	NA
P47103	CYP7_YEAST	CPR7 YJR032W J1585	393	-	-	-	-	-	-	-	NA	NA
P40515	FIS1_YEAST	FIS1 MDV2 YIL065C	155	Mitochondrion outer membrane; Single-pass membrane protein	-	-	-	-	-	-	mitochondrion	MOM
P39976	DLD3_YEAST	DLD3 YEL071W	496	Cytoplasm	-	-	-	-	-	-	ambiguous	NA
P53829	CAF40_YEAST	CAF40 YNL288W N0540	373	Cytoplasm	Nucleus	-	-	-	-	-	ambiguous	NA
P46961	GPI2_YEAST	GPI2 GCR4 YPL076W LPF9W	280	Membrane; Multi-pass membrane protein	-	-	-	-	-	-	ambiguous	NA
P38928	AXL2_YEAST	AXL2 BUD10 SRO4 YIL140W	823	Cell membrane; Multi-pass membrane protein	-	-	-	-	-	-	plasma membrane	NA
P45976	FIP1_YEAST	FIP1 YJR093C J1911	327	Nucleus	-	-	-	-	-	-	nucleus	NA
P33300	SUR1_YEAST	SUR1 BCL21 CSG1 LPE15 YPL057C	382	Membrane; Multi-pass membrane protein	-	-	-	-	-	-	ambiguous	NA
P40035	PIC2_YEAST	PIC2 YER053C	300	Mitochondrion inner membrane; Multi-pass membrane protein	-	-	-	-	-	-	mitochondrion	MIM
Q12280	IQG1_YEAST	IQG1 CYK1 YPL242C	1495	Bud Neck	-	-	-	-	-	-	ambiguous	NA
P54839	ERG13_YEAST	ERG13 HMGS YML126C YM4987.09C	491	-	-	-	-	-	-	-	NA	NA
P38819	ERP5_YEAST	ERP5 YHR110W	212	Endoplasmic reticulum membrane; Single-pass type I membrane protein	-	-	-	-	-	-	ER	ER membrane
P36084	MUD2_YEAST	MUD2 YKL074C YKL358	527	-	-	-	-	-	-	-	NA	NA
Q02785	PDR12_YEAST	PDR12 YPL058C LPE14C	1511	Cell membrane; Multi-pass membrane protein	-	-	-	-	-	-	plasma membrane	NA
P38749	YAP3_YEAST	YAP3 YHL009C	330	Cytoplasm	Nucleus	-	-	-	-	-	ambiguous	NA
P38079	YRO2_YEAST	YRO2 YBR054W YBR0507	344	Membrane; Multi-pass membrane protein	-	-	-	-	-	-	ambiguous	NA
P38628	AGM1_YEAST	PCM1 AGM1 YEL058W	557	Cytoplasm	Nucleus	-	-	-	-	-	ambiguous	NA
Q06146	YL257_YEAST	YLR257W	321	Cytoplasm	-	-	-	-	-	-	ambiguous	NA
P16639	ATE1_YEAST	ATE1 YGL017W	503	Cytoplasm	-	-	-	-	-	-	ambiguous	NA
P14907	NSP1_YEAST	NSP1 YJL041W J1207	823	Nucleus, nuclear pore complex	Nucleus membrane; Peripheral membrane protein; Cytoplasmic side	Nucleus membrane; Peripheral membrane protein; Nucleoplasmic side	-	-	-	-	nucleus	NA
P32288	GLNA_YEAST	GLN1 YPR035W YP3085.01 YP9367.15	370	Cytoplasm	-	-	-	-	-	-	ambiguous	NA
P38695	HXT5_YEAST	HXT5 YHR096C	592	Membrane; Multi-pass membrane protein	-	-	-	-	-	-	ambiguous	NA
P34217	PIN4_YEAST	PIN4 MDT1 YBL051C YBL0506 YBL0516	668	Cytoplasm	-	-	-	-	-	-	ambiguous	NA
P39742	SEC72_YEAST	SEC72 SEC67 SIM2 YLR292C L8003.18	193	Cytoplasm	-	-	-	-	-	-	ambiguous	NA
P89102	SEC5_YEAST	SEC5 YDR166C YD8358.20C YD9489.01C	971	-	-	-	-	-	-	-	NA	NA
P22108	APA2_YEAST	APA2 YDR530C D9719.33	325	Cytoplasm	Nucleus	-	-	-	-	-	ambiguous	NA
P39926	SSO2_YEAST	SSO2 YMR183C YM8010.13C	295	Membrane; Single-pass type IV membrane protein	-	-	-	-	-	-	ambiguous	NA
P39526	LAA1_YEAST	LAA1 YJL207C HRD550 J0312	2014	Golgi apparatus	-	-	-	-	-	-	Golgi apparatus	NA
P38756	TCD1_YEAST	TCD1 YHR003C	429	Mitochondrion outer membrane; Multi-pass membrane protein	-	-	-	-	-	-	mitochondrion	MOM
P40563	AIM21_YEAST	AIM21 YIR003W YIB3W	679	Cytoplasm, cytoskeleton, actin patch	-	-	-	-	-	-	ambiguous	NA
P34167	IF4B_YEAST	TIF3 STM1 TIF42 YPR163C P9325.6	436	-	-	-	-	-	-	-	NA	NA
P32491	MKK2_YEAST	MKK2 SSP33 YPL140C LPI6C	506	-	-	-	-	-	-	-	NA	NA
Q12052	TGS1_YEAST	TGS1 YPL157W P2573	315	Nucleus, nucleolus	-	-	-	-	-	-	nucleus	NA
P06704	CDC31_YEAST	CDC31 DSK1 YOR257W	161	Nucleus envelope	Cytoplasm, cytoskeleton, microtubule organizing center, spindle pole body	-	-	-	-	-	ambiguous	NA
P43633	ALK1_YEAST	ALK1 YGL021W G3686	760	-	-	-	-	-	-	-	NA	NA
P33313	CNS1_YEAST	CNS1 YBR155W YBR1205	385	Cytoplasm	-	-	-	-	-	-	ambiguous	NA
Q04835	YM87_YEAST	YMR253C YM9920.07C	414	Membrane; Multi-pass membrane protein	-	-	-	-	-	-	ambiguous	NA
Q08818	MSC6_YEAST	MSC6 YOR354C	692	Mitochondrion	-	-	-	-	-	-	mitochondrion	NA
Q04697	GSF2_YEAST	GSF2 ECM6 EFF2 YML048W YM9827.04	403	Endoplasmic reticulum membrane; Single-pass type II membrane protein	-	-	-	-	-	-	ER	ER membrane
Q04201	CUE4_YEAST	CUE4 YML101C	117	Cytoplasm	Endoplasmic reticulum	-	-	-	-	-	ambiguous	NA
P38988	GGC1_YEAST	GGC1 SHM1 YHM1 YDL198C D1214	300	Mitochondrion inner membrane; Multi-pass membrane protein	-	-	-	-	-	-	mitochondrion	MIM
Q07878	VPS13_YEAST	VPS13 SOI1 VPT2 YME3 YLL040C	3144	Endosome membrane; Peripheral membrane protein	Mitochondrion outer membrane; Peripheral membrane protein	Prospore membrane; Peripheral membrane protein	Vacuole membrane; Peripheral membrane protein	Nucleus outer membrane; Peripheral membrane protein	Peroxisome	Golgi apparatus, trans-Golgi network membrane; Peripheral membrane protein	ambiguous	NA
P32319	VPS10_YEAST	PEP1 VPS10 VPT1 YBL017C YBL03.22 YBL0302	1579	Golgi apparatus, trans-Golgi network membrane; Single-pass type I membrane protein	Prevacuolar compartment membrane; Single-pass type I membrane protein	-	-	-	-	-	ambiguous	NA
Q04934	IVY1_YEAST	IVY1 YDR229W YD9934.14	453	Vacuole membrane; Peripheral membrane protein	-	-	-	-	-	-	vacuole	NA
P32849	RAD5_YEAST	RAD5 REV2 SNM2 YLR032W	1169	Cytoplasm	Nucleus	-	-	-	-	-	ambiguous	NA
Q03246	RT17_YEAST	MRPS17 YMR188C YM8010.18C	237	Mitochondrion	-	-	-	-	-	-	mitochondrion	NA
P47127	AIM24_YEAST	AIM24 FMP26 YJR080C J1847	394	Mitochondrion	-	-	-	-	-	-	mitochondrion	NA
P42934	PMT6_YEAST	PMT6 YGR199W G7722	759	Endoplasmic reticulum membrane; Multi-pass membrane protein	-	-	-	-	-	-	ER	ER membrane
P53316	YG5B_YEAST	YGR250C	781	-	-	-	-	-	-	-	NA	NA
Q12242	RUP1_YEAST	RUP1 YOR138C YOR3332c	671	Cytoplasm	Nucleus	-	-	-	-	-	ambiguous	NA
Q8J0M4	YCB2_YEAST	YCL012C YCL011C-A	134	-	-	-	-	-	-	-	NA	NA
P46989	ATG27_YEAST	ATG27 ETF1 YJL178C J0490	271	Cytoplasmic vesicle membrane; Single-pass type I membrane protein	Golgi apparatus membrane; Single-pass type I membrane protein	Mitochondrion membrane; Single-pass membrane protein	Preautophagosomal structure membrane; Single-pass type I membrane protein	-	-	-	ambiguous	NA
P25582	SPB1_YEAST	SPB1 YCL054W YCL431 YCL54W	841	Nucleus, nucleolus	-	-	-	-	-	-	nucleus	NA
Q04301	VBA1_YEAST	VBA1 YMR088C YM9582.13C	562	Vacuole membrane; Multi-pass membrane protein	-	-	-	-	-	-	vacuole	NA
P47096	3HAO_YEAST	BNA1 HAD1 YJR025C J1550	177	Cytoplasm	Nucleus	-	-	-	-	-	ambiguous	NA
P26784	RL16A_YEAST	RPL16A RPL13 RPL21A YIL133C	199	Cytoplasm	-	-	-	-	-	-	ambiguous	NA
P38787	PANE_YEAST	PAN5 YHR063C	379	-	-	-	-	-	-	-	NA	NA
Q06385	VPS74_YEAST	VPS74 YDR372C D9481.15	345	Golgi apparatus, Golgi stack membrane; Peripheral membrane protein; Cytoplasmic side	-	-	-	-	-	-	Golgi apparatus	NA
P47045	TIM54_YEAST	TIM54 YJL054W J1150	478	Mitochondrion inner membrane; Single-pass membrane protein	-	-	-	-	-	-	mitochondrion	MIM
P38890	SET5_YEAST	SET5 YHR207C	526	Cytoplasm	Nucleus	-	-	-	-	-	ambiguous	NA
P53207	SNU71_YEAST	SNU71 YGR013W	620	Cytoplasm	Nucleus	-	-	-	-	-	ambiguous	NA
Q05791	CD123_YEAST	CDC123 YLR215C	360	Cytoplasm	-	-	-	-	-	-	ambiguous	NA
P40988	FET4_YEAST	FET4 YMR319C YM9924.11C	552	Membrane; Multi-pass membrane protein	-	-	-	-	-	-	ambiguous	NA
P53982	IDHH_YEAST	IDP3 YNL009W N2870	420	-	-	-	-	-	-	-	NA	NA
P46678	TFC5_YEAST	BDP1 TFC5 YNL039W N2682	594	Nucleus	-	-	-	-	-	-	nucleus	NA
P40054	SERA_YEAST	SER3 YER081W	469	-	-	-	-	-	-	-	NA	NA
P50101	UBP15_YEAST	UBP15 YMR304W YM9952.06	1230	Cytoplasm, cytosol	Peroxisome	-	-	-	-	-	ambiguous	NA
Q08179	MDM38_YEAST	MDM38 YOL027C	573	Mitochondrion inner membrane; Single-pass membrane protein	-	-	-	-	-	-	mitochondrion	MIM
P40580	BZRD_YEAST	IRC24 YIR036C	263	-	-	-	-	-	-	-	NA	NA
P30657	PSB7_YEAST	PRE4 YFR050C	266	Cytoplasm	Nucleus	-	-	-	-	-	ambiguous	NA
P43585	VTC2_YEAST	VTC2 PHM1 YFL004W	828	Vacuole membrane; Multi-pass membrane protein	Cytoplasm, cell cortex	Endoplasmic reticulum membrane; Multi-pass membrane protein	Cytoplasmic vesicle, autophagosome membrane; Multi-pass membrane protein	-	-	-	ambiguous	NA
P53251	SLX9_YEAST	SLX9 YGR081C	210	Nucleus, nucleolus	-	-	-	-	-	-	nucleus	NA
P12688	YPK1_YEAST	YPK1 SLI2 YKL126W	680	Cytoplasm	Cell membrane; Peripheral membrane protein; Cytoplasmic side	-	-	-	-	-	ambiguous	NA
Q12324	YVC1_YEAST	YVC1 YOR087W YOR088W YOR3151W	675	Vacuole membrane; Multi-pass membrane protein	-	-	-	-	-	-	vacuole	NA
P38873	KOG1_YEAST	KOG1 LAS24 YHR186C H9998.14	1557	Cell membrane; Peripheral membrane protein; Cytoplasmic side	Vacuole membrane; Peripheral membrane protein; Cytoplasmic side	-	-	-	-	-	ambiguous	NA
P32419	MDHP_YEAST	MDH3 YDL078C D2468	343	Peroxisome	-	-	-	-	-	-	peroxisome	NA
P38692	KIC1_YEAST	KIC1 NRK1 YHR102W	1080	-	-	-	-	-	-	-	NA	NA
Q05635	RNH2B_YEAST	RNH202 YDR279W	350	Nucleus	-	-	-	-	-	-	nucleus	NA
Q03653	EFR3_YEAST	EFR3 YMR212C YM8261.06C	782	-	-	-	-	-	-	-	NA	NA
P54858	DOS2_YEAST	DOS2 YDR068W D4267 YD8554.01 YD9609.22	310	-	-	-	-	-	-	-	NA	NA
Q04847	ROY1_YEAST	ROY1 YMR258C YM9920.12C	553	Cytoplasm	Nucleus	Cytoplasmic vesicle membrane; Peripheral membrane protein	-	-	-	-	ambiguous	NA
P53127	SNT2_YEAST	SNT2 YGL131C G2850	1403	Cytoplasm	Nucleus	-	-	-	-	-	ambiguous	NA
P21375	OSM1_YEAST	OSM1 YJR051W J1659	501	Mitochondrion	-	-	-	-	-	-	mitochondrion	NA
P32773	TOA1_YEAST	TOA1 YOR194C	286	Cytoplasm	Nucleus	-	-	-	-	-	ambiguous	NA
P39965	SYPM_YEAST	AIM10 YER087W	576	Mitochondrion	-	-	-	-	-	-	mitochondrion	NA
P31382	PMT2_YEAST	PMT2 FUN25 YAL023C	759	Endoplasmic reticulum membrane; Multi-pass membrane protein	-	-	-	-	-	-	ER	ER membrane
Q07791	YD23B_YEAST	TY2B-DR3 YDRWTy2-3 POL YDR261W-B YD9320A.14	1770	Cytoplasm	Nucleus	-	-	-	-	-	ambiguous	NA
Q12337	YG21B_YEAST	TY2B-GR1 YGRCTy2-1 POL YGR038C-D/YGR038C-C	1770	Cytoplasm	Nucleus	-	-	-	-	-	ambiguous	NA
Q12472	YD21B_YEAST	TY2B-DR1 YDRCTy2-1 POL YDR034C-D YD9673.05c	1770	Cytoplasm	Nucleus	-	-	-	-	-	ambiguous	NA
Q12501	YO22B_YEAST	TY2B-OR2 YORWTy2-2 POL YOR343W-B O6304	1770	Cytoplasm	Nucleus	-	-	-	-	-	ambiguous	NA
P15705	STI1_YEAST	STI1 YOR027W OR26.17	589	Cytoplasm	-	-	-	-	-	-	ambiguous	NA
Q12096	GNT1_YEAST	GNT1 YOR320C O6145	491	Golgi apparatus membrane; Single-pass type II membrane protein	Vacuole membrane; Single-pass type II membrane protein	-	-	-	-	-	ambiguous	NA
P20107	ZRC1_YEAST	ZRC1 YMR243C YM9408.05C	442	Vacuole membrane; Multi-pass membrane protein	-	-	-	-	-	-	vacuole	NA
Q03429	MZM1_YEAST	MZM1 AIM8 FMP36 YDR493W	123	Mitochondrion matrix	-	-	-	-	-	-	mitochondrion	NA
Q06489	MTNA_YEAST	MRI1 YPR118W P9642.7	411	Cytoplasm	Nucleus	-	-	-	-	-	ambiguous	NA
P40527	ATC7_YEAST	NEO1 YIL048W	1151	Endosome membrane; Multi-pass membrane protein	Golgi apparatus membrane; Multi-pass membrane protein	-	-	-	-	-	ambiguous	NA
Q08580	PEX27_YEAST	PEX27 YOR193W	376	Peroxisome membrane; Peripheral membrane protein	-	-	-	-	-	-	peroxisome	NA
P53185	YG036_YEAST	YGL036W	909	Cytoplasm	-	-	-	-	-	-	ambiguous	NA
P17505	MDHM_YEAST	MDH1 YKL085W	334	Mitochondrion matrix	-	-	-	-	-	-	mitochondrion	NA
P00899	TRPE_YEAST	TRP2 YER090W	507	-	-	-	-	-	-	-	NA	NA
P25371	ADP1_YEAST	ADP1 YCR011C YCR105 YCR11C	1049	Endoplasmic reticulum membrane; Multi-pass membrane protein	-	-	-	-	-	-	ER	ER membrane
P11491	PPB_YEAST	PHO8 YDR481C D8035.24	566	[Repressible alkaline phosphatase] Vacuole membrane; Single-pass membrane protein	-	[Soluble alkaline phosphatase] Cytoplasm	-	-	-	-	ambiguous	NA
P32565	RPN2_YEAST	RPN2 SEN3 YIL075C	945	-	-	-	-	-	-	-	NA	NA
P26785	RL16B_YEAST	RPL16B RP23 RPL21B YNL069C N2377	198	Cytoplasm	-	-	-	-	-	-	ambiguous	NA
P38915	SPT8_YEAST	SPT8 YLR055C L2144	602	Nucleus	-	-	-	-	-	-	nucleus	NA
P22224	SEC15_YEAST	SEC15 YGL233W	910	Cytoplasm	Cell membrane; Peripheral membrane protein	-	-	-	-	-	ambiguous	NA
P53885	MDG1_YEAST	MDG1 YNL173C N1673	366	Cell membrane; Peripheral membrane protein	-	-	-	-	-	-	plasma membrane	NA
P38323	CLPX_YEAST	MCX1 YBR227C YBR1524	520	Mitochondrion inner membrane; Peripheral membrane protein; Matrix side	-	-	-	-	-	-	mitochondrion	MIM
P06101	CDC37_YEAST	CDC37 SMO1 YDR168W YD9489.03	506	Cytoplasm	-	-	-	-	-	-	ambiguous	NA
P16661	ALG1_YEAST	ALG1 YBR110W YBR0906	449	Endoplasmic reticulum membrane; Single-pass type II membrane protein	-	-	-	-	-	-	ER	ER membrane
P32467	HXT4_YEAST	HXT4 LGT1 RAG1 YHR092C	576	Cell membrane; Multi-pass membrane protein	-	-	-	-	-	-	plasma membrane	NA
P53168	DUO1_YEAST	DUO1 YGL061C	247	Nucleus	Cytoplasm, cytoskeleton, spindle pole	Chromosome, centromere, kinetochore	-	-	-	-	ambiguous	NA
P32911	SUI1_YEAST	SUI1 RFR1 YNL244C N0905	108	-	-	-	-	-	-	-	NA	NA
P27810	KTR1_YEAST	KTR1 YOR099W YOR3189W	393	Golgi apparatus membrane; Single-pass type II membrane protein	-	-	-	-	-	-	Golgi apparatus	NA
P40986	CDC1_YEAST	CDC1 DSR1 ESP2 YDR182W YD9395.16	491	Membrane; Multi-pass membrane protein	-	-	-	-	-	-	ambiguous	NA
P38286	MKAR_YEAST	IFA38 YBR159W YBR1209	347	Endoplasmic reticulum membrane; Single-pass membrane protein	-	-	-	-	-	-	ER	ER membrane
P38959	VPS41_YEAST	VPS41 FET2 VAM2 YDR080W D446 YD8554.13	992	Vacuole	-	-	-	-	-	-	vacuole	NA
Q12463	TRM11_YEAST	TRM11 YOL124C	433	Cytoplasm	-	-	-	-	-	-	ambiguous	NA
P04806	HXKA_YEAST	HXK1 HKA YFR053C	485	-	-	-	-	-	-	-	NA	NA
P40009	YND1_YEAST	YND1 YER005W	630	Golgi apparatus	Membrane; Single-pass membrane protein	-	-	-	-	-	Golgi apparatus	NA
P53280	CF130_YEAST	CAF130 YGR134W	1122	Cytoplasm	Nucleus	-	-	-	-	-	ambiguous	NA
P21957	OPI1_YEAST	OPI1 YHL020C	404	Endoplasmic reticulum	Nucleus	-	-	-	-	-	ambiguous	NA
P08539	GPA1_YEAST	GPA1 CDC70 DAC1 SCG1 YHR005C	472	Cell membrane; Lipid-anchor; Cytoplasmic side	Endosome membrane; Lipid-anchor; Cytoplasmic side	-	-	-	-	-	ambiguous	NA
Q00416	SEN1_YEAST	SEN1 YLR430W L9576.1	2231	Nucleus	-	-	-	-	-	-	nucleus	NA
P32492	MYO4_YEAST	MYO4 SHE1 YAL029C FUN22	1471	Bud	-	-	-	-	-	-	ambiguous	NA
P38810	SFB3_YEAST	SFB3 LST1 YHR098C	929	Cytoplasm	Golgi apparatus membrane	Endoplasmic reticulum membrane	-	-	-	-	ambiguous	NA
Q08723	RPN8_YEAST	RPN8 YOR261C O5360	338	-	-	-	-	-	-	-	NA	NA
P39702	VPS8_YEAST	VPS8 VPT8 YAL002W FUN15	1274	Golgi apparatus, Golgi stack	-	-	-	-	-	-	Golgi apparatus	NA
P38801	LRP1_YEAST	LRP1 RRP47 YC1D YHR081W	184	Nucleus	-	-	-	-	-	-	nucleus	NA
P38063	KPR4_YEAST	PRS4 PRPS4 YBL068W YBL0619	326	Cytoplasm	-	-	-	-	-	-	ambiguous	NA
P16649	TUP1_YEAST	TUP1 AAR1 AER2 AMM1 CYC9 FLK1 SFL2 UMR7 YCR084C YCR84C	713	Nucleus	-	-	-	-	-	-	nucleus	NA
Q12003	ENV7_YEAST	ENV7 YPL236C	364	Vacuole membrane; Peripheral membrane protein	-	-	-	-	-	-	vacuole	NA
Q12019	MDN1_YEAST	MDN1 REA1 YLR106C L2901 L8004.13	4910	Nucleus	Nucleus, nucleolus	Nucleus, nucleoplasm	-	-	-	-	nucleus	NA
P36117	ALY1_YEAST	ALY1 ART6 YKR021W	915	Cytoplasm	-	-	-	-	-	-	ambiguous	NA
Q07623	NOP6_YEAST	NOP6 YDL213C D1018	225	Nucleus, nucleolus	-	-	-	-	-	-	nucleus	NA
Q05515	SVF1_YEAST	SVF1 SGI1 YDR346C	481	Cytoplasm	Nucleus	-	-	-	-	-	ambiguous	NA
Q03761	TAF12_YEAST	TAF12 TAF61 TAF68 YDR145W YD8358.02	539	Nucleus	-	-	-	-	-	-	nucleus	NA
Q04430	PANK_YEAST	CAB1 YDR531W	367	Cytoplasm	Nucleus	-	-	-	-	-	ambiguous	NA
P19263	MED14_YEAST	RGR1 MED14 YLR071C	1082	Nucleus	-	-	-	-	-	-	nucleus	NA
P48526	SYIM_YEAST	ISM1 YPL040C P7102.10	1002	Mitochondrion matrix	-	-	-	-	-	-	mitochondrion	NA
P25373	GLRX1_YEAST	GRX1 YCL035C YCL35C	110	Cytoplasm	Nucleus	-	-	-	-	-	ambiguous	NA
Q12408	NPC2_YEAST	NPC2 YDL046W D2699	173	Vacuole	-	-	-	-	-	-	vacuole	NA
P29056	TF3B_YEAST	BRF1 PCF4 TDS4 YGR246C	596	Nucleus	-	-	-	-	-	-	nucleus	NA
Q12420	SNU66_YEAST	SNU66 YOR308C 05667	587	Nucleus	-	-	-	-	-	-	nucleus	NA
P53114	MED5_YEAST	NUT1 MED5 YGL151W G1876	1132	Nucleus	-	-	-	-	-	-	nucleus	NA
Q12168	ENG2_YEAST	ACF2 ENG2 PCA1 YLR144C L3180	779	Cytoplasm	-	-	-	-	-	-	ambiguous	NA
Q08157	YOL19_YEAST	YOL019W	551	Vacuole membrane; Multi-pass membrane protein	Cell membrane; Multi-pass membrane protein	-	-	-	-	-	ambiguous	NA
P13586	ATC1_YEAST	PMR1 BSD1 SCC1 YGL167C G1666	950	Golgi apparatus membrane; Multi-pass membrane protein	-	-	-	-	-	-	Golgi apparatus	NA
Q12250	RPN5_YEAST	RPN5 NAS5 YDL147W D1572	445	-	-	-	-	-	-	-	NA	NA
O13559	YRF14_YEAST	YRF1-4 YLR466W	1382	-	-	-	-	-	-	-	NA	NA
P0CX14	YRF13_YEAST	YRF1-3 YGR296W	1859	-	-	-	-	-	-	-	NA	NA
P0CX15	YRF17_YEAST	YRF1-7 YPL283C	1859	-	-	-	-	-	-	-	NA	NA
P0CX20	YRF11_YEAST	YRF1-1 YDR545W D3703.4	1796	-	-	-	-	-	-	-	NA	NA
P0CX21	YRF15_YEAST	YRF1-5 YLR467W L9040	1796	-	-	-	-	-	-	-	NA	NA
P0CX22	YRF18_YEAST	YRF1-8 YOR396W O7535	1796	-	-	-	-	-	-	-	NA	NA
P40105	YRF12_YEAST	YRF1-2 YER190W	1681	-	-	-	-	-	-	-	NA	NA
P53819	YRF16_YEAST	YRF1-6 YNL339C N0152	1859	-	-	-	-	-	-	-	NA	NA
Q03099	YMN3_YEAST	YML133C YM4987.01C YM4987.02C	1374	-	-	-	-	-	-	-	NA	NA
Q08995	YP204_YEAST	YPR204W	1032	-	-	-	-	-	-	-	NA	NA
Q99208	YL066_YEAST	YLL066C L0519 L0532	1374	-	-	-	-	-	-	-	NA	NA
P11655	SEC12_YEAST	SEC12 SED2 YNR026C N3244	471	Endoplasmic reticulum membrane; Single-pass type II membrane protein	Golgi apparatus, cis-Golgi network membrane; Single-pass type II membrane protein	-	-	-	-	-	ambiguous	NA
Q12246	LCB4_YEAST	LCB4 YOR171C O3615	624	Cell membrane; Peripheral membrane protein	Endoplasmic reticulum membrane; Peripheral membrane protein	Late endosome membrane; Peripheral membrane protein	Golgi apparatus membrane; Peripheral membrane protein	-	-	-	ambiguous	NA
P46985	MNN11_YEAST	MNN11 YJL183W J0425	422	Golgi apparatus, cis-Golgi network membrane; Single-pass type II membrane protein	-	-	-	-	-	-	Golgi apparatus	NA
P38244	PFF1_YEAST	PFF1 YBR074W YBR0718 YBR0719 YBR075W	976	Vacuole membrane; Multi-pass membrane protein	-	-	-	-	-	-	vacuole	NA
Q06132	SGD1_YEAST	SGD1 YLR336C	899	Nucleus, nucleolus	-	-	-	-	-	-	nucleus	NA
Q03266	PABC_YEAST	ABZ2 YMR289W YM8021.15	374	Cytoplasm	-	-	-	-	-	-	ambiguous	NA
P53743	ESF2_YEAST	ESF2 ABT1 YNR054C N3491	316	Nucleus, nucleolus	-	-	-	-	-	-	nucleus	NA
P06105	SC160_YEAST	SCP160 HX YJL080C J1017	1222	Endoplasmic reticulum membrane; Peripheral membrane protein; Cytoplasmic side	Nucleus membrane; Peripheral membrane protein; Cytoplasmic side	-	-	-	-	-	ambiguous	NA
Q99359	RAD61_YEAST	RAD61 YDR014W PZB647	647	Nucleus	-	-	-	-	-	-	nucleus	NA
Q08686	THTR_YEAST	TUM1 YOR251C	304	Mitochondrion	Cytoplasm	-	-	-	-	-	ambiguous	NA
Q12516	SRF1_YEAST	SRF1 YDL133W D2185	437	Membrane; Multi-pass membrane protein	-	-	-	-	-	-	ambiguous	NA
P24814	GRR1_YEAST	GRR1 CAT80 COT2 YJR090C J1885	1151	Membrane	-	-	-	-	-	-	ambiguous	NA
Q04533	METX_YEAST	YML082W	649	-	-	-	-	-	-	-	NA	NA
P08432	DCOR_YEAST	SPE1 ORD1 YKL184W	466	Cytoplasm	-	-	-	-	-	-	ambiguous	NA
P38212	RCR1_YEAST	RCR1 YBR005W YBR0111	213	Endoplasmic reticulum membrane; Single-pass type I membrane protein	-	-	-	-	-	-	ER	ER membrane
P07248	ADR1_YEAST	ADR1 YDR216W YD8142.16 YD8142B.08	1323	Nucleus	-	-	-	-	-	-	nucleus	NA
P08678	CYAA_YEAST	CYR1 CDC35 HSR1 SRA4 YJL005W J1401	2026	-	-	-	-	-	-	-	NA	NA
P23542	AATC_YEAST	AAT2 ASP5 YLR027C L1746	418	Cytoplasm	Peroxisome	-	-	-	-	-	ambiguous	NA
P52489	KPYK2_YEAST	PYK2 YOR347C O6342	506	-	-	-	-	-	-	-	NA	NA
P17649	GABAT_YEAST	UGA1 YGR019W	471	Cytoplasm	-	-	-	-	-	-	ambiguous	NA
P47818	CCC1_YEAST	CCC1 YLR220W L8083.6	322	Golgi apparatus membrane	Vacuole membrane; Multi-pass membrane protein	-	-	-	-	-	ambiguous	NA
P46950	SNG1_YEAST	SNG1 YGR197C G7591	547	Membrane; Multi-pass membrane protein	-	-	-	-	-	-	ambiguous	NA
P38694	MSC7_YEAST	MSC7 YHR039C	644	Endoplasmic reticulum	-	-	-	-	-	-	ER	NA
Q03868	SPO71_YEAST	SPO71 YDR104C YD8557.13c	1245	Prospore membrane; Peripheral membrane protein	-	-	-	-	-	-	ambiguous	NA
P33760	PEX6_YEAST	PEX6 PAS8 YNL329C N0310	1030	Cytoplasm, cytosol	Peroxisome membrane; Peripheral membrane protein; Cytoplasmic side	-	-	-	-	-	ambiguous	NA
P31381	FUN26_YEAST	FUN26 YAL022C	517	Membrane; Multi-pass membrane protein	-	-	-	-	-	-	ambiguous	NA
P53871	DUG3_YEAST	DUG3 YNL191W N1410	357	Cytoplasm	-	-	-	-	-	-	ambiguous	NA
P39968	VAC8_YEAST	VAC8 YEB3 YEL013W	578	Vacuole membrane; Lipid-anchor	-	-	-	-	-	-	vacuole	NA
P38266	AIM3_YEAST	AIM3 YBR108W YBR0901	947	Membrane raft; Peripheral membrane protein	-	-	-	-	-	-	ambiguous	NA
P32494	NGG1_YEAST	NGG1 ADA3 SWI7 YDR176W YD9395.09	702	Nucleus	-	-	-	-	-	-	nucleus	NA
Q03212	EAR1_YEAST	EAR1 YMR171C YM8010.01C YM8520.20C	550	Endosome membrane; Single-pass type II membrane protein	Vacuole membrane; Single-pass type II membrane protein	-	-	-	-	-	ambiguous	NA
P21373	UTR1_YEAST	UTR1 YJR049C J1655	530	-	-	-	-	-	-	-	NA	NA
P38993	FET3_YEAST	FET3 YMR058W YM9796.11	636	Cell membrane; Single-pass type I membrane protein; Extracellular side	-	-	-	-	-	-	plasma membrane	NA
P41921	GSHR_YEAST	GLR1 YPL091W LPG17W	483	Cytoplasm	-	-	-	-	-	-	ambiguous	NA
P41921	GSHR_YEAST	GLR1 YPL091W LPG17W	483	Cytoplasm	-	-	-	-	-	-	ambiguous	NA
P33310	MDL1_YEAST	MDL1 YLR188W L9470.3	695	Mitochondrion inner membrane; Multi-pass membrane protein	-	-	-	-	-	-	mitochondrion	MIM
P18962	DAP2_YEAST	DAP2 YHR028C	818	Vacuole membrane; Single-pass type II membrane protein	-	-	-	-	-	-	vacuole	NA
Q08968	SELO_YEAST	FMP40 YPL222W	688	Mitochondrion	-	-	-	-	-	-	mitochondrion	NA
P32774	T2AG_YEAST	TOA2 YKL058W	122	Cytoplasm	Nucleus	-	-	-	-	-	ambiguous	NA
Q04183	TR120_YEAST	TRS120 YDR407C D9509.25 ESBP10	1289	Golgi apparatus, cis-Golgi network	-	-	-	-	-	-	Golgi apparatus	NA
Q01448	HPC2_YEAST	HPC2 YBR215W YBR1503	625	Nucleus	Chromosome	-	-	-	-	-	nucleus	NA
P18961	YPK2_YEAST	YPK2 YKR2 YMR104C YM9718.03C	677	Nucleus	Cytoplasm	-	-	-	-	-	ambiguous	NA
P25443	RS2_YEAST	RPS2 RPS4 SUP38 SUP44 YGL123W G2893	254	Cytoplasm	Nucleus, nucleolus	-	-	-	-	-	ambiguous	NA
P40484	MOB1_YEAST	MOB1 YIL106W	314	Cytoplasm	Nucleus	Cytoplasm, cytoskeleton, microtubule organizing center, spindle pole body	Bud neck	Chromosome, centromere	-	-	ambiguous	NA
Q12173	YG31A_YEAST	TY3A-G YGRWTy3-1 GAG YGR109W-A G5982	290	Cytoplasm	-	-	-	-	-	-	ambiguous	NA
Q7LHG5	YI31B_YEAST	TY3B-I YILWTy3-1 POL YIL082W-A	1498	Cytoplasm	Nucleus	-	-	-	-	-	ambiguous	NA
Q99219	YI31A_YEAST	TY3A-I YILWTy3-1 GAG YIL082W	290	Cytoplasm	-	-	-	-	-	-	ambiguous	NA
Q99315	YG31B_YEAST	TY3B-G YGRWTy3-1 POL YGR109W-B G5984	1547	Cytoplasm	Nucleus	-	-	-	-	-	ambiguous	NA
Q08748	YO296_YEAST	YOR296W	1289	Cytoplasm	-	-	-	-	-	-	ambiguous	NA
P38811	TRA1_YEAST	TRA1 YHR099W	3744	Nucleus	-	-	-	-	-	-	nucleus	NA
P33324	YKJ1_YEAST	YKL091C	310	-	-	-	-	-	-	-	NA	NA
Q08217	PSK2_YEAST	PSK2 YOL045W	1101	Cytoplasm	-	-	-	-	-	-	ambiguous	NA
P14747	PP2B2_YEAST	CMP2 CNA2 YML057W YM9958.05	604	-	-	-	-	-	-	-	NA	NA
Q05785	ENT2_YEAST	ENT2 YLR206W	613	Cytoplasm	Membrane; Peripheral membrane protein	-	-	-	-	-	ambiguous	NA
P38177	YBI6_YEAST	YBL086C YBL0714	466	-	-	-	-	-	-	-	NA	NA
P53686	HST2_YEAST	HST2 YPL015C LPA2C	357	Cytoplasm	Nucleus	-	-	-	-	-	ambiguous	NA
Q04172	SHE9_YEAST	SHE9 MDM33 YDR393W D9509.13	456	Mitochondrion inner membrane; Multi-pass membrane protein	-	-	-	-	-	-	mitochondrion	MIM
P39111	VATF_YEAST	VMA7 YGR020C	118	Vacuole membrane; Peripheral membrane protein; Cytoplasmic side	-	-	-	-	-	-	vacuole	NA
Q03921	DOP1_YEAST	DOP1 YDR141C YD9302.17C	1698	Golgi apparatus membrane; Peripheral membrane protein	-	-	-	-	-	-	Golgi apparatus	NA
P33330	SERC_YEAST	SER1 SERC YOR184W	395	-	-	-	-	-	-	-	NA	NA
P53859	CSL4_YEAST	CSL4 SKI4 YNL232W N1154	292	Cytoplasm	Nucleus, nucleolus	-	-	-	-	-	ambiguous	NA
P32867	SSO1_YEAST	SSO1 YPL232W P1405	290	Membrane; Single-pass type IV membrane protein	-	-	-	-	-	-	ambiguous	NA
P53929	YNK8_YEAST	YNL108C N1962	270	-	-	-	-	-	-	-	NA	NA
P52286	SKP1_YEAST	SKP1 CBF3D YDR328C D9798.14	194	Cytoplasm	Nucleus	Chromosome, centromere, kinetochore	-	-	-	-	ambiguous	NA
P38072	SCO2_YEAST	SCO2 YBR024W YBR0308	301	Mitochondrion inner membrane	-	-	-	-	-	-	mitochondrion	MIM
Q12301	YD180_YEAST	YDL180W	547	Vacuole membrane; Multi-pass membrane protein	-	-	-	-	-	-	vacuole	NA
P41832	BNI1_YEAST	BNI1 PPF3 SHE5 YNL271C N0646	1953	Cell membrane	Cell projection, ruffle membrane	Cytoplasm, cytoskeleton	-	-	-	-	ambiguous	NA
P35688	LRG1_YEAST	LRG1 YDL240W	1017	Cytoplasm	Bud	Bud neck	-	-	-	-	ambiguous	NA
P31116	DHOM_YEAST	HOM6 YJR139C J2132	359	-	-	-	-	-	-	-	NA	NA
Q03649	MGL2_YEAST	MGL2 YMR210W YM8261.04	449	-	-	-	-	-	-	-	NA	NA
P53075	SHE10_YEAST	SHE10 YGL228W	577	Mitochondrion	-	-	-	-	-	-	mitochondrion	NA
Q04991	FMP42_YEAST	FMP42 YMR221C YM9959.03C	504	Vacuole membrane; Multi-pass membrane protein	-	-	-	-	-	-	vacuole	NA
P38931	SSN2_YEAST	SSN2 MED13 NUT8 RYE3 SCA1 SRB9 UME2 YDR443C	1420	Nucleus	-	-	-	-	-	-	nucleus	NA
P53248	PEX8_YEAST	PEX8 PAS6 YGR077C	589	Peroxisome matrix	-	-	-	-	-	-	peroxisome	NA
P53206	MCY1_YEAST	MCY1 YGR012W	393	Mitochondrion	Mitochondrion outer membrane; Single-pass membrane protein	-	-	-	-	-	mitochondrion	NA
P53202	CUL3_YEAST	CUL3 YGR003W	744	-	-	-	-	-	-	-	NA	NA
P38065	AP2A_YEAST	APL3 YBL037W YBL0412	1025	Cell membrane	Membrane, coated pit; Peripheral membrane protein; Cytoplasmic side	-	-	-	-	-	plasma membrane	NA
Q08977	CUB1_YEAST	CUB1 YPL260W	551	Cytoplasm	Nucleus	-	-	-	-	-	ambiguous	NA
Q12514	NOT5_YEAST	NOT5 YPR072W YP9499.27	560	Cytoplasm	Nucleus	-	-	-	-	-	ambiguous	NA
P40955	CHS6_YEAST	CHS6 CSD3 YJL099W J0838	746	Golgi apparatus, trans-Golgi network membrane; Peripheral membrane protein	-	-	-	-	-	-	Golgi apparatus	NA
P32343	SSH4_YEAST	SSH4 MLF4 YKL124W YKL529	579	Vacuole membrane; Single-pass type II membrane protein	Endosome membrane; Single-pass type II membrane protein	-	-	-	-	-	ambiguous	NA
P32328	DBF20_YEAST	DBF20 YPR111W	564	-	-	-	-	-	-	-	NA	NA
P38205	NCL1_YEAST	NCL1 TRM4 YBL024W YBL0437	684	Nucleus, nucleolus	-	-	-	-	-	-	nucleus	NA
P28737	MSP1_YEAST	MSP1 YTA4 YGR028W	362	Mitochondrion outer membrane; Single-pass membrane protein	Peroxisome membrane; Single-pass membrane protein	-	-	-	-	-	ambiguous	NA
P38716	YHR2_YEAST	YHR112C	378	-	-	-	-	-	-	-	NA	NA
P40090	SCC4_YEAST	SCC4 YER147C	624	Nucleus	-	-	-	-	-	-	nucleus	NA
P19524	MYO2_YEAST	MYO2 CDC66 YOR326W O6167	1574	Bud Neck	Bud tip	-	-	-	-	-	ambiguous	NA
P38590	MSG5_YEAST	MSG5 YNL053W N2480 YNL2480W	489	-	-	-	-	-	-	-	NA	NA
P27929	NAM9_YEAST	NAM9 MNA6 YNL137C N1211 N1840	486	Mitochondrion	-	-	-	-	-	-	mitochondrion	NA
Q12466	TCB1_YEAST	TCB1 YOR086C YOR3141c	1186	Cell membrane; Multi-pass membrane protein	Endoplasmic reticulum membrane; Multi-pass membrane protein	-	-	-	-	-	ambiguous	NA
P23776	EXG1_YEAST	EXG1 BGL1 SCW6 YLR300W L8003.3	448	Secreted, cell wall	Secreted	-	-	-	-	-	extracellular region	NA
P32628	RAD23_YEAST	RAD23 YEL037C SYGP-ORF29	398	Nucleus	Cytoplasm	-	-	-	-	-	ambiguous	NA
P08964	MYO1_YEAST	MYO1 YHR023W	1928	-	-	-	-	-	-	-	NA	NA
Q12365	BBP1_YEAST	BBP1 YPL255W P0745	385	Cytoplasm, cytoskeleton, microtubule organizing center, spindle pole body	-	-	-	-	-	-	ambiguous	NA
P40317	SOK1_YEAST	SOK1 YDR006C YD8119.12C	901	Nucleus	-	-	-	-	-	-	nucleus	NA
Q12453	CEX1_YEAST	CEX1 YOR112W O3240 YOR3240w	761	Cytoplasm	-	-	-	-	-	-	ambiguous	NA
P21560	CBP3_YEAST	CBP3 YPL215W P1775	335	Mitochondrion membrane	-	-	-	-	-	-	mitochondrion	NA
P22336	RFA1_YEAST	RFA1 BUF2 RPA1 YAR007C FUN3	621	Nucleus	-	-	-	-	-	-	nucleus	NA
P38634	SIC1_YEAST	SIC1 SDB25 YLR079W L9449.8	284	Cytoplasm	Nucleus	-	-	-	-	-	ambiguous	NA
P38199	HEK2_YEAST	HEK2 KHD1 YBL032W YBL0418	381	Cytoplasm	Cytoplasm, P-body	Nucleus	Chromosome, telomere	-	-	-	ambiguous	NA
P38297	FZO1_YEAST	FZO1 YBR179C YBR1241	855	Mitochondrion outer membrane; Multi-pass membrane protein	-	-	-	-	-	-	mitochondrion	MOM
P43132	BRE2_YEAST	BRE2 CPS60 YLR015W	505	Nucleus	Chromosome, telomere	-	-	-	-	-	nucleus	NA
Q06511	RRP15_YEAST	RRP15 YPR143W	250	Nucleus, nucleolus	-	-	-	-	-	-	nucleus	NA
P34163	TGL1_YEAST	TGL1 YKL140W YKL5	548	Lipid droplet	Membrane; Single-pass membrane protein	-	-	-	-	-	lipid droplet	NA
P38169	KMO_YEAST	BNA4 YBL098W YBL0828	460	Mitochondrion outer membrane	-	-	-	-	-	-	mitochondrion	MOM
P31374	PSK1_YEAST	PSK1 YAL017W FUN31 YAL002	1356	Cytoplasm	-	-	-	-	-	-	ambiguous	NA
P50079	HSV2_YEAST	HSV2 YGR223C G8530	448	Endosome membrane; Peripheral membrane protein	Prevacuolar compartment membrane; Peripheral membrane protein	-	-	-	-	-	ambiguous	NA
P53628	SNF12_YEAST	SNF12 SWP73 YNR023W N3224	566	Nucleus	-	-	-	-	-	-	nucleus	NA
P00560	PGK_YEAST	PGK1 YCR012W YCR12W	416	Cytoplasm	Mitochondrion	-	-	-	-	-	ambiguous	NA
P32497	EIF3C_YEAST	NIP1 YMR309C YM9924.01C YM9952.11C	812	Cytoplasm	-	-	-	-	-	-	ambiguous	NA
Q12449	AHA1_YEAST	AHA1 YDR214W YD8142.16 YD8142B.06	350	Cytoplasm	-	-	-	-	-	-	ambiguous	NA
P38747	OTU2_YEAST	OTU2 YHL013C	307	-	-	-	-	-	-	-	NA	NA
P06782	SNF1_YEAST	SNF1 CAT1 CCR1 GLC2 PAS14 YDR477W D8035.20	633	Cytoplasm	Nucleus	Nucleus membrane; Peripheral membrane protein	-	-	-	-	ambiguous	NA
P47017	LSM1_YEAST	LSM1 SPB8 YJL124C J0714	172	Nucleus	Cytoplasm	Cytoplasm, P-body	-	-	-	-	ambiguous	NA
P38115	ARA1_YEAST	ARA1 YBR149W YBR1127	344	Cytoplasm	-	-	-	-	-	-	ambiguous	NA
P32915	SC61A_YEAST	SEC61 YLR378C L3502.5	480	Endoplasmic reticulum membrane; Multi-pass membrane protein	-	-	-	-	-	-	ER	ER membrane
Q03774	TRM82_YEAST	TRM82 YDR165W YD8358.19	444	Nucleus	-	-	-	-	-	-	nucleus	NA
Q12136	SAS10_YEAST	SAS10 UTP3 YDL153C D1545	610	Nucleus, nucleolus	-	-	-	-	-	-	nucleus	NA
P32611	RML2_YEAST	RML2 YEL050C SYGP-ORF37	393	Mitochondrion	-	-	-	-	-	-	mitochondrion	NA
Q03790	NUP53_YEAST	NUP53 YMR153W YM8520.02	475	Nucleus, nuclear pore complex	Nucleus membrane; Peripheral membrane protein; Cytoplasmic side	Nucleus membrane; Peripheral membrane protein; Nucleoplasmic side	-	-	-	-	nucleus	NA
P47086	YJY1_YEAST	YJR011C J1438 YJR83.26	261	-	-	-	-	-	-	-	NA	NA
P00942	TPIS_YEAST	TPI1 YDR050C YD9609.05C	248	-	-	-	-	-	-	-	NA	NA
P41920	YRB1_YEAST	YRB1 CST20 HTN1 SFO1 YDR002W YD8119.08	201	Cytoplasm	Nucleus	-	-	-	-	-	ambiguous	NA
Q03780	YD239_YEAST	YDR239C	787	Cytoplasm	-	-	-	-	-	-	ambiguous	NA
P21304	PWP1_YEAST	PWP1 YLR196W L8167.10	576	-	-	-	-	-	-	-	NA	NA
Q02725	VTC3_YEAST	VTC3 PHM2 YPL019C	835	Vacuole membrane; Multi-pass membrane protein	Cytoplasm, cell cortex	Endoplasmic reticulum membrane; Multi-pass membrane protein	Cytoplasmic vesicle, autophagosome membrane; Multi-pass membrane protein	-	-	-	ambiguous	NA
P33755	NPL4_YEAST	NPL4 HRD4 YBR170C YBR1231	580	Cytoplasm, perinuclear region	Endoplasmic reticulum membrane; Peripheral membrane protein; Cytoplasmic side	Nucleus membrane; Peripheral membrane protein; Cytoplasmic side	-	-	-	-	ambiguous	NA
P04821	CDC25_YEAST	CDC25 CTN1 YLR310C L2142.6	1589	Membrane; Single-pass membrane protein	-	-	-	-	-	-	ambiguous	NA
P10591	HSP71_YEAST	SSA1 YAL005C	642	Cytoplasm	Secreted, cell wall	-	-	-	-	-	ambiguous	NA
P39531	RCY1_YEAST	RCY1 YJL204C J0318 J0320	840	Cytoplasm	Bud neck	Cell tip	-	-	-	-	ambiguous	NA
P37020	GEF1_YEAST	GEF1 CLCY1 YJR040W J1616	779	Golgi apparatus membrane; Multi-pass membrane protein	Endosome membrane; Multi-pass membrane protein	Prevacuolar compartment membrane; Multi-pass membrane protein	-	-	-	-	ambiguous	NA
P38251	RFC5_YEAST	RFC5 YBR087W YBR0810	354	Nucleus	-	-	-	-	-	-	nucleus	NA
P04840	VDAC1_YEAST	POR1 OMP2 VDAC1 YNL055C N2441 YNL2441C	283	Mitochondrion outer membrane	-	-	-	-	-	-	mitochondrion	MOM
P36051	MCD4_YEAST	MCD4 FSR2 SSU21 ZRG16 YKL165C YKL619	919	Endoplasmic reticulum membrane; Multi-pass membrane protein	Golgi apparatus membrane; Multi-pass membrane protein	Vacuole membrane; Multi-pass membrane protein	-	-	-	-	ambiguous	NA
P38870	YHY2_YEAST	YHR182W	785	-	-	-	-	-	-	-	NA	NA
P39962	KC13_YEAST	YCK3 CKI3 YER123W	524	Cell membrane; Lipid-anchor; Cytoplasmic side	Nucleus membrane; Lipid-anchor; Cytoplasmic side	Vacuole membrane; Lipid-anchor; Cytoplasmic side	-	-	-	-	ambiguous	NA
P28795	PEX3_YEAST	PEX3 PAS3 YDR329C D9798.15	441	Peroxisome membrane; Single-pass membrane protein	-	-	-	-	-	-	peroxisome	NA
P0CE41	HAP1_YEAST	HAP1 CYP1 YLR256W L9672.1	1502	Nucleus	-	-	-	-	-	-	nucleus	NA
P06778	RAD52_YEAST	RAD52 YML032C	471	Nucleus	-	-	-	-	-	-	nucleus	NA
P06778	RAD52_YEAST	RAD52 YML032C	471	Nucleus	-	-	-	-	-	-	nucleus	NA
P06778	RAD52_YEAST	RAD52 YML032C	471	Nucleus	-	-	-	-	-	-	nucleus	NA
P32806	GYP6_YEAST	GYP6 YJL044C J1202	458	Cytoplasm	-	-	-	-	-	-	ambiguous	NA
Q05518	PAL1_YEAST	PAL1 YDR348C	499	Cell membrane; Peripheral membrane protein	-	-	-	-	-	-	plasma membrane	NA
P22219	VPS15_YEAST	VPS15 GRD8 VAC4 VPL19 YBR097W YBR0825	1454	Golgi apparatus, trans-Golgi network membrane; Lipid-anchor	Endosome membrane; Lipid-anchor	-	-	-	-	-	ambiguous	NA
P22936	APN1_YEAST	APN1 YKL114C YKL513	367	Nucleus	-	-	-	-	-	-	nucleus	NA
Q05568	PEX10_YEAST	PEX10 PAS4 YDR265W D9954.8	337	Peroxisome membrane; Multi-pass membrane protein	-	-	-	-	-	-	peroxisome	NA
P32917	STE5_YEAST	STE5 NUL3 YDR103W YD8557.12	917	Cytoplasm	-	-	-	-	-	-	ambiguous	NA
P32381	ARP2_YEAST	ARP2 ACT2 YDL029W D2778	391	Cytoplasm, cytoskeleton, actin patch	-	-	-	-	-	-	ambiguous	NA
P38966	VTC5_YEAST	VTC5 YDR089W D4495 YD8554.22	869	Vacuole membrane; Multi-pass membrane protein	-	-	-	-	-	-	vacuole	NA
P30402	PYRX_YEAST	URA10 YMR271C YM8156.13C	227	-	-	-	-	-	-	-	NA	NA
Q12505	SKS1_YEAST	SKS1 SHA3 YPL026C LPB5	502	-	-	-	-	-	-	-	NA	NA
Q6Q560	ISD11_YEAST	ISD11 YER048W-A	94	Mitochondrion	-	-	-	-	-	-	mitochondrion	NA
Q08245	ZEO1_YEAST	ZEO1 YOL109W O0738	113	Cell membrane; Peripheral membrane protein	-	-	-	-	-	-	plasma membrane	NA
P36112	MIC60_YEAST	MIC60 AIM28 FCJ1 FMP13 YKR016W	540	Mitochondrion inner membrane; Single-pass membrane protein	-	-	-	-	-	-	mitochondrion	MIM
P47054	NU192_YEAST	NUP192 YJL039C J1216	1683	Nucleus, nuclear pore complex	-	-	-	-	-	-	nucleus	NA
Q06137	YL345_YEAST	YLR345W	509	Cytoplasm	-	-	-	-	-	-	ambiguous	NA
P40562	MPH1_YEAST	MPH1 YIR002C YIB2C	993	Nucleus	-	-	-	-	-	-	nucleus	NA
P52911	EXG2_YEAST	EXG2 YDR261C YD9320A.12C	562	Cell membrane; Lipid-anchor, GPI-anchor	-	-	-	-	-	-	plasma membrane	NA
Q12504	RKM4_YEAST	RKM4 RMS1 SET7 YDR257C YD9320A.07C	494	Nucleus	-	-	-	-	-	-	nucleus	NA
Q04602	VBA4_YEAST	VBA4 YDR119W	768	Vacuole membrane; Multi-pass membrane protein	-	-	-	-	-	-	vacuole	NA
Q08986	SAM3_YEAST	SAM3 YPL274W	587	Membrane; Multi-pass membrane protein	Endoplasmic reticulum	-	-	-	-	-	ambiguous	NA
Q02969	PEX25_YEAST	PEX25 YPL112C	394	Peroxisome membrane; Single-pass membrane protein	-	-	-	-	-	-	peroxisome	NA
Q08645	FOLE_YEAST	MET7 MET23 YOR241W O5248	548	Mitochondrion	Mitochondrion inner membrane	Mitochondrion matrix	Cytoplasm	-	-	-	ambiguous	NA
P42935	ELP2_YEAST	ELP2 TOT2 YGR200C G7725	788	Cytoplasm	Nucleus	-	-	-	-	-	ambiguous	NA
P39937	PAC2_YEAST	PAC2 YER007W	518	Cytoplasm, cytoskeleton	-	-	-	-	-	-	ambiguous	NA
P27637	BUD14_YEAST	BUD14 YAR014C FUN2	709	-	-	-	-	-	-	-	NA	NA
P34226	SKT5_YEAST	SKT5 CAL2 CHS4 CSD4 YBL061C YBL0506 YBL0519	696	Cell membrane; Lipid-anchor; Cytoplasmic side	-	-	-	-	-	-	plasma membrane	NA
P09880	TRNL_YEAST	TRL1 RLG1 YJL087C J0927	827	-	-	-	-	-	-	-	NA	NA
P38795	NADE_YEAST	QNS1 YHR074W	714	-	-	-	-	-	-	-	NA	NA
P22204	DBF2_YEAST	DBF2 YGR092W	572	Cytoplasm, cytoskeleton, microtubule organizing center, spindle pole body	Bud neck	Nucleus	-	-	-	-	ambiguous	NA
P36044	MNN4_YEAST	MNN4 YKL201C YKL200C	1178	Membrane; Single-pass type II membrane protein	-	-	-	-	-	-	ambiguous	NA
P32839	BCS1_YEAST	BCS1 YDR375C D9481.17	456	Mitochondrion inner membrane; Single-pass membrane protein	-	-	-	-	-	-	mitochondrion	MIM
P19358	METK2_YEAST	SAM2 ETH2 YDR502C D9719.8	384	-	-	-	-	-	-	-	NA	NA
P53250	TWF1_YEAST	TWF1 YGR080W	332	Cytoplasm, cytoskeleton	-	-	-	-	-	-	ambiguous	NA
P0CX39	RS8A_YEAST	RPS8A RPS14A YBL072C YBL06.05 YBL0613	200	Cytoplasm	-	-	-	-	-	-	ambiguous	NA
P0CX40	RS8B_YEAST	RPS8B RPS14B YER102W	200	Cytoplasm	-	-	-	-	-	-	ambiguous	NA
Q08144	TLG2_YEAST	TLG2 YOL018C	397	Golgi apparatus, trans-Golgi network membrane; Single-pass type IV membrane protein	Endosome membrane; Single-pass type IV membrane protein	-	-	-	-	-	ambiguous	NA
P53009	SCY1_YEAST	SCY1 YGL083W	804	-	-	-	-	-	-	-	NA	NA
P16622	HEMH_YEAST	HEM15 YOR176W	393	Mitochondrion inner membrane; Peripheral membrane protein; Matrix side	-	-	-	-	-	-	mitochondrion	MIM
P16550	APA1_YEAST	APA1 DTP YCL050C YCL50C	321	Cytoplasm	Nucleus	-	-	-	-	-	ambiguous	NA
P38198	STU1_YEAST	STU1 YBL034C YBL0416	1513	Nucleus	Cytoplasm, cytoskeleton, spindle	Cytoplasm, cytoskeleton	Chromosome, centromere, kinetochore	-	-	-	ambiguous	NA
P36113	HEL1_YEAST	HEL1 YKR017C	551	-	-	-	-	-	-	-	NA	NA
P07702	LYS2_YEAST	LYS2 YBR115C YBR0910	1392	-	-	-	-	-	-	-	NA	NA
P22082	SNF2_YEAST	SNF2 GAM1 RIC1 SWI2 TYE3 YOR290C	1703	Nucleus	-	-	-	-	-	-	nucleus	NA
P0C2H6	RL27A_YEAST	RPL27A RPL27 YHR010W	136	Cytoplasm	-	-	-	-	-	-	ambiguous	NA
P0C2H7	RL27B_YEAST	RPL27B RPL27 YDR471W D8035.14	136	Cytoplasm	-	-	-	-	-	-	ambiguous	NA
P18496	ATP10_YEAST	ATP10 YLR393W L8084.8	279	Mitochondrion inner membrane	-	-	-	-	-	-	mitochondrion	MIM
Q12385	ICT1_YEAST	ICT1 YLR099C	394	-	-	-	-	-	-	-	NA	NA
Q04119	PPN1_YEAST	PPN1 PHM5 YDR452W D9461.37	674	Vacuole membrane; Single-pass type II membrane protein	Cytoplasm	-	-	-	-	-	ambiguous	NA
P13185	KIN1_YEAST	KIN1 YDR122W YD9727.17	1064	Cytoplasm	Cell membrane; Peripheral membrane protein; Cytoplasmic side	-	-	-	-	-	ambiguous	NA
Q12297	TAF3_YEAST	TAF3 TAF47 YPL011C LPA6C	353	Nucleus	-	-	-	-	-	-	nucleus	NA
P34241	URB1_YEAST	URB1 NPA1 YKL014C	1764	Nucleus, nucleolus	-	-	-	-	-	-	nucleus	NA
Q08215	PEX15_YEAST	PEX15 PAS21 YOL044W	383	Peroxisome membrane; Single-pass membrane protein	Endoplasmic reticulum membrane; Single-pass membrane protein	-	-	-	-	-	ambiguous	NA
Q04935	COX20_YEAST	COX20 YDR231C YD9934.15c	205	Mitochondrion inner membrane; Multi-pass membrane protein	-	-	-	-	-	-	mitochondrion	MIM
P16522	CDC23_YEAST	CDC23 YHR166C	626	Nucleus	Chromosome, centromere, kinetochore	-	-	-	-	-	nucleus	NA
P07347	ARD1_YEAST	ARD1 YHR013C	238	Cytoplasm	-	-	-	-	-	-	ambiguous	NA
P38972	PUR4_YEAST	ADE6 YGR061C	1358	Cytoplasm	-	-	-	-	-	-	ambiguous	NA
P40094	COG3_YEAST	COG3 GRD20 SEC34 YER157W	801	Golgi apparatus membrane; Peripheral membrane protein; Cytoplasmic side	-	-	-	-	-	-	Golgi apparatus	NA
P32477	GSH1_YEAST	GSH1 YJL101C J0832	678	-	-	-	-	-	-	-	NA	NA
P43556	RGD2_YEAST	RGD2 YFL047W	714	-	-	-	-	-	-	-	NA	NA
Q12512	ZPS1_YEAST	ZPS1 YOL154W AOB249	249	-	-	-	-	-	-	-	NA	NA
P47076	RPC9_YEAST	RPC17 YJL011C J1349	161	Nucleus	-	-	-	-	-	-	nucleus	NA
P40564	DJP1_YEAST	DJP1 ICS1 PAS22 YIR004W YIB4W	432	Cytoplasm	-	-	-	-	-	-	ambiguous	NA
Q05911	PUR8_YEAST	ADE13 YLR359W L8039.12	482	-	-	-	-	-	-	-	NA	NA
P25375	PRTD_YEAST	PRD1 YCL057W YCL57W	712	Cytoplasm	-	-	-	-	-	-	ambiguous	NA
P19145	GAP1_YEAST	GAP1 YKR039W	602	Cell membrane; Multi-pass membrane protein	Endoplasmic reticulum membrane; Multi-pass membrane protein	-	-	-	-	-	ambiguous	NA
P31378	NTH1_YEAST	NTG1 OGG2 SCR1 YAL015C FUN33	399	Nucleus	Mitochondrion	-	-	-	-	-	ambiguous	NA
Q02883	FMP30_YEAST	FMP30 YPL103C	468	Mitochondrion membrane; Single-pass membrane protein	-	-	-	-	-	-	mitochondrion	NA
Q06407	RGA2_YEAST	RGA2 YDR379W D9481.4	1009	-	-	-	-	-	-	-	NA	NA
P12887	UNG_YEAST	UNG1 YML021C	359	Mitochondrion	Nucleus	-	-	-	-	-	ambiguous	NA
Q12152	YP150_YEAST	YPL150W	901	-	-	-	-	-	-	-	NA	NA
P38166	SFT2_YEAST	SFT2 YBL102W YBL0812	215	Golgi apparatus membrane; Multi-pass membrane protein	-	-	-	-	-	-	Golgi apparatus	NA
P46959	TRM61_YEAST	GCD14 TRM61 YJL125C J0710	383	Nucleus	-	-	-	-	-	-	nucleus	NA
P41318	LST8_YEAST	LST8 YNL006W N2005	303	Cell membrane; Peripheral membrane protein; Cytoplasmic side	Vacuole membrane; Peripheral membrane protein; Cytoplasmic side	-	-	-	-	-	ambiguous	NA
P38995	ATU2_YEAST	CCC2 YDR270W D9954.6	1004	Golgi apparatus, trans-Golgi network membrane; Multi-pass membrane protein	-	-	-	-	-	-	Golgi apparatus	NA
P02381	RMAR_YEAST	VAR1 Q0140	398	Mitochondrion	-	-	-	-	-	-	mitochondrion	NA
Q12050	ELG1_YEAST	ELG1 RTT110 YOR144C O3510 YOR3510C	791	Nucleus	Chromosome, telomere	-	-	-	-	-	nucleus	NA
P52918	MSN5_YEAST	MSN5 YDR335W D9651.5	1224	-	-	-	-	-	-	-	NA	NA
P33413	DUR3_YEAST	DUR3 YHL016C	735	Membrane; Multi-pass membrane protein	-	-	-	-	-	-	ambiguous	NA
Q03529	SCS7_YEAST	SCS7 FAH1 YMR272C YM8156.14C	384	Endoplasmic reticulum membrane; Multi-pass membrane protein	-	-	-	-	-	-	ER	ER membrane
Q08208	NOP12_YEAST	NOP12 YOL041C	459	Nucleus, nucleolus	-	-	-	-	-	-	nucleus	NA
P38989	SMC2_YEAST	SMC2 YFR031C	1170	Nucleus	Cytoplasm	Chromosome	-	-	-	-	ambiguous	NA
Q06053	DUS3_YEAST	DUS3 YLR401C L8084.19	668	Cytoplasm	Nucleus	-	-	-	-	-	ambiguous	NA
P25574	EMC1_YEAST	EMC1 YCL045C YCL315 YCL45C	760	Endoplasmic reticulum membrane; Single-pass type I membrane protein	-	-	-	-	-	-	ER	ER membrane
P53438	SOK2_YEAST	SOK2 YMR016C YM9711.03C	785	Nucleus	-	-	-	-	-	-	nucleus	NA
P25040	TSR4_YEAST	TSR4 YOL022C	408	Cytoplasm	-	-	-	-	-	-	ambiguous	NA
P36027	MID2_YEAST	MID2 KAI1 SMS1 YLR332W L8543.19	376	Cell membrane; Multi-pass membrane protein	-	-	-	-	-	-	plasma membrane	NA
P24583	KPC1_YEAST	PKC1 HPO2 STT1 YBL105C YBL0807	1151	-	-	-	-	-	-	-	NA	NA
Q12502	LDB19_YEAST	LDB19 YOR322C O6152	818	Cytoplasm	Golgi apparatus	-	-	-	-	-	ambiguous	NA
P39547	UIP3_YEAST	UIP3 YAR027W FUN55	235	Nucleus membrane; Multi-pass membrane protein	Cell membrane; Multi-pass membrane protein	-	-	-	-	-	ambiguous	NA
P10659	METK1_YEAST	SAM1 ETH10 YLR180W L9470.9	382	-	-	-	-	-	-	-	NA	NA
P38737	ECM29_YEAST	ECM29 YHL030W	1868	Cytoplasm	Nucleus	-	-	-	-	-	ambiguous	NA
Q01919	KIN4_YEAST	KIN4 KIN3 KIN31 YOR233W O5220	800	-	-	-	-	-	-	-	NA	NA
P39105	PLB1_YEAST	PLB1 YMR008C YM8270.10C	664	Cell membrane; Lipid-anchor, GPI-anchor	-	-	-	-	-	-	plasma membrane	NA
P53235	EIF2A_YEAST	YGR054W	642	-	-	-	-	-	-	-	NA	NA
P39538	UBP12_YEAST	UBP12 YJL197W J0340	1254	-	-	-	-	-	-	-	NA	NA
Q03048	COFI_YEAST	COF1 YLL050C L0596	143	Cytoplasm	Cytoplasm, cytoskeleton	Nucleus matrix	-	-	-	-	ambiguous	NA
P32793	YSC84_YEAST	YSC84 LSB4 YHR016C	468	Cytoplasm, cytoskeleton, actin patch	-	-	-	-	-	-	ambiguous	NA
P32528	DUR1_YEAST	DUR1,2 YBR208C YBR1448	1835	-	-	-	-	-	-	-	NA	NA
P46655	SYEC_YEAST	GUS1 YGL245W G0583 HRB724	708	Cytoplasm	Mitochondrion	-	-	-	-	-	ambiguous	NA
P46995	SET2_YEAST	SET2 EZL1 KMT3 YJL168C J0520	733	Nucleus	Chromosome	-	-	-	-	-	nucleus	NA
Q06337	EAF1_YEAST	EAF1 VID21 YDR359C	982	Nucleus	-	-	-	-	-	-	nucleus	NA
P25655	NOT1_YEAST	CDC39 NOT1 ROS1 YCR093W YCR1151 YCR93W	2108	Cytoplasm	Nucleus	-	-	-	-	-	ambiguous	NA
P53139	YGK8_YEAST	YGL108C G3070	140	Cell membrane; Lipid-anchor	-	-	-	-	-	-	plasma membrane	NA
P43545	SNZ3_YEAST	SNZ3 YFL059W	298	-	-	-	-	-	-	-	NA	NA
P53824	SNZ2_YEAST	SNZ2 YNL333W N0290	298	-	-	-	-	-	-	-	NA	NA
P25303	SCJ1_YEAST	SCJ1 YMR214W YM8261.08	377	Endoplasmic reticulum lumen	-	-	-	-	-	-	ER	ER lumen
P53119	HUL5_YEAST	HUL5 YGL141W	910	Cytoplasm, cytosol	Nucleus	-	-	-	-	-	ambiguous	NA
P40052	YEQ9_YEAST	YER079W	210	-	-	-	-	-	-	-	NA	NA
P36169	SKG1_YEAST	SKG1 YKR100C YKR099C-A	355	Cell membrane; Single-pass type III membrane protein; Cytoplasmic side	Bud membrane; Single-pass type III membrane protein; Cytoplasmic side	-	-	-	-	-	ambiguous	NA
Q06668	OMS1_YEAST	OMS1 YDR316W	471	Mitochondrion inner membrane; Single-pass membrane protein	-	-	-	-	-	-	mitochondrion	MIM
P46948	RRP41_YEAST	SKI6 ECM20 RRP41 YGR195W G7587	246	Cytoplasm	Nucleus, nucleolus	-	-	-	-	-	ambiguous	NA
Q04336	YM54_YEAST	YMR196W YM9646.09	1088	-	-	-	-	-	-	-	NA	NA
P14540	ALF_YEAST	FBA1 YKL060C YKL320	359	-	-	-	-	-	-	-	NA	NA
Q07953	SDO1_YEAST	SDO1 YLR022C	250	Cytoplasm	Nucleus	-	-	-	-	-	ambiguous	NA
P41818	GLC8_YEAST	GLC8 YMR311C YM9924.03C	229	-	-	-	-	-	-	-	NA	NA
Q12154	GET3_YEAST	GET3 ARR4 YDL100C D2371	354	Cytoplasm	Endoplasmic reticulum	Golgi apparatus	-	-	-	-	ambiguous	NA
P00890	CISY1_YEAST	CIT1 GLU3 LYS6 YNR001C N2019	479	Mitochondrion matrix	-	-	-	-	-	-	mitochondrion	NA
P49956	CTF18_YEAST	CTF18 CHL12 YMR078C YM9582.03C	741	Nucleus	-	-	-	-	-	-	nucleus	NA
P25346	GIT1_YEAST	GIT1 YCR098C YCR137 YCR98C	518	Cell membrane; Multi-pass membrane protein	-	-	-	-	-	-	plasma membrane	NA
P53148	SP105_YEAST	SPC105 YGL093W	917	Cytoplasm, cytoskeleton, microtubule organizing center, spindle pole body	Nucleus membrane; Peripheral membrane protein; Nucleoplasmic side	Chromosome, centromere, kinetochore	-	-	-	-	ambiguous	NA
Q05812	MSC3_YEAST	MSC3 YLR219W	728	Cell membrane; Peripheral membrane protein	-	-	-	-	-	-	plasma membrane	NA
P53881	RM22_YEAST	MRPL22 YNL177C N1657	309	Mitochondrion	-	-	-	-	-	-	mitochondrion	NA
P53044	UFD1_YEAST	UFD1 PIP3 YGR048W	361	-	-	-	-	-	-	-	NA	NA
P32829	MRE11_YEAST	MRE11 YMR224C YM9959.06C	692	Nucleus	-	-	-	-	-	-	nucleus	NA
P46974	RSF2_YEAST	RSF2 ZMS1 YJR127C J2052	1380	Nucleus	-	-	-	-	-	-	nucleus	NA
Q02775	SLU7_YEAST	SLU7 SLT17 YDR088C D4483	382	Nucleus	-	-	-	-	-	-	nucleus	NA
P40050	MRX1_YEAST	MRX1 YER077C	688	Mitochondrion	-	-	-	-	-	-	mitochondrion	NA
Q08023	FMP25_YEAST	FMP25 YLR077W	583	Mitochondrion membrane; Single-pass membrane protein	-	-	-	-	-	-	mitochondrion	NA
P40151	WRIP1_YEAST	MGS1 YNL218W N1302	587	Nucleus	-	-	-	-	-	-	nucleus	NA
P53946	ARP5_YEAST	ARP5 YNL059C N2430 YNL2430C	755	Nucleus	-	-	-	-	-	-	nucleus	NA
Q12207	NCE2_YEAST	NCE102 NCE2 RTG2S2 YPR149W P9659.2	173	Cell membrane; Multi-pass membrane protein	-	-	-	-	-	-	plasma membrane	NA
P37303	GLY1_YEAST	GLY1 YEL046C SYGP-ORF34	387	-	-	-	-	-	-	-	NA	NA
P32476	ERG1_YEAST	ERG1 YGR175C	496	Microsome membrane; Multi-pass membrane protein	Endoplasmic reticulum membrane; Multi-pass membrane protein	Lipid droplet	-	-	-	-	ambiguous	NA
Q08924	WDR6_YEAST	RTT10 ERE2 TRM734 YPL183C	1013	Cytoplasm	Endosome	-	-	-	-	-	ambiguous	NA
P15274	AMPD_YEAST	AMD1 AMD YML035C	810	-	-	-	-	-	-	-	NA	NA
Q06493	YLH47_YEAST	YLH47 MRS7 YPR125W	454	Mitochondrion inner membrane; Single-pass membrane protein	-	-	-	-	-	-	mitochondrion	MIM
P32469	DPH5_YEAST	DPH5 YLR172C L9470.17	300	Cytoplasm	-	-	-	-	-	-	ambiguous	NA
P46947	CWC26_YEAST	BUD13 CWC26 SLC7 YGL174W G1642	266	Cytoplasm	Nucleus	-	-	-	-	-	ambiguous	NA
P38523	GRPE_YEAST	MGE1 GRPE GRPE1 YGE1 YOR232W O5099	228	Mitochondrion matrix	-	-	-	-	-	-	mitochondrion	NA
P47160	ENT3_YEAST	ENT3 YJR125C J2048	408	Cytoplasm	Golgi apparatus, trans-Golgi network membrane; Peripheral membrane protein	Cytoplasmic vesicle, clathrin-coated vesicle membrane; Peripheral membrane protein	-	-	-	-	ambiguous	NA
P14242	PMS1_YEAST	PMS1 YNL082W N2317	873	Nucleus	-	-	-	-	-	-	nucleus	NA
Q07451	YET3_YEAST	YET3 YDL072C	203	Endoplasmic reticulum membrane; Multi-pass membrane protein	-	-	-	-	-	-	ER	ER membrane
P80210	PURA_YEAST	ADE12 YNL220W N1290	433	Cytoplasm	-	-	-	-	-	-	ambiguous	NA
P33322	CBF5_YEAST	CBF5 YLR175W L9470.11	483	Nucleus, nucleolus	Chromosome, centromere	Cytoplasm, cytoskeleton	-	-	-	-	ambiguous	NA
P43569	CAF16_YEAST	CAF16 YFL028C	289	Cytoplasm	Nucleus	-	-	-	-	-	ambiguous	NA
P32353	ERG3_YEAST	ERG3 PSO6 SYR1 YLR056W L2150	365	Endoplasmic reticulum membrane; Multi-pass membrane protein	-	-	-	-	-	-	ER	ER membrane
Q12527	ATG11_YEAST	ATG11 CVT9 YPR049C YP9499.07c	1178	Preautophagosomal structure membrane; Peripheral membrane protein	Vacuole membrane; Peripheral membrane protein	-	-	-	-	-	ambiguous	NA
Q05900	RU1C_YEAST	YHC1 YLR298C L8003.21	231	Nucleus	-	-	-	-	-	-	nucleus	NA
P40416	ATM1_YEAST	ATM1 MDY YMR301C YM9952.03C	690	Mitochondrion inner membrane; Multi-pass membrane protein	-	-	-	-	-	-	mitochondrion	MIM
P32643	TMT1_YEAST	TMT1 TAM1 YER175C SYGP-ORF63	299	Cytoplasm	-	-	-	-	-	-	ambiguous	NA
Q12515	PAR32_YEAST	PAR32 YDL173W	295	Cytoplasm	-	-	-	-	-	-	ambiguous	NA
P40019	CHZ1_YEAST	CHZ1 YER030W	153	Nucleus	-	-	-	-	-	-	nucleus	NA
P53629	ARE2_YEAST	ARE2 SAT1 YNR019W N3206	642	Endoplasmic reticulum membrane; Multi-pass membrane protein	-	-	-	-	-	-	ER	ER membrane
P22141	PSB4_YEAST	PRE1 YER012W	198	Cytoplasm	Nucleus	-	-	-	-	-	ambiguous	NA
Q01590	SED5_YEAST	SED5 YLR026C	340	Membrane; Single-pass type IV membrane protein	Golgi apparatus membrane; Single-pass type IV membrane protein	-	-	-	-	-	ambiguous	NA
P38087	YMC2_YEAST	YMC2 YBR104W YBR0833	329	Mitochondrion inner membrane; Multi-pass membrane protein	-	-	-	-	-	-	mitochondrion	MIM
P15442	GCN2_YEAST	GCN2 AAS1 YDR283C	1659	Cytoplasm	-	-	-	-	-	-	ambiguous	NA
P34756	FAB1_YEAST	FAB1 SVL7 YFR019W	2278	Vacuole membrane; Peripheral membrane protein	Endosome membrane; Peripheral membrane protein	-	-	-	-	-	ambiguous	NA
P47171	HIR3_YEAST	HIR3 HPC1 YJR140C J2161	1648	Nucleus	Chromosome	-	-	-	-	-	nucleus	NA
P09620	KEX1_YEAST	KEX1 YGL203C	729	Golgi apparatus, trans-Golgi network membrane; Single-pass type I membrane protein	-	-	-	-	-	-	Golgi apparatus	NA
P80667	PEX13_YEAST	PEX13 PAS20 YLR191W L9470.1	386	Peroxisome membrane; Single-pass membrane protein	-	-	-	-	-	-	peroxisome	NA
P38262	SIF2_YEAST	SIF2 EMB1 YBR103W YBR0832	535	Nucleus	-	-	-	-	-	-	nucleus	NA
P32349	RPC3_YEAST	RPC82 RPC3 YPR190C P9677.11	654	Cytoplasm	Nucleus	-	-	-	-	-	ambiguous	NA
P39102	XDJ1_YEAST	XDJ1 YLR090W L9449.3	459	Mitochondrion outer membrane	-	-	-	-	-	-	mitochondrion	MOM
P40494	PRK1_YEAST	PRK1 PAK1 YIL095W	810	Cytoplasm, cytoskeleton, actin patch	-	-	-	-	-	-	ambiguous	NA
P51601	GCH1_YEAST	FOL2 YGR267C G9349	243	-	-	-	-	-	-	-	NA	NA
P47120	DOHH_YEAST	LIA1 MMD1 YJR070C J1814	325	Cytoplasm	Nucleus	-	-	-	-	-	ambiguous	NA
Q12265	KPR5_YEAST	PRS5 PRPS5 YOL061W O1213	496	Cytoplasm	-	-	-	-	-	-	ambiguous	NA
P40345	PDAT_YEAST	LRO1 YNR008W N2042	661	Endoplasmic reticulum membrane; Single-pass type II membrane protein	Nucleus inner membrane; Single-pass type II membrane protein	-	-	-	-	-	ambiguous	NA
P40507	AIR1_YEAST	AIR1 YIL079C	360	Cytoplasm	Nucleus	-	-	-	-	-	ambiguous	NA
P37291	GLYC_YEAST	SHM2 SHMT2 YLR058C L2156	469	Cytoplasm	-	-	-	-	-	-	ambiguous	NA
P38429	SAP30_YEAST	SAP30 YMR263W YM8156.05	201	Nucleus	-	-	-	-	-	-	nucleus	NA
P12695	ODP2_YEAST	LAT1 ODP2 PDA2 YNL071W N2374	482	Mitochondrion matrix	-	-	-	-	-	-	mitochondrion	NA
P39010	AKR1_YEAST	AKR1 YDR264C D9954.9 YD9230B.03C	764	Early endosome membrane; Multi-pass membrane protein	Golgi apparatus membrane; Multi-pass membrane protein	-	-	-	-	-	ambiguous	NA
Q06338	BCP1_YEAST	BCP1 YDR361C	283	Cytoplasm	Nucleus	-	-	-	-	-	ambiguous	NA
P47170	IML1_YEAST	IML1 SEA1 YJR138W J2129	1584	Vacuole membrane; Peripheral membrane protein	-	-	-	-	-	-	vacuole	NA
P32330	DGR2_YEAST	DGR2 YKL121W YKL525	852	-	-	-	-	-	-	-	NA	NA
P42826	XKS1_YEAST	XKS1 YGR194C G7584	600	Cytoplasm	-	-	-	-	-	-	ambiguous	NA
Q12315	GLE1_YEAST	GLE1 BRR3 RSS1 YDL207W D1049	538	Nucleus, nuclear pore complex	Nucleus membrane; Peripheral membrane protein; Cytoplasmic side	Nucleus membrane; Peripheral membrane protein; Nucleoplasmic side	-	-	-	-	nucleus	NA
P32564	SCM4_YEAST	SCM4 YGR049W	187	Membrane; Multi-pass membrane protein	-	-	-	-	-	-	ambiguous	NA
P32563	VPP1_YEAST	VPH1 YOR270C	840	Vacuole membrane; Multi-pass membrane protein	-	-	-	-	-	-	vacuole	NA
P38332	DPH7_YEAST	RRT2 DPH7 ERE1 YBR246W YBR1634	387	Cytoplasm	Endosome	-	-	-	-	-	ambiguous	NA
O13585	YP089_YEAST	YPR089W YPR090W	888	Golgi apparatus	-	-	-	-	-	-	Golgi apparatus	NA
P23644	TOM40_YEAST	TOM40 ISP42 MOM38 YMR203W YM8325.04	387	Mitochondrion outer membrane; Multi-pass membrane protein	-	-	-	-	-	-	mitochondrion	MOM
P46949	FYV8_YEAST	FYV8 YGR196C G7589	817	-	-	-	-	-	-	-	NA	NA
P38903	2A5D_YEAST	RTS1 SCS1 YOR014W OR26.04	757	Cytoplasm	Nucleus	-	-	-	-	-	ambiguous	NA
Q06631	BFR2_YEAST	BFR2 YDR299W	534	Nucleus, nucleolus	-	-	-	-	-	-	nucleus	NA
P35191	MDJ1_YEAST	MDJ1 YFL016C	511	Mitochondrion	-	-	-	-	-	-	mitochondrion	NA
P38863	SPC97_YEAST	SPC97 YHR172W	823	Nucleus	Cytoplasm, cytoskeleton, microtubule organizing center, spindle pole body	-	-	-	-	-	ambiguous	NA
P25333	HAL4_YEAST	SAT4 HAL4 YCR008W YCR046 YCR101 YCR8W	603	-	-	-	-	-	-	-	NA	NA
Q06506	RRP9_YEAST	RRP9 YPR137W	573	Nucleus, nucleolus	-	-	-	-	-	-	nucleus	NA
P25454	RAD51_YEAST	RAD51 YER095W	400	Nucleus	Chromosome	-	-	-	-	-	nucleus	NA
P19880	AP1_YEAST	YAP1 PAR1 PDR4 SNQ3 YML007W YM9571.12	650	Nucleus	Cytoplasm	-	-	-	-	-	ambiguous	NA
P41814	TRM6_YEAST	GCD10 TIF33 TRM6 YNL062C N2422	478	Nucleus	-	-	-	-	-	-	nucleus	NA
P22213	SLY1_YEAST	SLY1 YDR189W YD9346.01 YD9395.22	666	Cytoplasm	Membrane; Peripheral membrane protein	-	-	-	-	-	ambiguous	NA
P38888	MNL1_YEAST	MNL1 HTM1 YHR204W	796	Endoplasmic reticulum lumen	-	-	-	-	-	-	ER	ER lumen
P32178	CHMU_YEAST	ARO7 OSM2 YPR060C YP9499.15C	256	Cytoplasm	-	-	-	-	-	-	ambiguous	NA
P40086	COX15_YEAST	COX15 YER141W	486	Mitochondrion inner membrane; Multi-pass membrane protein	-	-	-	-	-	-	mitochondrion	MIM
P35176	CYPD_YEAST	CPR5 CYP5 CYPD YDR304C D9740.14	225	Endoplasmic reticulum lumen	-	-	-	-	-	-	ER	ER lumen
P15454	KGUA_YEAST	GUK1 YDR454C D9461.39	187	-	-	-	-	-	-	-	NA	NA
P32639	BRR2_YEAST	BRR2 RSS1 SNU246 YER172C SYGP-ORF66	2163	Nucleus	-	-	-	-	-	-	nucleus	NA
Q04338	VTI1_YEAST	VTI1 YMR197C YM9646.10C	217	Prevacuolar compartment membrane; Single-pass type IV membrane protein	Golgi apparatus membrane; Single-pass type IV membrane protein	-	-	-	-	-	ambiguous	NA
P33892	GCN1_YEAST	GCN1 YGL195W G1318	2672	Cytoplasm	-	-	-	-	-	-	ambiguous	NA
P11792	SCH9_YEAST	SCH9 KOM1 YHR205W	824	-	-	-	-	-	-	-	NA	NA
P43613	ERJ5_YEAST	ERJ5 YFR041C	295	Endoplasmic reticulum membrane; Single-pass type I membrane protein	-	-	-	-	-	-	ER	ER membrane
P47072	YJB6_YEAST	YJL016W J1320 J1326 YJL017W	561	Cytoplasm	-	-	-	-	-	-	ambiguous	NA
P32266	MGM1_YEAST	MGM1 MDM17 YOR211C YOR50-1	881	[Dynamin-like GTPase MGM large isoform] Mitochondrion inner membrane; Single-pass type II membrane protein; Intermembrane side	Mitochondrion intermembrane space	[Dynamin-like GTPase MGM small isoform] Mitochondrion inner membrane ; Peripheral membrane protein ; Intermembrane side	-	-	-	-	ambiguous	NA
P25294	SIS1_YEAST	SIS1 YNL007C N2879	352	Cytoplasm	Nucleus	-	-	-	-	-	ambiguous	NA
P33311	MDL2_YEAST	MDL2 SSH1 YPL270W	773	Mitochondrion inner membrane; Multi-pass membrane protein	-	-	-	-	-	-	mitochondrion	MIM
Q05931	HSP7Q_YEAST	SSQ1 SSC2 YLR369W	657	Mitochondrion matrix	-	-	-	-	-	-	mitochondrion	NA
P53313	SDA1_YEAST	SDA1 YGR245C	767	Nucleus, nucleolus	-	-	-	-	-	-	nucleus	NA
P51402	RL37B_YEAST	RPL37B RPL35B YDR500C D9719.6	88	Cytoplasm	-	-	-	-	-	-	ambiguous	NA
P20438	CG12_YEAST	CLN2 YPL256C	545	-	-	-	-	-	-	-	NA	NA
Q12236	PKH2_YEAST	PKH2 YOL100W HRC1081	1081	Nucleus	Cytoplasm, cell cortex	-	-	-	-	-	ambiguous	NA
P32521	PAN1_YEAST	PAN1 DIM2 MDP3 MIP3 YIR006C YIB6C	1480	Cell membrane; Peripheral membrane protein; Cytoplasmic side	Endosome membrane; Peripheral membrane protein; Cytoplasmic side	Cytoplasm, cytoskeleton, actin patch	-	-	-	-	ambiguous	NA
Q08282	TYW4_YEAST	PPM2 TYW4 YOL141W	695	Cytoplasm	Mitochondrion	-	-	-	-	-	ambiguous	NA
P37254	ADCS_YEAST	ABZ1 YNR033W N3286	787	Cytoplasm	-	-	-	-	-	-	ambiguous	NA
Q06708	VAC14_YEAST	VAC14 SVP2 YLR386W L3502.1	880	Vacuole membrane; Peripheral membrane protein	-	-	-	-	-	-	vacuole	NA
P38798	NMD2_YEAST	NMD2 IFS1 SUA1 UPF2 YHR077C	1089	Cytoplasm	-	-	-	-	-	-	ambiguous	NA
P47104	RAV1_YEAST	RAV1 SOI3 YJR033C J1590	1357	Endomembrane system	-	-	-	-	-	-	ambiguous	NA
Q03214	ECM5_YEAST	ECM5 YMR176W YM8010.06	1411	Nucleus	-	-	-	-	-	-	nucleus	NA
P53853	VPS75_YEAST	VPS75 YNL246W N0890	264	Nucleus	-	-	-	-	-	-	nucleus	NA
P33401	PGM1_YEAST	PGM1 YKL127W	570	Cytoplasm	-	-	-	-	-	-	ambiguous	NA
P35734	ASK1_YEAST	ASK1 YKL052C YKL306	292	Nucleus	Cytoplasm, cytoskeleton, spindle	Chromosome, centromere, kinetochore	-	-	-	-	ambiguous	NA
P39683	NPT1_YEAST	NPT1 YOR209C	429	Cytoplasm	Nucleus	-	-	-	-	-	ambiguous	NA
P53295	RBG2_YEAST	RBG2 GIR1 YGR173W	368	Cytoplasm	-	-	-	-	-	-	ambiguous	NA
Q03652	DML1_YEAST	DML1 YMR211W YM8261.05	475	Cytoplasm	Mitochondrion	-	-	-	-	-	ambiguous	NA
P22203	VATE_YEAST	VMA4 VAT5 YOR332W O6241	233	Vacuole membrane; Peripheral membrane protein; Cytoplasmic side	-	-	-	-	-	-	vacuole	NA
P38934	BFR1_YEAST	BFR1 YOR198C	470	-	-	-	-	-	-	-	NA	NA
P48415	SEC16_YEAST	SEC16 YPL085W LPF1W	2195	Endoplasmic reticulum membrane; Peripheral membrane protein; Cytoplasmic side	-	-	-	-	-	-	ER	ER peripheral
Q12494	KCS1_YEAST	KCS1 YDR017C PZF1050	1050	Cytoplasm	-	-	-	-	-	-	ambiguous	NA
P06169	PDC1_YEAST	PDC1 YLR044C L2104	563	Cytoplasm	Nucleus	-	-	-	-	-	ambiguous	NA
P46971	PMT4_YEAST	PMT4 YJR143C J2176	762	Endoplasmic reticulum membrane; Multi-pass membrane protein	-	-	-	-	-	-	ER	ER membrane
P49017	COQ5_YEAST	COQ5 DBI56 YML110C YM8339.09C	307	Mitochondrion inner membrane; Peripheral membrane protein; Matrix side	-	-	-	-	-	-	mitochondrion	MIM
P29478	SEC65_YEAST	SEC65 YML105C YM8339.14C	273	Cytoplasm	-	-	-	-	-	-	ambiguous	NA
P53120	YGO0_YEAST	YGL140C	1219	Membrane; Multi-pass membrane protein	-	-	-	-	-	-	ambiguous	NA
Q12055	KAD6_YEAST	FAP7 YDL166C	197	Cytoplasm	Nucleus	-	-	-	-	-	ambiguous	NA
Q04603	DPB4_YEAST	DPB4 YDR121W	196	Nucleus	-	-	-	-	-	-	nucleus	NA
P32458	CDC11_YEAST	CDC11 PSL9 YJR076C J1833	415	Membrane	Bud neck	-	-	-	-	-	ambiguous	NA
P32916	SRPR_YEAST	SRP101 YDR292C D9819.3	621	Endoplasmic reticulum membrane; Peripheral membrane protein; Cytoplasmic side	-	-	-	-	-	-	ER	ER peripheral
Q03322	TLG1_YEAST	TLG1 YDR468C D8035.11	224	Golgi apparatus, trans-Golgi network membrane; Single-pass type IV membrane protein	Early endosome membrane; Single-pass type IV membrane protein	Late endosome membrane; Single-pass type IV membrane protein	-	-	-	-	ambiguous	NA
Q03213	HOT1_YEAST	HOT1 YMR172W YM8010.02	719	Nucleus	-	-	-	-	-	-	nucleus	NA
P32795	YME1_YEAST	YME1 OSD1 YTA11 YPR024W YP9367.04	747	Mitochondrion inner membrane; Peripheral membrane protein; Matrix side	-	-	-	-	-	-	mitochondrion	MIM
Q12196	RIO1_YEAST	RIO1 RRP10 YOR119C O3266 YOR3266C	484	Cytoplasm	-	-	-	-	-	-	ambiguous	NA
P47044	YJF5_YEAST	YJL055W J1148	245	-	-	-	-	-	-	-	NA	NA
Q07843	IRC19_YEAST	IRC19 RRG4 YLL033W	230	-	-	-	-	-	-	-	NA	NA
P32623	CRH2_YEAST	UTR2 CRH2 YEL040W SYGP-ORF18	467	Secreted, cell wall	Membrane; Lipid-anchor, GPI-anchor	-	-	-	-	-	extracellular region	NA
O13297	CET1_YEAST	CET1 YPL228W P1433	549	Nucleus	-	-	-	-	-	-	nucleus	NA
P18759	SEC18_YEAST	SEC18 YBR080C YBR0736	758	Cytoplasm	-	-	-	-	-	-	ambiguous	NA
P33734	HIS5_YEAST	HIS7 YBR248C YBR1640	552	-	-	-	-	-	-	-	NA	NA
P38080	AKL1_YEAST	AKL1 YBR059C YBR0519	1108	-	-	-	-	-	-	-	NA	NA
Q01649	CIK1_YEAST	CIK1 YMR198W YM9646.11	594	Nucleus	Cytoplasm, cytoskeleton, microtubule organizing center, spindle pole body	-	-	-	-	-	ambiguous	NA
P17695	GLRX2_YEAST	GRX2 TTR TTR1 YDR513W D9719.17	143	[Isoform Cytoplasmic] Cytoplasm	[Isoform Mitochondrial] Mitochondrion	-	-	-	-	-	ambiguous	NA
Q12118	SGT2_YEAST	SGT2 YOR007C UNF346	346	Cytoplasm	-	-	-	-	-	-	ambiguous	NA
P23201	SPA2_YEAST	SPA2 PEA1 YLL021W L1209	1466	Cell tip	-	-	-	-	-	-	ambiguous	NA
P40535	ACA2_YEAST	CST6 ACA2 YIL036W	587	Nucleus	-	-	-	-	-	-	nucleus	NA
Q04500	UTP14_YEAST	UTP14 YML093W	899	Nucleus, nucleolus	-	-	-	-	-	-	nucleus	NA
P0CX41	RL23A_YEAST	RPL23A RPL17A RPL17AA YBL087C YBL0713	137	Cytoplasm	-	-	-	-	-	-	ambiguous	NA
P0CX42	RL23B_YEAST	RPL23B RPL17AB RPL17B YER117W	137	Cytoplasm	-	-	-	-	-	-	ambiguous	NA
Q12513	TMA17_YEAST	TMA17 YDL110C D2320	150	Cytoplasm	Nucleus	-	-	-	-	-	ambiguous	NA
Q08236	AVO1_YEAST	AVO1 YOL078W O1110	1176	Cell membrane; Peripheral membrane protein; Cytoplasmic side	Vacuole membrane; Peripheral membrane protein; Cytoplasmic side	-	-	-	-	-	ambiguous	NA
P38835	YHT1_YEAST	YHR131C	850	Cytoplasm	-	-	-	-	-	-	ambiguous	NA
P38712	RRP3_YEAST	RRP3 YHR065C	501	Nucleus	-	-	-	-	-	-	nucleus	NA
P32608	RTG2_YEAST	RTG2 YGL252C NRF588	588	-	-	-	-	-	-	-	NA	NA
P38691	KSP1_YEAST	KSP1 YHR082C	1029	Nucleus	-	-	-	-	-	-	nucleus	NA
Q12109	SYWC_YEAST	WRS1 YOL097C HRE432	432	Cytoplasm	-	-	-	-	-	-	ambiguous	NA
P53104	ATG1_YEAST	ATG1 APG1 AUT3 CVT10 YGL180W G1615	897	Cytoplasm	Preautophagosomal structure membrane; Peripheral membrane protein	-	-	-	-	-	ambiguous	NA
Q12511	PDP1_YEAST	PTC5 PPP1 YOR090C YOR3157C	572	Mitochondrion intermembrane space	-	-	-	-	-	-	mitochondrion	NA
P34244	HSL1_YEAST	HSL1 YKL101W YKL453	1518	Bud Neck	-	-	-	-	-	-	ambiguous	NA
P54867	SLG1_YEAST	SLG1 WSC1 YOR008C UNF378	378	Cell membrane; Multi-pass membrane protein	-	-	-	-	-	-	plasma membrane	NA
Q06494	PLR1_YEAST	YPR127W	345	Cytoplasm	Nucleus	-	-	-	-	-	ambiguous	NA
P26637	SYLC_YEAST	CDC60 YPL160W P2564	1090	Cytoplasm	-	-	-	-	-	-	ambiguous	NA
Q08961	RKM1_YEAST	RKM1 YPL208W	583	Cytoplasm	Nucleus	-	-	-	-	-	ambiguous	NA
Q02648	TRM44_YEAST	TRM44 YPL030W	567	Cytoplasm	-	-	-	-	-	-	ambiguous	NA
P38804	SDO1L_YEAST	RTC3 YHR087W	111	Cytoplasm	Nucleus	-	-	-	-	-	ambiguous	NA
P39073	SSN3_YEAST	SSN3 ARE1 CDK8 GIG2 SRB10 UME5 YPL042C	555	Nucleus	-	-	-	-	-	-	nucleus	NA
P38340	NTM1_YEAST	TAE1 NTM1 YBR261C YBR1729	232	Cytoplasm	-	-	-	-	-	-	ambiguous	NA
P38827	SET1_YEAST	SET1 KMT2 YTX1 YHR119W	1080	Nucleus	Chromosome	-	-	-	-	-	nucleus	NA
P32457	CDC3_YEAST	CDC3 YLR314C L8543.7	520	Membrane; Peripheral membrane protein	Bud neck	-	-	-	-	-	ambiguous	NA
P24276	SSD1_YEAST	SSD1 CLA1 RLD1 SRK1 YDR293C D9819.4	1250	-	-	-	-	-	-	-	NA	NA
P40478	VDAC2_YEAST	POR2 YIL114C	281	Mitochondrion outer membrane	-	-	-	-	-	-	mitochondrion	MOM
P38820	UBA4_YEAST	UBA4 NCS3 YHR111W	440	Cytoplasm	-	-	-	-	-	-	ambiguous	NA
P40215	NDH1_YEAST	NDE1 NDH1 YMR145C YM9375.14C	560	Mitochondrion intermembrane space	-	-	-	-	-	-	mitochondrion	NA
P32843	YME2_YEAST	YME2 PRP12 RNA12 YMR302C YM9952.04C	850	Mitochondrion inner membrane; Single-pass membrane protein	-	-	-	-	-	-	mitochondrion	MIM
P48412	UPF3_YEAST	UPF3 SUA6 YGR072W	387	Nucleus	-	-	-	-	-	-	nucleus	NA
P38235	YBQ3_YEAST	YBR053C YBR0506	358	-	-	-	-	-	-	-	NA	NA
Q06523	YP148_YEAST	YPR148C	435	Cytoplasm	-	-	-	-	-	-	ambiguous	NA
P47169	MET5_YEAST	MET5 ECM17 YJR137C J2126	1442	Cytoplasm	-	-	-	-	-	-	ambiguous	NA
P25369	LSB5_YEAST	LSB5 YCL034W YCL186 YCL34W	354	Cytoplasm, cell cortex	Cytoplasm, cytoskeleton	-	-	-	-	-	ambiguous	NA
Q12000	TMA46_YEAST	TMA46 DFRP1 YOR091W YOR3160w	345	Cytoplasm	-	-	-	-	-	-	ambiguous	NA
P33754	SEC66_YEAST	SEC66 HSS1 SEC71 YBR171W YBR1232	206	Endoplasmic reticulum membrane; Single-pass type II membrane protein	-	-	-	-	-	-	ER	ER membrane
P32656	CHAC_YEAST	GCG1 YER163C SYGP-ORF3	232	Cytoplasm	Nucleus	-	-	-	-	-	ambiguous	NA
P0CX37	RS6A_YEAST	RPS6A RPS101 RPS10B YPL090C LPG18C	236	Cytoplasm	Nucleus, nucleolus	-	-	-	-	-	ambiguous	NA
P0CX38	RS6B_YEAST	RPS6B RPS102 RPS10A YBR181C YBR1244	236	Cytoplasm	Nucleus, nucleolus	-	-	-	-	-	ambiguous	NA
P37296	VPP2_YEAST	STV1 YMR054W YM9796.07	890	Endosome membrane; Multi-pass membrane protein	Golgi apparatus membrane; Multi-pass membrane protein	-	-	-	-	-	ambiguous	NA
P40098	FMP10_YEAST	FMP10 YER182W	244	Mitochondrion membrane; Multi-pass membrane protein	-	-	-	-	-	-	mitochondrion	NA
P40517	YRB2_YEAST	YRB2 YIL063C	327	Nucleus	-	-	-	-	-	-	nucleus	NA
P36168	ESL2_YEAST	ESL2 YKR096W	1195	Cytoplasm	Nucleus	Peroxisome	-	-	-	-	ambiguous	NA
P32074	COPG_YEAST	SEC21 YNL287W N0543	935	Cytoplasm	Golgi apparatus membrane; Peripheral membrane protein; Cytoplasmic side	Cytoplasmic vesicle, COPI-coated vesicle membrane; Peripheral membrane protein; Cytoplasmic side	Endosome	-	-	-	ambiguous	NA
Q12482	AGC1_YEAST	AGC1 YPR021C YP9367.01C	902	Mitochondrion inner membrane; Multi-pass membrane protein	-	-	-	-	-	-	mitochondrion	MIM
P38243	YBS1_YEAST	YBR071W YBR0712	211	-	-	-	-	-	-	-	NA	NA
P33333	PLSC_YEAST	SLC1 YDL052C	303	Lipid droplet	-	-	-	-	-	-	lipid droplet	NA
P32368	SAC1_YEAST	SAC1 RSD1 YKL212W	623	Endoplasmic reticulum membrane; Multi-pass membrane protein	Golgi apparatus membrane; Multi-pass membrane protein	-	-	-	-	-	ambiguous	NA
Q08287	NOP8_YEAST	NOP8 YOL144W	484	Nucleus, nucleolus	-	-	-	-	-	-	nucleus	NA
Q12163	NBP2_YEAST	NBP2 YDR162C	236	Cytoplasm	-	-	-	-	-	-	ambiguous	NA
P47165	XPT1_YEAST	XPT1 YJR133W J2118	209	Cytoplasm	-	-	-	-	-	-	ambiguous	NA
P28743	KIP2_YEAST	KIP2 YPL155C P2581	706	Cytoplasm, cytoskeleton	-	-	-	-	-	-	ambiguous	NA
P07866	LTE1_YEAST	LTE1 EIS4 MSI2 YAL024C	1435	Cytoplasm	Bud	-	-	-	-	-	ambiguous	NA
P47150	RT07_YEAST	RSM7 YJR113C J2020	247	Mitochondrion	-	-	-	-	-	-	mitochondrion	NA
P31384	CCR4_YEAST	CCR4 YAL021C FUN27	837	Cytoplasm	Nucleus	-	-	-	-	-	ambiguous	NA
P06787	CALM_YEAST	CMD1 YBR109C YBR0904	147	Cytoplasm, cytoskeleton, microtubule organizing center, spindle pole body	-	-	-	-	-	-	ambiguous	NA
Q03218	MMT1_YEAST	MMT1 MFT1 YMR177W YM8010.07	510	Mitochondrion membrane; Multi-pass membrane protein	-	-	-	-	-	-	mitochondrion	NA
P38428	CUE1_YEAST	CUE1 KIS4 YMR264W YM8156.06	203	Endoplasmic reticulum membrane; Single-pass membrane protein	-	-	-	-	-	-	ER	ER membrane
Q12071	VPS54_YEAST	VPS54 CGP1 LUV1 RKI1 TCS3 YDR027C PZF889 YD9813.05C	889	Golgi apparatus, trans-Golgi network membrane; Peripheral membrane protein	Endosome membrane; Peripheral membrane protein	Mitochondrion membrane; Peripheral membrane protein	-	-	-	-	ambiguous	NA
P12612	TCPA_YEAST	TCP1 CCT1 YDR212W YD8142.13 YD8142B.04	559	Cytoplasm	-	-	-	-	-	-	ambiguous	NA
P39109	YCFI_YEAST	YCF1 YDR135C YD9302.11C	1515	Vacuole membrane; Multi-pass membrane protein	-	-	-	-	-	-	vacuole	NA
P40361	YJH0_YEAST	YJL070C HRD888 J1095	888	-	-	-	-	-	-	-	NA	NA
P47912	LCF4_YEAST	FAA4 YMR246W YM9408.08	694	Lipid droplet	-	-	-	-	-	-	lipid droplet	NA
P15624	SYFB_YEAST	FRS1 YLR060W L2165	595	Cytoplasm	-	-	-	-	-	-	ambiguous	NA
P33296	UBC6_YEAST	UBC6 DOA2 YER100W	250	Endoplasmic reticulum membrane	-	-	-	-	-	-	ER	ER membrane
P53115	INO80_YEAST	INO80 YGL150C G1880	1489	Nucleus	-	-	-	-	-	-	nucleus	NA
P06700	SIR2_YEAST	SIR2 MAR1 YDL042C D2714	562	Nucleus, nucleolus	-	-	-	-	-	-	nucleus	NA
P22855	MAN1_YEAST	AMS1 YGL156W G1861	1083	Vacuole	-	-	-	-	-	-	vacuole	NA
P40088	FTR1_YEAST	FTR1 YER145C	404	Membrane; Multi-pass membrane protein	-	-	-	-	-	-	ambiguous	NA
P20459	IF2A_YEAST	SUI2 TIF211 YJR007W J1429	304	-	-	-	-	-	-	-	NA	NA
Q08726	GPN2_YEAST	GPN2 YOR262W	347	Cytoplasm	-	-	-	-	-	-	ambiguous	NA
P12868	PEP5_YEAST	PEP5 END1 VAM1 VPL9 VPS11 VPT11 YMR231W YM9959.13	1029	Vacuole membrane; Peripheral membrane protein; Cytoplasmic side	-	-	-	-	-	-	vacuole	NA
P08456	PSS_YEAST	CHO1 PSS PSS1 YER026C	276	Microsome membrane; Multi-pass membrane protein	Endoplasmic reticulum membrane; Multi-pass membrane protein	Mitochondrion outer membrane; Multi-pass membrane protein	-	-	-	-	ambiguous	NA
Q12032	AIM41_YEAST	AIM41 YOR215C YOR50-5	185	Mitochondrion	-	-	-	-	-	-	mitochondrion	NA
Q07589	YD144_YEAST	YDL144C	356	Cytoplasm	Nucleus	-	-	-	-	-	ambiguous	NA
Q99287	SEY1_YEAST	SEY1 YOR165W O3590	776	Endoplasmic reticulum membrane; Multi-pass membrane protein	-	-	-	-	-	-	ER	ER membrane
P53012	SCS3_YEAST	SCS3 FIT2B YGL126W G2868	380	Endoplasmic reticulum membrane; Multi-pass membrane protein	-	-	-	-	-	-	ER	ER membrane
P31377	STX8_YEAST	SYN8 UIP2 YAL014C FUN34	255	Endosome membrane; Single-pass type IV membrane protein	-	-	-	-	-	-	ambiguous	NA
P40693	RLP7_YEAST	RLP7 RPL7 YNL002C N2014	322	Nucleus, nucleolus	-	-	-	-	-	-	nucleus	NA
Q04377	LCD1_YEAST	LCD1 DDC2 PIE1 YDR499W	747	Cytoplasm	Nucleus	-	-	-	-	-	ambiguous	NA
P47154	STE24_YEAST	STE24 AFC1 YJR117W J2032	453	Endoplasmic reticulum membrane; Multi-pass membrane protein	-	-	-	-	-	-	ER	ER membrane
P34110	VPS35_YEAST	VPS35 VPT7 YJL154C J0580	944	Membrane; Peripheral membrane protein	-	-	-	-	-	-	ambiguous	NA
P35718	RPC8_YEAST	RPC25 YKL144C UNF1 YKL1	212	Nucleus	-	-	-	-	-	-	nucleus	NA
P32900	SKG6_YEAST	SKG6 YHR149C	734	Membrane; Single-pass membrane protein	-	-	-	-	-	-	ambiguous	NA
P40032	TPA1_YEAST	TPA1 YER049W	644	Nucleus	-	-	-	-	-	-	nucleus	NA
P38149	DUG2_YEAST	DUG2 YBR281C YBR2018	878	Cytoplasm	Nucleus	-	-	-	-	-	ambiguous	NA
P38858	SOL3_YEAST	SOL3 YHR163W	249	Cytoplasm	Nucleus	-	-	-	-	-	ambiguous	NA
P39986	SPF1_YEAST	SPF1 COD1 YEL031W	1215	Endoplasmic reticulum membrane; Multi-pass membrane protein	-	-	-	-	-	-	ER	ER membrane
P23595	PP2A2_YEAST	PPH22 SIS4 YDL188C D1271	377	-	-	-	-	-	-	-	NA	NA
P39715	ECM1_YEAST	ECM1 SIM1 YAL059W	212	Nucleus, nucleolus	Nucleus	Cytoplasm	-	-	-	-	ambiguous	NA
Q06706	ELP1_YEAST	IKI3 ELP1 TOT1 YLR384C L3502.7	1349	Cytoplasm	Nucleus	-	-	-	-	-	ambiguous	NA
P32895	KPR1_YEAST	PRS1 PPS1 PRP1 PRPS PRPS1 YKL181W	427	Cytoplasm	-	-	-	-	-	-	ambiguous	NA
P12683	HMDH1_YEAST	HMG1 YML075C	1054	Endoplasmic reticulum membrane; Multi-pass membrane protein	Nucleus envelope	-	-	-	-	-	ambiguous	NA
P28789	HEM3_YEAST	HEM3 YDL205C D1057	327	-	-	-	-	-	-	-	NA	NA
Q03280	TOM1_YEAST	TOM1 SSR2 YDR457W D8035.1	3268	Nucleus, nucleolus	-	-	-	-	-	-	nucleus	NA
P41812	POP1_YEAST	POP1 YNL221C N1285	875	Cytoplasm	Nucleus	-	-	-	-	-	ambiguous	NA
P37898	AAP1_YEAST	AAP1 YHR047C	856	-	-	-	-	-	-	-	NA	NA
P13186	KIN2_YEAST	KIN2 YLR096W L8004.3	1147	Cytoplasm	Cell membrane; Peripheral membrane protein; Cytoplasmic side	-	-	-	-	-	ambiguous	NA
Q04472	MGR3_YEAST	MGR3 FMP24 YMR115W YM9718.14	501	Mitochondrion inner membrane; Single-pass membrane protein	-	-	-	-	-	-	mitochondrion	MIM
P19659	MED15_YEAST	GAL11 ABE1 MED15 RAR3 SDS4 SPT13 YOL051W	1081	Nucleus	-	-	-	-	-	-	nucleus	NA
P39015	STM1_YEAST	STM1 MPT4 STO1 YLR150W L9634.1	273	Cytoplasm	Nucleus	Cytoplasm, perinuclear region	-	-	-	-	ambiguous	NA
Q12166	LEU9_YEAST	LEU9 YOR108W YOR3227w	604	Mitochondrion	-	-	-	-	-	-	mitochondrion	NA
P11433	CDC24_YEAST	CDC24 CLS4 YAL041W	854	-	-	-	-	-	-	-	NA	NA
P38066	RIB1_YEAST	RIB1 YBL033C YBL0417	345	-	-	-	-	-	-	-	NA	NA
P38912	IF1A_YEAST	TIF11 YMR260C YM8156.02C	153	-	-	-	-	-	-	-	NA	NA
P41697	BUD6_YEAST	BUD6 AIP3 YLR319C L8543.5	788	-	-	-	-	-	-	-	NA	NA
Q03768	GIR2_YEAST	GIR2 DFRP2 YDR152W YD8358.08	265	-	-	-	-	-	-	-	NA	NA
P53331	REXO1_YEAST	RNH70 REX1 YGR276C G9381	553	Nucleus	-	-	-	-	-	-	nucleus	NA
P53081	NIF3_YEAST	NIF3 YGL221C	288	Mitochondrion	-	-	-	-	-	-	mitochondrion	NA
P38707	SYNC_YEAST	DED81 YHR019C	554	Cytoplasm, cytosol	-	-	-	-	-	-	cytosol	NA
Q96VH5	MIC10_YEAST	MIC10 MCS10 MIO10 MOS1 YCL057C-A	97	Mitochondrion inner membrane; Single-pass membrane protein	-	-	-	-	-	-	mitochondrion	MIM
P0C0X0	RS28B_YEAST	RPS28B RPS33B YLR264W L8479.5	67	Cytoplasm	-	-	-	-	-	-	ambiguous	NA
Q3E7X9	RS28A_YEAST	RPS28A RPS33 RPS33A YOR167C O3600	67	Cytoplasm	-	-	-	-	-	-	ambiguous	NA
D6VTK4	STE2_YEAST	STE2 YFL026W	431	Membrane; Multi-pass membrane protein	-	-	-	-	-	-	ambiguous	NA
P12954	SRS2_YEAST	SRS2 HPR5 RADH YJL092W J0913	1174	Nucleus	-	-	-	-	-	-	nucleus	NA
Q02206	RSC4_YEAST	RSC4 YKR008W YK107	625	Nucleus	-	-	-	-	-	-	nucleus	NA
P38077	ATPG_YEAST	ATP3 ATP3a ATP3b YBR039W YBR0408	311	Mitochondrion	Mitochondrion inner membrane; Peripheral membrane protein	-	-	-	-	-	mitochondrion	NA
P23643	VPS3_YEAST	VPS3 VPT17 YDR495C D9719.1	1011	Cytoplasm	-	-	-	-	-	-	ambiguous	NA
P53137	CUE3_YEAST	CUE3 RQT3 YGL110C G3060	624	Cytoplasm	-	-	-	-	-	-	ambiguous	NA
Q08162	RRP44_YEAST	DIS3 RRP44 YOL021C O2197	1001	Cytoplasm	Mitochondrion	Nucleus, nucleolus	-	-	-	-	ambiguous	NA
Q03760	PML39_YEAST	PML39 YML107C YM8339.12	334	Nucleus membrane; Peripheral membrane protein; Lumenal side	-	-	-	-	-	-	nucleus	nuclear membrane
P32855	SEC8_YEAST	SEC8 YPR055W YP9499.11	1065	Cytoplasm	Cell membrane; Peripheral membrane protein	-	-	-	-	-	ambiguous	NA
P53950	VAC7_YEAST	VAC7 YNL054W N2467 YNL2467W	1165	Vacuole membrane; Single-pass type II membrane protein	-	-	-	-	-	-	vacuole	NA
P22943	HSP12_YEAST	HSP12 GLP1 HOR5 YFL014W	109	-	-	-	-	-	-	-	NA	NA
P36118	NTR2_YEAST	NTR2 YKR022C	322	Cytoplasm	Nucleus	-	-	-	-	-	ambiguous	NA
Q02205	MEH1_YEAST	MEH1 EGO1 GSE2 YKR007W YK106	184	Vacuole membrane	-	-	-	-	-	-	vacuole	NA
Q02866	MUK1_YEAST	MUK1 YPL070W	612	Cytoplasm	-	-	-	-	-	-	ambiguous	NA
P38129	TAF5_YEAST	TAF5 TAF90 YBR198C YBR1410	798	Nucleus	-	-	-	-	-	-	nucleus	NA
Q06682	UBX5_YEAST	UBX5 YDR330W	500	Nucleus	Cytoplasm	-	-	-	-	-	ambiguous	NA
Q02890	PNG1_YEAST	PNG1 YPL096W	363	Cytoplasm	Nucleus	-	-	-	-	-	ambiguous	NA
Q00684	CDC14_YEAST	CDC14 OAF3 YFR028C	551	Nucleus, nucleolus	Cytoplasm	Bud neck	-	-	-	-	ambiguous	NA
P42945	UTP10_YEAST	UTP10 YJL109C J0808	1769	Nucleus, nucleolus	Mitochondrion	-	-	-	-	-	ambiguous	NA
P13134	KEX2_YEAST	KEX2 QDS1 YNL238W N1122	814	Golgi apparatus, trans-Golgi network membrane; Single-pass type I membrane protein	-	-	-	-	-	-	Golgi apparatus	NA
Q06188	YL455_YEAST	YLR455W	304	Nucleus	-	-	-	-	-	-	nucleus	NA
Q01389	BCK1_YEAST	BCK1 LAS3 SLK1 SSP31 YJL095W J0906	1478	Cytoplasm	-	-	-	-	-	-	ambiguous	NA
Q12114	CHS5_YEAST	CHS5 CAL3 YLR330W L8543.18	671	Golgi apparatus, trans-Golgi network membrane; Peripheral membrane protein	-	-	-	-	-	-	Golgi apparatus	NA
P16658	SEN2_YEAST	SEN2 YLR105C L8004.12	377	Nucleus	Endomembrane system; Peripheral membrane protein	Mitochondrion outer membrane; Peripheral membrane protein; Cytoplasmic side	-	-	-	-	ambiguous	NA
Q12164	POM33_YEAST	POM33 YLL023C L1201	279	Endoplasmic reticulum membrane; Multi-pass membrane protein	Nucleus, nuclear pore complex	-	-	-	-	-	ambiguous	NA
P40971	LYS14_YEAST	LYS14 YDR034C YD9673.04C	790	Nucleus	-	-	-	-	-	-	nucleus	NA
P25356	BPH1_YEAST	BPH1 YCR032W YCR32W YCR591 YCR601	2167	Cytoplasm	Membrane; Peripheral membrane protein; Cytoplasmic side	-	-	-	-	-	ambiguous	NA
P40959	MVP1_YEAST	MVP1 YMR004W YM8270.06	511	Cytoplasm	Membrane; Peripheral membrane protein; Cytoplasmic side	-	-	-	-	-	ambiguous	NA
P27614	CBPS_YEAST	CPS1 CPS YJL172W J0510	576	Vacuole membrane; Single-pass membrane protein	-	-	-	-	-	-	vacuole	NA
Q12091	DAP1_YEAST	DAP1 YPL170W P2515	152	-	-	-	-	-	-	-	NA	NA
P39945	AST2_YEAST	AST2 YER101C	430	-	-	-	-	-	-	-	NA	NA
P40498	UTP25_YEAST	UTP25 YIL091C	721	Nucleus, nucleolus	-	-	-	-	-	-	nucleus	NA
P34223	UBX1_YEAST	SHP1 UBX1 YBL058W YBL0509 YBL0515	423	Nucleus	Cytoplasm	-	-	-	-	-	ambiguous	NA
Q02805	ROD1_YEAST	ROD1 YOR018W OR26.08	837	Membrane; Peripheral membrane protein	-	-	-	-	-	-	ambiguous	NA
P38902	RPB11_YEAST	RPB11 YOL005C	120	Nucleus	-	-	-	-	-	-	nucleus	NA
P32471	EF1B_YEAST	EFB1 TEF5 YAL003W	206	-	-	-	-	-	-	-	NA	NA
P07276	RAD2_YEAST	RAD2 YGR258C	1031	Nucleus	-	-	-	-	-	-	nucleus	NA
Q07897	CMS1_YEAST	CMS1 YLR003C	291	Nucleus	-	-	-	-	-	-	nucleus	NA
P23301	IF5A1_YEAST	HYP2 TIF51A YEL034W SYGP-ORF21	157	Cytoplasm	-	-	-	-	-	-	ambiguous	NA
P31373	CYS3_YEAST	CYS3 CYI1 STR1 YAL012W FUN35	394	Cytoplasm	-	-	-	-	-	-	ambiguous	NA
P29366	BEM1_YEAST	BEM1 SRO1 YBR200W YBR1412	551	Cytoplasm, cytoskeleton	-	-	-	-	-	-	ambiguous	NA
P32345	PP4C_YEAST	PPH3 YDR075W D4421	308	Cytoplasm	Nucleus	-	-	-	-	-	ambiguous	NA
P08425	SYFM_YEAST	MSF1 YPR047W YP9499.05	469	Mitochondrion matrix	-	-	-	-	-	-	mitochondrion	NA
P53221	RL26B_YEAST	RPL26B RPL33B YGR034W	127	Cytoplasm	-	-	-	-	-	-	ambiguous	NA
P41903	PTE1_YEAST	TES1 PTE1 YJR019C J1456	349	Peroxisome	-	-	-	-	-	-	peroxisome	NA
Q08224	THI20_YEAST	THI20 YOL055C O1239	551	-	-	-	-	-	-	-	NA	NA
Q08951	AP3D_YEAST	APL5 YKS4 YPL195W	932	Golgi apparatus	Cytoplasmic vesicle, clathrin-coated vesicle membrane; Peripheral membrane protein; Cytoplasmic side	-	-	-	-	-	ambiguous	NA
P42841	PFS2_YEAST	PFS2 YNL317W N0348	465	Nucleus	-	-	-	-	-	-	nucleus	NA
Q08193	GAS5_YEAST	GAS5 YOL030W	484	Secreted, cell wall	Membrane; Lipid-anchor, GPI-anchor	-	-	-	-	-	extracellular region	NA
P02829	HSP82_YEAST	HSP82 HSP90 YPL240C	709	Cytoplasm	-	-	-	-	-	-	ambiguous	NA
Q12675	ATC4_YEAST	DNF2 YDR093W YD8557.01	1612	Cell membrane; Multi-pass membrane protein	-	-	-	-	-	-	plasma membrane	NA
P27636	CDC15_YEAST	CDC15 LYT1 YAR019C	974	Cytoplasm, cytoskeleton, spindle pole	Bud neck	-	-	-	-	-	ambiguous	NA
P48353	HLJ1_YEAST	HLJ1 YMR161W YM8520.10	224	-	-	-	-	-	-	-	NA	NA
P25659	FUB1_YEAST	FUB1 YCR076C YCR76C	250	-	-	-	-	-	-	-	NA	NA
P32582	CBS_YEAST	CYS4 STR4 YGR155W G6667	507	-	-	-	-	-	-	-	NA	NA
Q03655	GAS3_YEAST	GAS3 YMR215W YM8261.09	524	Secreted, cell wall	Membrane; Lipid-anchor, GPI-anchor	-	-	-	-	-	extracellular region	NA
P38840	ARO9_YEAST	ARO9 YHR137W	513	Cytoplasm	-	-	-	-	-	-	ambiguous	NA
P00950	PMG1_YEAST	GPM1 GPM YKL152C YKL607	247	Cytoplasm	Mitochondrion outer membrane; Peripheral membrane protein; Cytoplasmic side	Mitochondrion intermembrane space	-	-	-	-	ambiguous	NA
P25719	CYPC_YEAST	CPR3 CYP3 YML078W	182	Mitochondrion matrix	-	-	-	-	-	-	mitochondrion	NA
P53965	SIW14_YEAST	SIW14 OCA3 YNL032W N2746	281	Cytoplasm	-	-	-	-	-	-	ambiguous	NA
P32610	VATD_YEAST	VMA8 YEL051W SYGP-ORF11	256	Vacuole membrane; Peripheral membrane protein; Cytoplasmic side	-	-	-	-	-	-	vacuole	NA
Q12267	SMC4_YEAST	SMC4 YLR086W L9449.5	1418	Nucleus	Cytoplasm	Chromosome	-	-	-	-	ambiguous	NA
P48363	PFD3_YEAST	PAC10 GIM2 PFD3 YGR078C	199	-	-	-	-	-	-	-	NA	NA
P49775	HNT2_YEAST	HNT2 APH1 YDR305C D9740.15	206	Cytoplasm	Nucleus	Mitochondrion	-	-	-	-	ambiguous	NA
P47025	MDV1_YEAST	MDV1 FIS2 GAG3 NET2 YJL112W J0802	714	Mitochondrion outer membrane; Peripheral membrane protein; Cytoplasmic side	-	-	-	-	-	-	mitochondrion	MOM
P53043	PPT1_YEAST	PPT1 YGR123C G6347	513	Nucleus	-	-	-	-	-	-	nucleus	NA
P10664	RL4A_YEAST	RPL4A RPL2 RPL2A YBR031W YBR0315	362	Cytoplasm	Nucleus	-	-	-	-	-	ambiguous	NA
P49626	RL4B_YEAST	RPL4B RPL2B YDR012W YD8119.17	362	Cytoplasm	Nucleus	-	-	-	-	-	ambiguous	NA
P22147	XRN1_YEAST	XRN1 DST2 KEM1 RAR5 SEP1 SKI1 YGL173C G1645	1528	Cytoplasm	Cytoplasm, perinuclear region	Cytoplasm, P-body	-	-	-	-	ambiguous	NA
P25626	IMG1_YEAST	IMG1 PETCR46 YCR046C YCR46C	169	Mitochondrion	-	-	-	-	-	-	mitochondrion	NA
Q12221	PUF2_YEAST	PUF2 YPR042C YP3085.06c YP9499.01	1075	Cytoplasm	-	-	-	-	-	-	ambiguous	NA
P32490	MKK1_YEAST	MKK1 SSP32 YOR231W O5095	508	-	-	-	-	-	-	-	NA	NA
Q03103	ERO1_YEAST	ERO1 YML130C YM4987.05C	563	Endoplasmic reticulum membrane; Peripheral membrane protein; Lumenal side	-	-	-	-	-	-	ER	ER peripheral
P22515	UBA1_YEAST	UBA1 YKL210W	1024	Cytoplasm	Nucleus	-	-	-	-	-	ambiguous	NA
P38272	SHE3_YEAST	SHE3 YBR130C YBR1005	425	Endoplasmic reticulum membrane; Peripheral membrane protein	-	-	-	-	-	-	ER	ER peripheral
P38994	MSS4_YEAST	MSS4 YDR208W YD8142A.05	779	-	-	-	-	-	-	-	NA	NA
P32609	PEP7_YEAST	PEP7 VAC1 VPL21 VPS19 VPT19 YDR323C	515	Vacuole membrane; Peripheral membrane protein; Cytoplasmic side	-	-	-	-	-	-	vacuole	NA
P53204	NMA2_YEAST	NMA2 YGR010W	395	Nucleus	-	-	-	-	-	-	nucleus	NA
Q12108	RTC5_YEAST	RTC5 YOR118W O3263 YOR3263w	567	Cytoplasm	-	-	-	-	-	-	ambiguous	NA
Q12500	AVL9_YEAST	AVL9 YLR114C L2941	764	Cytoplasm	-	-	-	-	-	-	ambiguous	NA
P53604	MSO1_YEAST	MSO1 YNR049C N3457	210	-	-	-	-	-	-	-	NA	NA
P53604	MSO1_YEAST	MSO1 YNR049C N3457	210	-	-	-	-	-	-	-	NA	NA
P18480	SNF5_YEAST	SNF5 SWI10 TYE4 YBR289W YBR2036	905	Nucleus	-	-	-	-	-	-	nucleus	NA
P13259	PCY1_YEAST	PCT1 CCT CCT1 YGR202C G7729	424	Membrane	-	-	-	-	-	-	ambiguous	NA
P40343	VPS27_YEAST	VPS27 DID7 GRD11 SSV17 VPL23 VPT27 YNR006W N2038	622	Endosome membrane; Peripheral membrane protein; Cytoplasmic side	-	-	-	-	-	-	ambiguous	NA
P41338	ERG10_YEAST	ERG10 YPL028W LPB3	398	Cytoplasm, cytosol	-	-	-	-	-	-	cytosol	NA
Q99186	AP2M_YEAST	APM4 AMP1 YOL062C O1210	491	Membrane, clathrin-coated pit	Cytoplasmic vesicle, clathrin-coated vesicle membrane	-	-	-	-	-	ambiguous	NA
P46681	DLD2_YEAST	DLD2 AIP2 YDL178W	530	Mitochondrion matrix	-	-	-	-	-	-	mitochondrion	NA
Q04728	ARGJ_YEAST	ARG7 ECM40 YMR062C YM9916.01C	441	Mitochondrion matrix	-	-	-	-	-	-	mitochondrion	NA
P04819	DNLI1_YEAST	CDC9 YDL164C	755	[Isoform Mitochondrial] Mitochondrion	[Isoform Nuclear] Nucleus	-	-	-	-	-	ambiguous	NA
P04819	DNLI1_YEAST	CDC9 YDL164C	755	[Isoform Mitochondrial] Mitochondrion	[Isoform Nuclear] Nucleus	-	-	-	-	-	ambiguous	NA
P32862	RGT1_YEAST	RGT1 YKL038W YKL251	1170	Nucleus	Cytoplasm	-	-	-	-	-	ambiguous	NA
P38932	VPS45_YEAST	VPS45 STT10 VPL28 YGL095C	577	Cytoplasm	Vacuole membrane; Peripheral membrane protein; Cytoplasmic side	-	-	-	-	-	ambiguous	NA
P38788	SSZ1_YEAST	SSZ1 PDR13 YHR064C	538	Cytoplasm	-	-	-	-	-	-	ambiguous	NA
P38264	PHO88_YEAST	PHO88 SND3 YBR106W YBR0835	188	Endoplasmic reticulum membrane; Single-pass membrane protein	Mitochondrion	-	-	-	-	-	ambiguous	NA
P32567	PAH1_YEAST	PAH1 PAP1 SMP2 YMR165C YM8520.14C	862	Cytoplasm	Nucleus membrane; Peripheral membrane protein	Endoplasmic reticulum membrane; Peripheral membrane protein	-	-	-	-	ambiguous	NA
P11633	NHP6B_YEAST	NHP6B NHPB YBR089C-A YBR090BC	99	Nucleus	Chromosome	-	-	-	-	-	nucleus	NA
P38630	RFC1_YEAST	RFC1 CDC44 YOR217W YOR50-7	861	Nucleus	-	-	-	-	-	-	nucleus	NA
P36076	CAB3_YEAST	CAB3 YKL088W	571	Cytoplasm	-	-	-	-	-	-	ambiguous	NA
P53633	PRA1_YEAST	YIP3 PRA1 YNL044W N2650	176	Golgi apparatus membrane; Multi-pass membrane protein	-	-	-	-	-	-	Golgi apparatus	NA
P40414	TPM2_YEAST	TPM2 YIL138C	161	Cytoplasm, cytoskeleton	-	-	-	-	-	-	ambiguous	NA
P11075	SEC7_YEAST	SEC7 YDR170C YD9395.01C YD9489.05C	2009	Cytoplasm	Golgi apparatus	-	-	-	-	-	ambiguous	NA
P47015	AIM23_YEAST	AIM23 YJL131C J0682	356	Mitochondrion	-	-	-	-	-	-	mitochondrion	NA
P32569	MED17_YEAST	SRB4 MED17 YER022W	687	Nucleus	-	-	-	-	-	-	nucleus	NA
P38274	HSL7_YEAST	HSL7 YBR133C YBR1008	827	Bud Neck	-	-	-	-	-	-	ambiguous	NA
Q06567	MCP2_YEAST	MCP2 MRX13 YLR253W L9672.2	569	Mitochondrion	Mitochondrion inner membrane; Single-pass membrane protein	-	-	-	-	-	mitochondrion	NA
P46671	FAR3_YEAST	FAR3 YMR052W YM9796.05	204	Endoplasmic reticulum	-	-	-	-	-	-	ER	NA
P0C0T4	RS25B_YEAST	RPS25B RPS31 RPS31B YLR333C L8300.10	108	Cytoplasm	-	-	-	-	-	-	ambiguous	NA
Q3E792	RS25A_YEAST	RPS25A RPS31A YGR027C	108	Cytoplasm	-	-	-	-	-	-	ambiguous	NA
P39515	TIM17_YEAST	TIM17 MIM17 MPI2 SMS1 YJL143W J0648	158	Mitochondrion inner membrane; Multi-pass membrane protein	-	-	-	-	-	-	mitochondrion	MIM
P25343	RV161_YEAST	RVS161 END6 SPE161 YCR009C YCR9C	265	Cytoplasm, cytoskeleton	-	-	-	-	-	-	ambiguous	NA
P48566	GYP3_YEAST	MSB3 GYP3 YNL293W N0470	633	Cytoplasm	Bud	Bud neck	-	-	-	-	ambiguous	NA
P0CX47	RS11A_YEAST	RPS11A RPS18A YDR025W YD9813.03	156	Cytoplasm	-	-	-	-	-	-	ambiguous	NA
P0CX48	RS11B_YEAST	RPS11B RPS18B YBR048W YBR0501	156	Cytoplasm	-	-	-	-	-	-	ambiguous	NA
P39993	GEA2_YEAST	GEA2 YEL022W	1459	Cytoplasm, cytosol	Membrane; Peripheral membrane protein	-	-	-	-	-	ambiguous	NA
P53731	ARPC2_YEAST	ARC35 YNR035C N3296	342	Cytoplasm, cytoskeleton, actin patch	-	-	-	-	-	-	ambiguous	NA
P32453	ATP11_YEAST	ATP11 YNL315C N0357	318	Mitochondrion	-	-	-	-	-	-	mitochondrion	NA
P46682	AP3B_YEAST	APL6 YKS5 YGR261C G9331	809	Golgi apparatus	Cytoplasmic vesicle, clathrin-coated vesicle membrane; Peripheral membrane protein; Cytoplasmic side	-	-	-	-	-	ambiguous	NA
P46680	AIP1_YEAST	AIP1 YMR092C YM9582.17C	615	Cytoplasm, cytoskeleton	Cytoplasm, cytoskeleton, actin patch	-	-	-	-	-	ambiguous	NA
P08004	CHS1_YEAST	CHS1 YNL192W N1404	1131	Cell membrane; Multi-pass membrane protein	-	-	-	-	-	-	plasma membrane	NA
P38278	BMT2_YEAST	BMT2 YBR141C YBR1118	337	Nucleus, nucleolus	-	-	-	-	-	-	nucleus	NA
P27801	PEP3_YEAST	PEP3 VAM8 VPS18 VPT18 YLR148W L9634.2	918	Vacuole membrane; Peripheral membrane protein; Cytoplasmic side	-	-	-	-	-	-	vacuole	NA
P53063	DXO_YEAST	RAI1 YGL246C NRE387	387	Nucleus	-	-	-	-	-	-	nucleus	NA
P36166	PXL1_YEAST	PXL1 YKR090W	706	-	-	-	-	-	-	-	NA	NA
P16387	ODPA_YEAST	PDA1 YER178W	420	Mitochondrion matrix	-	-	-	-	-	-	mitochondrion	NA
P40210	SIP5_YEAST	SIP5 YMR140W YM9375.09	489	Cytoplasm	-	-	-	-	-	-	ambiguous	NA
P38237	UBP14_YEAST	UBP14 GID6 YBR058C YBR0515	781	Cytoplasm	Nucleus	-	-	-	-	-	ambiguous	NA
P35844	KES1_YEAST	KES1 BSR3 OSH4 YPL145C LPI3C P2614	434	Cytoplasm	Golgi apparatus membrane	-	-	-	-	-	ambiguous	NA
Q3E776	YB255_YEAST	YBR255C-A	120	Membrane; Single-pass membrane protein	-	-	-	-	-	-	ambiguous	NA
P52923	AIF1_YEAST	AIF1 CPD1 YNR074C N3815	378	Mitochondrion outer membrane; Single-pass membrane protein	Nucleus	-	-	-	-	-	ambiguous	NA
P42949	TIM16_YEAST	PAM16 TIM16 YJL104W J0822	149	Mitochondrion inner membrane; Peripheral membrane protein	-	-	-	-	-	-	mitochondrion	MIM
P36161	NU133_YEAST	NUP133 RAT3 YKR082W YKR402	1157	Nucleus, nuclear pore complex	Nucleus membrane; Peripheral membrane protein; Cytoplasmic side	Nucleus membrane; Peripheral membrane protein; Nucleoplasmic side	-	-	-	-	nucleus	NA
Q12749	SMC6_YEAST	SMC6 RHC18 YLR383W L3502.2	1114	Nucleus	Chromosome	-	-	-	-	-	nucleus	NA
P53090	ARO8_YEAST	ARO8 YGL202W	500	Cytoplasm	-	-	-	-	-	-	ambiguous	NA
Q00402	NUM1_YEAST	NUM1 PAC12 YDR150W YD8358.06	2748	Bud tip	-	-	-	-	-	-	ambiguous	NA
P48561	TRF5_YEAST	TRF5 YNL299W N0440	642	Nucleus, nucleolus	-	-	-	-	-	-	nucleus	NA
Q99296	YL149_YEAST	YLR149C	730	-	-	-	-	-	-	-	NA	NA
Q05775	EIF3J_YEAST	HCR1 YLR192C L8167.11	265	Cytoplasm	-	-	-	-	-	-	ambiguous	NA
Q12069	PUS9_YEAST	PUS9 YDL036C D2743	462	Mitochondrion	-	-	-	-	-	-	mitochondrion	NA
P38174	MAP2_YEAST	MAP2 YBL091C YBL0701	421	Cytoplasm	-	-	-	-	-	-	ambiguous	NA
Q05123	ARP9_YEAST	ARP9 SWP59 YMR033W YM9973.07	467	Nucleus	-	-	-	-	-	-	nucleus	NA
P53960	YNE0_YEAST	YNL040W N2679	456	-	-	-	-	-	-	-	NA	NA
P37302	APE3_YEAST	APE3 YBR286W YBR2024	537	Vacuole	-	-	-	-	-	-	vacuole	NA
P36531	RM36_YEAST	MRPL36 YBR122C YBR0918	177	Mitochondrion	-	-	-	-	-	-	mitochondrion	NA
P42845	STB1_YEAST	STB1 YNL309W N0384	420	Cytoplasm	Nucleus	-	-	-	-	-	ambiguous	NA
P36139	PET10_YEAST	PET10 YKR046C	283	Lipid droplet	Membrane; Peripheral membrane protein	-	-	-	-	-	lipid droplet	NA
P04802	SYDC_YEAST	DPS1 APS APS1 YLL018C L1295	557	Cytoplasm	-	-	-	-	-	-	ambiguous	NA
P49089	ASNS1_YEAST	ASN1 YPR145W P9659.3	572	-	-	-	-	-	-	-	NA	NA
Q06680	CND3_YEAST	YCG1 YCS5 YDR325W	1035	Nucleus	Cytoplasm	Chromosome	-	-	-	-	ambiguous	NA
Q08972	NEW1_YEAST	NEW1 YPL226W P1445	1196	Cytoplasm	Nucleus	-	-	-	-	-	ambiguous	NA
P40214	FDO1_YEAST	FDO1 YMR144W YM9375.13	342	-	-	-	-	-	-	-	NA	NA
P32893	TRS65_YEAST	TRS65 KRE11 YGR166W	560	Cytoplasm	Golgi apparatus, cis-Golgi network	-	-	-	-	-	ambiguous	NA
Q07923	LOT6_YEAST	LOT6 YLR011W	191	Cytoplasm	Nucleus	-	-	-	-	-	ambiguous	NA
P40850	MKT1_YEAST	MKT1 YNL085W N2302	830	Cytoplasm, cytosol	-	-	-	-	-	-	cytosol	NA
Q05919	VPS38_YEAST	VPS38 VPL17 YLR360W L8039.11	439	Golgi apparatus, trans-Golgi network membrane; Peripheral membrane protein	Endosome membrane; Peripheral membrane protein	-	-	-	-	-	ambiguous	NA
P01097	ATIF_YEAST	INH1 YDL181W D1305	85	Mitochondrion	-	-	-	-	-	-	mitochondrion	NA
P36124	SET3_YEAST	SET3 YKR029C	751	-	-	-	-	-	-	-	NA	NA
P47039	BNA3_YEAST	BNA3 YJL060W J1138	444	Cytoplasm	Mitochondrion	-	-	-	-	-	ambiguous	NA
Q04739	GAL83_YEAST	GAL83 SPM1 YER027C	417	Cytoplasm	Nucleus	-	-	-	-	-	ambiguous	NA
P47029	ALY2_YEAST	ALY2 ART3 YJL084C J0934	1046	Cytoplasm	-	-	-	-	-	-	ambiguous	NA
P47031	IML2_YEAST	IML2 YJL082W J1007	731	Cytoplasm	Nucleus	-	-	-	-	-	ambiguous	NA
P25583	KAR4_YEAST	KAR4 YCL055W YCL432 YCL55W	335	Nucleus	-	-	-	-	-	-	nucleus	NA
P25558	BUD3_YEAST	BUD3 YCL014W YCL012W YCL013W YCL12W YCL13W YCL14W	1636	-	-	-	-	-	-	-	NA	NA
P54784	ORC1_YEAST	ORC1 YML065W	914	Nucleus	-	-	-	-	-	-	nucleus	NA
P43610	IRC5_YEAST	IRC5 YFR038W	853	Nucleus	-	-	-	-	-	-	nucleus	NA
P42937	YCH1_YEAST	YCH1 YGR203W G7731	148	Cytoplasm	Nucleus	-	-	-	-	-	ambiguous	NA
P48527	SYYM_YEAST	MSY1 YPL097W LPG11W	492	Mitochondrion matrix	-	-	-	-	-	-	mitochondrion	NA
P53265	YG2W_YEAST	YGR111W G6145	400	-	-	-	-	-	-	-	NA	NA
P00931	TRP_YEAST	TRP5 YGL026C	707	-	-	-	-	-	-	-	NA	NA
P32561	RPD3_YEAST	RPD3 MOF6 REC3 SDI2 SDS6 YNL330C N0305	433	Cytoplasm	Nucleus	-	-	-	-	-	ambiguous	NA
P05744	RL33A_YEAST	RPL33A RPL37A YPL143W LPI4W P2625	107	Cytoplasm	-	-	-	-	-	-	ambiguous	NA
P41056	RL33B_YEAST	RPL33B RPL37B YOR234C O5224	107	Cytoplasm	-	-	-	-	-	-	ambiguous	NA
Q12754	RRP12_YEAST	RRP12 YPL012W	1228	Cytoplasm	Nucleus, nucleolus	-	-	-	-	-	ambiguous	NA
P14693	SAM35_YEAST	SAM35 OMP85 TOB38 TOM38 YHR083W	329	Mitochondrion outer membrane	-	-	-	-	-	-	mitochondrion	MOM
Q08562	ULS1_YEAST	ULS1 DIS1 RIS1 TID4 YOR191W	1619	Nucleus	-	-	-	-	-	-	nucleus	NA
P20049	TYR1_YEAST	TYR1 YBR166C YBR1218	452	-	-	-	-	-	-	-	NA	NA
Q06554	IRC20_YEAST	IRC20 YLR247C	1556	Nucleus	-	-	-	-	-	-	nucleus	NA
P25617	YCQ6_YEAST	YCR016W YCR16W	290	-	-	-	-	-	-	-	NA	NA
Q02884	ELP4_YEAST	ELP4 HAP1 TOT7 YPL101W	456	Cytoplasm	Nucleus	-	-	-	-	-	ambiguous	NA
Q06891	RAF_YEAST	RAF1 R0030W	181	-	-	-	-	-	-	-	NA	NA
P07263	SYH_YEAST	HTS1 YPR033C YP9367.13C	546	[Isoform Cytoplasmic] Cytoplasm	[Isoform Mitochondrial] Mitochondrion	-	-	-	-	-	ambiguous	NA
P14065	GCY1_YEAST	GCY1 GCY YOR120W O31567 YOR3269W	312	Cytoplasm	-	-	-	-	-	-	ambiguous	NA
P37370	VRP1_YEAST	VRP1 END5 MDP2 YLR337C L8300.13	817	Cytoplasm, cytoskeleton	-	-	-	-	-	-	ambiguous	NA
Q04412	AGE1_YEAST	AGE1 SAT1 YDR524C D9719.28	482	Cytoplasm	-	-	-	-	-	-	ambiguous	NA
P19658	EXO70_YEAST	EXO70 YJL085W J0932	623	Cytoplasmic vesicle, secretory vesicle	Bud	Bud neck	-	-	-	-	ambiguous	NA
P09436	SYIC_YEAST	ILS1 YBL076C YBL0734	1072	Cytoplasm	-	-	-	-	-	-	ambiguous	NA
P47130	CSN12_YEAST	CSN12 YJR084W J1860	423	Cytoplasm	Nucleus	-	-	-	-	-	ambiguous	NA
P19882	HSP60_YEAST	HSP60 MIF4 YLR259C L8479.10	572	Mitochondrion matrix	-	-	-	-	-	-	mitochondrion	NA
P0C0V8	RS21A_YEAST	RPS21A RPS25 RPS25A RPS26A YKR057W	87	Cytoplasm	-	-	-	-	-	-	ambiguous	NA
Q3E754	RS21B_YEAST	RPS21B RPS25B RPS26B YJL136C J0664	87	Cytoplasm	-	-	-	-	-	-	ambiguous	NA
P36041	EAP1_YEAST	EAP1 YKL204W	632	Cytoplasm	-	-	-	-	-	-	ambiguous	NA
Q06005	LIPB_YEAST	LIP2 YLR239C L8083.16	328	Mitochondrion	-	-	-	-	-	-	mitochondrion	NA
Q3E846	COA6_YEAST	COA6 YMR244C-A	104	Cytoplasm	Nucleus	Mitochondrion intermembrane space	-	-	-	-	ambiguous	NA
Q12241	VAM3_YEAST	VAM3 PTH1 YOR106W YOR3220W	283	Vacuole membrane; Single-pass type IV membrane protein	-	-	-	-	-	-	vacuole	NA
P47018	MTC1_YEAST	MTC1 YJL123C J0718	478	Cytoplasm	Cytoplasmic vesicle, COPI-coated vesicle	-	-	-	-	-	ambiguous	NA
P11914	MPPA_YEAST	MAS2 MIF2 YHR024C	482	Mitochondrion matrix	-	-	-	-	-	-	mitochondrion	NA
P21827	RCC1_YEAST	SRM1 MTR1 PRP20 YGL097W	482	Nucleus	-	-	-	-	-	-	nucleus	NA
P34218	SAS3_YEAST	SAS3 YBL052C YBL0507 YBL0515	831	Nucleus	-	-	-	-	-	-	nucleus	NA
Q12510	CMR1_YEAST	CMR1 YDL156W D1536	522	Cytoplasm	Nucleus	-	-	-	-	-	ambiguous	NA
P07149	FAS1_YEAST	FAS1 YKL182W	2051	-	-	-	-	-	-	-	NA	NA
P0CT04	IPB2_YEAST	PBI2 YNL015W N2844	75	Cytoplasm	-	-	-	-	-	-	ambiguous	NA
P25573	MGR1_YEAST	MGR1 YCL044C YCL314 YCL44C	417	Mitochondrion inner membrane; Multi-pass membrane protein	-	-	-	-	-	-	mitochondrion	MIM
P02309	H4_YEAST	HHF1 YBR009C YBR0122; HHF2 YNL030W N2752	103	Nucleus	Chromosome	-	-	-	-	-	nucleus	NA
P15565	TRM1_YEAST	TRM1 YDR120C YD9727.15C	570	[Isoform ] Mitochondrion	[Isoform ] Mitochondrion	Nucleus inner membrane; Peripheral membrane protein; Nucleoplasmic side	-	-	-	-	ambiguous	NA
P15565	TRM1_YEAST	TRM1 YDR120C YD9727.15C	570	[Isoform ] Mitochondrion	[Isoform ] Mitochondrion	Nucleus inner membrane; Peripheral membrane protein; Nucleoplasmic side	-	-	-	-	ambiguous	NA
P52871	SC6B2_YEAST	SBH2 SEB2 YER019C-A YER019BC	88	Endoplasmic reticulum membrane; Single-pass membrane protein	-	-	-	-	-	-	ER	ER membrane
P53136	NSA1_YEAST	NSA1 YGL111W G2990	463	Nucleus, nucleolus	-	-	-	-	-	-	nucleus	NA
P23060	MAK32_YEAST	MAK32 YCR019W YCR19W	363	-	-	-	-	-	-	-	NA	NA
P23394	PRP28_YEAST	PRP28 YDR243C YD8419.10C	588	Cytoplasm	Nucleus	-	-	-	-	-	ambiguous	NA
P40040	THO1_YEAST	THO1 YER063W	218	-	-	-	-	-	-	-	NA	NA
P33203	PRP40_YEAST	PRP40 YKL012W YKL165	583	Nucleus	-	-	-	-	-	-	nucleus	NA
P40341	YTA12_YEAST	YTA12 RCA1 YMR089C YM9582.14C	825	Mitochondrion membrane; Multi-pass membrane protein	-	-	-	-	-	-	mitochondrion	NA
Q12151	UPC2_YEAST	UPC2 MOX4 YDR213W YD8142.14 YD8142B.05	913	Nucleus	-	-	-	-	-	-	nucleus	NA
P27472	GYS2_YEAST	GSY2 YLR258W L8479.8	705	-	-	-	-	-	-	-	NA	NA
P15180	SYKC_YEAST	KRS1 GCD5 YDR037W YD9673.09	591	Cytoplasm	-	-	-	-	-	-	ambiguous	NA
P07251	ATPA_YEAST	ATP1 YBL099W YBL0827	545	Mitochondrion inner membrane	-	-	-	-	-	-	mitochondrion	MIM
Q03330	GCN5_YEAST	GCN5 ADA4 SWI9 YGR252W	439	Nucleus	-	-	-	-	-	-	nucleus	NA
Q12373	HIF1_YEAST	HIF1 YLL022C L1205	385	Nucleus	-	-	-	-	-	-	nucleus	NA
P38164	SEA4_YEAST	SEA4 YBL104C YBL0808 YBL103C-A	1038	Cytoplasm	Vacuole membrane; Peripheral membrane protein	-	-	-	-	-	ambiguous	NA
P05759	RS31_YEAST	RPS31 RPS37 UBI3 YLR167W L9470.14	152	[Ubiquitin] Cytoplasm	Nucleus	[S ribosomal protein S] Cytoplasm	-	-	-	-	ambiguous	NA
P23287	PP2B1_YEAST	CNA1 CMP1 YLR433C L9753.6	553	-	-	-	-	-	-	-	NA	NA
Q04925	YDR22_YEAST	YDR222W	415	Cytoplasm	-	-	-	-	-	-	ambiguous	NA
P14832	CYPH_YEAST	CPR1 CPH1 CYP1 SCC1 YDR155C YD8358.10C	162	Cytoplasm	Nucleus	Mitochondrion intermembrane space	-	-	-	-	ambiguous	NA
P22217	TRX1_YEAST	TRX1 TRX2 YLR043C	103	Nucleus	Cytoplasm	Golgi apparatus membrane; Peripheral membrane protein	Mitochondrion intermembrane space	-	-	-	ambiguous	NA
Q86ZR7	YKD3A_YEAST	YKL033W-A	236	-	-	-	-	-	-	-	NA	NA
P25389	KCC4_YEAST	KCC4 YCL024W YCL24W	1037	Bud Neck	-	-	-	-	-	-	ambiguous	NA
P53958	BOP3_YEAST	BOP3 YNL042W N2670	396	Cytoplasm	Nucleus	-	-	-	-	-	ambiguous	NA
P53840	TOF1_YEAST	TOF1 YNL273W N0636	1238	Nucleus	-	-	-	-	-	-	nucleus	NA
P33412	ECT1_YEAST	ECT1 MUQ1 YGR007W G3856	323	Cytoplasm	Nucleus	-	-	-	-	-	ambiguous	NA
Q06147	LCB5_YEAST	LCB5 YLR260W	687	Golgi apparatus membrane; Peripheral membrane protein	-	-	-	-	-	-	Golgi apparatus	NA
P46669	RPA43_YEAST	RPA43 RRN12 YOR340C O6271	326	Nucleus, nucleolus	-	-	-	-	-	-	nucleus	NA
Q06820	MDM36_YEAST	MDM36 YPR083W	579	-	-	-	-	-	-	-	NA	NA
Q00539	NAM8_YEAST	NAM8 MRE2 MUD15 YHR086W	523	-	-	-	-	-	-	-	NA	NA
P29468	PAP_YEAST	PAP1 YKR002W	568	Nucleus	-	-	-	-	-	-	nucleus	NA
P10592	HSP72_YEAST	SSA2 YLL024C L0931	639	Cytoplasm	Secreted, cell wall	-	-	-	-	-	ambiguous	NA
P48562	CLA4_YEAST	CLA4 YNL298W N0450	842	-	-	-	-	-	-	-	NA	NA
P39967	UBP9_YEAST	UBP9 YER098W	754	-	-	-	-	-	-	-	NA	NA
P53844	PDR17_YEAST	PDR17 ISS1 PSTB2 SFH4 YNL264C N0815	350	Cytoplasm	Microsome	-	-	-	-	-	ambiguous	NA
P07271	PIF1_YEAST	PIF1 TST1 YML061C YM9958.01C	859	[Isoform Nuclear] Nucleus, nucleolus	-	-	[Isoform Mitochondrial] Mitochondrion inner membrane; Peripheral membrane protein; Matrix side	-	-	-	ambiguous	NA
P07271	PIF1_YEAST	PIF1 TST1 YML061C YM9958.01C	859	[Isoform Nuclear] Nucleus, nucleolus	-	-	[Isoform Mitochondrial] Mitochondrion inner membrane; Peripheral membrane protein; Matrix side	-	-	-	ambiguous	NA
P47007	MRX5_YEAST	MRX5 YJL147C J0639	382	Mitochondrion	-	-	-	-	-	-	mitochondrion	NA
P35817	BDF1_YEAST	BDF1 YLR399C L8084.18	686	Nucleus	-	-	-	-	-	-	nucleus	NA
P20433	RPB4_YEAST	RPB4 YJL140W J0654	221	Nucleus	Cytoplasm	Cytoplasm, P-body	-	-	-	-	ambiguous	NA
P34761	WHI3_YEAST	WHI3 YNL197C N1382	661	-	-	-	-	-	-	-	NA	NA
P01120	RAS2_YEAST	RAS2 ASC1 CTN5 GLC5 YNL098C N2198	322	Cell membrane; Lipid-anchor	-	-	-	-	-	-	plasma membrane	NA
P10081	IF4A_YEAST	TIF1 TIF41A YKR059W; TIF2 TIF41B YJL138C J0660	395	Cytoplasm	-	-	-	-	-	-	ambiguous	NA
Q03063	DIG1_YEAST	DIG1 RST1 YPL049C P7102.02	452	Nucleus	-	-	-	-	-	-	nucleus	NA
P32604	F26_YEAST	FBP26 YJL155C J0575	452	-	-	-	-	-	-	-	NA	NA
P41834	UFE1_YEAST	UFE1 YOR075W YOR29-26	346	Endoplasmic reticulum membrane; Single-pass type IV membrane protein	-	-	-	-	-	-	ER	ER membrane
P53855	ATG2_YEAST	ATG2 APG2 AUT8 SPO72 YNL242W N1106	1592	Preautophagosomal structure membrane; Peripheral membrane protein	Endoplasmic reticulum membrane; Peripheral membrane protein	-	-	-	-	-	ambiguous	NA
P40531	GVP36_YEAST	GVP36 YIL041W	326	Golgi apparatus membrane; Peripheral membrane protein	-	-	-	-	-	-	Golgi apparatus	NA
Q03835	GLRX3_YEAST	GRX3 YDR098C YD8557.05C	250	-	-	-	-	-	-	-	NA	NA
P50875	SPT20_YEAST	SPT20 ADA5 YOL148C	604	Nucleus	-	-	-	-	-	-	nucleus	NA
P38845	CRP1_YEAST	CRP1 YHR146W	465	-	-	-	-	-	-	-	NA	NA
P05374	CHO2_YEAST	CHO2 PEM1 YGR157W G6673	869	Endoplasmic reticulum membrane; Multi-pass membrane protein	-	-	-	-	-	-	ER	ER membrane
P08067	UCRI_YEAST	RIP1 YEL024W	215	Mitochondrion inner membrane; Single-pass membrane protein	-	-	-	-	-	-	mitochondrion	MIM
P38990	SAK1_YEAST	SAK1 PAK1 YER129W SYGP-ORF45	1142	Cytoplasm	-	-	-	-	-	-	ambiguous	NA
Q06505	IWS1_YEAST	SPN1 IWS1 YPR133C	410	Nucleus	-	-	-	-	-	-	nucleus	NA
Q03956	RAV2_YEAST	RAV2 YDR202C YD9346.12C	351	Cytoplasm	Early endosome membrane; Peripheral membrane protein; Cytoplasmic side	-	-	-	-	-	ambiguous	NA
Q12374	NCA2_YEAST	NCA2 YPR155C	616	Mitochondrion membrane; Multi-pass membrane protein	-	-	-	-	-	-	mitochondrion	NA
Q02875	SYH1_YEAST	SYH1 YPL105C	849	Cytoplasm	-	-	-	-	-	-	ambiguous	NA
P50947	PHO23_YEAST	PHO23 YNL097C N2205	330	Nucleus	-	-	-	-	-	-	nucleus	NA
P50105	TAF4_YEAST	TAF4 MPT1 TAF48 TSG2 YMR005W YM8270.07	388	Nucleus	-	-	-	-	-	-	nucleus	NA
Q12331	YFAS1_YEAST	YDR262W YD9320B.01	272	Vacuole	-	-	-	-	-	-	vacuole	NA
P39705	NUP60_YEAST	NUP60 FUN17 YAR002W	539	Nucleus, nuclear pore complex	Nucleus membrane; Peripheral membrane protein; Nucleoplasmic side	-	-	-	-	-	nucleus	NA
P53742	NOG2_YEAST	NOG2 YNR053C N3484	486	Nucleus, nucleolus	-	-	-	-	-	-	nucleus	NA
P17883	SKI3_YEAST	SKI3 YPR189W P9677.7	1432	Cytoplasm	Nucleus	-	-	-	-	-	ambiguous	NA
P31755	OCH1_YEAST	OCH1 NGD29 YGL038C	480	Endoplasmic reticulum membrane; Single-pass type II membrane protein	Golgi apparatus membrane; Single-pass type II membrane protein	-	-	-	-	-	ambiguous	NA
Q04002	SCC2_YEAST	SCC2 YDR180W YD9395.14	1493	Nucleus	Chromosome, centromere	-	-	-	-	-	nucleus	NA
P06701	SIR3_YEAST	SIR3 CMT1 MAR2 STE8 YLR442C L9753.10	978	Nucleus	-	-	-	-	-	-	nucleus	NA
Q06479	YL352_YEAST	YLR352W	807	-	-	-	-	-	-	-	NA	NA
P22023	KRE5_YEAST	KRE5 YOR336W	1365	Endoplasmic reticulum lumen	-	-	-	-	-	-	ER	ER lumen
P39008	POP2_YEAST	POP2 CAF1 YNR052C N3470	433	Cytoplasm	Nucleus	-	-	-	-	-	ambiguous	NA
Q08231	THP1_YEAST	THP1 BUD29 YOL072W O1140	455	Nucleus envelope	-	-	-	-	-	-	nucleus	nuclear membrane
P46951	YPP1_YEAST	YPP1 YGR198W G7594	817	Cytoplasmic granule	Cell membrane; Peripheral membrane protein; Cytoplasmic side	-	-	-	-	-	ambiguous	NA
P53865	CNM67_YEAST	CNM67 YNL225C N1264	581	Cytoplasm, cytoskeleton, microtubule organizing center, spindle pole body	-	-	-	-	-	-	ambiguous	NA
Q01329	PTA1_YEAST	PTA1 YAL043C FUN39	785	Nucleus	-	-	-	-	-	-	nucleus	NA
P25846	MSH1_YEAST	MSH1 YHR120W	959	Mitochondrion	-	-	-	-	-	-	mitochondrion	NA
P34160	NCBP1_YEAST	STO1 CBC1 CBP80 GCR3 SUT1 YMR125W YM8564.07 YM9553.01	861	Nucleus	Cytoplasm, perinuclear region	-	-	-	-	-	ambiguous	NA
Q07622	ACK1_YEAST	ACK1 YDL203C D1066	623	-	-	-	-	-	-	-	NA	NA
P43603	LSB3_YEAST	LSB3 YFR024C-A YFR024C	459	Cytoplasm	-	-	-	-	-	-	ambiguous	NA
P43609	RSC8_YEAST	RSC8 SWH3 YFR037C	557	Nucleus	-	-	-	-	-	-	nucleus	NA
Q12074	SPEE_YEAST	SPE3 YPR069C YP9499.24C	293	-	-	-	-	-	-	-	NA	NA
P02992	EFTU_YEAST	TUF1 TUFM YOR187W	437	Mitochondrion	-	-	-	-	-	-	mitochondrion	NA
P36037	DOA1_YEAST	DOA1 UFD3 ZZZ4 YKL213C	715	Nucleus	Cytoplasm	Mitochondrion outer membrane; Peripheral membrane protein; Cytoplasmic side	Endosome membrane; Peripheral membrane protein; Cytoplasmic side	-	-	-	ambiguous	NA
P32451	BIOB_YEAST	BIO2 YGR286C	375	Mitochondrion	-	-	-	-	-	-	mitochondrion	NA
Q12049	THP3_YEAST	THP3 YPR045C YP9499.03c	470	Nucleus	-	-	-	-	-	-	nucleus	NA
P25632	RSC6_YEAST	RSC6 YCR052W YCR52W	483	Nucleus	-	-	-	-	-	-	nucleus	NA
P36009	DHR2_YEAST	DHR2 YKL078W YKL408	735	Nucleus, nucleolus	-	-	-	-	-	-	nucleus	NA
Q12406	ARP7_YEAST	ARP7 SWP61 YPR034W YP9367.14	477	Nucleus	-	-	-	-	-	-	nucleus	NA
Q10740	LKHA4_YEAST	LAP2 YNL045W N2535	671	Cytoplasm	Nucleus	-	-	-	-	-	ambiguous	NA
P35180	TOM20_YEAST	TOM20 MAS20 MOM19 YGR082W	183	Mitochondrion outer membrane; Single-pass membrane protein	-	-	-	-	-	-	mitochondrion	MOM
P40185	MMF1_YEAST	MMF1 IBM1 YIL051C	145	Mitochondrion matrix	-	-	-	-	-	-	mitochondrion	NA
P39083	RGA1_YEAST	RGA1 DBM1 THE1 YOR127W O3290 YOR3290W	1007	-	-	-	-	-	-	-	NA	NA
P40496	RT25_YEAST	RSM25 YIL093C	264	Mitochondrion	-	-	-	-	-	-	mitochondrion	NA
P07143	CY1_YEAST	CYT1 CTC1 YOR065W YOR29-16	309	Mitochondrion inner membrane; Single-pass membrane protein	-	-	-	-	-	-	mitochondrion	MIM
P32468	CDC12_YEAST	CDC12 CLA10 PSL7 YHR107C	407	Membrane; Peripheral membrane protein	Bud neck	-	-	-	-	-	ambiguous	NA
Q01080	RPA49_YEAST	RPA49 RRN13 YNL248C N0880	415	Nucleus, nucleolus	-	-	-	-	-	-	nucleus	NA
Q12402	YOP1_YEAST	YOP1 YIP2 YPR028W YP9367.08	180	Endoplasmic reticulum membrane; Multi-pass membrane protein	Golgi apparatus membrane; Multi-pass membrane protein	-	-	-	-	-	ambiguous	NA
P07286	GPT_YEAST	ALG7 TUR1 YBR243C YBR1628	448	Endoplasmic reticulum membrane; Multi-pass membrane protein	-	-	-	-	-	-	ER	ER membrane
P23641	MPCP_YEAST	MIR1 YJR077C J1837	311	Mitochondrion inner membrane; Multi-pass membrane protein	-	-	-	-	-	-	mitochondrion	MIM
P20484	MAK11_YEAST	MAK11 YKL021C	414	Nucleus, nucleolus	Nucleus membrane; Peripheral membrane protein	-	-	-	-	-	nucleus	NA
P47102	GEA1_YEAST	GEA1 YJR031C J1580	1408	Cytoplasm, cytosol	Membrane; Peripheral membrane protein	Endoplasmic reticulum	Mitochondrion	-	-	-	ambiguous	NA
P47117	ARP3_YEAST	ARP3 ACT4 YJR065C J1760	449	Cytoplasm, cytoskeleton, actin patch	-	-	-	-	-	-	ambiguous	NA
P09232	PRTB_YEAST	PRB1 YEL060C	635	Vacuole	-	-	-	-	-	-	vacuole	NA
Q07844	RIX7_YEAST	RIX7 YLL034C	837	Nucleus, nucleolus	-	-	-	-	-	-	nucleus	NA
Q06156	CND1_YEAST	YCS4 LOC7 YLR272C L8479.14	1176	Nucleus	Chromosome	-	-	-	-	-	nucleus	NA
P22216	RAD53_YEAST	RAD53 MEC2 SAD1 SPK1 YPL153C P2588	821	Nucleus	-	-	-	-	-	-	nucleus	NA
Q12363	WTM1_YEAST	WTM1 YOR230W YOR50-20	437	Cytoplasm	Nucleus	-	-	-	-	-	ambiguous	NA
P39707	SEN34_YEAST	SEN34 YAR008W FUN4	275	Nucleus	Endomembrane system; Peripheral membrane protein	Mitochondrion outer membrane; Peripheral membrane protein; Cytoplasmic side	-	-	-	-	ambiguous	NA
P40328	TBP6_YEAST	YTA6 YPL074W LPF11C	754	-	-	-	-	-	-	-	NA	NA
P38920	MLH1_YEAST	MLH1 PMS2 YMR167W YM8520.16	769	Nucleus	-	-	-	-	-	-	nucleus	NA
P39007	STT3_YEAST	STT3 YGL022W	718	Endoplasmic reticulum membrane; Multi-pass membrane protein	-	-	-	-	-	-	ER	ER membrane
P38781	RSC30_YEAST	RSC30 YHR056C	883	Nucleus	-	-	-	-	-	-	nucleus	NA
P38147	CHK1_YEAST	CHK1 YBR274W YBR1742	527	Nucleus	-	-	-	-	-	-	nucleus	NA
P53860	PDR16_YEAST	PDR16 SFH3 YNL231C N1158	351	Lipid droplet	Microsome membrane; Peripheral membrane protein	Endoplasmic reticulum membrane; Peripheral membrane protein	-	-	-	-	ambiguous	NA
P38714	SYRM_YEAST	MSR1 YHR091C	643	Mitochondrion matrix	-	-	-	-	-	-	mitochondrion	NA
Q03954	SPC19_YEAST	SPC19 YDR201W	165	Nucleus	Cytoplasm, cytoskeleton, spindle	Chromosome, centromere, kinetochore	-	-	-	-	ambiguous	NA
Q12033	PALA_YEAST	RIM20 YOR275C	661	Cytoplasm	Nucleus	-	-	-	-	-	ambiguous	NA
P48360	ADRO_YEAST	ARH1 YDR376W D9481.5	493	Mitochondrion inner membrane; Peripheral membrane protein	-	-	-	-	-	-	mitochondrion	MIM
Q02892	NOG1_YEAST	NOG1 YPL093W LPG15W	647	Nucleus, nucleolus	-	-	-	-	-	-	nucleus	NA
P25555	GBP2_YEAST	GBP2 RLF6 YCL011C YCL11C	427	Cytoplasm	Nucleus	Chromosome, telomere	-	Cytoplasm, Stress granule	-	-	ambiguous	NA
P36083	YKH5_YEAST	YKL075C	450	-	-	-	-	-	-	-	NA	NA
P40467	ASG1_YEAST	ASG1 YIL130W	964	Nucleus	-	-	-	-	-	-	nucleus	NA
Q07807	PUF3_YEAST	PUF3 YLL013C L1325	879	Mitochondrion outer membrane; Peripheral membrane protein; Cytoplasmic side	Cytoplasm	-	-	-	-	-	ambiguous	NA
P38153	AP3M_YEAST	APM3 YKS6 YBR288C YBR2035	483	Golgi apparatus	Cytoplasmic vesicle membrane; Peripheral membrane protein; Cytoplasmic side	-	-	-	-	-	ambiguous	NA
Q06604	BSP1_YEAST	BSP1 YPR171W	576	Cell membrane; Peripheral membrane protein	Cytoplasm, cytoskeleton, actin patch	-	-	-	-	-	ambiguous	NA
P32562	CDC5_YEAST	CDC5 MSD2 PKX2 YMR001C YM8270.03C	705	-	-	-	-	-	-	-	NA	NA
P32644	ECM32_YEAST	ECM32 HEL1 MTT1 YER176W SYGP-ORF61	1121	Cytoplasm	-	-	-	-	-	-	ambiguous	NA
P38321	YB75_YEAST	YBR225W YBR1522	900	-	-	-	-	-	-	-	NA	NA
P39517	DHH1_YEAST	DHH1 YDL160C	506	Cytoplasm, P-body	-	-	-	-	-	-	ambiguous	NA
P07172	HIS8_YEAST	HIS5 YIL116W	385	-	-	-	-	-	-	-	NA	NA
P21965	MCK1_YEAST	MCK1 YPK1 YNL307C N0392	375	-	-	-	-	-	-	-	NA	NA
P39720	OAF1_YEAST	OAF1 YAF1 YAL051W FUN43	1047	Nucleus	-	-	-	-	-	-	nucleus	NA
P40368	NUP82_YEAST	NUP82 YJL061W HRB187 J1135	713	Nucleus, nuclear pore complex	Nucleus membrane; Peripheral membrane protein; Cytoplasmic side	-	-	-	-	-	nucleus	NA
P02407	RS17A_YEAST	RPS17A RP51A YML024W	136	Cytoplasm	-	-	-	-	-	-	ambiguous	NA
P14127	RS17B_YEAST	RPS17B RP51B YDR447C	136	Cytoplasm	-	-	-	-	-	-	ambiguous	NA
P43577	GNA1_YEAST	GNA1 PAT1 YFL017C	159	-	-	-	-	-	-	-	NA	NA
Q03177	YMZ2_YEAST	YMR102C YM6228.01C YM6543.09C YM9718.01C	834	-	-	-	-	-	-	-	NA	NA
P00425	COX5B_YEAST	COX5B YIL111W	151	Mitochondrion inner membrane; Single-pass membrane protein	-	-	-	-	-	-	mitochondrion	MIM
P10507	MPPB_YEAST	MAS1 MIF1 YLR163C L9632.10	462	Mitochondrion matrix	-	-	-	-	-	-	mitochondrion	NA
P00925	ENO2_YEAST	ENO2 ENOB YHR174W	437	Cytoplasm	-	-	-	-	-	-	ambiguous	NA
P38009	PUR92_YEAST	ADE17 YMR120C YM8564.02C	592	-	-	-	-	-	-	-	NA	NA
P53258	GYP2_YEAST	MDR1 GYP2 MIC1 YGR100W G5717	950	Cytoplasm	-	-	-	-	-	-	ambiguous	NA
Q12271	INP53_YEAST	INP53 SJL3 SOP2 YOR109W YOR3231w	1107	Cytoplasm	-	-	-	-	-	-	ambiguous	NA
P38626	NCB5R_YEAST	CBR1 CBR CBR5 YIL043C	284	Mitochondrion outer membrane; Single-pass membrane protein	-	-	-	-	-	-	mitochondrion	MOM
P32377	MVD1_YEAST	MVD1 ERG19 MPD YNR043W N3427	396	-	-	-	-	-	-	-	NA	NA
P40559	INP51_YEAST	INP51 SJL1 YIL002C YIA2C	946	Cytoplasm, cytoskeleton, actin patch	-	-	-	-	-	-	ambiguous	NA
P37267	CBP4_YEAST	CBP4 YGR174C G7122	147	Mitochondrion inner membrane; Single-pass membrane protein	-	-	-	-	-	-	mitochondrion	MIM
P33202	UFD4_YEAST	UFD4 YKL010C YKL162	1483	-	-	-	-	-	-	-	NA	NA
P32854	PEP12_YEAST	PEP12 VPS6 VPT13 YOR036W OR26.29	288	Membrane; Single-pass type IV membrane protein	-	-	-	-	-	-	ambiguous	NA
P46943	GUF1_YEAST	GUF1 YLR289W L8003.7	645	Mitochondrion inner membrane; Peripheral membrane protein; Matrix side	-	-	-	-	-	-	mitochondrion	MIM
P45978	SCD6_YEAST	SCD6 YPR129W P9659.10	349	Cytoplasm, P-body	Cytoplasm, Stress granule	-	-	-	-	-	ambiguous	NA
P20449	DBP5_YEAST	DBP5 RAT8 YOR046C	482	Cytoplasm	Nucleus, nuclear pore complex	Nucleus membrane; Peripheral membrane protein; Cytoplasmic side	-	-	-	-	ambiguous	NA
P05750	RS3_YEAST	RPS3 SUF14 YNL178W N1653	240	Cytoplasm	-	-	-	-	-	-	ambiguous	NA
P29295	HRR25_YEAST	HRR25 YPL204W	494	Cytoplasm	Nucleus, nucleolus	Nucleus, nucleoplasm	-	-	-	-	ambiguous	NA
P20424	SRP54_YEAST	SRP54 SRH1 YPR088C P9513.14	541	Cytoplasm	-	-	-	-	-	-	ambiguous	NA
P07213	TOM70_YEAST	TOM70 MAS70 OMP1 YNL121C N1905	617	Mitochondrion outer membrane; Single-pass membrane protein	-	-	-	-	-	-	mitochondrion	MOM
P43555	EMP47_YEAST	EMP47 YFL048C	445	Golgi apparatus membrane; Single-pass type I membrane protein	Endoplasmic reticulum membrane; Single-pass type I membrane protein	-	-	-	-	-	ambiguous	NA
P32558	SPT16_YEAST	SPT16 CDC68 SSF1 YGL207W	1035	Nucleus	Chromosome	-	-	-	-	-	nucleus	NA
Q06389	NCS1_YEAST	FRQ1 NCS1 YDR373W D9481.6	190	Bud membrane; Peripheral membrane protein	-	-	-	-	-	-	ambiguous	NA
P00359	G3P3_YEAST	TDH3 GPD3 YGR192C G7576	332	Cytoplasm	Mitochondrion	-	-	-	-	-	ambiguous	NA
P25374	NFS1_YEAST	NFS1 SPL1 YCL017C	497	Mitochondrion	-	-	-	-	-	-	mitochondrion	NA
P11412	G6PD_YEAST	ZWF1 MET19 YNL241C N1110	505	-	-	-	-	-	-	-	NA	NA
Q02887	ATG21_YEAST	ATG21 CVT21 HSV1 MAI1 YPL100W	496	Cytoplasm	Vacuole	-	-	-	-	-	ambiguous	NA
Q12495	RLF2_YEAST	RLF2 CAC1 YPR018W YP9531.12	606	Nucleus	-	-	-	-	-	-	nucleus	NA
P39077	TCPG_YEAST	CCT3 BIN2 TCP3 YJL014W J1336	534	Cytoplasm	-	-	-	-	-	-	ambiguous	NA
P38809	YHP7_YEAST	YHR097C	366	Cytoplasm	Nucleus	-	-	-	-	-	ambiguous	NA
Q00764	TPS1_YEAST	TPS1 BYP1 CIF1 FDP1 GGS1 GLC6 TSS1 YBR126C YBR0922	495	Cytoplasm	-	-	-	-	-	-	ambiguous	NA
Q12158	SCC1_YEAST	MCD1 PDS3 RHC21 SCC1 YDL003W YD8119.04	566	Nucleus	Chromosome	Chromosome, centromere	-	-	-	-	nucleus	NA
P32324	EF2_YEAST	EFT1 YOR133W O3317 YOR3317W; EFT2 YDR385W	842	Cytoplasm	-	-	-	-	-	-	ambiguous	NA
Q08971	YP225_YEAST	YPL225W	146	Cytoplasm	-	-	-	-	-	-	ambiguous	NA
Q06108	RGC1_YEAST	RGC1 YPR115W	1083	Cytoplasm	-	-	-	-	-	-	ambiguous	NA
P14843	AROF_YEAST	ARO3 YDR035W YD9673.07	370	-	-	-	-	-	-	-	NA	NA
P40395	RIC1_YEAST	RIC1 YLR039C	1056	Golgi apparatus membrane; Peripheral membrane protein	-	-	-	-	-	-	Golgi apparatus	NA
P47079	TCPQ_YEAST	CCT8 YJL008C J1374	568	Cytoplasm	-	-	-	-	-	-	ambiguous	NA
P09959	SWI6_YEAST	SWI6 YLR182W L9470.8	803	Nucleus	Cytoplasm	-	-	-	-	-	ambiguous	NA
P54113	PUR91_YEAST	ADE16 YLR028C	591	-	-	-	-	-	-	-	NA	NA
P32799	COX13_YEAST	COX13 YGL191W G1341	129	Mitochondrion inner membrane; Single-pass membrane protein	-	-	-	-	-	-	mitochondrion	MIM
Q05946	UTP13_YEAST	UTP13 YLR222C	817	Nucleus, nucleolus	-	-	-	-	-	-	nucleus	NA
P23255	TAF2_YEAST	TAF2 TAF150 TSM1 YCR042C YCR42C YCR724	1407	Nucleus	-	-	-	-	-	-	nucleus	NA
P18888	SNF6_YEAST	SNF6 YHL025W	332	Nucleus	-	-	-	-	-	-	nucleus	NA
Q08199	SIL1_YEAST	SIL1 PER100 SLS1 YOL031C	421	Endoplasmic reticulum lumen	-	-	-	-	-	-	ER	ER lumen
Q05854	YL278_YEAST	YLR278C L8003.10	1341	Nucleus	-	-	-	-	-	-	nucleus	NA
P54115	ALDH6_YEAST	ALD6 ALDH1 YPL061W LPE9	500	Cytoplasm	-	-	-	-	-	-	ambiguous	NA
P14742	GFA1_YEAST	GFA1 YKL104C YKL457	717	-	-	-	-	-	-	-	NA	NA
P07245	C1TC_YEAST	ADE3 YGR204W G7733	946	Cytoplasm	Nucleus	-	-	-	-	-	ambiguous	NA
P19881	PNPP_YEAST	PHO13 YDL236W	312	-	-	-	-	-	-	-	NA	NA
P32047	MLF3_YEAST	MLF3 YMK1 YNL074C N2359	452	Cytoplasm	-	-	-	-	-	-	ambiguous	NA
Q07834	YL032_YEAST	YLL032C	825	Cytoplasm	-	-	-	-	-	-	ambiguous	NA
P32347	DCUP_YEAST	HEM12 HEM6 POP3 YDR047W YD9609.03	362	Nucleus	Cytoplasm	-	-	-	-	-	ambiguous	NA
P41819	DIM1_YEAST	DIM1 YPL266W	318	Cytoplasm	Nucleus, nucleolus	-	-	-	-	-	ambiguous	NA
P25386	USO1_YEAST	USO1 INT1 YDL058W	1790	Cytoplasm, cytoskeleton	Cytoplasmic vesicle membrane; Peripheral membrane protein	Endoplasmic reticulum membrane; Peripheral membrane protein	Golgi apparatus membrane; Peripheral membrane protein	-	-	-	ambiguous	NA
P49723	RIR4_YEAST	RNR4 CRT3 YGR180C	345	Nucleus	-	-	-	-	-	-	nucleus	NA
P38339	RGD1_YEAST	RGD1 YBR260C YBR1728	666	Cytoplasm	-	-	-	-	-	-	ambiguous	NA
P18562	UPP_YEAST	FUR1 YHR128W	216	-	-	-	-	-	-	-	NA	NA
P43579	IES1_YEAST	IES1 YFL013C	692	Nucleus	-	-	-	-	-	-	nucleus	NA
P46675	STU2_YEAST	STU2 YLR045C L2108	888	Cytoplasm, cytoskeleton, microtubule organizing center, spindle pole body	Cytoplasm, cytoskeleton, spindle	Chromosome, centromere, kinetochore	-	-	-	-	ambiguous	NA
P12611	WHI2_YEAST	WHI2 YOR043W	486	-	-	-	-	-	-	-	NA	NA
P32447	ASF1_YEAST	ASF1 CIA1 YJL115W J0755	279	Nucleus	-	-	-	-	-	-	nucleus	NA
P36121	RPC5_YEAST	RPC37 YKR025W	282	Nucleus	-	-	-	-	-	-	nucleus	NA
P40038	PCL6_YEAST	PCL6 YER059W	420	Cytoplasm	Nucleus	-	-	-	-	-	ambiguous	NA
P53959	COG6_YEAST	COG6 COD2 SEC37 TFI2 YNL041C N2675	839	Golgi apparatus membrane; Peripheral membrane protein	-	-	-	-	-	-	Golgi apparatus	NA
P53072	TAN1_YEAST	TAN1 YGL232W	289	Cytoplasm	Nucleus	-	-	-	-	-	ambiguous	NA
P50085	PHB2_YEAST	PHB2 YGR231C G8561	310	Mitochondrion inner membrane; Single-pass type II membrane protein; Intermembrane side	-	-	-	-	-	-	mitochondrion	MIM
P54000	SUB1_YEAST	SUB1 TSP1 YMR039C YM9532.04C	292	Nucleus	-	-	-	-	-	-	nucleus	NA
P48564	MRX6_YEAST	MRX6 YNL295W N0462	524	Mitochondrion	-	-	-	-	-	-	mitochondrion	NA
P36081	PSG1_YEAST	PSG1 YKL077W	392	[PSG-N'] Golgi apparatus lumen	[PSG-C'] Cytoplasmic vesicle, COPI-coated vesicle membrane; Single-pass membrane protein	-	-	-	-	-	ambiguous	NA
P36075	CUE2_YEAST	CUE2 YKL090W	443	-	-	-	-	-	-	-	NA	NA
P32790	SLA1_YEAST	SLA1 YBL007C YBL0321	1244	Nucleus	Cell membrane; Peripheral membrane protein; Cytoplasmic side	Endosome membrane; Peripheral membrane protein; Cytoplasmic side	Cytoplasm, cytoskeleton, actin patch	-	-	-	ambiguous	NA
P22543	VPS34_YEAST	VPS34 END12 PEP15 VPL7 VPT29 YLR240W L9672.10	875	Golgi apparatus, trans-Golgi network membrane; Peripheral membrane protein	Endosome membrane; Peripheral membrane protein	-	-	-	-	-	ambiguous	NA
P10363	PRI1_YEAST	PRI1 YIR008C YIB8C	409	-	-	-	-	-	-	-	NA	NA
Q04632	COG8_YEAST	COG8 DOR1 YML071C	607	Golgi apparatus membrane; Peripheral membrane protein	-	-	-	-	-	-	Golgi apparatus	NA
P48361	ASK10_YEAST	ASK10 RGC2 YGR097W	1146	Cytoplasm	-	-	-	-	-	-	ambiguous	NA
P33307	CSE1_YEAST	CSE1 YGL238W HRC135	960	Cytoplasm	Nucleus	-	-	-	-	-	ambiguous	NA
Q07381	TSR1_YEAST	TSR1 YDL060W	788	Cytoplasm	Nucleus, nucleolus	-	-	-	-	-	ambiguous	NA
Q04411	URC2_YEAST	URC2 YDR520C	772	Cytoplasm	Nucleus	-	-	-	-	-	ambiguous	NA
P80428	ARP4_YEAST	ARP4 ACT3 YJL081C J1012	489	Nucleus	-	-	-	-	-	-	nucleus	NA
Q06168	SFH1_YEAST	SFH1 YLR321C L8543.4	426	Nucleus	-	-	-	-	-	-	nucleus	NA
P39521	FHL1_YEAST	FHL1 YPR104C P8283.15	936	Nucleus	-	-	-	-	-	-	nucleus	NA
Q12234	RUD3_YEAST	RUD3 GRP1 YOR216C YOR50-6	484	Golgi apparatus lumen	-	-	-	-	-	-	Golgi apparatus	NA
P53974	ARK1_YEAST	ARK1 YNL020C N2823	638	Cytoplasm, cytoskeleton, actin patch	-	-	-	-	-	-	ambiguous	NA
P28272	PYRD_YEAST	URA1 YKL216W	314	Cytoplasm	-	-	-	-	-	-	ambiguous	NA
Q12180	HAL9_YEAST	HAL9 YOL089C O0938	1030	Cytoplasm	Nucleus	-	-	-	-	-	ambiguous	NA
P53917	FAR11_YEAST	FAR11 YNL127W N1221 N1875	953	-	-	-	-	-	-	-	NA	NA
P32583	SRP40_YEAST	SRP40 YKR092C YKR412A	406	-	-	-	-	-	-	-	NA	NA
P35845	OSH1_YEAST	SWH1 OSH1 YAR042W YAR044W	1188	Golgi apparatus membrane	Nucleus outer membrane	Endoplasmic reticulum membrane	Vacuole membrane	-	-	-	ambiguous	NA
Q12523	YP247_YEAST	YPL247C	523	Cytoplasm	Nucleus	-	-	-	-	-	ambiguous	NA
P38631	FKS1_YEAST	FKS1 CND1 CWH53 ETG1 GLS1 GSC1 PBR1 YLR342W L8300.6	1876	Mitochondrion	Cell membrane; Multi-pass membrane protein	-	-	-	-	-	ambiguous	NA
P53866	SQS1_YEAST	SQS1 YNL224C N1269	767	Cytoplasm	Nucleus	-	-	-	-	-	ambiguous	NA
P53118	ROG1_YEAST	ROG1 YGL144C	685	-	-	-	-	-	-	-	NA	NA
Q12680	GLT1_YEAST	GLT1 YDL171C	2145	-	-	-	-	-	-	-	NA	NA
P53278	YG3A_YEAST	YGR130C	816	-	-	-	-	-	-	-	NA	NA
P22134	MAG_YEAST	MAG1 MAG YER142C	296	Nucleus	-	-	-	-	-	-	nucleus	NA
Q00916	RU17_YEAST	SNP1 YIL061C	300	Nucleus	-	-	-	-	-	-	nucleus	NA
P53883	NOP13_YEAST	NOP13 YNL175C N1665	403	Nucleus, nucleolus	-	-	-	-	-	-	nucleus	NA
P0CX53	RL12A_YEAST	RPL12A RPL15B YEL054C	165	Cytoplasm	-	-	-	-	-	-	ambiguous	NA
P0CX54	RL12B_YEAST	RPL12B RPL15A YDR418W D9461.7	165	Cytoplasm	-	-	-	-	-	-	ambiguous	NA
P38922	HRB1_YEAST	HRB1 TOM34 YNL004W N2009	454	Cytoplasm	Nucleus	Nucleus	-	Cytoplasm, Stress granule	-	-	ambiguous	NA
P38968	SEC31_YEAST	SEC31 WEB1 YDL195W D1229	1273	Cytoplasmic vesicle, COPII-coated vesicle membrane; Peripheral membrane protein; Cytoplasmic side	Endoplasmic reticulum membrane; Peripheral membrane protein; Cytoplasmic side	-	-	-	-	-	ambiguous	NA
Q02753	RL21A_YEAST	RPL21A URP1 YBR191W YBR1401	160	Cytoplasm	-	-	-	-	-	-	ambiguous	NA
Q12672	RL21B_YEAST	RPL21B YPL079W LPF6W	160	Cytoplasm	-	-	-	-	-	-	ambiguous	NA
P32523	PRP19_YEAST	PRP19 PSO4 YLL036C	503	Nucleus	-	-	-	-	-	-	nucleus	NA
P05694	METE_YEAST	MET6 YER091C	767	-	-	-	-	-	-	-	NA	NA
P32191	GPDM_YEAST	GUT2 YIL155C	649	Mitochondrion inner membrane	Mitochondrion intermembrane space	-	-	-	-	-	mitochondrion	NA
P17442	PHO81_YEAST	PHO81 YGR233C G8567	1178	Cytoplasm	Nucleus	-	-	-	-	-	ambiguous	NA
P32776	TFB1_YEAST	TFB1 YDR311W D9740.3	642	Nucleus	-	-	-	-	-	-	nucleus	NA
Q12532	RQC2_YEAST	RQC2 TAE2 YPL009C YP8132.04C	1038	Cytoplasm	-	-	-	-	-	-	ambiguous	NA
P21538	REB1_YEAST	REB1 GRF2 YBR049C YBR0502	810	Nucleus	-	-	-	-	-	-	nucleus	NA
Q08281	RTC1_YEAST	RTC1 SEA2 YOL138C	1341	Vacuole membrane; Peripheral membrane protein	-	-	-	-	-	-	vacuole	NA
P52910	ACS2_YEAST	ACS2 YLR153C L9634.10	683	Cytoplasm	Nucleus	-	-	-	-	-	ambiguous	NA
P40157	VID27_YEAST	VID27 YNL212W N1327	782	Cytoplasm	-	-	-	-	-	-	ambiguous	NA
P14922	CYC8_YEAST	CYC8 CRT8 SSN6 YBR112C YBR0908	966	Nucleus	-	-	-	-	-	-	nucleus	NA
Q07949	PSR2_YEAST	PSR2 YLR019W	397	Cell membrane	-	-	-	-	-	-	plasma membrane	NA
P03965	CARB_YEAST	CPA2 YJR109C J2002	1118	Cytoplasm	-	-	-	-	-	-	ambiguous	NA
P38998	LYS1_YEAST	LYS1 YIR034C	373	Peroxisome	-	-	-	-	-	-	peroxisome	NA
P53951	COG5_YEAST	COG5 COD4 YNL051W N2476 YNL2476W	403	Golgi apparatus membrane; Peripheral membrane protein	-	-	-	-	-	-	Golgi apparatus	NA
P25623	SYP1_YEAST	SYP1 YCR030C YCR30C/YCR29C	870	Bud Neck	-	-	-	-	-	-	ambiguous	NA
P07273	TFS2_YEAST	DST1 PPR2 YGL043W	309	Nucleus	-	-	-	-	-	-	nucleus	NA
Q3E7Z5	YI002_YEAST	YIL002W-A	69	-	-	-	-	-	-	-	NA	NA
P43599	YFI8_YEAST	YFR018C	363	-	-	-	-	-	-	-	NA	NA
P20447	DBP3_YEAST	DBP3 YGL078C	523	Nucleus, nucleolus	-	-	-	-	-	-	nucleus	NA
P25694	CDC48_YEAST	CDC48 YDL126C	835	Microsome	Endoplasmic reticulum	Cytoplasm	-	-	-	-	ambiguous	NA
P39904	VPS52_YEAST	VPS52 SAC2 YDR484W D8035.27	641	Golgi apparatus, trans-Golgi network membrane; Peripheral membrane protein	Endosome membrane; Peripheral membrane protein	Cytoplasm, cytoskeleton	-	-	-	-	ambiguous	NA
P43565	RIM15_YEAST	RIM15 TAK1 YFL033C	1770	Cytoplasm	Nucleus	-	-	-	-	-	ambiguous	NA
P38197	PLPHP_YEAST	YBL036C YBL0413	257	Cytoplasm	Nucleus	-	-	-	-	-	ambiguous	NA
Q08491	SKI7_YEAST	SKI7 YOR076C YOR29-27	747	Cytoplasm	-	-	-	-	-	-	ambiguous	NA
P20967	ODO1_YEAST	KGD1 OGD1 YIL125W	1014	Mitochondrion matrix	Mitochondrion matrix, mitochondrion nucleoid	-	-	-	-	-	mitochondrion	NA
P00360	G3P1_YEAST	TDH1 GPD1 SSS2 YJL052W J1154	332	Cytoplasm	-	-	-	-	-	-	ambiguous	NA
P40016	RPN3_YEAST	RPN3 SUN2 YER021W	523	-	-	-	-	-	-	-	NA	NA
Q07532	IWR1_YEAST	IWR1 YDL115C	353	Cytoplasm	Nucleus	-	-	-	-	-	ambiguous	NA
Q06214	JIP5_YEAST	JIP5 YPR169W	492	Nucleus, nucleolus	-	-	-	-	-	-	nucleus	NA
Q02629	NU100_YEAST	NUP100 NSP100 YKL068W YKL336	959	Nucleus, nuclear pore complex	Nucleus membrane; Peripheral membrane protein; Cytoplasmic side	Nucleus membrane; Peripheral membrane protein; Nucleoplasmic side	-	-	-	-	nucleus	NA
P39956	RPH1_YEAST	RPH1 YER169W	796	Nucleus	-	-	-	-	-	-	nucleus	NA
Q12275	YO093_YEAST	YOR093C YOR3170c	1648	Membrane; Multi-pass membrane protein	-	-	-	-	-	-	ambiguous	NA
P32389	MET4_YEAST	MET4 YNL103W N2177	672	Nucleus	-	-	-	-	-	-	nucleus	NA
P12904	AAKG_YEAST	SNF4 CAT3 SCI1 YGL115W	322	Nucleus	Cytoplasm	-	-	-	-	-	ambiguous	NA
P35195	ECM15_YEAST	ECM15 YBL001C YBL0105	104	Cytoplasm	Nucleus	-	-	-	-	-	ambiguous	NA
P47135	JSN1_YEAST	JSN1 PUF1 YJR091C J1890	1091	-	-	-	-	-	-	-	NA	NA
P40991	NOP2_YEAST	NOP2 YNA1 YNL061W N2428 YNL2428W	618	Nucleus, nucleolus	-	-	-	-	-	-	nucleus	NA
Q05359	ERP1_YEAST	ERP1 YAR002C-A YAR002A	219	Endoplasmic reticulum membrane; Single-pass type I membrane protein	-	-	-	-	-	-	ER	ER membrane
P07244	PUR2_YEAST	ADE57 ADE5,7 YGL234W	802	Cytoplasm	-	-	-	-	-	-	ambiguous	NA
P38011	GBLP_YEAST	ASC1 CPC2 YMR116C YM9718.15C	319	Cytoplasm	-	-	-	-	-	-	ambiguous	NA
P07261	GCR1_YEAST	GCR1 SIT3 YPL075W LPF10W	785	Nucleus	-	-	-	-	-	-	nucleus	NA
P21951	DPOE_YEAST	POL2 DUN2 YNL262W N0825	2222	Nucleus	-	-	-	-	-	-	nucleus	NA
Q04439	MYO5_YEAST	MYO5 YMR109W YM9718.08	1219	Cytoplasm, cytoskeleton, actin patch	-	-	-	-	-	-	ambiguous	NA
P38207	APN2_YEAST	APN2 ETH1 YBL019W YBL0443	520	Nucleus	-	-	-	-	-	-	nucleus	NA
P47988	TEA1_YEAST	TEA1 YOR337W O6257	759	Nucleus	-	-	-	-	-	-	nucleus	NA
P31385	DEP1_YEAST	DEP1 FUN54 YAL013W	405	Cytoplasm	Nucleus	-	-	-	-	-	ambiguous	NA
P38069	MNN2_YEAST	MNN2 CRV4 LDB8 TTP1 YBR015C YBR0220	597	Golgi apparatus membrane; Single-pass type II membrane protein	-	-	-	-	-	-	Golgi apparatus	NA
Q06321	ATG26_YEAST	ATG26 UGT51 YLR189C	1198	Cytoplasm	Membrane; Peripheral membrane protein	-	-	-	-	-	ambiguous	NA
P39009	DUN1_YEAST	DUN1 YDL101C D2370	513	Nucleus	-	-	-	-	-	-	nucleus	NA
P54838	DAK1_YEAST	DAK1 YML070W	584	-	-	-	-	-	-	-	NA	NA
P08566	ARO1_YEAST	ARO1 AROM YDR127W YD9302.02	1588	Cytoplasm	-	-	-	-	-	-	ambiguous	NA
P14904	AMPL_YEAST	APE1 API LAP4 YSC1 YKL103C YKL455	514	Vacuole	-	-	-	-	-	-	vacuole	NA
Q04177	UTP5_YEAST	UTP5 YDR398W D9509.17	643	Nucleus, nucleolus	-	-	-	-	-	-	nucleus	NA
P38306	YB47_YEAST	YBR197C YBR1409	217	-	-	-	-	-	-	-	NA	NA
Q04651	ERV41_YEAST	ERV41 YML067C	352	Endoplasmic reticulum membrane; Multi-pass membrane protein	Golgi apparatus membrane; Multi-pass membrane protein	Cytoplasmic vesicle, COPII-coated vesicle membrane; Multi-pass membrane protein	-	-	-	-	ambiguous	NA
Q07963	UBR2_YEAST	UBR2 YLR024C	1872	Cytoplasm	-	-	-	-	-	-	ambiguous	NA
P53953	SFB2_YEAST	SFB2 ISS1 YNL049C N2505 YNL2505C	876	Cytoplasm	Golgi apparatus membrane	Endoplasmic reticulum membrane	-	-	-	-	ambiguous	NA
P09624	DLDH_YEAST	LPD1 DHLP1 YFL018C	499	Mitochondrion matrix	-	-	-	-	-	-	mitochondrion	NA
Q06436	MAG2_YEAST	MAG2 YLR427W	670	Cytoplasm	-	-	-	-	-	-	ambiguous	NA
P36095	VPS24_YEAST	VPS24 DID3 YKL041W YKL254	224	Endosome membrane; Peripheral membrane protein	Endomembrane system; Peripheral membrane protein	-	-	-	-	-	ambiguous	NA
P39103	COX14_YEAST	COX14 YML129C YM4987.06C	70	Mitochondrion membrane; Single-pass membrane protein	-	-	-	-	-	-	mitochondrion	NA
Q06683	IRC3_YEAST	IRC3 YDR332W	689	Mitochondrion	-	-	-	-	-	-	mitochondrion	NA
Q04491	SEC13_YEAST	SEC13 ANU3 YLR208W L8167.4	297	Cytoplasmic vesicle, COPII-coated vesicle membrane; Peripheral membrane protein; Cytoplasmic side	Endoplasmic reticulum membrane; Peripheral membrane protein; Cytoplasmic side	Nucleus, nuclear pore complex	Vacuole membrane; Peripheral membrane protein	-	-	-	ambiguous	NA
Q06892	POS5_YEAST	POS5 YPL188W	414	Mitochondrion matrix	-	-	-	-	-	-	mitochondrion	NA
Q03407	PKH1_YEAST	PKH1 YDR490C	766	-	-	-	-	-	-	-	NA	NA
P39936	IF4F2_YEAST	TIF4632 YGL049C	914	Cytoplasm	-	-	-	-	-	-	ambiguous	NA
Q04437	KU80_YEAST	YKU80 HDF2 YMR106C YM9718.05C	629	Nucleus	Chromosome, telomere	-	-	-	-	-	nucleus	NA
P41913	GLDS1_YEAST	GDS1 YOR355W	522	-	-	-	-	-	-	-	NA	NA
P53851	TEX1_YEAST	TEX1 YNL253W N0860	422	Nucleus	-	-	-	-	-	-	nucleus	NA
Q03012	SPP1_YEAST	SPP1 CPS40 SAF41 YPL138C	353	Nucleus	-	-	-	-	-	-	nucleus	NA
Q07551	KAR_YEAST	YDL124W D2240	312	Cytoplasm	Nucleus	-	-	-	-	-	ambiguous	NA
Q06704	IMH1_YEAST	IMH1 SYS3 YLR309C	911	Cytoplasm	Golgi apparatus membrane; Peripheral membrane protein	-	-	-	-	-	ambiguous	NA
P0CX31	RS24A_YEAST	RPS24A RPS24EA YER074W	135	Cytoplasm	-	-	-	-	-	-	ambiguous	NA
P0CX32	RS24B_YEAST	RPS24B RPS24EB YIL069C	135	Cytoplasm	-	-	-	-	-	-	ambiguous	NA
P41940	MPG1_YEAST	PSA1 MPG1 SRB1 VIG9 YDL055C	361	Cytoplasm	-	-	-	-	-	-	ambiguous	NA
P53141	MLC1_YEAST	MLC1 YGL106W G3080	149	Bud Neck	Bud tip	-	-	-	-	-	ambiguous	NA
P43593	UBP6_YEAST	UBP6 YFR010W	499	-	-	-	-	-	-	-	NA	NA
P53886	APC1_YEAST	APC1 YNL172W N1677	1748	Nucleus	Cytoplasm	Cytoplasm, cytoskeleton, spindle pole	-	-	-	-	ambiguous	NA
P05030	PMA1_YEAST	PMA1 YGL008C	918	Cell membrane; Multi-pass membrane protein	-	-	-	-	-	-	plasma membrane	NA
P35723	YET1_YEAST	YET1 YKL065C YKL331	206	Endoplasmic reticulum membrane	Multi-pass membrane protein	-	-	-	-	-	ER	ER membrane
Q99247	DUF1_YEAST	DUF1 YOL087C O0944	1116	Cytoplasm	-	-	-	-	-	-	ambiguous	NA
Q03161	YMY9_YEAST	YMR099C YM6543.06C	297	-	-	-	-	-	-	-	NA	NA
P53981	PYP1_YEAST	PYP1 YNL010W N2866	241	Cytoplasm	Nucleus	-	-	-	-	-	ambiguous	NA
P31376	SWC3_YEAST	SWC3 FUN36 SWC1 YAL011W	625	Nucleus	-	-	-	-	-	-	nucleus	NA
P07278	KAPR_YEAST	BCY1 REG1 SRA1 YIL033C	416	Cytoplasm	Nucleus	-	-	-	-	-	ambiguous	NA
P53836	CA120_YEAST	CAF120 YNL278W N0610	1060	Cytoplasm	Nucleus	Bud neck	-	-	-	-	ambiguous	NA
Q06836	SYT1_YEAST	SYT1 YPR095C P9513.17	1226	Cytoplasm	-	-	-	-	-	-	ambiguous	NA
Q06705	CSR1_YEAST	CSR1 SFH2 YLR380W	408	Cytoplasm	Microsome	Endosome	-	-	-	-	ambiguous	NA
P32591	SWI3_YEAST	SWI3 TYE2 YJL176C J0495	825	Nucleus	-	-	-	-	-	-	nucleus	NA
P36024	SIS2_YEAST	SIS2 HAL3 YKR072C	562	Nucleus	Cytoplasm	-	-	-	-	-	ambiguous	NA
Q12460	NOP56_YEAST	NOP56 SIK1 YLR197W L8167.9	504	Nucleus, nucleolus	-	-	-	-	-	-	nucleus	NA
P38352	SAF1_YEAST	SAF1 YBR280C YBR2017	637	-	-	-	-	-	-	-	NA	NA
P08018	PBS2_YEAST	PBS2 HOG4 SFS4 SSK4 YJL128C J0699	668	Cytoplasm	-	-	-	-	-	-	ambiguous	NA
P40576	INA22_YEAST	INA22 YIR024C	216	Mitochondrion inner membrane; Single-pass membrane protein	-	-	-	-	-	-	mitochondrion	MIM
P33775	PMT1_YEAST	PMT1 YDL095W D2390	817	Endoplasmic reticulum membrane; Multi-pass membrane protein	-	-	-	-	-	-	ER	ER membrane
P39969	BOI2_YEAST	BOI2 BEB1 YER114C	1040	Cytoplasm, cytoskeleton	-	-	-	-	-	-	ambiguous	NA
P53165	SGF73_YEAST	SGF73 YGL066W	657	Nucleus	-	-	-	-	-	-	nucleus	NA
P31539	HS104_YEAST	HSP104 YLL026W L0948	908	Cytoplasm	Nucleus	-	-	-	-	-	ambiguous	NA
P32336	NUD1_YEAST	NUD1 YOR373W	851	Cytoplasm, cytoskeleton, microtubule organizing center, spindle pole body	Nucleus envelope	-	-	-	-	-	ambiguous	NA
P06773	DCTD_YEAST	DCD1 YHR144C	312	-	-	-	-	-	-	-	NA	NA
P47083	MPP10_YEAST	MPP10 YJR002W J1411 YJR83.5	593	Nucleus, nucleolus	-	-	-	-	-	-	nucleus	NA
P13663	DHAS_YEAST	HOM2 YDR158W YD8358.12	365	-	-	-	-	-	-	-	NA	NA
Q06315	SKG3_YEAST	SKG3 YLR187W	1026	Cytoplasm	Bud neck	Cell membrane; Peripheral membrane protein; Cytoplasmic side	-	-	-	-	ambiguous	NA
Q03940	RUVB1_YEAST	RVB1 TIH1 TIP49A YDR190C	463	Nucleus	-	-	-	-	-	-	nucleus	NA
P40413	TCPE_YEAST	CCT5 TCP5 YJR064W J1752	562	Cytoplasm	-	-	-	-	-	-	ambiguous	NA
P38970	HAL5_YEAST	HAL5 YJL165C J0531	855	-	-	-	-	-	-	-	NA	NA
Q12396	EMP46_YEAST	EMP46 YLR080W	444	Golgi apparatus membrane; Single-pass type I membrane protein	Endoplasmic reticulum membrane; Single-pass type I membrane protein	-	-	-	-	-	ambiguous	NA
P47035	NET1_YEAST	NET1 CFI1 ESC5 SRM8 YJL076W J1038	1189	Nucleus, nucleolus	-	-	-	-	-	-	nucleus	NA
P47136	BUD4_YEAST	BUD4 YJR092W J1905	1447	Bud Neck	-	-	-	-	-	-	ambiguous	NA
P07170	KAD2_YEAST	ADK1 AKY AKY1 AKY2 YDR226W YD9934.11	222	Cytoplasm, cytosol	Mitochondrion intermembrane space	-	-	-	-	-	ambiguous	NA
Q99177	BRR1_YEAST	BRR1 YPR057W YP9499.13	341	Nucleus	-	-	-	-	-	-	nucleus	NA
P32902	RT04_YEAST	MRP4 MRP4A YHL004W	394	Mitochondrion	-	-	-	-	-	-	mitochondrion	NA
Q06679	UTP4_YEAST	UTP4 YDR324C	776	Nucleus, nucleolus	-	-	-	-	-	-	nucleus	NA
P54781	ERG5_YEAST	ERG5 CYP61 YMR015C YM9711.02C	538	Endoplasmic reticulum membrane; Single-pass membrane protein	-	-	-	-	-	-	ER	ER membrane
Q00362	2ABA_YEAST	CDC55 YGL190C G1345	526	-	-	-	-	-	-	-	NA	NA
P33334	PRP8_YEAST	PRP8 DBF3 DNA39 RNA8 SLT21 USA2 YHR165C	2413	Nucleus	-	-	-	-	-	-	nucleus	NA
Q08923	CTI6_YEAST	CTI6 RXT1 YPL181W	506	Nucleus	-	-	-	-	-	-	nucleus	NA
Q08985	SAM4_YEAST	SAM4 YPL273W	325	Cytoplasm	Nucleus	-	-	-	-	-	ambiguous	NA
P40477	NU159_YEAST	NUP159 NUP158 RAT7 YIL115C	1460	Nucleus, nuclear pore complex	Nucleus membrane; Peripheral membrane protein; Cytoplasmic side	-	-	-	-	-	nucleus	NA
P07283	PMM_YEAST	SEC53 ALG4 YFL045C	254	Cytoplasm	-	-	-	-	-	-	ambiguous	NA
Q03833	GIS1_YEAST	GIS1 YDR096W YD8557.01	894	Nucleus	-	-	-	-	-	-	nucleus	NA
P13393	TBP_YEAST	SPT15 BTF1 TBP1 YER148W	240	Nucleus	-	-	-	-	-	-	nucleus	NA
P53267	DAM1_YEAST	DAM1 YGR113W G6153	343	Nucleus	Cytoplasm, cytoskeleton, spindle	Chromosome, centromere, kinetochore	-	-	-	-	ambiguous	NA
Q04408	YD514_YEAST	YDR514C	483	Nucleus	Mitochondrion	-	-	-	-	-	ambiguous	NA
P07264	LEUC_YEAST	LEU1 YGL009C	779	-	-	-	-	-	-	-	NA	NA
Q12335	PST2_YEAST	PST2 YDR032C D3422 YD9673.02C	198	Secreted	-	-	-	-	-	-	extracellular region	NA
P54787	VPS9_YEAST	VPS9 VPT9 YML097C	451	Cytoplasm	-	-	-	-	-	-	ambiguous	NA
P34077	NIC96_YEAST	NIC96 YFR002W	839	Nucleus, nuclear pore complex	Nucleus membrane; Peripheral membrane protein; Cytoplasmic side	Nucleus membrane; Peripheral membrane protein; Nucleoplasmic side	-	-	-	-	nucleus	NA
Q01802	AATM_YEAST	AAT1 YKL106W YKL461	451	Mitochondrion matrix	-	-	-	-	-	-	mitochondrion	NA
P39732	GIP4_YEAST	GIP4 FUN21 YAL031C	760	Cytoplasm	-	-	-	-	-	-	ambiguous	NA
P38786	RPP1_YEAST	RPP1 YHR062C	293	Nucleus	-	-	-	-	-	-	nucleus	NA
P39106	MNN1_YEAST	MNN1 YER001W	762	Golgi apparatus membrane; Single-pass type II membrane protein	-	-	-	-	-	-	Golgi apparatus	NA
P36120	DBP7_YEAST	DBP7 YKR024C	742	Nucleus, nucleolus	-	-	-	-	-	-	nucleus	NA
Q04585	YDR09_YEAST	YDR109C	715	-	-	-	-	-	-	-	NA	NA
P25385	BOS1_YEAST	BOS1 YLR078C L9449.9	244	Golgi apparatus membrane; Single-pass type IV membrane protein	Endoplasmic reticulum membrane; Single-pass type IV membrane protein	-	-	-	-	-	ambiguous	NA
P36012	CENPA_YEAST	CSE4 CSL2 YKL049C YKL262	229	Nucleus	Chromosome, centromere	-	-	-	-	-	nucleus	NA
P36126	SPO14_YEAST	SPO14 PLD1 YKR031C	1683	-	-	-	-	-	-	-	NA	NA
P47047	MTR4_YEAST	MTR4 DOB1 YJL050W J1158	1073	Nucleus	-	-	-	-	-	-	nucleus	NA
Q99216	PNO1_YEAST	PNO1 DIM2 RRP20 YOR145C O3513 YOR3513C	274	Cytoplasm	Nucleus, nucleolus	-	-	-	-	-	ambiguous	NA
Q02201	OSH6_YEAST	OSH6 YKR003W YK102	448	Cytoplasm	Cell membrane	Endoplasmic reticulum membrane	-	-	-	-	ambiguous	NA
Q05787	HRD3_YEAST	HRD3 YLR207W	833	Endoplasmic reticulum membrane; Single-pass membrane protein	-	-	-	-	-	-	ER	ER membrane
P38701	RS20_YEAST	RPS20 URP2 YHL015W	121	Cytoplasm	-	-	-	-	-	-	ambiguous	NA
P01123	YPT1_YEAST	YPT1 YP2 YFL038C	206	Endoplasmic reticulum membrane; Peripheral membrane protein	Golgi apparatus membrane; Peripheral membrane protein	Cytoplasm	Preautophagosomal structure membrane; Lipid-anchor; Cytoplasmic side	-	-	-	ambiguous	NA
P38886	RPN10_YEAST	RPN10 MCB1 SUN1 YHR200W	268	-	-	-	-	-	-	-	NA	NA
P04076	ARLY_YEAST	ARG4 YHR018C	463	-	-	-	-	-	-	-	NA	NA
P38699	STB5_YEAST	STB5 YHR178W	743	Nucleus	-	-	-	-	-	-	nucleus	NA
P36130	CAF4_YEAST	CAF4 YKR036C	643	Mitochondrion outer membrane; Peripheral membrane protein; Cytoplasmic side	-	-	-	-	-	-	mitochondrion	MOM
Q02046	MTD1_YEAST	MTD1 YKR080W YKR400	320	Cytoplasm	Nucleus	-	-	-	-	-	ambiguous	NA
Q08484	GYP1_YEAST	GYP1 YOR070C YOR29-21	637	Golgi apparatus, Golgi stack	-	-	-	-	-	-	Golgi apparatus	NA
P32597	STH1_YEAST	STH1 NPS1 YIL126W	1359	Nucleus	-	-	-	-	-	-	nucleus	NA
P38719	DBP8_YEAST	DBP8 YHR169W	431	Nucleus, nucleolus	-	-	-	-	-	-	nucleus	NA
P23561	STE11_YEAST	STE11 YLR362W L8039.10	717	-	-	-	-	-	-	-	NA	NA
Q06639	RSC3_YEAST	RSC3 YDR303C D9740.13	885	Nucleus	-	-	-	-	-	-	nucleus	NA
P53094	MDS3_YEAST	MDS3 YGL197W G1307	1487	Cytoplasm	-	-	-	-	-	-	ambiguous	NA
P39966	PP2C2_YEAST	PTC2 YER089C	464	-	-	-	-	-	-	-	NA	NA
Q02939	TFB2_YEAST	TFB2 YPL122C	513	Nucleus	-	-	-	-	-	-	nucleus	NA
P40348	RFC2_YEAST	RFC2 YJR068W J1808	353	Nucleus	-	-	-	-	-	-	nucleus	NA
Q08683	APC5_YEAST	APC5 RMC1 YOR249C	685	Nucleus	-	-	-	-	-	-	nucleus	NA
P38261	EXO84_YEAST	EXO84 USA3 YBR102C YBR0831	753	Cytoplasmic vesicle, secretory vesicle	Bud	Bud neck	-	-	-	-	ambiguous	NA
Q08886	GPB1_YEAST	GPB1 KRH2 YOR371C	897	Cytoplasm	-	-	-	-	-	-	ambiguous	NA
P47142	VPS25_YEAST	VPS25 VPT25 YJR102C J1957	202	Cytoplasm	Endosome membrane; Peripheral membrane protein	-	-	-	-	-	ambiguous	NA
P35691	TCTP_YEAST	TMA19 MMI1 YKL056C YKL312	167	Cytoplasm, cytoskeleton	Mitochondrion	-	-	-	-	-	ambiguous	NA
P38089	PP2C4_YEAST	PTC4 GCT1 YBR125C YBR0921	393	-	-	-	-	-	-	-	NA	NA
P40353	ATF1_YEAST	ATF1 YOR377W	525	Lipid droplet	Endoplasmic reticulum membrane; Peripheral membrane protein	-	-	-	-	-	ambiguous	NA
P21672	RIR3_YEAST	RNR3 DIN1 YIL066C	869	Cytoplasm	-	-	-	-	-	-	ambiguous	NA
P38353	SSH1_YEAST	SSH1 YBR283C YBR2020	490	Endoplasmic reticulum membrane; Multi-pass membrane protein	-	-	-	-	-	-	ER	ER membrane
Q12317	MSB4_YEAST	MSB4 YOL112W HRC492	492	Cytoplasm	Bud	Bud neck	-	-	-	-	ambiguous	NA
Q03782	SNU56_YEAST	SNU56 MUD10 YDR240C	492	Nucleus	-	-	-	-	-	-	nucleus	NA
P32333	MOT1_YEAST	MOT1 YPL082C LPF4C	1867	Mitochondrion	Nucleus	-	-	-	-	-	ambiguous	NA
Q08446	SGT1_YEAST	SGT1 YOR057W YOR29-08	395	-	-	-	-	-	-	-	NA	NA
P36049	EBP2_YEAST	EBP2 YKL172W YKL636	427	Nucleus, nucleolus	-	-	-	-	-	-	nucleus	NA
P53201	SWC4_YEAST	SWC4 EAF2 GOD1 YGR002C	476	Nucleus	-	-	-	-	-	-	nucleus	NA
P43583	BLM10_YEAST	BLM10 BLM3 YFL007W YFL006W	2143	Nucleus	Cytoplasm	-	-	-	-	-	ambiguous	NA
P0CX82	RL19A_YEAST	RPL19A RPL23A YL14A YBR084C-A YBR084BC	189	Cytoplasm	-	-	-	-	-	-	ambiguous	NA
P0CX83	RL19B_YEAST	RPL19B RPL23B YL14B YBL027W YBL0424	189	Cytoplasm	-	-	-	-	-	-	ambiguous	NA
P25586	KRR1_YEAST	KRR1 YCL059C YCL59C	316	Nucleus, nucleolus	-	-	-	-	-	-	nucleus	NA
Q02792	XRN2_YEAST	RAT1 HKE1 TAP1 YOR048C	1006	Nucleus	-	-	-	-	-	-	nucleus	NA
P18900	COQ1_YEAST	COQ1 YBR003W YBR0109	473	Mitochondrion inner membrane; Peripheral membrane protein; Matrix side	-	-	-	-	-	-	mitochondrion	MIM
Q05949	BUR2_YEAST	BUR2 CST4 YLR226W	395	Nucleus	-	-	-	-	-	-	nucleus	NA
P38086	RDH54_YEAST	RDH54 TID1 YBR073W YBR0715	958	Nucleus	-	-	-	-	-	-	nucleus	NA
P38221	CDS1_YEAST	CDS1 CDG1 YBR029C YBR0313	457	Endoplasmic reticulum membrane; Multi-pass membrane protein	Cytoplasmic vesicle, secretory vesicle	-	-	-	-	-	ambiguous	NA
P25588	MRC1_YEAST	MRC1 YCL061C YCL61C/YCL60C	1096	Nucleus	-	-	-	-	-	-	nucleus	NA
P22135	ATP12_YEAST	ATP12 YJL180C J0486	325	Mitochondrion	Mitochondrion intermembrane space	-	-	-	-	-	mitochondrion	NA
Q08225	DPP3_YEAST	YOL057W O1232	711	Cytoplasm	-	-	-	-	-	-	ambiguous	NA
P43535	GCN20_YEAST	GCN20 YFR009W	752	-	-	-	-	-	-	-	NA	NA
Q01476	UBP2_YEAST	UBP2 YOR124C O3281 YOR3281C	1272	-	-	-	-	-	-	-	NA	NA
P20095	PRP2_YEAST	PRP2 RNA2 YNR011C N2048	876	Nucleus	-	-	-	-	-	-	nucleus	NA
P38068	GLRX7_YEAST	GRX7 GRX6 YBR014C YBR0219	203	-	-	-	-	-	-	-	NA	NA
Q04781	LTN1_YEAST	RKR1 LTN1 YMR247C YM9408.09C YM9920.01C	1562	Nucleus	Cytoplasm, cytosol	-	-	-	-	-	ambiguous	NA
P38629	RFC3_YEAST	RFC3 YNL290W N0533	340	Nucleus	-	-	-	-	-	-	nucleus	NA
Q12415	TFC7_YEAST	TFC7 YOR110W O3234 YOR3234w	435	Nucleus	-	-	-	-	-	-	nucleus	NA
P38555	YPT31_YEAST	YPT31 YPT8 YER031C	223	Golgi apparatus membrane; Lipid-anchor	-	-	-	-	-	-	Golgi apparatus	NA
P39925	AFG3_YEAST	AFG3 YTA10 YER017C	761	Mitochondrion inner membrane; Multi-pass membrane protein	-	-	-	-	-	-	mitochondrion	MIM
P53238	PEF1_YEAST	PEF1 YGR058W	335	Cytoplasm	Nucleus	Bud tip	Bud neck	-	-	-	ambiguous	NA
Q12481	RRP36_YEAST	RRP36 YOR287C	300	Nucleus, nucleolus	-	-	-	-	-	-	nucleus	NA
P32861	UGPA1_YEAST	UGP1 YKL035W YKL248	499	-	-	-	-	-	-	-	NA	NA
P32335	MSS51_YEAST	MSS51 YLR203C L8167.17	436	Mitochondrion inner membrane; Peripheral membrane protein; Matrix side	-	-	-	-	-	-	mitochondrion	MIM
P27692	SPT5_YEAST	SPT5 YML010W YM9571.08	1063	Nucleus	Mitochondrion	Chromosome	-	-	-	-	ambiguous	NA
Q12339	UTP23_YEAST	UTP23 YOR004W	254	Mitochondrion	Nucleus, nucleolus	-	-	-	-	-	ambiguous	NA
P38041	BOB1_YEAST	BOI1 BOB1 GIN7 YBL085W YBL0717	980	-	-	-	-	-	-	-	NA	NA
P27809	KRE2_YEAST	KRE2 MNT1 YDR483W D8035.26	442	Golgi apparatus membrane; Single-pass type II membrane protein	-	-	-	-	-	-	Golgi apparatus	NA
P53297	PBP1_YEAST	PBP1 MRS16 YGR178C	722	Cytoplasm	Nucleus	Mitochondrion	-	-	-	-	ambiguous	NA
P47113	BFA1_YEAST	BFA1 YJR053W J1667	574	Cytoplasm, cytoskeleton, spindle pole	-	-	-	-	-	-	ambiguous	NA
P47176	BCA2_YEAST	BAT2 TWT2 YJR148W J2209	376	Cytoplasm	-	-	-	-	-	-	ambiguous	NA
P25339	PUF4_YEAST	PUF4 YGL014W YGL023	888	-	-	-	-	-	-	-	NA	NA
P43621	COPD_YEAST	RET2 YFR051C	546	Cytoplasm	Golgi apparatus membrane; Peripheral membrane protein; Cytoplasmic side	Cytoplasmic vesicle, COPI-coated vesicle membrane; Peripheral membrane protein; Cytoplasmic side	-	-	-	-	ambiguous	NA
P53303	ZPR1_YEAST	ZPR1 YGR211W	486	Cytoplasm	Nucleus	-	-	-	-	-	ambiguous	NA
P29704	ERG9_YEAST	ERG9 YHR190W	444	Endoplasmic reticulum membrane; Single-pass membrane protein	Microsome	-	-	-	-	-	ER	ER membrane
P21771	RT28_YEAST	MRPS28 YDR337W D9651.3	286	Mitochondrion	-	-	-	-	-	-	mitochondrion	NA
P28495	CAPZA_YEAST	CAP1 YKL007W YKL155	268	-	-	-	-	-	-	-	NA	NA
Q12204	YOR22_YEAST	YOR022C OR26.12	715	Mitochondrion	-	-	-	-	-	-	mitochondrion	NA
Q03660	TR130_YEAST	TRS130 YMR218C YM8261.12C	1102	Golgi apparatus	-	-	-	-	-	-	Golgi apparatus	NA
Q12038	SRO7_YEAST	SRO7 SNI1 SOP1 YPR032W YP9367.12	1033	Cytoplasm	Cell membrane; Peripheral membrane protein; Cytoplasmic side	-	-	-	-	-	ambiguous	NA
P40358	JEM1_YEAST	JEM1 KAR8 YJL073W HRC558 J1083	645	Endoplasmic reticulum membrane; Single-pass type IV membrane protein	Nucleus membrane	-	-	-	-	-	ambiguous	NA
P53079	COG1_YEAST	COG1 COD3 SEC36 TFI1 YGL223C	417	Golgi apparatus membrane; Peripheral membrane protein; Cytoplasmic side	-	-	-	-	-	-	Golgi apparatus	NA
P40020	FIR1_YEAST	FIR1 PIP1 YER032W	876	Bud Neck	-	-	-	-	-	-	ambiguous	NA
Q03435	NHP10_YEAST	NHP10 HMO2 YDL002C YD8119.05C	203	Nucleus	-	-	-	-	-	-	nucleus	NA
P06779	RAD7_YEAST	RAD7 YJR052W J1665	565	-	-	-	-	-	-	-	NA	NA
Q02457	TBF1_YEAST	TBF1 YPL128C LPI16C	562	Nucleus	Chromosome, telomere	-	-	-	-	-	nucleus	NA
P29547	EF1G1_YEAST	CAM1 TEF3 YPL048W	415	Cytoplasm	Nucleus	-	-	-	-	-	ambiguous	NA
Q12464	RUVB2_YEAST	RVB2 TIH2 TIP49B YPL235W P1060	471	Nucleus, nucleoplasm	-	-	-	-	-	-	nucleus	NA
P48237	CCM1_YEAST	CCM1 DMR1 RRG2 YGR150C G6642	864	Mitochondrion	-	-	-	-	-	-	mitochondrion	NA
Q12123	DCS2_YEAST	DCS2 YOR173W O3625	353	Cytoplasm	Cytoplasm, perinuclear region	Cytoplasm, P-body	-	-	-	-	ambiguous	NA
P00546	CDK1_YEAST	CDC28 CDK1 HSL5 SRM5 YBR160W YBR1211	298	-	-	-	-	-	-	-	NA	NA
P28817	HIBCH_YEAST	EHD3 MRP5 YDR036C YD9673.08C	500	Mitochondrion	-	-	-	-	-	-	mitochondrion	NA
Q12018	CDC53_YEAST	CDC53 YDL132W D2190	815	Cytoplasm	Nucleus	-	-	-	-	-	ambiguous	NA
P19736	PRP9_YEAST	PRP9 YDL030W D2773	530	Nucleus	-	-	-	-	-	-	nucleus	NA
Q2V2P4	YI156_YEAST	YIL156W-B	73	Vacuole	-	-	-	-	-	-	vacuole	NA
P48582	BRO1_YEAST	BRO1 ASI6 LPF2 NPI3 VPS31 YPL084W	844	Cytoplasm	Endosome	-	-	-	-	-	ambiguous	NA
Q12200	NPC1_YEAST	NCR1 YPL006W	1170	Vacuole membrane; Multi-pass membrane protein	-	-	-	-	-	-	vacuole	NA
P46944	TRS85_YEAST	TRS85 GSG1 MUM1 YDR108W YD9727.04	698	Preautophagosomal structure	-	-	-	-	-	-	ambiguous	NA
P47084	MRX12_YEAST	MRX12 YJR003C J1415 YJR83.30	519	Mitochondrion	-	-	-	-	-	-	mitochondrion	NA
P38121	DPOA2_YEAST	POL12 YBL035C YBL0414	705	Nucleus	-	-	-	-	-	-	nucleus	NA
P12383	PDR1_YEAST	PDR1 AMY1 ANT1 BOR2 CYH3 NRA2 SMR2 TIL1 TPE1 TPE3 YGL013C	1068	Nucleus	-	-	-	-	-	-	nucleus	NA
Q02486	ABF2_YEAST	ABF2 HIM1 YMR072W YM9916.11	183	Mitochondrion	Nucleus	-	-	-	-	-	ambiguous	NA
P40051	ICP55_YEAST	ICP55 YER078C	511	Nucleus	Mitochondrion inner membrane; Peripheral membrane protein; Matrix side	-	-	-	-	-	ambiguous	NA
Q12284	ERV2_YEAST	ERV2 YPR037C YP3085.03C	196	Endoplasmic reticulum membrane; Single-pass type III membrane protein; Lumenal side	-	-	-	-	-	-	ER	ER membrane
Q03661	ESC1_YEAST	ESC1 YMR219W YM8261.13 YM9959.01	1658	Nucleus	-	-	-	-	-	-	nucleus	NA
P40457	MLP2_YEAST	MLP2 YIL149C	1679	Nucleus	Cytoplasm, cytoskeleton, microtubule organizing center, spindle pole body	Nucleus, nuclear pore complex	-	-	-	-	ambiguous	NA
Q08921	TCO89_YEAST	TCO89 YPL180W	799	Cell membrane; Peripheral membrane protein; Cytoplasmic side	Vacuole membrane; Peripheral membrane protein; Cytoplasmic side	-	-	-	-	-	ambiguous	NA
Q05024	TRI1_YEAST	TRI1 YMR233W YM9959.15	226	Cytoplasm	Nucleus	Nucleus, nucleolus	-	-	-	-	ambiguous	NA
P38850	RT107_YEAST	RTT107 ESC4 YHR154W	1070	Nucleus	-	-	-	-	-	-	nucleus	NA
P47077	NOP9_YEAST	NOP9 YJL010C J1357	666	Nucleus, nucleolus	-	-	-	-	-	-	nucleus	NA
P06102	NOT3_YEAST	NOT3 YIL038C	836	Cytoplasm	Nucleus	-	-	-	-	-	ambiguous	NA
P43554	SWP82_YEAST	SWP82 YFL049W	623	Nucleus	-	-	-	-	-	-	nucleus	NA
P28708	PRR1_YEAST	PRR1 YKL116C YKL516	518	Cytoplasm	-	-	-	-	-	-	ambiguous	NA
P38713	OSH3_YEAST	OSH3 YHR073W	996	Cytoplasm	Endoplasmic reticulum membrane	-	-	-	-	-	ambiguous	NA
P53196	RPN14_YEAST	RPN14 YGL004C	417	Cytoplasm	Nucleus	-	-	-	-	-	ambiguous	NA
P41277	GPP1_YEAST	GPP1 RHR2 YIL053W	250	Cytoplasm	Nucleus	-	-	-	-	-	ambiguous	NA
P39101	CAJ1_YEAST	CAJ1 YER048C	391	-	-	-	-	-	-	-	NA	NA
P40481	HPM1_YEAST	HPM1 MNI1 YIL110W	377	Cytoplasm	Nucleus	-	-	-	-	-	ambiguous	NA
P32828	SLX5_YEAST	SLX5 HEX3 YDL013W D2875	619	Nucleus	Chromosome	Chromosome, centromere, kinetochore	Chromosome, centromere	-	-	-	nucleus	NA
P20485	KICH_YEAST	CKI1 CKI YLR133W L3130 L9606.8	582	Cytoplasm	-	-	-	-	-	-	ambiguous	NA
Q04178	HPRT_YEAST	HPT1 BRA6 YDR399W D9509.18	221	Cytoplasm	Nucleus	-	-	-	-	-	ambiguous	NA
P53266	SHY1_YEAST	SHY1 YGR112W G6150	389	Mitochondrion inner membrane; Multi-pass membrane protein	-	-	-	-	-	-	mitochondrion	MIM
P28241	IDH2_YEAST	IDH2 YOR136W O3326 YOR3326W	369	Mitochondrion matrix	-	-	-	-	-	-	mitochondrion	NA
Q05506	SYRC_YEAST	YDR341C D9651.10	607	Cytoplasm	Cytoplasm, cytosol	-	-	-	-	-	ambiguous	NA
Q03466	EBS1_YEAST	EBS1 YDR206W YD8142.03	884	Nucleus	Chromosome, telomere	Cytoplasm, P-body	-	-	-	-	ambiguous	NA
Q03337	TRS31_YEAST	TRS31 YDR472W	283	Golgi apparatus, cis-Golgi network	Endoplasmic reticulum	Preautophagosomal structure	-	-	-	-	ambiguous	NA
P32892	DRS1_YEAST	DRS1 YLL008W L1345	752	Nucleus, nucleolus	-	-	-	-	-	-	nucleus	NA
P38625	GUAA_YEAST	GUA1 YMR217W YM8261.11	525	Cytoplasm	-	-	-	-	-	-	ambiguous	NA
P07236	SYTM_YEAST	MST1 YKL194C	462	Mitochondrion matrix	-	-	-	-	-	-	mitochondrion	NA
Q07657	SHS1_YEAST	SHS1 SEP7 YDL225W	551	Membrane; Peripheral membrane protein	Bud neck	-	-	-	-	-	ambiguous	NA
P15625	SYFA_YEAST	FRS2 YFL022C	503	Cytoplasm	-	-	-	-	-	-	ambiguous	NA
P19812	UBR1_YEAST	UBR1 PTR1 YGR184C G7168	1950	-	-	-	-	-	-	-	NA	NA
Q12276	HER1_YEAST	HER1 YOR227W YOR50-17	1246	Cytoplasm	-	-	-	-	-	-	ambiguous	NA
P53064	RTF1_YEAST	RTF1 CSL3 YGL244W HRA458	558	Nucleus, nucleoplasm	-	-	-	-	-	-	nucleus	NA
P43638	MHP1_YEAST	MHP1 YJL042W J1206	1398	Cytoplasm	Cytoplasm, cytoskeleton, spindle	-	-	-	-	-	ambiguous	NA
P52917	VPS4_YEAST	VPS4 CSC1 DID6 END13 GRD13 VPL4 VPT10 YPR173C P9705.10	437	Endosome membrane; Peripheral membrane protein	-	-	-	-	-	-	ambiguous	NA
Q12216	SIZ2_YEAST	NFI1 SIZ2 YOR156C	726	Nucleus	-	-	-	-	-	-	nucleus	NA
Q03441	RMD1_YEAST	RMD1 YDL001W	430	Cytoplasm	-	-	-	-	-	-	ambiguous	NA
P36056	RT22_YEAST	RSM22 YKL155C YKL610	628	Mitochondrion	-	-	-	-	-	-	mitochondrion	NA
P00445	SODC_YEAST	SOD1 YJR104C J1968	154	Cytoplasm	Mitochondrion intermembrane space	-	-	-	-	-	ambiguous	NA
P42843	SKP2_YEAST	SKP2 YNL311C N0376	763	Cytoplasm	-	-	-	-	-	-	ambiguous	NA
P38758	TDA3_YEAST	TDA3 BTN3 YHR009C	523	Cytoplasm	Late endosome	-	-	-	-	-	ambiguous	NA
P25618	CWH43_YEAST	CWH43 YCR017C YCR17C	953	Cell membrane; Multi-pass membrane protein	Endoplasmic reticulum membrane; Multi-pass membrane protein	-	-	-	-	-	ambiguous	NA
P50087	MIC26_YEAST	MIC26 MCS29 MIO27 MOS2 YGR235C G8575	233	Mitochondrion inner membrane; Multi-pass membrane protein	-	-	-	-	-	-	mitochondrion	MIM
P53195	COG7_YEAST	COG7 COD5 YGL005C	279	Golgi apparatus membrane; Peripheral membrane protein	-	-	-	-	-	-	Golgi apparatus	NA
Q04792	DCE_YEAST	GAD1 YMR250W YM9920.04	585	-	-	-	-	-	-	-	NA	NA
P35194	UTP20_YEAST	UTP20 YBL004W YBL0101	2493	Cytoplasm	Nucleus, nucleolus	-	-	-	-	-	ambiguous	NA
Q12080	NOP53_YEAST	NOP53 YPL146C LPI2C P2610	455	Nucleus, nucleolus	Nucleus, nucleoplasm	-	-	-	-	-	nucleus	NA
Q12176	MAK21_YEAST	MAK21 NOC1 YDR060W D4237 YD9609.14	1025	Nucleus, nucleolus	-	-	-	-	-	-	nucleus	NA
Q03338	PRP3_YEAST	PRP3 RNA3 YDR473C D8035.16	469	Nucleus	-	-	-	-	-	-	nucleus	NA
P00812	ARGI_YEAST	CAR1 YPL111W LPH15W	333	-	-	-	-	-	-	-	NA	NA
P07260	IF4E_YEAST	CDC33 TIF45 YOL139C	213	-	-	-	-	-	-	-	NA	NA
P43572	EPL1_YEAST	EPL1 YFL024C	832	Nucleus	-	-	-	-	-	-	nucleus	NA
P47122	GPN1_YEAST	NPA3 EPA1 GPN1 YJR072C J1821	385	Cytoplasm	-	-	-	-	-	-	ambiguous	NA
Q07825	FRA1_YEAST	FRA1 YLL029W	749	Cytoplasm	-	-	-	-	-	-	ambiguous	NA
P25298	RNA14_YEAST	RNA14 YMR061W YM9796.14	677	Nucleus	Cytoplasm	-	-	-	-	-	ambiguous	NA
P53155	YGI2_YEAST	YGL082W	381	Cytoplasm	Nucleus	-	-	-	-	-	ambiguous	NA
Q02630	NU116_YEAST	NUP116 NSP116 YMR047C YM9532.12C	1113	Nucleus, nuclear pore complex	Nucleus membrane; Peripheral membrane protein; Cytoplasmic side	Nucleus membrane; Peripheral membrane protein; Nucleoplasmic side	-	-	-	-	nucleus	NA
P32794	AFG2_YEAST	AFG2 DRG1 YLR397C L8084.16	780	Cytoplasm	-	-	-	-	-	-	ambiguous	NA
P27514	PHO91_YEAST	PHO91 YNR013C N2052	894	Vacuole membrane; Multi-pass membrane protein	-	-	-	-	-	-	vacuole	NA
P38720	6PGD1_YEAST	GND1 YHR183W	489	Cytoplasm	-	-	-	-	-	-	ambiguous	NA
P40021	ZRG8_YEAST	ZRG8 YER033C	1076	Cytoplasm	Bud	Bud neck	Bud tip	-	-	-	ambiguous	NA
Q03124	RSC9_YEAST	RSC9 YML127W YM4987.08	581	Nucleus	-	-	-	-	-	-	nucleus	NA
Q08204	SMC5_YEAST	SMC5 YOL034W	1093	Nucleus	Chromosome	-	-	-	-	-	nucleus	NA
P38349	UBX7_YEAST	UBX7 YBR273C YBR1741	436	Endoplasmic reticulum	-	-	-	-	-	-	ER	NA
P20053	PRP4_YEAST	PRP4 RNA4 YPR178W P9705.6	465	Nucleus	-	-	-	-	-	-	nucleus	NA
P35177	SPT7_YEAST	SPT7 YBR081C YBR0739	1332	Nucleus	-	-	-	-	-	-	nucleus	NA
P39079	TCPZ_YEAST	CCT6 TCP20 TCP6 YDR188W YD9395.21	546	Cytoplasm	-	-	-	-	-	-	ambiguous	NA
P20448	DBP4_YEAST	HCA4 DBP4 ECM24 YJL033W J1250	770	Nucleus, nucleolus	-	-	-	-	-	-	nucleus	NA
P24279	MCM3_YEAST	MCM3 YEL032W SYGP-ORF23	971	Nucleus	-	-	-	-	-	-	nucleus	NA
P17255	VATA_YEAST	VMA1 CLS8 TFP1 YDL185W D1286	1071	Endomembrane system; Peripheral membrane protein; Cytoplasmic side	Vacuole membrane; Peripheral membrane protein; Cytoplasmic side	-	-	-	-	-	ambiguous	NA
Q07653	HBT1_YEAST	HBT1 Crem YDL223C	1046	Cytoplasm	-	-	-	-	-	-	ambiguous	NA
P40582	GST1_YEAST	GTT1 YIR038C	234	Endoplasmic reticulum membrane; Peripheral membrane protein	-	-	-	-	-	-	ER	ER peripheral
P15700	KCY_YEAST	URA6 SOC8 YKL024C	204	Cytoplasm	Nucleus	-	-	-	-	-	ambiguous	NA
P53236	RSC1_YEAST	RSC1 YGR056W	928	Nucleus	-	-	-	-	-	-	nucleus	NA
P48362	HGH1_YEAST	HGH1 YGR187C G7538	394	-	-	-	-	-	-	-	NA	NA
P0CX84	RL35A_YEAST	RPL35A SOS1 YDL191W D1249	120	Cytoplasm	-	-	-	-	-	-	ambiguous	NA
P0CX85	RL35B_YEAST	RPL35B SOS2 YDL136W D2170	120	Cytoplasm	-	-	-	-	-	-	ambiguous	NA
Q06678	RM35_YEAST	MRPL35 YDR322W D9798.5	367	Mitochondrion	-	-	-	-	-	-	mitochondrion	NA
P17157	PHO85_YEAST	PHO85 SSG3 YPL031C P7102.18A	305	Cytoplasm	Nucleus	-	-	-	-	-	ambiguous	NA
Q06698	YL419_YEAST	YLR419W	1435	Cytoplasm	-	-	-	-	-	-	ambiguous	NA
Q06440	CORO_YEAST	CRN1 YLR429W L9576.2	651	-	-	-	-	-	-	-	NA	NA
P0CX45	RL2A_YEAST	RPL2A RPL5B YFR031C-A YFR031BC	254	Cytoplasm	-	-	-	-	-	-	ambiguous	NA
P0CX46	RL2B_YEAST	RPL2B RPL5A YIL018W	254	Cytoplasm	-	-	-	-	-	-	ambiguous	NA
P36046	MIA40_YEAST	MIA40 TIM40 YKL195W	403	Mitochondrion inner membrane; Single-pass type II membrane protein; Intermembrane side	-	-	-	-	-	-	mitochondrion	MIM
P40079	LCP5_YEAST	LCP5 YER127W SYGP-ORF43	357	Nucleus, nucleolus	-	-	-	-	-	-	nucleus	NA
P53691	PPID_YEAST	CPR6 YLR216C L8167.24	371	Cytoplasm	-	-	-	-	-	-	ambiguous	NA
P32337	IMB3_YEAST	PSE1 KAP121 YMR308C YM9952.10C	1089	Cytoplasm	Nucleus	-	-	-	-	-	ambiguous	NA
P32784	GPT1_YEAST	SCT1 GAT2 YBL011W YBL0309 YBL0315	759	Endoplasmic reticulum membrane; Multi-pass membrane protein	-	-	-	-	-	-	ER	ER membrane
P39013	END3_YEAST	END3 YNL084C N2307	349	Cell membrane; Peripheral membrane protein; Cytoplasmic side	Endosome membrane; Peripheral membrane protein; Cytoplasmic side	Cytoplasm, cytoskeleton, actin patch	-	-	-	-	ambiguous	NA
P34250	SEG2_YEAST	SEG2 YKL105C YKL459	1132	Cell membrane; Peripheral membrane protein; Cytoplasmic side	-	-	-	-	-	-	plasma membrane	NA
P34225	YEL1_YEAST	YEL1 YBL060W YBL0507 YBL0517	687	Cytoplasm	Cell membrane; Peripheral membrane protein	Bud neck	Bud tip	-	-	-	ambiguous	NA
P43639	CSK2B_YEAST	CKB1 YGL019W	278	-	-	-	-	-	-	-	NA	NA
P05737	RL7A_YEAST	RPL7A RPL6A RPL8A YL8A YGL076C	244	Cytoplasm	-	-	-	-	-	-	ambiguous	NA
P33338	SLA2_YEAST	SLA2 END4 MOP2 UFG1 YNL243W N1102	968	Cell membrane; Single-pass membrane protein	Cytoplasm, cytoskeleton, actin patch	Cytoplasm, cell cortex	Bud tip	-	-	-	ambiguous	NA
P0CX25	RL43A_YEAST	RPL43A YPR043W YP9499.02	92	Cytoplasm	-	-	-	-	-	-	ambiguous	NA
P0CX26	RL43B_YEAST	RPL43B YJR094W-A YJR094BW	92	Cytoplasm	-	-	-	-	-	-	ambiguous	NA
P33418	XPOT_YEAST	LOS1 YKL205W	1100	Nucleus	Cytoplasm	-	-	-	-	-	ambiguous	NA
[truncated: 2,362 more rows]

## Sheet: summary
UniProt Entry	Subcellular Location category	subcategory
Q01846	ambiguous	NA
P43570	NA	NA
P43560	ER	ER membrane
P25045	ambiguous	NA
P43611	NA	NA
P25297	ambiguous	NA
Q07830	ER	ER membrane
P46993	ambiguous	NA
P39685	nucleus	NA
Q06001	ambiguous	NA
P22768	ambiguous	NA
P38800	ER	ER membrane
P53198	ER	ER membrane
Q08650	ambiguous	NA
P32860	mitochondrion	NA
P32341	ER	ER membrane
P43571	ER	ER membrane
P27825	ER	ER membrane
P38775	ambiguous	NA
P53954	ER	ER membrane
Q03714	ER	ER membrane
P35196	ER	ER peripheral
P32449	NA	NA
P53332	ambiguous	NA
Q12211	nucleus	NA
Q05031	plasma membrane	NA
Q03778	ambiguous	NA
P32584	ER	ER membrane
Q12144	ambiguous	NA
Q06636	ER	ER membrane
P14906	ambiguous	NA
Q07648	ambiguous	NA
Q06179	ambiguous	NA
P40207	ER	ER membrane
P38335	ambiguous	NA
Q04228	ER	ER membrane
Q06681	ambiguous	NA
P54837	ambiguous	NA
P53253	ER	ER membrane
P53878	ER	ER membrane
P40452	mitochondrion	MIM
P32901	ambiguous	NA
P53898	ER	ER membrane
Q12150	ambiguous	NA
P42840	mitochondrion	NA
Q12443	ER	ER membrane
P38881	nucleus	nuclear membrane
P39012	ER	ER membrane
Q08581	ambiguous	NA
P50094	ambiguous	NA
P23797	ER	ER membrane
Q12445	nucleus	NA
P53322	ambiguous	NA
Q08920	ambiguous	NA
P38770	nucleus	nuclear membrane
P00924	ambiguous	NA
P10614	ER	ER membrane
P33891	ER	ER peripheral
P47042	NA	NA
P39727	ambiguous	NA
P53890	ambiguous	NA
P53226	plasma membrane	NA
Q08232	ambiguous	NA
P38074	nucleus	NA
P38999	NA	NA
P51862	NA	NA
P53895	nucleus	nuclear membrane
P32500	ambiguous	NA
Q12006	ER	ER membrane
Q12452	ambiguous	NA
Q12346	ER	ER membrane
P38799	ambiguous	NA
P40367	ER	ER membrane
P38875	ER	ER membrane
Q04458	ambiguous	NA
Q03375	ambiguous	NA
P39006	ambiguous	NA
P22215	ambiguous	NA
Q99252	ER	ER membrane
P48510	nucleus	NA
P12684	ambiguous	NA
P04147	ambiguous	NA
Q12403	ER	ER membrane
P41543	ER	ER membrane
P47161	ambiguous	NA
P40474	plasma membrane	NA
P16603	ambiguous	NA
P38967	ambiguous	NA
Q12025	ER	ER membrane
P40501	vacuole	NA
P36004	ambiguous	NA
P48015	mitochondrion	NA
P37012	ambiguous	NA
P50077	plasma membrane	NA
P32775	NA	NA
P43636	ER	ER membrane
P40015	ambiguous	NA
P38013	ambiguous	NA
Q03558	ambiguous	NA
P32905	ambiguous	NA
P25580	ER	ER membrane
P38698	NA	NA
P33336	ambiguous	NA
P12685	ambiguous	NA
P32454	ambiguous	NA
Q12746	ambiguous	NA
P18899	NA	NA
P32379	ambiguous	NA
Q12382	ambiguous	NA
P40509	ambiguous	NA
P52870	ER	ER membrane
P38750	ambiguous	NA
P25628	ER	ER membrane
P38708	NA	NA
P43616	ambiguous	NA
Q99271	ambiguous	NA
Q01532	ambiguous	NA
Q06538	ambiguous	NA
P14180	ambiguous	NA
P53938	ER	ER membrane
P33417	nucleus	NA
P00830	mitochondrion	NA
P24280	ambiguous	NA
P25360	ambiguous	NA
P38227	plasma membrane	NA
P53968	ambiguous	NA
P38295	NA	NA
P38793	ambiguous	NA
P47124	Golgi apparatus	NA
P40504	ambiguous	NA
Q03640	ambiguous	NA
P19807	ambiguous	NA
P04046	NA	NA
P47069	ambiguous	NA
P32361	ER	ER membrane
Q06510	mitochondrion	NA
P00498	ambiguous	NA
Q04399	NA	NA
P04801	ambiguous	NA
P40578	ambiguous	NA
Q6Q595	ambiguous	NA
Q12040	ambiguous	NA
P53200	ambiguous	NA
Q08760	ambiguous	NA
P32618	NA	NA
P39928	plasma membrane	NA
P38848	peroxisome	NA
Q07824	plasma membrane	NA
Q03281	nucleus	nuclear membrane
Q03823	NA	NA
Q03648	ambiguous	NA
P52893	mitochondrion	NA
P21147	ER	ER membrane
Q05016	ambiguous	NA
P40007	nucleus	NA
P39522	mitochondrion	NA
P41895	nucleus	NA
P36421	ambiguous	NA
P35206	ER	ER membrane
Q12326	NA	NA
P38878	ER	ER membrane
Q12361	plasma membrane	NA
P38351	nucleus	NA
P32614	ambiguous	NA
Q08492	nucleus	NA
P07806	ambiguous	NA
P07806	ambiguous	NA
P53049	plasma membrane	NA
Q12229	ambiguous	NA
P40825	ambiguous	NA
P40825	ambiguous	NA
P40309	ambiguous	NA
P32352	ER	ER membrane
P38281	ambiguous	NA
P53224	ER	ER membrane
P33399	nucleus	NA
P50944	vacuole	NA
P32803	ambiguous	NA
Q02774	ER	ER membrane
P53174	ambiguous	NA
Q03707	nucleus	nuclear membrane
P36022	ambiguous	NA
Q12325	ambiguous	NA
Q08970	mitochondrion	NA
P34760	ambiguous	NA
P07275	mitochondrion	MIM
P49957	ambiguous	NA
P40989	ambiguous	NA
P38624	ambiguous	NA
P38225	ambiguous	NA
P53159	ambiguous	NA
P40056	ambiguous	NA
P35719	ambiguous	NA
Q04182	ambiguous	NA
P53203	peroxisome	NA
Q08001	ER	ER membrane
P20486	NA	NA
P39704	ER	ER membrane
P23639	ambiguous	NA
P06197	ambiguous	NA
P38088	ambiguous	NA
P38088	ambiguous	NA
Q08963	nucleus	NA
P39552	ambiguous	NA
P50278	ambiguous	NA
P40073	ambiguous	NA
P19262	mitochondrion	NA
P38439	nucleus	NA
Q12743	ER	ER membrane
P40548	ambiguous	NA
Q00816	nucleus	NA
P16120	NA	NA
P07281	ambiguous	NA
P38851	ambiguous	NA
Q06200	ambiguous	NA
P48567	ambiguous	NA
P32566	nucleus	NA
P40302	ambiguous	NA
P38179	ER	ER membrane
P38992	ER	ER membrane
P32939	ambiguous	NA
P40533	ER	ER membrane
P35179	ER	ER membrane
P40483	ambiguous	NA
Q99332	ER	ER membrane
P25037	NA	NA
Q12674	Golgi apparatus	NA
P32590	NA	NA
P30605	plasma membrane	NA
P28321	ambiguous	NA
Q08687	nucleus	NA
P52919	NA	NA
P25365	ambiguous	NA
Q12009	nucleus	NA
P40438	ambiguous	NA
Q01217	mitochondrion	NA
P26570	NA	NA
P32486	Golgi apparatus	NA
Q06116	ambiguous	NA
P32600	ambiguous	NA
Q06508	ambiguous	NA
Q08960	ER	NA
Q04311	ambiguous	NA
P38764	NA	NA
P33767	ER	ER membrane
P17106	ambiguous	NA
P53312	mitochondrion	NA
P40557	ER	ER membrane
P09457	mitochondrion	NA
P36165	lipid droplet	NA
P25042	nucleus	NA
Q05924	ambiguous	NA
P53273	vacuole	NA
P53900	NA	NA
Q12341	ambiguous	NA
P38797	mitochondrion	NA
P32499	nucleus	NA
Q03973	nucleus	NA
Q12142	ambiguous	NA
P69771	ambiguous	NA
Q03944	ER	ER membrane
P23291	ambiguous	NA
P53903	ambiguous	NA
Q06833	ambiguous	NA
P36136	ambiguous	NA
P36101	mitochondrion	MOM
P04786	nucleus	NA
Q12030	nucleus	NA
P40463	ambiguous	NA
P54964	mitochondrion	NA
P14772	vacuole	NA
P38250	plasma membrane	NA
P38196	ambiguous	NA
P43561	plasma membrane	NA
P53228	NA	NA
P38342	ER	ER membrane
Q04636	nucleus	NA
P07991	ambiguous	NA
Q12059	NA	NA
Q08967	ER	ER membrane
Q06409	ambiguous	NA
Q03795	ambiguous	NA
Q12206	NA	NA
P36523	mitochondrion	NA
P37297	NA	NA
P38766	nucleus	NA
Q12518	ambiguous	NA
Q12178	ambiguous	NA
P53059	Golgi apparatus	NA
P32568	ambiguous	NA
P53121	ER	ER membrane
P53337	ER	ER membrane
P39954	NA	NA
Q03897	vacuole	NA
Q08234	ambiguous	NA
P38825	mitochondrion	MOM
P47133	ER	ER peripheral
P48813	mitochondrion	NA
P32831	NA	NA
P32831	NA	NA
Q12205	ER	ER membrane
P06843	nucleus	NA
P48445	ambiguous	NA
P18963	ambiguous	NA
P23292	plasma membrane	NA
Q12296	vacuole	NA
Q04958	ambiguous	NA
P14020	ER	ER membrane
P36057	ER	ER membrane
P36039	ER	ER membrane
P13188	NA	NA
P17536	ambiguous	NA
Q08641	ambiguous	NA
P34237	Golgi apparatus	NA
P47166	Golgi apparatus	NA
Q99288	ambiguous	NA
P26370	nucleus	NA
Q03370	peroxisome	NA
Q99312	NA	NA
P48563	Golgi apparatus	NA
P48589	ambiguous	NA
Q12015	ER	ER membrane
P53062	nucleus	nuclear membrane
P25349	ambiguous	NA
O13563	ambiguous	NA
P47137	NA	NA
P38146	plasma membrane	NA
P38717	ER	ER membrane
P38130	ambiguous	NA
Q03862	ambiguous	NA
P17064	ambiguous	NA
Q12277	ambiguous	NA
P53839	ambiguous	NA
P32327	ambiguous	NA
P54070	ambiguous	NA
P36516	mitochondrion	NA
Q07541	ambiguous	NA
P38138	ER	NA
P35189	nucleus	NA
P25087	ambiguous	NA
Q03516	ambiguous	NA
Q03656	NA	NA
P35210	NA	NA
Q12117	ambiguous	NA
P36013	mitochondrion	NA
P06115	ambiguous	NA
P32621	Golgi apparatus	NA
P32873	ambiguous	NA
P36015	plasma membrane	NA
P35728	nucleus	NA
P11154	ambiguous	NA
P36060	ambiguous	NA
Q08548	ER	ER membrane
Q12191	ambiguous	NA
P00937	NA	NA
Q12427	ambiguous	NA
P11938	nucleus	NA
P06208	ambiguous	NA
P06208	ambiguous	NA
P07262	NA	NA
P32589	ambiguous	NA
P53388	ambiguous	NA
P10823	plasma membrane	NA
Q02724	NA	NA
P53879	ambiguous	NA
Q08912	extracellular region	NA
Q08989	NA	NA
P53912	NA	NA
P38742	vacuole	NA
P38181	nucleus	NA
P53146	ER	ER membrane
Q04409	ambiguous	NA
P47119	ambiguous	NA
P05756	ambiguous	NA
P39524	Golgi apparatus	NA
P49090	NA	NA
P38740	ambiguous	NA
P47082	vacuole	NA
P38849	ambiguous	NA
Q12256	plasma membrane	NA
P40308	lipid droplet	NA
P00817	ambiguous	NA
P53940	ambiguous	NA
Q06485	mitochondrion	NA
Q08954	ambiguous	NA
P46672	ambiguous	NA
P38111	nucleus	NA
P32660	ambiguous	NA
O13525	mitochondrion	MIM
P35169	ambiguous	NA
P32832	nucleus	NA
P53759	NA	NA
Q99382	ER	ER membrane
P39004	ambiguous	NA
P36036	nucleus	NA
P50107	NA	NA
Q04120	ambiguous	NA
Q08919	plasma membrane	NA
P10080	ambiguous	NA
P40970	ambiguous	NA
P39731	ambiguous	NA
P38925	plasma membrane	NA
Q06245	NA	NA
P33329	NA	NA
P06174	NA	NA
P50108	ambiguous	NA
P29465	ambiguous	NA
P40075	ambiguous	NA
P50276	ambiguous	NA
Q01560	ambiguous	NA
P28625	ambiguous	NA
Q06504	ambiguous	NA
Q03722	NA	NA
Q03525	nucleus	NA
Q05892	mitochondrion	NA
P43588	NA	NA
Q02950	mitochondrion	NA
P01119	plasma membrane	NA
P37293	ambiguous	NA
P21242	ambiguous	NA
P53283	plasma membrane	NA
Q08269	plasma membrane	NA
P40010	nucleus	NA
P48231	ambiguous	NA
P36090	lipid droplet	NA
Q99234	ambiguous	NA
Q04401	mitochondrion	NA
P23642	ambiguous	NA
P40312	ER	ER membrane
Q03758	ambiguous	NA
Q01852	mitochondrion	MIM
Q05788	NA	NA
P24521	ambiguous	NA
P04807	NA	NA
Q05636	ambiguous	NA
P33317	NA	NA
Q00873	mitochondrion	MIM
Q05998	ambiguous	NA
P43123	ambiguous	NA
P49018	ER	ER membrane
Q12377	NA	NA
Q06143	mitochondrion	MIM
P53845	ambiguous	NA
P53904	ambiguous	NA
P33332	NA	NA
P54885	NA	NA
P28777	NA	NA
Q02455	nucleus	NA
P13856	plasma membrane	NA
P43601	ambiguous	NA
Q08227	ER	ER peripheral
P15496	ambiguous	NA
P53164	peroxisome	NA
P42839	vacuole	NA
Q04894	NA	NA
P30606	plasma membrane	NA
P38996	nucleus	NA
P38075	mitochondrion	NA
Q06217	ambiguous	NA
Q03976	mitochondrion	NA
P32179	ambiguous	NA
P40169	plasma membrane	NA
Q12400	ambiguous	NA
P38084	plasma membrane	NA
P28000	nucleus	NA
Q12232	ER	ER membrane
P53241	plasma membrane	NA
P32445	mitochondrion	NA
P53925	vacuole	NA
P10356	NA	NA
Q12013	ambiguous	NA
P53599	NA	NA
P38131	ambiguous	NA
Q99383	ambiguous	NA
P32898	mitochondrion	NA
P40154	nucleus	NA
P40061	ambiguous	NA
P0CS90	mitochondrion	NA
P50090	NA	NA
P33894	vacuole	NA
P40505	nucleus	NA
P10869	NA	NA
P53728	NA	NA
P43597	NA	NA
Q06169	peroxisome	NA
P48606	ambiguous	NA
P29539	nucleus	NA
P25358	ER	ER membrane
Q12252	plasma membrane	NA
P38260	ambiguous	NA
P36026	NA	NA
P53956	ER	ER membrane
P38300	mitochondrion	MIM
P07284	ambiguous	NA
P47190	ER	ER membrane
P23585	ambiguous	NA
P32629	ambiguous	NA
P43620	ambiguous	NA
Q07799	ambiguous	NA
Q04773	NA	NA
Q06625	ambiguous	NA
Q12697	vacuole	NA
P09938	nucleus	NA
P40528	plasma membrane	NA
P19158	ambiguous	NA
P36148	ambiguous	NA
P43549	plasma membrane	NA
P53184	ambiguous	NA
Q12300	plasma membrane	NA
P29311	NA	NA
Q07800	plasma membrane	NA
P40318	ambiguous	NA
P38869	Golgi apparatus	NA
P28273	ambiguous	NA
P40468	NA	NA
P53739	ambiguous	NA
P25631	NA	NA
P32496	NA	NA
P47075	ambiguous	NA
Q08299	ambiguous	NA
P08417	ambiguous	NA
P53894	NA	NA
P39719	ER	ER membrane
P00431	mitochondrion	NA
P32466	ambiguous	NA
P38792	ambiguous	NA
P32386	vacuole	NA
Q01159	nucleus	NA
P38929	vacuole	NA
Q12496	NA	NA
P46151	NA	NA
P46982	Golgi apparatus	NA
Q99321	ambiguous	NA
Q12078	ambiguous	NA
P25554	nucleus	NA
P15891	ambiguous	NA
P00330	ambiguous	NA
Q03104	NA	NA
P40476	ambiguous	NA
Q04418	ambiguous	NA
P22211	ambiguous	NA
P40549	Golgi apparatus	NA
Q03764	ambiguous	NA
P47108	nucleus	NA
P38954	Golgi apparatus	NA
Q3E7B6	vacuole	NA
P27895	ambiguous	NA
O14467	ambiguous	NA
P40064	nucleus	NA
P49955	nucleus	NA
Q08412	ambiguous	NA
Q12386	ambiguous	NA
P42951	ambiguous	NA
P53327	cytosol	NA
P18410	ambiguous	NA
Q05497	ambiguous	NA
P47103	NA	NA
P40515	mitochondrion	MOM
P39976	ambiguous	NA
P53829	ambiguous	NA
P46961	ambiguous	NA
P38928	plasma membrane	NA
P45976	nucleus	NA
P33300	ambiguous	NA
P40035	mitochondrion	MIM
Q12280	ambiguous	NA
P54839	NA	NA
P38819	ER	ER membrane
P36084	NA	NA
Q02785	plasma membrane	NA
P38749	ambiguous	NA
P38079	ambiguous	NA
P38628	ambiguous	NA
Q06146	ambiguous	NA
P16639	ambiguous	NA
P14907	nucleus	NA
P32288	ambiguous	NA
P38695	ambiguous	NA
P34217	ambiguous	NA
P39742	ambiguous	NA
P89102	NA	NA
P22108	ambiguous	NA
P39926	ambiguous	NA
P39526	Golgi apparatus	NA
P38756	mitochondrion	MOM
P40563	ambiguous	NA
P34167	NA	NA
P32491	NA	NA
Q12052	nucleus	NA
P06704	ambiguous	NA
P43633	NA	NA
P33313	ambiguous	NA
Q04835	ambiguous	NA
Q08818	mitochondrion	NA
Q04697	ER	ER membrane
Q04201	ambiguous	NA
P38988	mitochondrion	MIM
Q07878	ambiguous	NA
P32319	ambiguous	NA
Q04934	vacuole	NA
P32849	ambiguous	NA
Q03246	mitochondrion	NA
P47127	mitochondrion	NA
P42934	ER	ER membrane
P53316	NA	NA
Q12242	ambiguous	NA
Q8J0M4	NA	NA
P46989	ambiguous	NA
P25582	nucleus	NA
Q04301	vacuole	NA
P47096	ambiguous	NA
P26784	ambiguous	NA
P38787	NA	NA
Q06385	Golgi apparatus	NA
P47045	mitochondrion	MIM
P38890	ambiguous	NA
P53207	ambiguous	NA
Q05791	ambiguous	NA
P40988	ambiguous	NA
P53982	NA	NA
P46678	nucleus	NA
P40054	NA	NA
P50101	ambiguous	NA
Q08179	mitochondrion	MIM
P40580	NA	NA
P30657	ambiguous	NA
P43585	ambiguous	NA
P53251	nucleus	NA
P12688	ambiguous	NA
Q12324	vacuole	NA
P38873	ambiguous	NA
P32419	peroxisome	NA
P38692	NA	NA
Q05635	nucleus	NA
Q03653	NA	NA
P54858	NA	NA
Q04847	ambiguous	NA
P53127	ambiguous	NA
P21375	mitochondrion	NA
P32773	ambiguous	NA
P39965	mitochondrion	NA
P31382	ER	ER membrane
Q07791	ambiguous	NA
Q12337	ambiguous	NA
Q12472	ambiguous	NA
Q12501	ambiguous	NA
P15705	ambiguous	NA
Q12096	ambiguous	NA
P20107	vacuole	NA
Q03429	mitochondrion	NA
Q06489	ambiguous	NA
P40527	ambiguous	NA
Q08580	peroxisome	NA
P53185	ambiguous	NA
P17505	mitochondrion	NA
P00899	NA	NA
P25371	ER	ER membrane
P11491	ambiguous	NA
P32565	NA	NA
P26785	ambiguous	NA
P38915	nucleus	NA
P22224	ambiguous	NA
P53885	plasma membrane	NA
P38323	mitochondrion	MIM
P06101	ambiguous	NA
P16661	ER	ER membrane
P32467	plasma membrane	NA
P53168	ambiguous	NA
P32911	NA	NA
P27810	Golgi apparatus	NA
P40986	ambiguous	NA
P38286	ER	ER membrane
P38959	vacuole	NA
Q12463	ambiguous	NA
P04806	NA	NA
P40009	Golgi apparatus	NA
P53280	ambiguous	NA
P21957	ambiguous	NA
P08539	ambiguous	NA
Q00416	nucleus	NA
P32492	ambiguous	NA
P38810	ambiguous	NA
Q08723	NA	NA
P39702	Golgi apparatus	NA
P38801	nucleus	NA
P38063	ambiguous	NA
P16649	nucleus	NA
Q12003	vacuole	NA
Q12019	nucleus	NA
P36117	ambiguous	NA
Q07623	nucleus	NA
Q05515	ambiguous	NA
Q03761	nucleus	NA
Q04430	ambiguous	NA
P19263	nucleus	NA
P48526	mitochondrion	NA
P25373	ambiguous	NA
Q12408	vacuole	NA
P29056	nucleus	NA
Q12420	nucleus	NA
P53114	nucleus	NA
Q12168	ambiguous	NA
Q08157	ambiguous	NA
P13586	Golgi apparatus	NA
Q12250	NA	NA
O13559	NA	NA
P0CX14	NA	NA
P0CX15	NA	NA
P0CX20	NA	NA
P0CX21	NA	NA
P0CX22	NA	NA
P40105	NA	NA
P53819	NA	NA
Q03099	NA	NA
Q08995	NA	NA
Q99208	NA	NA
P11655	ambiguous	NA
Q12246	ambiguous	NA
P46985	Golgi apparatus	NA
P38244	vacuole	NA
Q06132	nucleus	NA
Q03266	ambiguous	NA
P53743	nucleus	NA
P06105	ambiguous	NA
Q99359	nucleus	NA
Q08686	ambiguous	NA
Q12516	ambiguous	NA
P24814	ambiguous	NA
Q04533	NA	NA
P08432	ambiguous	NA
P38212	ER	ER membrane
P07248	nucleus	NA
P08678	NA	NA
P23542	ambiguous	NA
P52489	NA	NA
P17649	ambiguous	NA
P47818	ambiguous	NA
P46950	ambiguous	NA
P38694	ER	NA
Q03868	ambiguous	NA
P33760	ambiguous	NA
P31381	ambiguous	NA
P53871	ambiguous	NA
P39968	vacuole	NA
P38266	ambiguous	NA
P32494	nucleus	NA
Q03212	ambiguous	NA
P21373	NA	NA
P38993	plasma membrane	NA
P41921	ambiguous	NA
P41921	ambiguous	NA
P33310	mitochondrion	MIM
P18962	vacuole	NA
Q08968	mitochondrion	NA
P32774	ambiguous	NA
Q04183	Golgi apparatus	NA
Q01448	nucleus	NA
P18961	ambiguous	NA
P25443	ambiguous	NA
P40484	ambiguous	NA
Q12173	ambiguous	NA
Q7LHG5	ambiguous	NA
Q99219	ambiguous	NA
Q99315	ambiguous	NA
Q08748	ambiguous	NA
P38811	nucleus	NA
P33324	NA	NA
Q08217	ambiguous	NA
P14747	NA	NA
Q05785	ambiguous	NA
P38177	NA	NA
P53686	ambiguous	NA
Q04172	mitochondrion	MIM
P39111	vacuole	NA
Q03921	Golgi apparatus	NA
P33330	NA	NA
P53859	ambiguous	NA
P32867	ambiguous	NA
P53929	NA	NA
P52286	ambiguous	NA
P38072	mitochondrion	MIM
Q12301	vacuole	NA
P41832	ambiguous	NA
P35688	ambiguous	NA
P31116	NA	NA
Q03649	NA	NA
P53075	mitochondrion	NA
Q04991	vacuole	NA
P38931	nucleus	NA
P53248	peroxisome	NA
P53206	mitochondrion	NA
P53202	NA	NA
P38065	plasma membrane	NA
Q08977	ambiguous	NA
Q12514	ambiguous	NA
P40955	Golgi apparatus	NA
P32343	ambiguous	NA
P32328	NA	NA
P38205	nucleus	NA
P28737	ambiguous	NA
P38716	NA	NA
P40090	nucleus	NA
P19524	ambiguous	NA
P38590	NA	NA
P27929	mitochondrion	NA
Q12466	ambiguous	NA
P23776	extracellular region	NA
P32628	ambiguous	NA
P08964	NA	NA
Q12365	ambiguous	NA
P40317	nucleus	NA
Q12453	ambiguous	NA
P21560	mitochondrion	NA
P22336	nucleus	NA
P38634	ambiguous	NA
P38199	ambiguous	NA
P38297	mitochondrion	MOM
P43132	nucleus	NA
Q06511	nucleus	NA
P34163	lipid droplet	NA
P38169	mitochondrion	MOM
P31374	ambiguous	NA
P50079	ambiguous	NA
P53628	nucleus	NA
P00560	ambiguous	NA
P32497	ambiguous	NA
Q12449	ambiguous	NA
P38747	NA	NA
P06782	ambiguous	NA
P47017	ambiguous	NA
P38115	ambiguous	NA
P32915	ER	ER membrane
Q03774	nucleus	NA
Q12136	nucleus	NA
P32611	mitochondrion	NA
Q03790	nucleus	NA
P47086	NA	NA
P00942	NA	NA
P41920	ambiguous	NA
Q03780	ambiguous	NA
P21304	NA	NA
Q02725	ambiguous	NA
P33755	ambiguous	NA
P04821	ambiguous	NA
P10591	ambiguous	NA
P39531	ambiguous	NA
P37020	ambiguous	NA
P38251	nucleus	NA
P04840	mitochondrion	MOM
P36051	ambiguous	NA
P38870	NA	NA
P39962	ambiguous	NA
P28795	peroxisome	NA
P0CE41	nucleus	NA
P06778	nucleus	NA
P06778	nucleus	NA
P06778	nucleus	NA
P32806	ambiguous	NA
Q05518	plasma membrane	NA
P22219	ambiguous	NA
P22936	nucleus	NA
Q05568	peroxisome	NA
P32917	ambiguous	NA
P32381	ambiguous	NA
P38966	vacuole	NA
P30402	NA	NA
Q12505	NA	NA
Q6Q560	mitochondrion	NA
Q08245	plasma membrane	NA
P36112	mitochondrion	MIM
P47054	nucleus	NA
Q06137	ambiguous	NA
P40562	nucleus	NA
P52911	plasma membrane	NA
Q12504	nucleus	NA
Q04602	vacuole	NA
Q08986	ambiguous	NA
Q02969	peroxisome	NA
Q08645	ambiguous	NA
P42935	ambiguous	NA
P39937	ambiguous	NA
P27637	NA	NA
P34226	plasma membrane	NA
P09880	NA	NA
P38795	NA	NA
P22204	ambiguous	NA
P36044	ambiguous	NA
P32839	mitochondrion	MIM
P19358	NA	NA
P53250	ambiguous	NA
P0CX39	ambiguous	NA
P0CX40	ambiguous	NA
Q08144	ambiguous	NA
P53009	NA	NA
P16622	mitochondrion	MIM
P16550	ambiguous	NA
P38198	ambiguous	NA
P36113	NA	NA
P07702	NA	NA
P22082	nucleus	NA
P0C2H6	ambiguous	NA
P0C2H7	ambiguous	NA
P18496	mitochondrion	MIM
Q12385	NA	NA
Q04119	ambiguous	NA
P13185	ambiguous	NA
Q12297	nucleus	NA
P34241	nucleus	NA
Q08215	ambiguous	NA
Q04935	mitochondrion	MIM
P16522	nucleus	NA
P07347	ambiguous	NA
P38972	ambiguous	NA
P40094	Golgi apparatus	NA
P32477	NA	NA
P43556	NA	NA
Q12512	NA	NA
P47076	nucleus	NA
P40564	ambiguous	NA
Q05911	NA	NA
P25375	ambiguous	NA
P19145	ambiguous	NA
P31378	ambiguous	NA
Q02883	mitochondrion	NA
Q06407	NA	NA
P12887	ambiguous	NA
Q12152	NA	NA
P38166	Golgi apparatus	NA
P46959	nucleus	NA
P41318	ambiguous	NA
P38995	Golgi apparatus	NA
P02381	mitochondrion	NA
Q12050	nucleus	NA
P52918	NA	NA
P33413	ambiguous	NA
Q03529	ER	ER membrane
Q08208	nucleus	NA
P38989	ambiguous	NA
Q06053	ambiguous	NA
P25574	ER	ER membrane
P53438	nucleus	NA
P25040	ambiguous	NA
P36027	plasma membrane	NA
P24583	NA	NA
Q12502	ambiguous	NA
P39547	ambiguous	NA
P10659	NA	NA
P38737	ambiguous	NA
Q01919	NA	NA
P39105	plasma membrane	NA
P53235	NA	NA
P39538	NA	NA
Q03048	ambiguous	NA
P32793	ambiguous	NA
P32528	NA	NA
P46655	ambiguous	NA
P46995	nucleus	NA
Q06337	nucleus	NA
P25655	ambiguous	NA
P53139	plasma membrane	NA
P43545	NA	NA
P53824	NA	NA
P25303	ER	ER lumen
P53119	ambiguous	NA
P40052	NA	NA
P36169	ambiguous	NA
Q06668	mitochondrion	MIM
P46948	ambiguous	NA
Q04336	NA	NA
P14540	NA	NA
Q07953	ambiguous	NA
P41818	NA	NA
Q12154	ambiguous	NA
P00890	mitochondrion	NA
P49956	nucleus	NA
P25346	plasma membrane	NA
P53148	ambiguous	NA
Q05812	plasma membrane	NA
P53881	mitochondrion	NA
P53044	NA	NA
P32829	nucleus	NA
P46974	nucleus	NA
Q02775	nucleus	NA
P40050	mitochondrion	NA
Q08023	mitochondrion	NA
P40151	nucleus	NA
P53946	nucleus	NA
Q12207	plasma membrane	NA
P37303	NA	NA
P32476	ambiguous	NA
Q08924	ambiguous	NA
P15274	NA	NA
Q06493	mitochondrion	MIM
P32469	ambiguous	NA
P46947	ambiguous	NA
P38523	mitochondrion	NA
P47160	ambiguous	NA
P14242	nucleus	NA
Q07451	ER	ER membrane
P80210	ambiguous	NA
P33322	ambiguous	NA
P43569	ambiguous	NA
P32353	ER	ER membrane
Q12527	ambiguous	NA
Q05900	nucleus	NA
P40416	mitochondrion	MIM
P32643	ambiguous	NA
Q12515	ambiguous	NA
P40019	nucleus	NA
P53629	ER	ER membrane
P22141	ambiguous	NA
Q01590	ambiguous	NA
P38087	mitochondrion	MIM
P15442	ambiguous	NA
P34756	ambiguous	NA
P47171	nucleus	NA
P09620	Golgi apparatus	NA
P80667	peroxisome	NA
P38262	nucleus	NA
P32349	ambiguous	NA
P39102	mitochondrion	MOM
P40494	ambiguous	NA
P51601	NA	NA
P47120	ambiguous	NA
Q12265	ambiguous	NA
P40345	ambiguous	NA
P40507	ambiguous	NA
P37291	ambiguous	NA
P38429	nucleus	NA
P12695	mitochondrion	NA
P39010	ambiguous	NA
Q06338	ambiguous	NA
P47170	vacuole	NA
P32330	NA	NA
P42826	ambiguous	NA
Q12315	nucleus	NA
P32564	ambiguous	NA
P32563	vacuole	NA
P38332	ambiguous	NA
O13585	Golgi apparatus	NA
P23644	mitochondrion	MOM
P46949	NA	NA
P38903	ambiguous	NA
Q06631	nucleus	NA
P35191	mitochondrion	NA
P38863	ambiguous	NA
P25333	NA	NA
Q06506	nucleus	NA
P25454	nucleus	NA
P19880	ambiguous	NA
P41814	nucleus	NA
P22213	ambiguous	NA
P38888	ER	ER lumen
P32178	ambiguous	NA
P40086	mitochondrion	MIM
P35176	ER	ER lumen
P15454	NA	NA
P32639	nucleus	NA
Q04338	ambiguous	NA
P33892	ambiguous	NA
P11792	NA	NA
P43613	ER	ER membrane
P47072	ambiguous	NA
P32266	ambiguous	NA
P25294	ambiguous	NA
P33311	mitochondrion	MIM
Q05931	mitochondrion	NA
P53313	nucleus	NA
P51402	ambiguous	NA
P20438	NA	NA
Q12236	ambiguous	NA
P32521	ambiguous	NA
Q08282	ambiguous	NA
P37254	ambiguous	NA
Q06708	vacuole	NA
P38798	ambiguous	NA
P47104	ambiguous	NA
Q03214	nucleus	NA
P53853	nucleus	NA
P33401	ambiguous	NA
P35734	ambiguous	NA
P39683	ambiguous	NA
P53295	ambiguous	NA
Q03652	ambiguous	NA
P22203	vacuole	NA
P38934	NA	NA
P48415	ER	ER peripheral
Q12494	ambiguous	NA
P06169	ambiguous	NA
P46971	ER	ER membrane
P49017	mitochondrion	MIM
P29478	ambiguous	NA
P53120	ambiguous	NA
Q12055	ambiguous	NA
Q04603	nucleus	NA
P32458	ambiguous	NA
P32916	ER	ER peripheral
Q03322	ambiguous	NA
Q03213	nucleus	NA
P32795	mitochondrion	MIM
Q12196	ambiguous	NA
P47044	NA	NA
Q07843	NA	NA
P32623	extracellular region	NA
O13297	nucleus	NA
P18759	ambiguous	NA
P33734	NA	NA
P38080	NA	NA
Q01649	ambiguous	NA
P17695	ambiguous	NA
Q12118	ambiguous	NA
P23201	ambiguous	NA
P40535	nucleus	NA
Q04500	nucleus	NA
P0CX41	ambiguous	NA
P0CX42	ambiguous	NA
Q12513	ambiguous	NA
Q08236	ambiguous	NA
P38835	ambiguous	NA
P38712	nucleus	NA
P32608	NA	NA
P38691	nucleus	NA
Q12109	ambiguous	NA
P53104	ambiguous	NA
Q12511	mitochondrion	NA
P34244	ambiguous	NA
P54867	plasma membrane	NA
Q06494	ambiguous	NA
P26637	ambiguous	NA
Q08961	ambiguous	NA
Q02648	ambiguous	NA
P38804	ambiguous	NA
P39073	nucleus	NA
P38340	ambiguous	NA
P38827	nucleus	NA
P32457	ambiguous	NA
P24276	NA	NA
P40478	mitochondrion	MOM
P38820	ambiguous	NA
P40215	mitochondrion	NA
P32843	mitochondrion	MIM
P48412	nucleus	NA
P38235	NA	NA
Q06523	ambiguous	NA
P47169	ambiguous	NA
P25369	ambiguous	NA
Q12000	ambiguous	NA
P33754	ER	ER membrane
P32656	ambiguous	NA
P0CX37	ambiguous	NA
P0CX38	ambiguous	NA
P37296	ambiguous	NA
P40098	mitochondrion	NA
P40517	nucleus	NA
P36168	ambiguous	NA
P32074	ambiguous	NA
Q12482	mitochondrion	MIM
P38243	NA	NA
P33333	lipid droplet	NA
P32368	ambiguous	NA
Q08287	nucleus	NA
Q12163	ambiguous	NA
P47165	ambiguous	NA
P28743	ambiguous	NA
P07866	ambiguous	NA
P47150	mitochondrion	NA
P31384	ambiguous	NA
P06787	ambiguous	NA
Q03218	mitochondrion	NA
P38428	ER	ER membrane
Q12071	ambiguous	NA
P12612	ambiguous	NA
P39109	vacuole	NA
P40361	NA	NA
P47912	lipid droplet	NA
P15624	ambiguous	NA
P33296	ER	ER membrane
P53115	nucleus	NA
P06700	nucleus	NA
P22855	vacuole	NA
P40088	ambiguous	NA
P20459	NA	NA
Q08726	ambiguous	NA
P12868	vacuole	NA
P08456	ambiguous	NA
Q12032	mitochondrion	NA
Q07589	ambiguous	NA
Q99287	ER	ER membrane
P53012	ER	ER membrane
P31377	ambiguous	NA
P40693	nucleus	NA
Q04377	ambiguous	NA
P47154	ER	ER membrane
P34110	ambiguous	NA
P35718	nucleus	NA
P32900	ambiguous	NA
P40032	nucleus	NA
P38149	ambiguous	NA
P38858	ambiguous	NA
P39986	ER	ER membrane
P23595	NA	NA
P39715	ambiguous	NA
Q06706	ambiguous	NA
P32895	ambiguous	NA
P12683	ambiguous	NA
P28789	NA	NA
Q03280	nucleus	NA
P41812	ambiguous	NA
P37898	NA	NA
P13186	ambiguous	NA
Q04472	mitochondrion	MIM
P19659	nucleus	NA
P39015	ambiguous	NA
Q12166	mitochondrion	NA
P11433	NA	NA
P38066	NA	NA
P38912	NA	NA
P41697	NA	NA
Q03768	NA	NA
P53331	nucleus	NA
P53081	mitochondrion	NA
P38707	cytosol	NA
Q96VH5	mitochondrion	MIM
P0C0X0	ambiguous	NA
Q3E7X9	ambiguous	NA
D6VTK4	ambiguous	NA
P12954	nucleus	NA
Q02206	nucleus	NA
P38077	mitochondrion	NA
P23643	ambiguous	NA
P53137	ambiguous	NA
Q08162	ambiguous	NA
Q03760	nucleus	nuclear membrane
P32855	ambiguous	NA
P53950	vacuole	NA
P22943	NA	NA
P36118	ambiguous	NA
Q02205	vacuole	NA
Q02866	ambiguous	NA
P38129	nucleus	NA
Q06682	ambiguous	NA
Q02890	ambiguous	NA
Q00684	ambiguous	NA
P42945	ambiguous	NA
P13134	Golgi apparatus	NA
Q06188	nucleus	NA
Q01389	ambiguous	NA
Q12114	Golgi apparatus	NA
P16658	ambiguous	NA
Q12164	ambiguous	NA
P40971	nucleus	NA
P25356	ambiguous	NA
P40959	ambiguous	NA
P27614	vacuole	NA
Q12091	NA	NA
P39945	NA	NA
P40498	nucleus	NA
P34223	ambiguous	NA
Q02805	ambiguous	NA
P38902	nucleus	NA
P32471	NA	NA
P07276	nucleus	NA
Q07897	nucleus	NA
P23301	ambiguous	NA
P31373	ambiguous	NA
P29366	ambiguous	NA
P32345	ambiguous	NA
P08425	mitochondrion	NA
P53221	ambiguous	NA
P41903	peroxisome	NA
Q08224	NA	NA
Q08951	ambiguous	NA
P42841	nucleus	NA
Q08193	extracellular region	NA
P02829	ambiguous	NA
Q12675	plasma membrane	NA
P27636	ambiguous	NA
P48353	NA	NA
P25659	NA	NA
P32582	NA	NA
Q03655	extracellular region	NA
P38840	ambiguous	NA
P00950	ambiguous	NA
P25719	mitochondrion	NA
P53965	ambiguous	NA
P32610	vacuole	NA
Q12267	ambiguous	NA
P48363	NA	NA
P49775	ambiguous	NA
P47025	mitochondrion	MOM
P53043	nucleus	NA
P10664	ambiguous	NA
P49626	ambiguous	NA
P22147	ambiguous	NA
P25626	mitochondrion	NA
Q12221	ambiguous	NA
P32490	NA	NA
Q03103	ER	ER peripheral
P22515	ambiguous	NA
P38272	ER	ER peripheral
P38994	NA	NA
P32609	vacuole	NA
P53204	nucleus	NA
Q12108	ambiguous	NA
Q12500	ambiguous	NA
P53604	NA	NA
P53604	NA	NA
P18480	nucleus	NA
P13259	ambiguous	NA
P40343	ambiguous	NA
P41338	cytosol	NA
Q99186	ambiguous	NA
P46681	mitochondrion	NA
Q04728	mitochondrion	NA
P04819	ambiguous	NA
P04819	ambiguous	NA
P32862	ambiguous	NA
P38932	ambiguous	NA
P38788	ambiguous	NA
P38264	ambiguous	NA
P32567	ambiguous	NA
P11633	nucleus	NA
P38630	nucleus	NA
P36076	ambiguous	NA
P53633	Golgi apparatus	NA
P40414	ambiguous	NA
P11075	ambiguous	NA
P47015	mitochondrion	NA
P32569	nucleus	NA
P38274	ambiguous	NA
Q06567	mitochondrion	NA
P46671	ER	NA
P0C0T4	ambiguous	NA
Q3E792	ambiguous	NA
P39515	mitochondrion	MIM
P25343	ambiguous	NA
P48566	ambiguous	NA
P0CX47	ambiguous	NA
P0CX48	ambiguous	NA
P39993	ambiguous	NA
P53731	ambiguous	NA
P32453	mitochondrion	NA
P46682	ambiguous	NA
P46680	ambiguous	NA
P08004	plasma membrane	NA
P38278	nucleus	NA
P27801	vacuole	NA
P53063	nucleus	NA
P36166	NA	NA
P16387	mitochondrion	NA
P40210	ambiguous	NA
P38237	ambiguous	NA
P35844	ambiguous	NA
Q3E776	ambiguous	NA
P52923	ambiguous	NA
P42949	mitochondrion	MIM
P36161	nucleus	NA
Q12749	nucleus	NA
P53090	ambiguous	NA
Q00402	ambiguous	NA
P48561	nucleus	NA
Q99296	NA	NA
Q05775	ambiguous	NA
Q12069	mitochondrion	NA
P38174	ambiguous	NA
Q05123	nucleus	NA
P53960	NA	NA
P37302	vacuole	NA
P36531	mitochondrion	NA
P42845	ambiguous	NA
P36139	lipid droplet	NA
P04802	ambiguous	NA
P49089	NA	NA
Q06680	ambiguous	NA
Q08972	ambiguous	NA
P40214	NA	NA
P32893	ambiguous	NA
Q07923	ambiguous	NA
P40850	cytosol	NA
Q05919	ambiguous	NA
P01097	mitochondrion	NA
P36124	NA	NA
P47039	ambiguous	NA
Q04739	ambiguous	NA
P47029	ambiguous	NA
P47031	ambiguous	NA
P25583	nucleus	NA
P25558	NA	NA
P54784	nucleus	NA
P43610	nucleus	NA
P42937	ambiguous	NA
P48527	mitochondrion	NA
P53265	NA	NA
P00931	NA	NA
P32561	ambiguous	NA
P05744	ambiguous	NA
P41056	ambiguous	NA
Q12754	ambiguous	NA
P14693	mitochondrion	MOM
Q08562	nucleus	NA
P20049	NA	NA
Q06554	nucleus	NA
P25617	NA	NA
Q02884	ambiguous	NA
Q06891	NA	NA
P07263	ambiguous	NA
P14065	ambiguous	NA
P37370	ambiguous	NA
Q04412	ambiguous	NA
P19658	ambiguous	NA
P09436	ambiguous	NA
P47130	ambiguous	NA
P19882	mitochondrion	NA
P0C0V8	ambiguous	NA
Q3E754	ambiguous	NA
P36041	ambiguous	NA
Q06005	mitochondrion	NA
Q3E846	ambiguous	NA
Q12241	vacuole	NA
P47018	ambiguous	NA
P11914	mitochondrion	NA
P21827	nucleus	NA
P34218	nucleus	NA
Q12510	ambiguous	NA
P07149	NA	NA
P0CT04	ambiguous	NA
P25573	mitochondrion	MIM
P02309	nucleus	NA
P15565	ambiguous	NA
P15565	ambiguous	NA
P52871	ER	ER membrane
P53136	nucleus	NA
P23060	NA	NA
P23394	ambiguous	NA
P40040	NA	NA
P33203	nucleus	NA
P40341	mitochondrion	NA
Q12151	nucleus	NA
P27472	NA	NA
P15180	ambiguous	NA
P07251	mitochondrion	MIM
Q03330	nucleus	NA
Q12373	nucleus	NA
P38164	ambiguous	NA
P05759	ambiguous	NA
P23287	NA	NA
Q04925	ambiguous	NA
P14832	ambiguous	NA
P22217	ambiguous	NA
Q86ZR7	NA	NA
P25389	ambiguous	NA
P53958	ambiguous	NA
P53840	nucleus	NA
P33412	ambiguous	NA
Q06147	Golgi apparatus	NA
P46669	nucleus	NA
Q06820	NA	NA
Q00539	NA	NA
P29468	nucleus	NA
P10592	ambiguous	NA
P48562	NA	NA
P39967	NA	NA
P53844	ambiguous	NA
P07271	ambiguous	NA
P07271	ambiguous	NA
P47007	mitochondrion	NA
P35817	nucleus	NA
P20433	ambiguous	NA
P34761	NA	NA
P01120	plasma membrane	NA
P10081	ambiguous	NA
Q03063	nucleus	NA
P32604	NA	NA
P41834	ER	ER membrane
P53855	ambiguous	NA
P40531	Golgi apparatus	NA
Q03835	NA	NA
P50875	nucleus	NA
P38845	NA	NA
P05374	ER	ER membrane
P08067	mitochondrion	MIM
P38990	ambiguous	NA
Q06505	nucleus	NA
Q03956	ambiguous	NA
Q12374	mitochondrion	NA
Q02875	ambiguous	NA
P50947	nucleus	NA
P50105	nucleus	NA
Q12331	vacuole	NA
P39705	nucleus	NA
P53742	nucleus	NA
P17883	ambiguous	NA
P31755	ambiguous	NA
Q04002	nucleus	NA
P06701	nucleus	NA
Q06479	NA	NA
P22023	ER	ER lumen
P39008	ambiguous	NA
Q08231	nucleus	nuclear membrane
P46951	ambiguous	NA
P53865	ambiguous	NA
Q01329	nucleus	NA
P25846	mitochondrion	NA
P34160	ambiguous	NA
Q07622	NA	NA
P43603	ambiguous	NA
P43609	nucleus	NA
Q12074	NA	NA
P02992	mitochondrion	NA
P36037	ambiguous	NA
P32451	mitochondrion	NA
Q12049	nucleus	NA
P25632	nucleus	NA
P36009	nucleus	NA
Q12406	nucleus	NA
Q10740	ambiguous	NA
P35180	mitochondrion	MOM
P40185	mitochondrion	NA
P39083	NA	NA
P40496	mitochondrion	NA
P07143	mitochondrion	MIM
P32468	ambiguous	NA
Q01080	nucleus	NA
Q12402	ambiguous	NA
P07286	ER	ER membrane
P23641	mitochondrion	MIM
P20484	nucleus	NA
P47102	ambiguous	NA
P47117	ambiguous	NA
P09232	vacuole	NA
Q07844	nucleus	NA
Q06156	nucleus	NA
P22216	nucleus	NA
Q12363	ambiguous	NA
P39707	ambiguous	NA
P40328	NA	NA
P38920	nucleus	NA
P39007	ER	ER membrane
P38781	nucleus	NA
P38147	nucleus	NA
P53860	ambiguous	NA
P38714	mitochondrion	NA
Q03954	ambiguous	NA
Q12033	ambiguous	NA
P48360	mitochondrion	MIM
Q02892	nucleus	NA
P25555	ambiguous	NA
P36083	NA	NA
P40467	nucleus	NA
Q07807	ambiguous	NA
P38153	ambiguous	NA
Q06604	ambiguous	NA
P32562	NA	NA
P32644	ambiguous	NA
P38321	NA	NA
P39517	ambiguous	NA
P07172	NA	NA
P21965	NA	NA
P39720	nucleus	NA
P40368	nucleus	NA
P02407	ambiguous	NA
P14127	ambiguous	NA
P43577	NA	NA
Q03177	NA	NA
P00425	mitochondrion	MIM
P10507	mitochondrion	NA
P00925	ambiguous	NA
P38009	NA	NA
P53258	ambiguous	NA
Q12271	ambiguous	NA
P38626	mitochondrion	MOM
P32377	NA	NA
P40559	ambiguous	NA
P37267	mitochondrion	MIM
P33202	NA	NA
P32854	ambiguous	NA
P46943	mitochondrion	MIM
P45978	ambiguous	NA
P20449	ambiguous	NA
P05750	ambiguous	NA
P29295	ambiguous	NA
P20424	ambiguous	NA
P07213	mitochondrion	MOM
P43555	ambiguous	NA
P32558	nucleus	NA
Q06389	ambiguous	NA
P00359	ambiguous	NA
P25374	mitochondrion	NA
P11412	NA	NA
Q02887	ambiguous	NA
Q12495	nucleus	NA
P39077	ambiguous	NA
P38809	ambiguous	NA
Q00764	ambiguous	NA
Q12158	nucleus	NA
P32324	ambiguous	NA
Q08971	ambiguous	NA
Q06108	ambiguous	NA
P14843	NA	NA
P40395	Golgi apparatus	NA
P47079	ambiguous	NA
P09959	ambiguous	NA
P54113	NA	NA
P32799	mitochondrion	MIM
Q05946	nucleus	NA
P23255	nucleus	NA
P18888	nucleus	NA
Q08199	ER	ER lumen
Q05854	nucleus	NA
P54115	ambiguous	NA
P14742	NA	NA
P07245	ambiguous	NA
P19881	NA	NA
P32047	ambiguous	NA
Q07834	ambiguous	NA
P32347	ambiguous	NA
P41819	ambiguous	NA
P25386	ambiguous	NA
P49723	nucleus	NA
P38339	ambiguous	NA
P18562	NA	NA
P43579	nucleus	NA
P46675	ambiguous	NA
P12611	NA	NA
P32447	nucleus	NA
P36121	nucleus	NA
P40038	ambiguous	NA
P53959	Golgi apparatus	NA
P53072	ambiguous	NA
P50085	mitochondrion	MIM
P54000	nucleus	NA
P48564	mitochondrion	NA
P36081	ambiguous	NA
P36075	NA	NA
P32790	ambiguous	NA
P22543	ambiguous	NA
P10363	NA	NA
Q04632	Golgi apparatus	NA
P48361	ambiguous	NA
P33307	ambiguous	NA
Q07381	ambiguous	NA
Q04411	ambiguous	NA
P80428	nucleus	NA
Q06168	nucleus	NA
P39521	nucleus	NA
Q12234	Golgi apparatus	NA
P53974	ambiguous	NA
P28272	ambiguous	NA
Q12180	ambiguous	NA
P53917	NA	NA
P32583	NA	NA
P35845	ambiguous	NA
Q12523	ambiguous	NA
P38631	ambiguous	NA
P53866	ambiguous	NA
P53118	NA	NA
Q12680	NA	NA
P53278	NA	NA
P22134	nucleus	NA
Q00916	nucleus	NA
P53883	nucleus	NA
P0CX53	ambiguous	NA
P0CX54	ambiguous	NA
P38922	ambiguous	NA
P38968	ambiguous	NA
Q02753	ambiguous	NA
Q12672	ambiguous	NA
P32523	nucleus	NA
P05694	NA	NA
P32191	mitochondrion	NA
P17442	ambiguous	NA
P32776	nucleus	NA
Q12532	ambiguous	NA
P21538	nucleus	NA
Q08281	vacuole	NA
P52910	ambiguous	NA
P40157	ambiguous	NA
P14922	nucleus	NA
Q07949	plasma membrane	NA
P03965	ambiguous	NA
P38998	peroxisome	NA
P53951	Golgi apparatus	NA
P25623	ambiguous	NA
P07273	nucleus	NA
Q3E7Z5	NA	NA
P43599	NA	NA
P20447	nucleus	NA
P25694	ambiguous	NA
P39904	ambiguous	NA
P43565	ambiguous	NA
P38197	ambiguous	NA
Q08491	ambiguous	NA
P20967	mitochondrion	NA
P00360	ambiguous	NA
P40016	NA	NA
Q07532	ambiguous	NA
Q06214	nucleus	NA
Q02629	nucleus	NA
P39956	nucleus	NA
Q12275	ambiguous	NA
P32389	nucleus	NA
P12904	ambiguous	NA
P35195	ambiguous	NA
P47135	NA	NA
P40991	nucleus	NA
Q05359	ER	ER membrane
P07244	ambiguous	NA
P38011	ambiguous	NA
P07261	nucleus	NA
P21951	nucleus	NA
Q04439	ambiguous	NA
P38207	nucleus	NA
P47988	nucleus	NA
P31385	ambiguous	NA
P38069	Golgi apparatus	NA
Q06321	ambiguous	NA
P39009	nucleus	NA
P54838	NA	NA
P08566	ambiguous	NA
P14904	vacuole	NA
Q04177	nucleus	NA
P38306	NA	NA
Q04651	ambiguous	NA
Q07963	ambiguous	NA
P53953	ambiguous	NA
P09624	mitochondrion	NA
Q06436	ambiguous	NA
P36095	ambiguous	NA
P39103	mitochondrion	NA
Q06683	mitochondrion	NA
Q04491	ambiguous	NA
Q06892	mitochondrion	NA
Q03407	NA	NA
P39936	ambiguous	NA
Q04437	nucleus	NA
P41913	NA	NA
P53851	nucleus	NA
Q03012	nucleus	NA
Q07551	ambiguous	NA
Q06704	ambiguous	NA
P0CX31	ambiguous	NA
P0CX32	ambiguous	NA
P41940	ambiguous	NA
P53141	ambiguous	NA
P43593	NA	NA
P53886	ambiguous	NA
P05030	plasma membrane	NA
P35723	ER	ER membrane
Q99247	ambiguous	NA
Q03161	NA	NA
P53981	ambiguous	NA
P31376	nucleus	NA
P07278	ambiguous	NA
P53836	ambiguous	NA
Q06836	ambiguous	NA
Q06705	ambiguous	NA
P32591	nucleus	NA
P36024	ambiguous	NA
Q12460	nucleus	NA
P38352	NA	NA
P08018	ambiguous	NA
P40576	mitochondrion	MIM
P33775	ER	ER membrane
P39969	ambiguous	NA
P53165	nucleus	NA
P31539	ambiguous	NA
P32336	ambiguous	NA
P06773	NA	NA
P47083	nucleus	NA
P13663	NA	NA
Q06315	ambiguous	NA
Q03940	nucleus	NA
P40413	ambiguous	NA
P38970	NA	NA
Q12396	ambiguous	NA
P47035	nucleus	NA
P47136	ambiguous	NA
P07170	ambiguous	NA
Q99177	nucleus	NA
P32902	mitochondrion	NA
Q06679	nucleus	NA
P54781	ER	ER membrane
Q00362	NA	NA
P33334	nucleus	NA
Q08923	nucleus	NA
Q08985	ambiguous	NA
P40477	nucleus	NA
P07283	ambiguous	NA
Q03833	nucleus	NA
P13393	nucleus	NA
P53267	ambiguous	NA
Q04408	ambiguous	NA
P07264	NA	NA
Q12335	extracellular region	NA
P54787	ambiguous	NA
P34077	nucleus	NA
Q01802	mitochondrion	NA
P39732	ambiguous	NA
P38786	nucleus	NA
P39106	Golgi apparatus	NA
P36120	nucleus	NA
Q04585	NA	NA
P25385	ambiguous	NA
P36012	nucleus	NA
P36126	NA	NA
P47047	nucleus	NA
Q99216	ambiguous	NA
Q02201	ambiguous	NA
Q05787	ER	ER membrane
P38701	ambiguous	NA
P01123	ambiguous	NA
P38886	NA	NA
P04076	NA	NA
P38699	nucleus	NA
P36130	mitochondrion	MOM
Q02046	ambiguous	NA
Q08484	Golgi apparatus	NA
P32597	nucleus	NA
P38719	nucleus	NA
P23561	NA	NA
Q06639	nucleus	NA
P53094	ambiguous	NA
P39966	NA	NA
Q02939	nucleus	NA
P40348	nucleus	NA
Q08683	nucleus	NA
P38261	ambiguous	NA
Q08886	ambiguous	NA
P47142	ambiguous	NA
P35691	ambiguous	NA
P38089	NA	NA
P40353	ambiguous	NA
P21672	ambiguous	NA
P38353	ER	ER membrane
Q12317	ambiguous	NA
Q03782	nucleus	NA
P32333	ambiguous	NA
Q08446	NA	NA
P36049	nucleus	NA
P53201	nucleus	NA
P43583	ambiguous	NA
P0CX82	ambiguous	NA
P0CX83	ambiguous	NA
P25586	nucleus	NA
Q02792	nucleus	NA
P18900	mitochondrion	MIM
Q05949	nucleus	NA
P38086	nucleus	NA
P38221	ambiguous	NA
P25588	nucleus	NA
P22135	mitochondrion	NA
Q08225	ambiguous	NA
P43535	NA	NA
Q01476	NA	NA
P20095	nucleus	NA
P38068	NA	NA
Q04781	ambiguous	NA
P38629	nucleus	NA
Q12415	nucleus	NA
P38555	Golgi apparatus	NA
P39925	mitochondrion	MIM
P53238	ambiguous	NA
Q12481	nucleus	NA
P32861	NA	NA
P32335	mitochondrion	MIM
P27692	ambiguous	NA
Q12339	ambiguous	NA
P38041	NA	NA
P27809	Golgi apparatus	NA
P53297	ambiguous	NA
P47113	ambiguous	NA
P47176	ambiguous	NA
P25339	NA	NA
P43621	ambiguous	NA
P53303	ambiguous	NA
P29704	ER	ER membrane
P21771	mitochondrion	NA
P28495	NA	NA
Q12204	mitochondrion	NA
Q03660	Golgi apparatus	NA
Q12038	ambiguous	NA
P40358	ambiguous	NA
P53079	Golgi apparatus	NA
P40020	ambiguous	NA
Q03435	nucleus	NA
P06779	NA	NA
Q02457	nucleus	NA
P29547	ambiguous	NA
Q12464	nucleus	NA
P48237	mitochondrion	NA
Q12123	ambiguous	NA
P00546	NA	NA
P28817	mitochondrion	NA
Q12018	ambiguous	NA
P19736	nucleus	NA
Q2V2P4	vacuole	NA
P48582	ambiguous	NA
Q12200	vacuole	NA
P46944	ambiguous	NA
P47084	mitochondrion	NA
P38121	nucleus	NA
P12383	nucleus	NA
Q02486	ambiguous	NA
P40051	ambiguous	NA
Q12284	ER	ER membrane
Q03661	nucleus	NA
P40457	ambiguous	NA
Q08921	ambiguous	NA
Q05024	ambiguous	NA
P38850	nucleus	NA
P47077	nucleus	NA
P06102	ambiguous	NA
P43554	nucleus	NA
P28708	ambiguous	NA
P38713	ambiguous	NA
P53196	ambiguous	NA
P41277	ambiguous	NA
P39101	NA	NA
P40481	ambiguous	NA
P32828	nucleus	NA
P20485	ambiguous	NA
Q04178	ambiguous	NA
P53266	mitochondrion	MIM
P28241	mitochondrion	NA
Q05506	ambiguous	NA
Q03466	ambiguous	NA
Q03337	ambiguous	NA
P32892	nucleus	NA
P38625	ambiguous	NA
P07236	mitochondrion	NA
Q07657	ambiguous	NA
P15625	ambiguous	NA
P19812	NA	NA
Q12276	ambiguous	NA
P53064	nucleus	NA
P43638	ambiguous	NA
P52917	ambiguous	NA
Q12216	nucleus	NA
Q03441	ambiguous	NA
P36056	mitochondrion	NA
P00445	ambiguous	NA
P42843	ambiguous	NA
P38758	ambiguous	NA
P25618	ambiguous	NA
P50087	mitochondrion	MIM
P53195	Golgi apparatus	NA
Q04792	NA	NA
P35194	ambiguous	NA
Q12080	nucleus	NA
Q12176	nucleus	NA
Q03338	nucleus	NA
P00812	NA	NA
P07260	NA	NA
P43572	nucleus	NA
P47122	ambiguous	NA
Q07825	ambiguous	NA
P25298	ambiguous	NA
P53155	ambiguous	NA
Q02630	nucleus	NA
P32794	ambiguous	NA
P27514	vacuole	NA
P38720	ambiguous	NA
P40021	ambiguous	NA
Q03124	nucleus	NA
Q08204	nucleus	NA
P38349	ER	NA
P20053	nucleus	NA
P35177	nucleus	NA
P39079	ambiguous	NA
P20448	nucleus	NA
P24279	nucleus	NA
P17255	ambiguous	NA
Q07653	ambiguous	NA
P40582	ER	ER peripheral
P15700	ambiguous	NA
P53236	nucleus	NA
P48362	NA	NA
P0CX84	ambiguous	NA
P0CX85	ambiguous	NA
Q06678	mitochondrion	NA
P17157	ambiguous	NA
Q06698	ambiguous	NA
Q06440	NA	NA
P0CX45	ambiguous	NA
P0CX46	ambiguous	NA
P36046	mitochondrion	MIM
P40079	nucleus	NA
P53691	ambiguous	NA
P32337	ambiguous	NA
P32784	ER	ER membrane
P39013	ambiguous	NA
P34250	plasma membrane	NA
P34225	ambiguous	NA
P43639	NA	NA
P05737	ambiguous	NA
P33338	ambiguous	NA
P0CX25	ambiguous	NA
P0CX26	ambiguous	NA
P33418	ambiguous	NA
[truncated: 2,362 more rows]
