# Supplementary material for: MemPrep, a new technology for isolating organellar membranes provides fingerprints of lipid bilayer stress
Source: EMBO J. 2024 Mar 15;43(8):13. doi: 10.1038/s44318-024-00063-y (PMC11021466; doi:10.1038/s44318-024-00063-y)
Supplement: Supplementary file 2 — Source Data Fig. 1 [file 44318_2024_63_MOESM2_ESM.zip › Figure 1E_proteomics.xlsx]

## Sheet: proteomics
protein ID	gene name	qupm	replicate	fraction	signal sum	vsn norm	fold change over lysate	fold change over P100	subcellular location	sublocation
P30619	SEC1	13	rep1	lysate	55835000	2.63591e+07	1	0.564821	NA	NA
P30619	SEC1	13	rep1	P100	71213600	4.66681e+07	1.77047	1	NA	NA
P30619	SEC1	13	rep1	isolate	13645500	4.19972e+07	1.59327	0.899914	NA	NA
P30619	SEC1	13	rep2	lysate	58728600	2.70169e+07	1	0.544707	NA	NA
P30619	SEC1	13	rep2	P100	86580800	4.95991e+07	1.83585	1	NA	NA
P30619	SEC1	13	rep2	isolate	10184400	3.7833e+07	1.40034	0.762776	NA	NA
P30619	SEC1	13	rep3	lysate	60539300	2.5188e+07	1	0.551696	NA	NA
P30619	SEC1	13	rep3	P100	74713600	4.56556e+07	1.81259	1	NA	NA
P30619	SEC1	13	rep3	isolate	18550700	5.3914e+07	2.14046	1.18089	NA	NA
P39976	DLD3	18	rep1	lysate	392308000	1.85205e+08	1	3.65082	ambiguous	NA
P39976	DLD3	18	rep1	P100	77411600	5.07298e+07	0.273911	1	ambiguous	NA
P39976	DLD3	18	rep1	isolate	10529900	3.2542e+07	0.175708	0.641477	ambiguous	NA
P39976	DLD3	18	rep2	lysate	385710000	1.77439e+08	1	3.89959	ambiguous	NA
P39976	DLD3	18	rep2	P100	79428800	4.55019e+07	0.256437	1	ambiguous	NA
P39976	DLD3	18	rep2	isolate	10634900	3.95064e+07	0.222648	0.868237	ambiguous	NA
P39976	DLD3	18	rep3	lysate	436639000	1.81669e+08	1	4.30602	ambiguous	NA
P39976	DLD3	18	rep3	P100	69041400	4.21894e+07	0.232233	1	ambiguous	NA
P39976	DLD3	18	rep3	isolate	10861300	3.15664e+07	0.173758	0.748207	ambiguous	NA
Q6Q595	SCS22	3	rep1	lysate	7783460	3.67435e+06	1	0.41219	ambiguous	NA
Q6Q595	SCS22	3	rep1	P100	13603200	8.91423e+06	2.42607	1	ambiguous	NA
Q6Q595	SCS22	3	rep1	isolate	60568300	1.84399e+08	50.1854	20.6859	ambiguous	NA
Q6Q595	SCS22	3	rep2	lysate	6765310	3.11218e+06	1	0.362903	ambiguous	NA
Q6Q595	SCS22	3	rep2	P100	14970500	8.57579e+06	2.75556	1	ambiguous	NA
Q6Q595	SCS22	3	rep2	isolate	55020100	2.04385e+08	65.6725	23.8328	ambiguous	NA
Q6Q595	SCS22	3	rep3	lysate	9031300	3.75752e+06	1	0.428097	ambiguous	NA
Q6Q595	SCS22	3	rep3	P100	14364100	8.77725e+06	2.33592	1	ambiguous	NA
Q6Q595	SCS22	3	rep3	isolate	54183500	1.57473e+08	41.9088	17.941	ambiguous	NA
P25378	RHB1	2	rep1	lysate	6843110	3.23042e+06	1	1.43228	plasma membrane	NA
P25378	RHB1	2	rep1	P100	3442240	2.25544e+06	0.698189	1	plasma membrane	NA
P25378	RHB1	2	rep1	isolate	1032070	3.71794e+06	1.15092	1.64843	plasma membrane	NA
P25378	RHB1	2	rep2	lysate	7267800	3.34334e+06	1	1.57603	plasma membrane	NA
P25378	RHB1	2	rep2	P100	3703640	2.12136e+06	0.634504	1	plasma membrane	NA
P25378	RHB1	2	rep2	isolate	1486550	5.52293e+06	1.65192	2.60348	plasma membrane	NA
P25378	RHB1	2	rep3	lysate	8734590	3.63407e+06	1	1.84078	plasma membrane	NA
P25378	RHB1	2	rep3	P100	3231260	1.9742e+06	0.543249	1	plasma membrane	NA
P25378	RHB1	2	rep3	isolate	1288850	3.74618e+06	1.03085	1.89756	plasma membrane	NA
P17121	SAC7	9	rep1	lysate	41922700	1.97912e+07	1	0.547098	ambiguous	NA
P17121	SAC7	9	rep1	P100	55201600	3.61749e+07	1.82783	1	ambiguous	NA
P17121	SAC7	9	rep1	isolate	18674900	5.72605e+07	2.89322	1.58288	ambiguous	NA
P17121	SAC7	9	rep2	lysate	49834700	2.29255e+07	1	0.601631	ambiguous	NA
P17121	SAC7	9	rep2	P100	66517700	3.81055e+07	1.66215	1	ambiguous	NA
P17121	SAC7	9	rep2	isolate	13844700	5.14299e+07	2.24335	1.34967	ambiguous	NA
P17121	SAC7	9	rep3	lysate	54785000	2.27939e+07	1	0.63933	ambiguous	NA
P17121	SAC7	9	rep3	P100	58344500	3.56528e+07	1.56414	1	ambiguous	NA
P17121	SAC7	9	rep3	isolate	21991800	6.39148e+07	2.80403	1.7927	ambiguous	NA
P25374	NFS1	6	rep1	lysate	66508800	3.13981e+07	1	1.21827	mitochondrion	NA
P25374	NFS1	6	rep1	P100	39328500	2.57728e+07	0.820838	1	mitochondrion	NA
P25374	NFS1	6	rep1	isolate	1305230	4.54693e+06	0.144815	0.176424	mitochondrion	NA
P25374	NFS1	6	rep2	lysate	61475400	2.82806e+07	1	1.07748	mitochondrion	NA
P25374	NFS1	6	rep2	P100	45817300	2.62469e+07	0.928091	1	mitochondrion	NA
P25374	NFS1	6	rep2	isolate	1502300	5.58144e+06	0.197359	0.212651	mitochondrion	NA
P25374	NFS1	6	rep3	lysate	69669400	2.89867e+07	1	1.15617	mitochondrion	NA
P25374	NFS1	6	rep3	P100	41028600	2.50714e+07	0.864927	1	mitochondrion	NA
P25374	NFS1	6	rep3	isolate	2968480	8.62765e+06	0.297642	0.344124	mitochondrion	NA
P25376	AGP1	11	rep1	lysate	31145100	1.47032e+07	1	0.347223	plasma membrane	NA
P25376	AGP1	11	rep1	P100	64617000	4.23451e+07	2.87999	1	plasma membrane	NA
P25376	AGP1	11	rep1	isolate	23234000	7.10964e+07	4.83544	1.67898	plasma membrane	NA
P25376	AGP1	11	rep2	lysate	29563000	1.35998e+07	1	0.30449	plasma membrane	NA
P25376	AGP1	11	rep2	P100	77966800	4.46644e+07	3.28418	1	plasma membrane	NA
P25376	AGP1	11	rep2	isolate	22401300	8.32153e+07	6.11884	1.86312	plasma membrane	NA
P25376	AGP1	11	rep3	lysate	34449800	1.43332e+07	1	0.333999	plasma membrane	NA
P25376	AGP1	11	rep3	P100	70226900	4.29138e+07	2.99402	1	plasma membrane	NA
P25376	AGP1	11	rep3	isolate	23640600	6.87067e+07	4.79354	1.60104	plasma membrane	NA
P25371	ADP1	16	rep1	lysate	66738600	3.15066e+07	1	0.347789	ER	ER membrane
P25371	ADP1	16	rep1	P100	138238000	9.05912e+07	2.87531	1	ER	ER membrane
P25371	ADP1	16	rep1	isolate	78119200	2.37662e+08	7.54325	2.62346	ER	ER membrane
P25371	ADP1	16	rep2	lysate	58915500	2.71029e+07	1	0.2839	ER	ER membrane
P25371	ADP1	16	rep2	P100	166647000	9.54664e+07	3.52237	1	ER	ER membrane
P25371	ADP1	16	rep2	isolate	70886900	2.63325e+08	9.71576	2.7583	ER	ER membrane
P25371	ADP1	16	rep3	lysate	66770500	2.77806e+07	1	0.31655	ER	ER membrane
P25371	ADP1	16	rep3	P100	143616000	8.77604e+07	3.15906	1	ER	ER membrane
P25371	ADP1	16	rep3	isolate	91654100	2.66373e+08	9.58847	3.03523	ER	ER membrane
P25373	GRX1	3	rep1	lysate	74064700	3.49652e+07	1	3.02098	ambiguous	NA
P25373	GRX1	3	rep1	P100	17662100	1.15741e+07	0.331019	1	ambiguous	NA
P25373	GRX1	3	rep1	isolate	970623	3.53146e+06	0.100999	0.305116	ambiguous	NA
P25373	GRX1	3	rep2	lysate	106373000	4.89349e+07	1	3.3064	ambiguous	NA
P25373	GRX1	3	rep2	P100	25835600	1.48001e+07	0.302444	1	ambiguous	NA
P25373	GRX1	3	rep2	isolate	418908	1.55694e+06	0.0318166	0.105198	ambiguous	NA
P25373	GRX1	3	rep3	lysate	114247000	4.75337e+07	1	3.10449	ambiguous	NA
P25373	GRX1	3	rep3	P100	25056700	1.53113e+07	0.322114	1	ambiguous	NA
P25373	GRX1	3	rep3	isolate	3105520	9.02593e+06	0.189885	0.589496	ambiguous	NA
P25372	TRX3	4	rep1	lysate	62229700	2.9378e+07	1	1.17088	mitochondrion	NA
P25372	TRX3	4	rep1	P100	38287400	2.50905e+07	0.854058	1	mitochondrion	NA
P25372	TRX3	4	rep1	isolate	4471090	1.41547e+07	0.481813	0.564145	mitochondrion	NA
P25372	TRX3	4	rep2	lysate	72686300	3.34379e+07	1	1.26775	mitochondrion	NA
P25372	TRX3	4	rep2	P100	46042200	2.63758e+07	0.788798	1	mitochondrion	NA
P25372	TRX3	4	rep2	isolate	4810150	1.78692e+07	0.534398	0.677484	mitochondrion	NA
P25372	TRX3	4	rep3	lysate	78979200	3.28601e+07	1	1.58816	mitochondrion	NA
P25372	TRX3	4	rep3	P100	33859900	2.06907e+07	0.62966	1	mitochondrion	NA
P25372	TRX3	4	rep3	isolate	5392490	1.56725e+07	0.476946	0.757466	mitochondrion	NA
Q03048	COF1	4	rep1	lysate	223163000	1.05353e+08	1	5.03964	ambiguous	NA
Q03048	COF1	4	rep1	P100	31900400	2.09049e+07	0.198427	1	ambiguous	NA
Q03048	COF1	4	rep1	isolate	2406070	7.88776e+06	0.0748696	0.377316	ambiguous	NA
Q03048	COF1	4	rep2	lysate	261975000	1.20517e+08	1	5.71635	ambiguous	NA
Q03048	COF1	4	rep2	P100	36802800	2.10828e+07	0.174937	1	ambiguous	NA
Q03048	COF1	4	rep2	isolate	1514830	5.62798e+06	0.0466987	0.266946	ambiguous	NA
Q03048	COF1	4	rep3	lysate	275271000	1.1453e+08	1	6.09629	ambiguous	NA
Q03048	COF1	4	rep3	P100	30744200	1.87868e+07	0.164034	1	ambiguous	NA
Q03048	COF1	4	rep3	isolate	10050200	2.92091e+07	0.255036	1.55477	ambiguous	NA
Q06567	MCP2	5	rep1	lysate	30931600	1.46024e+07	1	0.658423	mitochondrion	NA
Q06567	MCP2	5	rep1	P100	33842800	2.21778e+07	1.51878	1	mitochondrion	NA
Q06567	MCP2	5	rep1	isolate	11162800	3.44627e+07	2.36007	1.55393	mitochondrion	NA
Q06567	MCP2	5	rep2	lysate	32593200	1.49938e+07	1	0.634903	mitochondrion	NA
Q06567	MCP2	5	rep2	P100	41224600	2.36159e+07	1.57504	1	mitochondrion	NA
Q06567	MCP2	5	rep2	isolate	10265900	3.81357e+07	2.54343	1.61483	mitochondrion	NA
Q06567	MCP2	5	rep3	lysate	35485100	1.47639e+07	1	0.655896	mitochondrion	NA
Q06567	MCP2	5	rep3	P100	36836300	2.25095e+07	1.52463	1	mitochondrion	NA
Q06567	MCP2	5	rep3	isolate	12667600	3.6816e+07	2.49365	1.63557	mitochondrion	NA
Q07963	UBR2	3	rep1	lysate	8928510	4.21492e+06	1	0.939981	ambiguous	NA
Q07963	UBR2	3	rep1	P100	6842980	4.48405e+06	1.06385	1	ambiguous	NA
Q07963	UBR2	3	rep1	isolate	1515360	5.18463e+06	1.23007	1.15624	ambiguous	NA
Q07963	UBR2	3	rep2	lysate	8608940	3.96031e+06	1	1.16332	ambiguous	NA
Q07963	UBR2	3	rep2	P100	5943170	3.40432e+06	0.859609	1	ambiguous	NA
Q07963	UBR2	3	rep2	isolate	1266870	4.70688e+06	1.18851	1.38262	ambiguous	NA
Q07963	UBR2	3	rep3	lysate	9382470	3.90363e+06	1	1.31772	ambiguous	NA
Q07963	UBR2	3	rep3	P100	4848410	2.96241e+06	0.758887	1	ambiguous	NA
Q07963	UBR2	3	rep3	isolate	1259040	3.65954e+06	0.937472	1.23532	ambiguous	NA
Q00246	RHO4	4	rep1	lysate	20149000	9.51203e+06	1	0.809017	plasma membrane	NA
Q00246	RHO4	4	rep1	P100	17941900	1.17575e+07	1.23607	1	plasma membrane	NA
Q00246	RHO4	4	rep1	isolate	5655270	1.77484e+07	1.86589	1.50954	plasma membrane	NA
Q00246	RHO4	4	rep2	lysate	18991300	8.73653e+06	1	0.740063	plasma membrane	NA
Q00246	RHO4	4	rep2	P100	20607600	1.18051e+07	1.35124	1	plasma membrane	NA
Q00246	RHO4	4	rep2	isolate	5326300	1.97865e+07	2.2648	1.6761	plasma membrane	NA
Q00246	RHO4	4	rep3	lysate	19358100	8.0541e+06	1	0.694469	plasma membrane	NA
Q00246	RHO4	4	rep3	P100	18979300	1.15975e+07	1.43995	1	plasma membrane	NA
Q00246	RHO4	4	rep3	isolate	6696780	1.94631e+07	2.41655	1.67822	plasma membrane	NA
Q00245	RHO3	4	rep1	lysate	23141900	1.0925e+07	1	0.728444	plasma membrane	NA
Q00245	RHO3	4	rep1	P100	22886200	1.49977e+07	1.37279	1	plasma membrane	NA
Q00245	RHO3	4	rep1	isolate	9851020	3.04817e+07	2.7901	2.03243	plasma membrane	NA
Q00245	RHO3	4	rep2	lysate	22513800	1.0357e+07	1	0.687455	plasma membrane	NA
Q00245	RHO3	4	rep2	P100	26299300	1.50657e+07	1.45464	1	plasma membrane	NA
Q00245	RHO3	4	rep2	isolate	11008900	4.08957e+07	3.94861	2.71449	plasma membrane	NA
Q00245	RHO3	4	rep3	lysate	24474200	1.01827e+07	1	0.697126	plasma membrane	NA
Q00245	RHO3	4	rep3	P100	23903700	1.46067e+07	1.43446	1	plasma membrane	NA
Q00245	RHO3	4	rep3	isolate	10106200	2.93719e+07	2.88448	2.01085	plasma membrane	NA
P40422	RPC10	3	rep1	lysate	73050400	3.44864e+07	1	1.18318	nucleus	NA
P40422	RPC10	3	rep1	P100	44477500	2.91471e+07	0.845177	1	nucleus	NA
P40422	RPC10	3	rep1	isolate	4173030	1.32501e+07	0.384214	0.454596	nucleus	NA
P40422	RPC10	3	rep2	lysate	91378900	4.20371e+07	1	1.16839	nucleus	NA
P40422	RPC10	3	rep2	P100	62804900	3.59786e+07	0.855877	1	nucleus	NA
P40422	RPC10	3	rep2	isolate	3396700	1.26186e+07	0.300177	0.350725	nucleus	NA
P40422	RPC10	3	rep3	lysate	98525600	4.09926e+07	1	1.02451	nucleus	NA
P40422	RPC10	3	rep3	P100	65477800	4.00118e+07	0.976072	1	nucleus	NA
P40422	RPC10	3	rep3	isolate	6185190	1.79763e+07	0.438525	0.449276	nucleus	NA
P48566	MSB3	4	rep1	lysate	17193400	8.11671e+06	1	0.637594	ambiguous	NA
P48566	MSB3	4	rep1	P100	19426200	1.27302e+07	1.5684	1	ambiguous	NA
P48566	MSB3	4	rep1	isolate	3279940	1.05398e+07	1.29853	0.827935	ambiguous	NA
P48566	MSB3	4	rep2	lysate	16927900	7.7873e+06	1	0.594876	ambiguous	NA
P48566	MSB3	4	rep2	P100	22851600	1.30906e+07	1.68102	1	ambiguous	NA
P48566	MSB3	4	rep2	isolate	2997560	1.11359e+07	1.43001	0.850678	ambiguous	NA
P48566	MSB3	4	rep3	lysate	19033100	7.91888e+06	1	0.630392	ambiguous	NA
P48566	MSB3	4	rep3	P100	20557400	1.25618e+07	1.58632	1	ambiguous	NA
P48566	MSB3	4	rep3	isolate	3596180	1.04519e+07	1.31987	0.832038	ambiguous	NA
P18496	ATP10	3	rep1	lysate	11137800	5.25791e+06	1	0.5631	mitochondrion	MIM
P18496	ATP10	3	rep1	P100	14249000	9.33744e+06	1.77588	1	mitochondrion	MIM
P18496	ATP10	3	rep1	isolate	2113290	6.99923e+06	1.33118	0.749588	mitochondrion	MIM
P18496	ATP10	3	rep2	lysate	10617200	4.88417e+06	1	0.497846	mitochondrion	MIM
P18496	ATP10	3	rep2	P100	17126000	9.81061e+06	2.00865	1	mitochondrion	MIM
P18496	ATP10	3	rep2	isolate	2097220	7.79139e+06	1.59523	0.794181	mitochondrion	MIM
P18496	ATP10	3	rep3	lysate	12271200	5.10551e+06	1	0.481138	mitochondrion	MIM
P18496	ATP10	3	rep3	P100	17365500	1.06113e+07	2.07841	1	mitochondrion	MIM
P18496	ATP10	3	rep3	isolate	3402800	9.88991e+06	1.9371	0.932013	mitochondrion	MIM
Q08748	YOR296W	7	rep1	lysate	18525200	8.74544e+06	1	0.532045	ambiguous	NA
Q08748	YOR296W	7	rep1	P100	25083200	1.64374e+07	1.87954	1	ambiguous	NA
Q08748	YOR296W	7	rep1	isolate	8767990	2.71949e+07	3.10961	1.65445	ambiguous	NA
Q08748	YOR296W	7	rep2	lysate	17241200	7.93142e+06	1	0.507656	ambiguous	NA
Q08748	YOR296W	7	rep2	P100	27273200	1.56236e+07	1.96984	1	ambiguous	NA
Q08748	YOR296W	7	rep2	isolate	8277670	3.075e+07	3.87698	1.96817	ambiguous	NA
Q08748	YOR296W	7	rep3	lysate	20512700	8.53449e+06	1	0.531794	ambiguous	NA
Q08748	YOR296W	7	rep3	P100	26263100	1.60485e+07	1.88043	1	ambiguous	NA
Q08748	YOR296W	7	rep3	isolate	9511310	2.7643e+07	3.23897	1.72247	ambiguous	NA
P38374	YSY6	2	rep1	lysate	16435700	7.75901e+06	1	0.324909	ER	ER membrane
P38374	YSY6	2	rep1	P100	36441000	2.38805e+07	3.07778	1	ER	ER membrane
P38374	YSY6	2	rep1	isolate	71746700	2.18323e+08	28.138	9.1423	ER	ER membrane
P38374	YSY6	2	rep2	lysate	13701400	6.303e+06	1	0.30581	ER	ER membrane
P38374	YSY6	2	rep2	P100	35978900	2.06108e+07	3.27	1	ER	ER membrane
P38374	YSY6	2	rep2	isolate	80351900	2.98485e+08	47.356	14.482	ER	ER membrane
P38374	YSY6	2	rep3	lysate	17526700	7.29213e+06	1	0.347366	ER	ER membrane
P38374	YSY6	2	rep3	P100	34354000	2.09927e+07	2.87881	1	ER	ER membrane
P38374	YSY6	2	rep3	isolate	83204700	2.41817e+08	33.1614	11.5191	ER	ER membrane
P21182	SPE2	3	rep1	lysate	52721600	2.48893e+07	1	9.95804	NA	NA
P21182	SPE2	3	rep1	P100	3814530	2.49942e+06	0.100421	1	NA	NA
P21182	SPE2	3	rep1	isolate	0	NA	NA	NA	NA	NA
P21182	SPE2	3	rep2	lysate	60702800	2.79251e+07	1	10.2361	NA	NA
P21182	SPE2	3	rep2	P100	4762780	2.72811e+06	0.0976937	1	NA	NA
P21182	SPE2	3	rep2	isolate	0	NA	NA	NA	NA	NA
P21182	SPE2	3	rep3	lysate	62313500	2.59262e+07	1	8.00637	NA	NA
P21182	SPE2	3	rep3	P100	5299720	3.2382e+06	0.124901	1	NA	NA
P21182	SPE2	3	rep3	isolate	1100990	3.2002e+06	0.123435	0.988267	NA	NA
P46784|Q08745	RPS10B|RPS10A	6	rep1	lysate	182806000	8.63011e+07	1	0.777037	NA	NA
P46784|Q08745	RPS10B|RPS10A	6	rep1	P100	169479000	1.11064e+08	1.28694	1	NA	NA
P46784|Q08745	RPS10B|RPS10A	6	rep1	isolate	5829600	1.82775e+07	0.211787	0.164567	NA	NA
P46784|Q08745	RPS10B|RPS10A	6	rep2	lysate	196662000	9.04707e+07	1	0.741382	NA	NA
P46784|Q08745	RPS10B|RPS10A	6	rep2	P100	213016000	1.2203e+08	1.34883	1	NA	NA
P46784|Q08745	RPS10B|RPS10A	6	rep2	isolate	6060940	2.25155e+07	0.24887	0.184508	NA	NA
P46784|Q08745	RPS10B|RPS10A	6	rep3	lysate	207548000	8.63527e+07	1	0.641984	NA	NA
P46784|Q08745	RPS10B|RPS10A	6	rep3	P100	220118000	1.34509e+08	1.55767	1	NA	NA
P46784|Q08745	RPS10B|RPS10A	6	rep3	isolate	6653040	1.9336e+07	0.223919	0.143752	NA	NA
Q08742	RDL2	5	rep1	lysate	40092800	1.89273e+07	1	0.65617	mitochondrion	NA
Q08742	RDL2	5	rep1	P100	44016800	2.88452e+07	1.52399	1	mitochondrion	NA
Q08742	RDL2	5	rep1	isolate	9385650	2.90694e+07	1.53584	1.00777	mitochondrion	NA
Q08742	RDL2	5	rep2	lysate	46269400	2.12853e+07	1	0.672234	mitochondrion	NA
Q08742	RDL2	5	rep2	P100	55272600	3.16636e+07	1.48758	1	mitochondrion	NA
Q08742	RDL2	5	rep2	isolate	8208920	3.04946e+07	1.43266	0.963082	mitochondrion	NA
Q08742	RDL2	5	rep3	lysate	47035500	1.95696e+07	1	0.781003	mitochondrion	NA
Q08742	RDL2	5	rep3	P100	41005100	2.5057e+07	1.2804	1	mitochondrion	NA
Q08742	RDL2	5	rep3	isolate	12775100	3.71285e+07	1.89725	1.48176	mitochondrion	NA
Q07953	SDO1	9	rep1	lysate	53152500	2.50927e+07	1	0.64475	ambiguous	NA
Q07953	SDO1	9	rep1	P100	59388200	3.89185e+07	1.55099	1	ambiguous	NA
Q07953	SDO1	9	rep1	isolate	1573330	5.36056e+06	0.21363	0.137738	ambiguous	NA
Q07953	SDO1	9	rep2	lysate	55557700	2.55582e+07	1	0.595849	ambiguous	NA
Q07953	SDO1	9	rep2	P100	74876100	4.28938e+07	1.67828	1	ambiguous	NA
Q07953	SDO1	9	rep2	isolate	2602300	9.66762e+06	0.378259	0.225385	ambiguous	NA
Q07953	SDO1	9	rep3	lysate	61596200	2.56277e+07	1	0.560439	ambiguous	NA
Q07953	SDO1	9	rep3	P100	74832100	4.5728e+07	1.78432	1	ambiguous	NA
Q07953	SDO1	9	rep3	isolate	1463840	4.25475e+06	0.166021	0.0930447	ambiguous	NA
P32915	SEC61	10	rep1	lysate	53830900	2.5413e+07	1	0.410113	ER	ER membrane
P32915	SEC61	10	rep1	P100	94557300	6.19659e+07	2.43835	1	ER	ER membrane
P32915	SEC61	10	rep1	isolate	255399000	7.75672e+08	30.5226	12.5177	ER	ER membrane
P32915	SEC61	10	rep2	lysate	47183000	2.17056e+07	1	0.381118	ER	ER membrane
P32915	SEC61	10	rep2	P100	99416800	5.69524e+07	2.62386	1	ER	ER membrane
P32915	SEC61	10	rep2	isolate	222492000	8.26495e+08	38.0775	14.512	ER	ER membrane
P32915	SEC61	10	rep3	lysate	56178800	2.33738e+07	1	0.436366	ER	ER membrane
P32915	SEC61	10	rep3	P100	87656300	5.35646e+07	2.29165	1	ER	ER membrane
P32915	SEC61	10	rep3	isolate	202246000	5.87784e+08	25.1472	10.9734	ER	ER membrane
P32917	STE5	7	rep1	lysate	18381300	8.67751e+06	1	0.958361	ambiguous	NA
P32917	STE5	7	rep1	P100	13817300	9.05453e+06	1.04345	1	ambiguous	NA
P32917	STE5	7	rep1	isolate	3567860	1.14136e+07	1.3153	1.26054	ambiguous	NA
P32917	STE5	7	rep2	lysate	16804500	7.73053e+06	1	0.938265	ambiguous	NA
P32917	STE5	7	rep2	P100	14382900	8.23917e+06	1.0658	1	ambiguous	NA
P32917	STE5	7	rep2	isolate	3305500	1.22798e+07	1.58848	1.49042	ambiguous	NA
P32917	STE5	7	rep3	lysate	17966200	7.47498e+06	1	0.903735	ambiguous	NA
P32917	STE5	7	rep3	P100	13536000	8.27121e+06	1.10652	1	ambiguous	NA
P32917	STE5	7	rep3	isolate	3820310	1.11033e+07	1.4854	1.3424	ambiguous	NA
P32916	SRP101	20	rep1	lysate	108728000	5.13295e+07	1	0.430223	ER	ER peripheral
P32916	SRP101	20	rep1	P100	182060000	1.19309e+08	2.32438	1	ER	ER peripheral
P32916	SRP101	20	rep1	isolate	459175000	1.39409e+09	27.1597	11.6847	ER	ER peripheral
P32916	SRP101	20	rep2	lysate	117109000	5.38738e+07	1	0.440329	ER	ER peripheral
P32916	SRP101	20	rep2	P100	213573000	1.22349e+08	2.27103	1	ER	ER peripheral
P32916	SRP101	20	rep2	isolate	401105000	1.48999e+09	27.6571	12.1782	ER	ER peripheral
P32916	SRP101	20	rep3	lysate	138690000	5.77035e+07	1	0.501621	ER	ER peripheral
P32916	SRP101	20	rep3	P100	188248000	1.15034e+08	1.99354	1	ER	ER peripheral
P32916	SRP101	20	rep3	isolate	431005000	1.25262e+09	21.7079	10.8891	ER	ER peripheral
P32266	MGM1	13	rep1	lysate	55424500	2.61653e+07	1	0.757459	ambiguous	NA
P32266	MGM1	13	rep1	P100	52712200	3.45435e+07	1.3202	1	ambiguous	NA
P32266	MGM1	13	rep1	isolate	14739500	4.53173e+07	1.73196	1.31189	ambiguous	NA
P32266	MGM1	13	rep2	lysate	59403600	2.73275e+07	1	0.716442	ambiguous	NA
P32266	MGM1	13	rep2	P100	66583600	3.81433e+07	1.39579	1	ambiguous	NA
P32266	MGM1	13	rep2	isolate	14040000	5.21554e+07	1.90853	1.36735	ambiguous	NA
P32266	MGM1	13	rep3	lysate	64217700	2.67185e+07	1	0.737285	ambiguous	NA
P32266	MGM1	13	rep3	P100	59303800	3.6239e+07	1.35633	1	ambiguous	NA
P32266	MGM1	13	rep3	isolate	17145400	4.98298e+07	1.865	1.37503	ambiguous	NA
P32913	VPS17	16	rep1	lysate	169105000	7.9833e+07	1	0.662462	ambiguous	NA
P32913	VPS17	16	rep1	P100	183892000	1.2051e+08	1.50952	1	ambiguous	NA
P32913	VPS17	16	rep1	isolate	10168400	3.14449e+07	0.393884	0.260933	ambiguous	NA
P32913	VPS17	16	rep2	lysate	178748000	8.22297e+07	1	0.630081	ambiguous	NA
P32913	VPS17	16	rep2	P100	227813000	1.30506e+08	1.5871	1	ambiguous	NA
P32913	VPS17	16	rep2	isolate	8847440	3.28665e+07	0.399692	0.251838	ambiguous	NA
P32913	VPS17	16	rep3	lysate	194217000	8.08062e+07	1	0.672	ambiguous	NA
P32913	VPS17	16	rep3	P100	196779000	1.20247e+08	1.48809	1	ambiguous	NA
P32913	VPS17	16	rep3	isolate	15711000	4.5661e+07	0.565068	0.379726	ambiguous	NA
P32264	PRO1	6	rep1	lysate	59405100	2.80445e+07	1	2.41704	ambiguous	NA
P32264	PRO1	6	rep1	P100	17705900	1.16028e+07	0.413729	1	ambiguous	NA
P32264	PRO1	6	rep1	isolate	1573860	5.36217e+06	0.191202	0.462142	ambiguous	NA
P32264	PRO1	6	rep2	lysate	63567500	2.9243e+07	1	2.50864	ambiguous	NA
P32264	PRO1	6	rep2	P100	20348900	1.16569e+07	0.398622	1	ambiguous	NA
P32264	PRO1	6	rep2	isolate	1766250	6.56193e+06	0.224393	0.562923	ambiguous	NA
P32264	PRO1	6	rep3	lysate	64811300	2.69654e+07	1	2.97343	ambiguous	NA
P32264	PRO1	6	rep3	P100	14841200	9.06879e+06	0.336312	1	ambiguous	NA
P32264	PRO1	6	rep3	isolate	2230840	6.48386e+06	0.240451	0.714964	ambiguous	NA
Q04439	MYO5	19	rep1	lysate	132727000	6.26592e+07	1	1.06304	ambiguous	NA
Q04439	MYO5	19	rep1	P100	89944900	5.89432e+07	0.940695	1	ambiguous	NA
Q04439	MYO5	19	rep1	isolate	36341700	1.10876e+08	1.7695	1.88106	ambiguous	NA
Q04439	MYO5	19	rep2	lysate	137683000	6.33385e+07	1	1.03013	ambiguous	NA
Q04439	MYO5	19	rep2	P100	107331000	6.14862e+07	0.970755	1	ambiguous	NA
Q04439	MYO5	19	rep2	isolate	33227100	1.2343e+08	1.94874	2.00744	ambiguous	NA
Q04439	MYO5	19	rep3	lysate	155623000	6.47487e+07	1	1.2271	ambiguous	NA
Q04439	MYO5	19	rep3	P100	86348700	5.27655e+07	0.814928	1	ambiguous	NA
Q04439	MYO5	19	rep3	isolate	38573000	1.12104e+08	1.73138	2.12458	ambiguous	NA
Q04430	CAB1	4	rep1	lysate	77759100	3.67093e+07	1	4.54984	ambiguous	NA
Q04430	CAB1	4	rep1	P100	12312300	8.06826e+06	0.219788	1	ambiguous	NA
Q04430	CAB1	4	rep1	isolate	3503260	1.12175e+07	0.305577	1.39033	ambiguous	NA
Q04430	CAB1	4	rep2	lysate	79976400	3.67916e+07	1	4.87231	ambiguous	NA
Q04430	CAB1	4	rep2	P100	13181900	7.55116e+06	0.205241	1	ambiguous	NA
Q04430	CAB1	4	rep2	isolate	3078570	1.14368e+07	0.310854	1.51458	ambiguous	NA
Q04430	CAB1	4	rep3	lysate	85569400	3.56021e+07	1	4.52737	ambiguous	NA
Q04430	CAB1	4	rep3	P100	12869200	7.86375e+06	0.220879	1	ambiguous	NA
Q04430	CAB1	4	rep3	isolate	3257770	9.46841e+06	0.265951	1.20406	ambiguous	NA
Q04431	KRE28	3	rep1	lysate	10103400	4.76958e+06	1	1.09416	ambiguous	NA
Q04431	KRE28	3	rep1	P100	6652360	4.35913e+06	0.913945	1	ambiguous	NA
Q04431	KRE28	3	rep1	isolate	1800570	6.05019e+06	1.2685	1.38793	ambiguous	NA
Q04431	KRE28	3	rep2	lysate	9211090	4.23732e+06	1	0.997055	ambiguous	NA
Q04431	KRE28	3	rep2	P100	7419100	4.24983e+06	1.00295	1	ambiguous	NA
Q04431	KRE28	3	rep2	isolate	1918390	7.12709e+06	1.68198	1.67703	ambiguous	NA
Q04431	KRE28	3	rep3	lysate	9741760	4.05311e+06	1	0.881122	ambiguous	NA
Q04431	KRE28	3	rep3	P100	7528150	4.59994e+06	1.13492	1	ambiguous	NA
Q04431	KRE28	3	rep3	isolate	2551340	7.41533e+06	1.82954	1.61205	ambiguous	NA
Q04432	HSP31	3	rep1	lysate	42117300	1.98831e+07	1	10.6848	ambiguous	NA
Q04432	HSP31	3	rep1	P100	2840150	1.86088e+06	0.0935909	1	ambiguous	NA
Q04432	HSP31	3	rep1	isolate	518569	2.15957e+06	0.108613	1.16051	ambiguous	NA
Q04432	HSP31	3	rep2	lysate	56970200	2.6208e+07	1	16.1524	ambiguous	NA
Q04432	HSP31	3	rep2	P100	2832900	1.62255e+06	0.0619102	1	ambiguous	NA
Q04432	HSP31	3	rep2	isolate	0	NA	NA	NA	ambiguous	NA
Q04432	HSP31	3	rep3	lysate	63150300	2.62743e+07	1	11.9978	ambiguous	NA
Q04432	HSP31	3	rep3	P100	3584300	2.18994e+06	0.0833489	1	ambiguous	NA
Q04432	HSP31	3	rep3	isolate	431042	1.25314e+06	0.0476945	0.572227	ambiguous	NA
P00546	CDC28	11	rep1	lysate	90048000	4.25108e+07	1	0.879543	NA	NA
P00546	CDC28	11	rep1	P100	73754000	4.83329e+07	1.13695	1	NA	NA
P00546	CDC28	11	rep1	isolate	18173200	5.57379e+07	1.31115	1.15321	NA	NA
P00546	CDC28	11	rep2	lysate	91847300	4.22526e+07	1	0.901011	NA	NA
P00546	CDC28	11	rep2	P100	81860000	4.68947e+07	1.10986	1	NA	NA
P00546	CDC28	11	rep2	isolate	16293900	6.0528e+07	1.43253	1.29072	NA	NA
P00546	CDC28	11	rep3	lysate	103113000	4.29013e+07	1	1.06153	NA	NA
P00546	CDC28	11	rep3	P100	66136700	4.04144e+07	0.942032	1	NA	NA
P00546	CDC28	11	rep3	isolate	17849100	5.18749e+07	1.20917	1.28358	NA	NA
P00549	CDC19	40	rep1	lysate	2725470000	1.28667e+09	1	5.30272	NA	NA
P00549	CDC19	40	rep1	P100	370263000	2.42644e+08	0.188583	1	NA	NA
P00549	CDC19	40	rep1	isolate	51811700	1.57824e+08	0.122661	0.650435	NA	NA
P00549	CDC19	40	rep2	lysate	2873910000	1.32209e+09	1	5.6276	NA	NA
P00549	CDC19	40	rep2	P100	410094000	2.34929e+08	0.177696	1	NA	NA
P00549	CDC19	40	rep2	isolate	45069600	1.67422e+08	0.126634	0.712646	NA	NA
P00549	CDC19	40	rep3	lysate	3313240000	1.37851e+09	1	5.82056	NA	NA
P00549	CDC19	40	rep3	P100	387569000	2.36835e+08	0.171805	1	NA	NA
P00549	CDC19	40	rep3	isolate	64975100	1.88836e+08	0.136986	0.797333	NA	NA
P25375	PRD1	11	rep1	lysate	135372000	6.39079e+07	1	5.13996	ambiguous	NA
P25375	PRD1	11	rep1	P100	18973500	1.24335e+07	0.194554	1	ambiguous	NA
P25375	PRD1	11	rep1	isolate	15092700	4.63892e+07	0.725875	3.73097	ambiguous	NA
P25375	PRD1	11	rep2	lysate	139468000	6.41596e+07	1	5.66202	ambiguous	NA
P25375	PRD1	11	rep2	P100	19781000	1.13316e+07	0.176615	1	ambiguous	NA
P25375	PRD1	11	rep2	isolate	13394200	4.97565e+07	0.77551	4.39096	ambiguous	NA
P25375	PRD1	11	rep3	lysate	161034000	6.7e+07	1	5.70318	ambiguous	NA
P25375	PRD1	11	rep3	P100	19225300	1.17478e+07	0.175341	1	ambiguous	NA
P25375	PRD1	11	rep3	isolate	13872100	4.03167e+07	0.601741	3.43184	ambiguous	NA
Q08562	ULS1	9	rep1	lysate	40077300	1.892e+07	1	0.658252	nucleus	NA
Q08562	ULS1	9	rep1	P100	43860600	2.87428e+07	1.51917	1	nucleus	NA
Q08562	ULS1	9	rep1	isolate	4822730	1.52218e+07	0.804536	0.529588	nucleus	NA
Q08562	ULS1	9	rep2	lysate	37563400	1.72803e+07	1	0.635217	nucleus	NA
Q08562	ULS1	9	rep2	P100	47487500	2.72037e+07	1.57426	1	nucleus	NA
Q08562	ULS1	9	rep2	isolate	4592600	1.7061e+07	0.987311	0.627157	nucleus	NA
Q08562	ULS1	9	rep3	lysate	42025600	1.74852e+07	1	0.535716	nucleus	NA
Q08562	ULS1	9	rep3	P100	53412500	3.26389e+07	1.86666	1	nucleus	NA
Q08562	ULS1	9	rep3	isolate	6631770	1.92742e+07	1.10232	0.590529	nucleus	NA
P04037	COX4	6	rep1	lysate	25685800	1.21259e+07	1	1.69194	mitochondrion	MIM
P04037	COX4	6	rep1	P100	10936800	7.16685e+06	0.591036	1	mitochondrion	MIM
P04037	COX4	6	rep1	isolate	3630440	1.16035e+07	0.956917	1.61905	mitochondrion	MIM
P04037	COX4	6	rep2	lysate	27723200	1.27535e+07	1	1.50199	mitochondrion	MIM
P04037	COX4	6	rep2	P100	14822600	8.49106e+06	0.665784	1	mitochondrion	MIM
P04037	COX4	6	rep2	isolate	3663890	1.36111e+07	1.06725	1.60299	mitochondrion	MIM
P04037	COX4	6	rep3	lysate	30116000	1.253e+07	1	1.36977	mitochondrion	MIM
P04037	COX4	6	rep3	P100	14970100	9.14756e+06	0.73005	1	mitochondrion	MIM
P04037	COX4	6	rep3	isolate	5433490	1.57917e+07	1.2603	1.72633	mitochondrion	MIM
P00729	PRC1	4	rep1	lysate	82414200	3.89069e+07	1	1.72785	vacuole	NA
P00729	PRC1	4	rep1	P100	34361200	2.25176e+07	0.578754	1	vacuole	NA
P00729	PRC1	4	rep1	isolate	21641200	6.62626e+07	1.7031	2.94271	vacuole	NA
P00729	PRC1	4	rep2	lysate	96088500	4.42037e+07	1	1.80292	vacuole	NA
P00729	PRC1	4	rep2	P100	42798900	2.45178e+07	0.554655	1	vacuole	NA
P00729	PRC1	4	rep2	isolate	21081000	7.83107e+07	1.77159	3.19404	vacuole	NA
P00729	PRC1	4	rep3	lysate	106460000	4.42938e+07	1	1.81478	vacuole	NA
P00729	PRC1	4	rep3	P100	39941900	2.44073e+07	0.551032	1	vacuole	NA
P00729	PRC1	4	rep3	isolate	20545400	5.97111e+07	1.34807	2.44645	vacuole	NA
P53153	LCL3	2	rep1	lysate	3543820	1.67285e+06	1	0.871458	mitochondrion	NA
P53153	LCL3	2	rep1	P100	2929760	1.9196e+06	1.1475	1	mitochondrion	NA
P53153	LCL3	2	rep1	isolate	1482340	5.08442e+06	3.03938	2.64869	mitochondrion	NA
P53153	LCL3	2	rep2	lysate	3181830	1.46367e+06	1	0.744426	mitochondrion	NA
P53153	LCL3	2	rep2	P100	3432730	1.96617e+06	1.34332	1	mitochondrion	NA
P53153	LCL3	2	rep2	isolate	1337600	4.96962e+06	3.39532	2.52757	mitochondrion	NA
P53153	LCL3	2	rep3	lysate	3249090	1.35176e+06	1	0.64585	mitochondrion	NA
P53153	LCL3	2	rep3	P100	3425660	2.093e+06	1.54835	1	mitochondrion	NA
P53153	LCL3	2	rep3	isolate	1406750	4.08883e+06	3.02481	1.95357	mitochondrion	NA
Q04178	HPT1	5	rep1	lysate	26703500	1.26064e+07	1	4.74392	ambiguous	NA
Q04178	HPT1	5	rep1	P100	4055560	2.65737e+06	0.210796	1	ambiguous	NA
Q04178	HPT1	5	rep1	isolate	1259980	4.4096e+06	0.349792	1.65939	ambiguous	NA
Q04178	HPT1	5	rep2	lysate	25460400	1.17125e+07	1	5.69638	ambiguous	NA
Q04178	HPT1	5	rep2	P100	3589770	2.05613e+06	0.17555	1	ambiguous	NA
Q04178	HPT1	5	rep2	isolate	990806	3.68138e+06	0.314312	1.79044	ambiguous	NA
Q04178	HPT1	5	rep3	lysate	30813200	1.28201e+07	1	4.43015	ambiguous	NA
Q04178	HPT1	5	rep3	P100	4736190	2.89383e+06	0.225726	1	ambiguous	NA
Q04178	HPT1	5	rep3	isolate	781079	2.27045e+06	0.1771	0.784582	ambiguous	NA
Q00816	REG1	14	rep1	lysate	126209000	5.95821e+07	1	2.35244	nucleus	NA
Q00816	REG1	14	rep1	P100	38649500	2.53278e+07	0.425091	1	nucleus	NA
Q00816	REG1	14	rep1	isolate	13223400	4.07162e+07	0.683363	1.60757	nucleus	NA
Q00816	REG1	14	rep2	lysate	131868000	6.06634e+07	1	2.54654	nucleus	NA
Q00816	REG1	14	rep2	P100	41584100	2.38219e+07	0.392689	1	nucleus	NA
Q00816	REG1	14	rep2	isolate	13442800	4.9937e+07	0.823182	2.09627	nucleus	NA
Q00816	REG1	14	rep3	lysate	142012000	5.90857e+07	1	2.45898	nucleus	NA
Q00816	REG1	14	rep3	P100	39322100	2.40286e+07	0.406673	1	nucleus	NA
Q00816	REG1	14	rep3	isolate	15386900	4.47191e+07	0.756852	1.86108	nucleus	NA
Q02875	SYH1	15	rep1	lysate	108745000	5.13375e+07	1	0.723577	ambiguous	NA
Q02875	SYH1	15	rep1	P100	108266000	7.09496e+07	1.38202	1	ambiguous	NA
Q02875	SYH1	15	rep1	isolate	14342000	4.4111e+07	0.859234	0.621722	ambiguous	NA
Q02875	SYH1	15	rep2	lysate	113230000	5.20893e+07	1	0.788126	ambiguous	NA
Q02875	SYH1	15	rep2	P100	115372000	6.60926e+07	1.26883	1	ambiguous	NA
Q02875	SYH1	15	rep2	isolate	12130900	4.50637e+07	0.865123	0.681826	ambiguous	NA
Q02875	SYH1	15	rep3	lysate	129215000	5.37613e+07	1	0.945563	ambiguous	NA
Q02875	SYH1	15	rep3	P100	93043200	5.68564e+07	1.05757	1	ambiguous	NA
Q02875	SYH1	15	rep3	isolate	16074800	4.67183e+07	0.868995	0.82169	ambiguous	NA
Q05471	SWR1	4	rep1	lysate	11202400	5.28841e+06	1	0.916602	nucleus	NA
Q05471	SWR1	4	rep1	P100	8804630	5.76958e+06	1.09099	1	nucleus	NA
Q05471	SWR1	4	rep1	isolate	2167920	7.16502e+06	1.35485	1.24186	nucleus	NA
Q05471	SWR1	4	rep2	lysate	12060400	5.54809e+06	1	0.949755	nucleus	NA
Q05471	SWR1	4	rep2	P100	10197700	5.8416e+06	1.0529	1	nucleus	NA
Q05471	SWR1	4	rep2	isolate	1737090	6.45361e+06	1.16321	1.10477	nucleus	NA
Q05471	SWR1	4	rep3	lysate	14008600	5.82838e+06	1	0.946908	nucleus	NA
Q05471	SWR1	4	rep3	P100	10073200	6.15517e+06	1.05607	1	nucleus	NA
Q05471	SWR1	4	rep3	isolate	2255760	6.55629e+06	1.12489	1.06517	nucleus	NA
P23900	FPS1	6	rep1	lysate	8827650	4.16731e+06	1	0.575424	ambiguous	NA
P23900	FPS1	6	rep1	P100	11051700	7.24215e+06	1.73785	1	ambiguous	NA
P23900	FPS1	6	rep1	isolate	16813400	5.16112e+07	12.3848	7.1265	ambiguous	NA
P23900	FPS1	6	rep2	lysate	7311850	3.36361e+06	1	0.53706	ambiguous	NA
P23900	FPS1	6	rep2	P100	10933300	6.26301e+06	1.86199	1	ambiguous	NA
P23900	FPS1	6	rep2	isolate	15003000	5.57327e+07	16.5693	8.89871	ambiguous	NA
P23900	FPS1	6	rep3	lysate	9096680	3.78472e+06	1	0.672459	ambiguous	NA
P23900	FPS1	6	rep3	P100	9210810	5.62818e+06	1.48708	1	ambiguous	NA
P23900	FPS1	6	rep3	isolate	15875600	4.61394e+07	12.191	8.19792	ambiguous	NA
P53045	ERG25	3	rep1	lysate	14620400	6.90202e+06	1	0.385245	ER	ER membrane
P53045	ERG25	3	rep1	P100	27339300	1.79159e+07	2.59575	1	ER	ER membrane
P53045	ERG25	3	rep1	isolate	74411200	2.26409e+08	32.8033	12.6373	ER	ER membrane
P53045	ERG25	3	rep2	lysate	14720300	6.77173e+06	1	0.347458	ER	ER membrane
P53045	ERG25	3	rep2	P100	34021200	1.94893e+07	2.87804	1	ER	ER membrane
P53045	ERG25	3	rep2	isolate	67202400	2.49639e+08	36.8648	12.809	ER	ER membrane
P53045	ERG25	3	rep3	lysate	18785100	7.8157e+06	1	0.417631	ER	ER membrane
P53045	ERG25	3	rep3	P100	30625700	1.87144e+07	2.39446	1	ER	ER membrane
P53045	ERG25	3	rep3	isolate	71545300	2.07931e+08	26.6043	11.1108	ER	ER membrane
Q04174	SMP3	2	rep1	lysate	1045210	493276	1	0.275624	ER	ER membrane
Q04174	SMP3	2	rep1	P100	2731490	1.78967e+06	3.62813	1	ER	ER membrane
Q04174	SMP3	2	rep1	isolate	13731400	4.22579e+07	85.6679	23.6122	ER	ER membrane
Q04174	SMP3	2	rep2	lysate	1233080	567180	1	0.290507	ER	ER membrane
Q04174	SMP3	2	rep2	P100	3408660	1.95238e+06	3.44226	1	ER	ER membrane
Q04174	SMP3	2	rep2	isolate	11522500	4.28036e+07	75.4675	21.9238	ER	ER membrane
Q04174	SMP3	2	rep3	lysate	1460450	607578	1	0.416481	ER	ER membrane
Q04174	SMP3	2	rep3	P100	2387890	1.45884e+06	2.40107	1	ER	ER membrane
Q04174	SMP3	2	rep3	isolate	10968900	3.18791e+07	52.4692	21.8524	ER	ER membrane
P19073	CDC42	3	rep1	lysate	27008300	1.27503e+07	1	0.540743	plasma membrane	NA
P19073	CDC42	3	rep1	P100	35981100	2.35791e+07	1.84931	1	plasma membrane	NA
P19073	CDC42	3	rep1	isolate	18548200	5.6876e+07	4.46077	2.41213	plasma membrane	NA
P19073	CDC42	3	rep2	lysate	30443900	1.40051e+07	1	0.544073	plasma membrane	NA
P19073	CDC42	3	rep2	P100	44934500	2.57412e+07	1.83799	1	plasma membrane	NA
P19073	CDC42	3	rep2	isolate	18954600	7.04118e+07	5.02758	2.73537	plasma membrane	NA
P19073	CDC42	3	rep3	lysate	31187500	1.29759e+07	1	0.562701	plasma membrane	NA
P19073	CDC42	3	rep3	P100	37737000	2.30599e+07	1.77714	1	plasma membrane	NA
P19073	CDC42	3	rep3	isolate	21226100	6.16894e+07	4.75417	2.67518	plasma membrane	NA
Q04177	UTP5	8	rep1	lysate	105326000	4.97234e+07	1	0.592631	nucleus	NA
Q04177	UTP5	8	rep1	P100	128032000	8.39029e+07	1.68739	1	nucleus	NA
Q04177	UTP5	8	rep1	isolate	23871600	7.30314e+07	1.46875	0.870428	nucleus	NA
Q04177	UTP5	8	rep2	lysate	106393000	4.89441e+07	1	0.552967	nucleus	NA
Q04177	UTP5	8	rep2	P100	154507000	8.85118e+07	1.80843	1	nucleus	NA
Q04177	UTP5	8	rep2	isolate	15326400	5.6934e+07	1.16325	0.643237	nucleus	NA
Q04177	UTP5	8	rep3	lysate	121966000	5.07453e+07	1	0.5837	nucleus	NA
Q04177	UTP5	8	rep3	P100	142269000	8.69373e+07	1.71321	1	nucleus	NA
Q04177	UTP5	8	rep3	isolate	23936900	6.95678e+07	1.37092	0.800207	nucleus	NA
P40169	YNL194C	4	rep1	lysate	7809080	3.68645e+06	1	0.404044	plasma membrane	NA
P40169	YNL194C	4	rep1	P100	13923100	9.12387e+06	2.47498	1	plasma membrane	NA
P40169	YNL194C	4	rep1	isolate	5181060	1.63093e+07	4.42413	1.78754	plasma membrane	NA
P40169	YNL194C	4	rep2	lysate	7596950	3.49476e+06	1	0.610789	plasma membrane	NA
P40169	YNL194C	4	rep2	P100	9988430	5.72172e+06	1.63723	1	plasma membrane	NA
P40169	YNL194C	4	rep2	isolate	2847780	1.05795e+07	3.02725	1.84901	plasma membrane	NA
P40169	YNL194C	4	rep3	lysate	5883690	2.44792e+06	1	0.511374	plasma membrane	NA
P40169	YNL194C	4	rep3	P100	7834170	4.78695e+06	1.95552	1	plasma membrane	NA
P40169	YNL194C	4	rep3	isolate	3504600	1.01858e+07	4.16099	2.12782	plasma membrane	NA
P40165	YNL200C	3	rep1	lysate	11629300	5.48994e+06	1	1.02185	ambiguous	NA
P40165	YNL200C	3	rep1	P100	8198790	5.37255e+06	0.978617	1	ambiguous	NA
P40165	YNL200C	3	rep1	isolate	1361530	4.71779e+06	0.859351	0.878127	ambiguous	NA
P40165	YNL200C	3	rep2	lysate	12703000	5.84371e+06	1	0.949077	ambiguous	NA
P40165	YNL200C	3	rep2	P100	10748700	6.15726e+06	1.05366	1	ambiguous	NA
P40165	YNL200C	3	rep2	isolate	251915	936611	0.160277	0.152115	ambiguous	NA
P40165	YNL200C	3	rep3	lysate	13378200	5.56609e+06	1	0.94749	ambiguous	NA
P40165	YNL200C	3	rep3	P100	9614010	5.87457e+06	1.05542	1	ambiguous	NA
P40165	YNL200C	3	rep3	isolate	1706570	4.96019e+06	0.891143	0.844349	ambiguous	NA
P40164	PSY2	7	rep1	lysate	33174200	1.56611e+07	1	2.28141	nucleus	NA
P40164	PSY2	7	rep1	P100	10475700	6.86468e+06	0.438326	1	nucleus	NA
P40164	PSY2	7	rep1	isolate	3680560	1.17556e+07	0.750622	1.71247	nucleus	NA
P40164	PSY2	7	rep2	lysate	35009700	1.61055e+07	1	2.48752	nucleus	NA
P40164	PSY2	7	rep2	P100	11302500	6.47451e+06	0.402006	1	nucleus	NA
P40164	PSY2	7	rep2	isolate	3104500	1.15332e+07	0.7161	1.78132	nucleus	NA
P40164	PSY2	7	rep3	lysate	36973400	1.53831e+07	1	2.28796	nucleus	NA
P40164	PSY2	7	rep3	P100	11003300	6.72353e+06	0.437071	1	nucleus	NA
P40164	PSY2	7	rep3	isolate	3626320	1.05395e+07	0.685134	1.56756	nucleus	NA
P40161	RTT106	8	rep1	lysate	36828800	1.73864e+07	1	2.04147	nucleus	NA
P40161	RTT106	8	rep1	P100	12996500	8.51664e+06	0.489844	1	nucleus	NA
P40161	RTT106	8	rep1	isolate	2378060	7.80276e+06	0.448784	0.916178	nucleus	NA
P40161	RTT106	8	rep2	lysate	38804400	1.78512e+07	1	2.27418	nucleus	NA
P40161	RTT106	8	rep2	P100	13702700	7.84951e+06	0.439719	1	nucleus	NA
P40161	RTT106	8	rep2	isolate	2133170	7.92494e+06	0.443945	1.00961	nucleus	NA
P40161	RTT106	8	rep3	lysate	44165700	1.83756e+07	1	1.99386	nucleus	NA
P40161	RTT106	8	rep3	P100	15082200	9.21607e+06	0.501539	1	nucleus	NA
P40161	RTT106	8	rep3	isolate	2588590	7.52359e+06	0.409434	0.816356	nucleus	NA
P40160	RIO2	9	rep1	lysate	82457800	3.89275e+07	1	1.09024	ambiguous	NA
P40160	RIO2	9	rep1	P100	54485300	3.57055e+07	0.91723	1	ambiguous	NA
P40160	RIO2	9	rep1	isolate	3334700	1.0706e+07	0.275023	0.299841	ambiguous	NA
P40160	RIO2	9	rep2	lysate	90566400	4.16634e+07	1	1.27519	ambiguous	NA
P40160	RIO2	9	rep2	P100	57033500	3.26723e+07	0.784199	1	ambiguous	NA
P40160	RIO2	9	rep2	isolate	2960530	1.09983e+07	0.263981	0.336625	ambiguous	NA
P40160	RIO2	9	rep3	lysate	95104900	3.95694e+07	1	1.20994	ambiguous	NA
P40160	RIO2	9	rep3	P100	53518300	3.27036e+07	0.826486	1	ambiguous	NA
P40160	RIO2	9	rep3	isolate	4650410	1.35158e+07	0.341572	0.413283	ambiguous	NA
P40309	KHA1	4	rep1	lysate	7256800	3.42572e+06	1	0.454103	ambiguous	NA
P40309	KHA1	4	rep1	P100	11512200	7.54393e+06	2.20215	1	ambiguous	NA
P40309	KHA1	4	rep1	isolate	21640000	6.6259e+07	19.3416	8.78308	ambiguous	NA
P40309	KHA1	4	rep2	lysate	6962850	3.20306e+06	1	0.465569	ambiguous	NA
P40309	KHA1	4	rep2	P100	12010100	6.87987e+06	2.14791	1	ambiguous	NA
P40309	KHA1	4	rep2	isolate	17604800	6.53976e+07	20.4173	9.50565	ambiguous	NA
P40309	KHA1	4	rep3	lysate	8249970	3.43244e+06	1	0.566513	ambiguous	NA
P40309	KHA1	4	rep3	P100	9915630	6.05888e+06	1.76518	1	ambiguous	NA
P40309	KHA1	4	rep3	isolate	18958900	5.51003e+07	16.0528	9.09414	ambiguous	NA
P40308	TGL3	6	rep1	lysate	21008500	9.91779e+06	1	0.736925	lipid droplet	NA
P40308	TGL3	6	rep1	P100	20537300	1.34584e+07	1.35699	1	lipid droplet	NA
P40308	TGL3	6	rep1	isolate	7315670	2.27874e+07	2.29763	1.69318	lipid droplet	NA
P40308	TGL3	6	rep2	lysate	19856500	9.13455e+06	1	0.793001	lipid droplet	NA
P40308	TGL3	6	rep2	P100	20108100	1.1519e+07	1.26103	1	lipid droplet	NA
P40308	TGL3	6	rep2	isolate	7695950	2.85891e+07	3.12978	2.48192	lipid droplet	NA
P40308	TGL3	6	rep3	lysate	22303800	9.27969e+06	1	0.787446	lipid droplet	NA
P40308	TGL3	6	rep3	P100	19285400	1.17846e+07	1.26993	1	lipid droplet	NA
P40308	TGL3	6	rep3	isolate	6296870	1.83009e+07	1.97214	1.55296	lipid droplet	NA
P33734	HIS7	18	rep1	lysate	277191000	1.3086e+08	1	8.57059	NA	NA
P33734	HIS7	18	rep1	P100	23299400	1.52684e+07	0.116678	1	NA	NA
P33734	HIS7	18	rep1	isolate	4788170	1.5117e+07	0.115521	0.990079	NA	NA
P33734	HIS7	18	rep2	lysate	307402000	1.41415e+08	1	9.3999	NA	NA
P33734	HIS7	18	rep2	P100	26261900	1.50443e+07	0.106384	1	NA	NA
P33734	HIS7	18	rep2	isolate	4387580	1.62994e+07	0.11526	1.08343	NA	NA
P33734	HIS7	18	rep3	lysate	325695000	1.35509e+08	1	7.78206	NA	NA
P33734	HIS7	18	rep3	P100	28496100	1.7413e+07	0.128501	1	NA	NA
P33734	HIS7	18	rep3	isolate	7877790	2.28955e+07	0.168959	1.31485	NA	NA
P40302	PRE5	11	rep1	lysate	151165000	7.13637e+07	1	2.52927	ambiguous	NA
P40302	PRE5	11	rep1	P100	43055300	2.82151e+07	0.39537	1	ambiguous	NA
P40302	PRE5	11	rep1	isolate	3783690	1.20686e+07	0.169114	0.427735	ambiguous	NA
P40302	PRE5	11	rep2	lysate	163150000	7.50541e+07	1	2.59306	ambiguous	NA
P40302	PRE5	11	rep2	P100	50525600	2.89442e+07	0.385644	1	ambiguous	NA
P40302	PRE5	11	rep2	isolate	3191160	1.18551e+07	0.157954	0.409584	ambiguous	NA
P40302	PRE5	11	rep3	lysate	180186000	7.49684e+07	1	2.53692	ambiguous	NA
P40302	PRE5	11	rep3	P100	48359200	2.95509e+07	0.394179	1	ambiguous	NA
P40302	PRE5	11	rep3	isolate	5856940	1.70223e+07	0.22706	0.576033	ambiguous	NA
P38968	SEC31	19	rep1	lysate	164495000	7.76567e+07	1	0.368985	ambiguous	NA
P38968	SEC31	19	rep1	P100	321152000	2.1046e+08	2.71014	1	ambiguous	NA
P38968	SEC31	19	rep1	isolate	22325700	6.83399e+07	0.880027	0.324717	ambiguous	NA
P38968	SEC31	19	rep2	lysate	172242000	7.92367e+07	1	0.36341	ambiguous	NA
P38968	SEC31	19	rep2	P100	380606000	2.18037e+08	2.75171	1	ambiguous	NA
P38968	SEC31	19	rep2	isolate	18911800	7.02528e+07	0.886619	0.322206	ambiguous	NA
P38968	SEC31	19	rep3	lysate	185859000	7.73287e+07	1	0.358852	ambiguous	NA
P38968	SEC31	19	rep3	P100	352638000	2.15489e+08	2.78667	1	ambiguous	NA
P38968	SEC31	19	rep3	isolate	16331900	4.74655e+07	0.613815	0.220269	ambiguous	NA
P38969	PNT1	3	rep1	lysate	6471290	3.05489e+06	1	0.798222	mitochondrion	MIM
P38969	PNT1	3	rep1	P100	5840530	3.82712e+06	1.25278	1	mitochondrion	MIM
P38969	PNT1	3	rep1	isolate	1861670	6.23561e+06	2.04119	1.62932	mitochondrion	MIM
P38969	PNT1	3	rep2	lysate	5615950	2.58344e+06	1	0.785851	mitochondrion	MIM
P38969	PNT1	3	rep2	P100	5739150	3.28744e+06	1.27251	1	mitochondrion	MIM
P38969	PNT1	3	rep2	isolate	2200250	8.17412e+06	3.16405	2.48647	mitochondrion	MIM
P38969	PNT1	3	rep3	lysate	6386310	2.65704e+06	1	0.646128	mitochondrion	MIM
P38969	PNT1	3	rep3	P100	6730060	4.11225e+06	1.54768	1	mitochondrion	MIM
P38969	PNT1	3	rep3	isolate	2559390	7.43872e+06	2.79963	1.80892	mitochondrion	MIM
P38966	YDR089W	10	rep1	lysate	24491300	1.1562e+07	1	0.368119	vacuole	NA
P38966	YDR089W	10	rep1	P100	47928000	3.14083e+07	2.71651	1	vacuole	NA
P38966	YDR089W	10	rep1	isolate	15356200	4.71889e+07	4.08138	1.50243	vacuole	NA
P38966	YDR089W	10	rep2	lysate	27159200	1.2494e+07	1	0.357831	vacuole	NA
P38966	YDR089W	10	rep2	P100	60950000	3.4916e+07	2.79462	1	vacuole	NA
P38966	YDR089W	10	rep2	isolate	14279500	5.30451e+07	4.24564	1.51922	vacuole	NA
P38966	YDR089W	10	rep3	lysate	38972600	1.62149e+07	1	0.485778	vacuole	NA
P38966	YDR089W	10	rep3	P100	54624100	3.33793e+07	2.05855	1	vacuole	NA
P38966	YDR089W	10	rep3	isolate	16415500	4.77085e+07	2.94226	1.42928	vacuole	NA
P38967	TAT2	3	rep1	lysate	3831360	1.8086e+06	1	0.272353	ambiguous	NA
P38967	TAT2	3	rep1	P100	10133800	6.64062e+06	3.6717	1	ambiguous	NA
P38967	TAT2	3	rep1	isolate	23034000	7.04895e+07	38.9747	10.6149	ambiguous	NA
P38967	TAT2	3	rep2	lysate	3440080	1.58247e+06	1	0.228172	ambiguous	NA
P38967	TAT2	3	rep2	P100	12107100	6.93544e+06	4.38267	1	ambiguous	NA
P38967	TAT2	3	rep2	isolate	21108600	7.84133e+07	49.5512	11.3062	ambiguous	NA
P38967	TAT2	3	rep3	lysate	3890960	1.61882e+06	1	0.222053	ambiguous	NA
P38967	TAT2	3	rep3	P100	11930700	7.29025e+06	4.50344	1	ambiguous	NA
P38967	TAT2	3	rep3	isolate	22254400	6.4678e+07	39.9538	8.87185	ambiguous	NA
P38616	YGP1	4	rep1	lysate	58716200	2.77193e+07	1	3.74375	extracellular region	NA
P38616	YGP1	4	rep1	P100	11298900	7.40415e+06	0.267112	1	extracellular region	NA
P38616	YGP1	4	rep1	isolate	2088620	6.92436e+06	0.249803	0.9352	extracellular region	NA
P38616	YGP1	4	rep2	lysate	76813000	3.53363e+07	1	3.69342	extracellular region	NA
P38616	YGP1	4	rep2	P100	16701400	9.56737e+06	0.270751	1	extracellular region	NA
P38616	YGP1	4	rep2	isolate	1173350	4.35948e+06	0.123371	0.455661	extracellular region	NA
P38616	YGP1	4	rep3	lysate	84765000	3.52674e+07	1	3.51629	extracellular region	NA
P38616	YGP1	4	rep3	P100	16413700	1.00297e+07	0.284391	1	extracellular region	NA
P38616	YGP1	4	rep3	isolate	2349440	6.82855e+06	0.193622	0.680832	extracellular region	NA
P38962	TVP23	2	rep1	lysate	14077300	6.64563e+06	1	0.327019	Golgi apparatus	NA
P38962	TVP23	2	rep1	P100	31010600	2.03218e+07	3.05792	1	Golgi apparatus	NA
P38962	TVP23	2	rep1	isolate	8247820	2.56163e+07	3.85461	1.26053	Golgi apparatus	NA
P38962	TVP23	2	rep2	lysate	14271800	6.56541e+06	1	0.261093	Golgi apparatus	NA
P38962	TVP23	2	rep2	P100	43895200	2.51458e+07	3.83005	1	Golgi apparatus	NA
P38962	TVP23	2	rep2	isolate	6364860	2.36445e+07	3.60137	0.940294	Golgi apparatus	NA
P38962	TVP23	2	rep3	lysate	17235100	7.1708e+06	1	0.286497	Golgi apparatus	NA
P38962	TVP23	2	rep3	P100	40959600	2.50292e+07	3.49043	1	Golgi apparatus	NA
P38962	TVP23	2	rep3	isolate	6920990	2.01148e+07	2.80509	0.803652	Golgi apparatus	NA
P38961	RRP8	9	rep1	lysate	82020700	3.87212e+07	1	0.535284	nucleus	NA
P38961	RRP8	9	rep1	P100	110384000	7.23376e+07	1.86817	1	nucleus	NA
P38961	RRP8	9	rep1	isolate	14346000	4.41231e+07	1.13951	0.609961	nucleus	NA
P38961	RRP8	9	rep2	lysate	92039900	4.23412e+07	1	0.539451	nucleus	NA
P38961	RRP8	9	rep2	P100	137012000	7.84895e+07	1.85374	1	nucleus	NA
P38961	RRP8	9	rep2	isolate	12319500	4.57643e+07	1.08084	0.583062	nucleus	NA
P38961	RRP8	9	rep3	lysate	98638100	4.10395e+07	1	0.573536	nucleus	NA
P38961	RRP8	9	rep3	P100	117097000	7.15552e+07	1.74357	1	nucleus	NA
P38961	RRP8	9	rep3	isolate	19393400	5.63631e+07	1.37339	0.787687	nucleus	NA
P15180	KRS1	30	rep1	lysate	829219000	3.91468e+08	1	6.36561	ambiguous	NA
P15180	KRS1	30	rep1	P100	93842300	6.14973e+07	0.157094	1	ambiguous	NA
P15180	KRS1	30	rep1	isolate	9322920	2.8879e+07	0.0737712	0.469598	ambiguous	NA
P15180	KRS1	30	rep2	lysate	858346000	3.94866e+08	1	7.24889	ambiguous	NA
P15180	KRS1	30	rep2	P100	95088200	5.44727e+07	0.137952	1	ambiguous	NA
P15180	KRS1	30	rep2	isolate	8999780	3.34324e+07	0.0846677	0.613747	ambiguous	NA
P15180	KRS1	30	rep3	lysate	929135000	3.86577e+08	1	5.61872	ambiguous	NA
P15180	KRS1	30	rep3	P100	112591000	6.88017e+07	0.177976	1	ambiguous	NA
P15180	KRS1	30	rep3	isolate	14588600	4.2399e+07	0.109678	0.61625	ambiguous	NA
Q03455	MSC2	2	rep1	lysate	8901560	4.2022e+06	1	0.684171	ambiguous	NA
Q03455	MSC2	2	rep1	P100	9372970	6.14203e+06	1.46162	1	ambiguous	NA
Q03455	MSC2	2	rep1	isolate	11287600	3.48415e+07	8.29125	5.67263	ambiguous	NA
Q03455	MSC2	2	rep2	lysate	7730700	3.55629e+06	1	0.61806	ambiguous	NA
Q03455	MSC2	2	rep2	P100	10044700	5.75396e+06	1.61797	1	ambiguous	NA
Q03455	MSC2	2	rep2	isolate	9890950	3.67429e+07	10.3318	6.38567	ambiguous	NA
Q03455	MSC2	2	rep3	lysate	9960510	4.14413e+06	1	0.745634	ambiguous	NA
Q03455	MSC2	2	rep3	P100	9095720	5.55785e+06	1.34114	1	ambiguous	NA
Q03455	MSC2	2	rep3	isolate	7588510	2.20548e+07	5.32193	3.96822	ambiguous	NA
Q12267	SMC4	23	rep1	lysate	106130000	5.0103e+07	1	0.778015	ambiguous	NA
Q12267	SMC4	23	rep1	P100	98269300	6.43985e+07	1.28532	1	ambiguous	NA
Q12267	SMC4	23	rep1	isolate	17518900	5.37522e+07	1.07283	0.834682	ambiguous	NA
Q12267	SMC4	23	rep2	lysate	103110000	4.74338e+07	1	0.731625	ambiguous	NA
Q12267	SMC4	23	rep2	P100	113174000	6.48335e+07	1.36682	1	ambiguous	NA
Q12267	SMC4	23	rep2	isolate	17880600	6.64222e+07	1.40031	1.0245	ambiguous	NA
Q12267	SMC4	23	rep3	lysate	118096000	4.91351e+07	1	0.778367	ambiguous	NA
Q12267	SMC4	23	rep3	P100	103303000	6.3126e+07	1.28474	1	ambiguous	NA
Q12267	SMC4	23	rep3	isolate	22437500	6.52101e+07	1.32716	1.03302	ambiguous	NA
P48559	YPT11	4	rep1	lysate	10510500	4.96177e+06	1	0.657185	ambiguous	NA
P48559	YPT11	4	rep1	P100	11521500	7.55003e+06	1.52164	1	ambiguous	NA
P48559	YPT11	4	rep1	isolate	17369900	5.33e+07	10.7422	7.05958	ambiguous	NA
P48559	YPT11	4	rep2	lysate	9344260	4.29858e+06	1	0.562443	ambiguous	NA
P48559	YPT11	4	rep2	P100	13341700	7.6427e+06	1.77796	1	ambiguous	NA
P48559	YPT11	4	rep2	isolate	14670200	5.44964e+07	12.6778	7.13052	ambiguous	NA
P48559	YPT11	4	rep3	lysate	11622600	4.83566e+06	1	0.610466	ambiguous	NA
P48559	YPT11	4	rep3	P100	12963300	7.92125e+06	1.63809	1	ambiguous	NA
P48559	YPT11	4	rep3	isolate	13697400	3.98089e+07	8.23237	5.02559	ambiguous	NA
Q03233	ADD37	3	rep1	lysate	21614200	1.02037e+07	1	0.712856	ambiguous	NA
Q03233	ADD37	3	rep1	P100	21842800	1.43139e+07	1.40281	1	ambiguous	NA
Q03233	ADD37	3	rep1	isolate	1852890	6.20897e+06	0.608499	0.433772	ambiguous	NA
Q03233	ADD37	3	rep2	lysate	24536900	1.12877e+07	1	0.716582	ambiguous	NA
Q03233	ADD37	3	rep2	P100	27497500	1.57521e+07	1.39551	1	ambiguous	NA
Q03233	ADD37	3	rep2	isolate	1669710	6.20332e+06	0.549565	0.393809	ambiguous	NA
Q03233	ADD37	3	rep3	lysate	27597100	1.1482e+07	1	0.699744	ambiguous	NA
Q03233	ADD37	3	rep3	P100	26852900	1.64089e+07	1.42909	1	ambiguous	NA
Q03233	ADD37	3	rep3	isolate	2134420	6.20364e+06	0.540291	0.378066	ambiguous	NA
Q06604	BSP1	11	rep1	lysate	58331000	2.75375e+07	1	0.686051	ambiguous	NA
Q06604	BSP1	11	rep1	P100	61250700	4.01391e+07	1.45762	1	ambiguous	NA
Q06604	BSP1	11	rep1	isolate	10667800	3.29605e+07	1.19693	0.821157	ambiguous	NA
Q06604	BSP1	11	rep2	lysate	59294900	2.72775e+07	1	0.628873	ambiguous	NA
Q06604	BSP1	11	rep2	P100	75716300	4.33751e+07	1.59015	1	ambiguous	NA
Q06604	BSP1	11	rep2	isolate	8514890	3.16312e+07	1.15961	0.729248	ambiguous	NA
Q06604	BSP1	11	rep3	lysate	68849300	2.86455e+07	1	0.659797	ambiguous	NA
Q06604	BSP1	11	rep3	P100	71048000	4.34156e+07	1.51562	1	ambiguous	NA
Q06604	BSP1	11	rep3	isolate	12922400	3.75566e+07	1.31108	0.865048	ambiguous	NA
Q06608	YPR172W	5	rep1	lysate	97142600	4.58601e+07	1	3.89947	ambiguous	NA
Q06608	YPR172W	5	rep1	P100	17946600	1.17606e+07	0.256445	1	ambiguous	NA
Q06608	YPR172W	5	rep1	isolate	5964130	1.86858e+07	0.407452	1.58885	ambiguous	NA
Q06608	YPR172W	5	rep2	lysate	109102000	5.01903e+07	1	4.0029	ambiguous	NA
Q06608	YPR172W	5	rep2	P100	21887800	1.25385e+07	0.249819	1	ambiguous	NA
Q06608	YPR172W	5	rep2	isolate	6381180	2.37051e+07	0.472304	1.89059	ambiguous	NA
Q06608	YPR172W	5	rep3	lysate	127760000	5.3156e+07	1	4.3884	ambiguous	NA
Q06608	YPR172W	5	rep3	P100	19822600	1.21128e+07	0.227873	1	ambiguous	NA
Q06608	YPR172W	5	rep3	isolate	7277460	2.11508e+07	0.3979	1.74615	ambiguous	NA
Q3E7B6	VMA9	2	rep1	lysate	6049050	2.85555e+06	1	0.444073	vacuole	NA
Q3E7B6	VMA9	2	rep1	P100	9812940	6.43036e+06	2.25188	1	vacuole	NA
Q3E7B6	VMA9	2	rep1	isolate	10382700	3.20953e+07	11.2396	4.99121	vacuole	NA
Q3E7B6	VMA9	2	rep2	lysate	4601400	2.11671e+06	1	0.321109	vacuole	NA
Q3E7B6	VMA9	2	rep2	P100	11507400	6.59189e+06	3.11421	1	vacuole	NA
Q3E7B6	VMA9	2	rep2	isolate	9530440	3.54037e+07	16.7258	5.37079	vacuole	NA
Q3E7B6	VMA9	2	rep3	lysate	5563210	2.31458e+06	1	0.300124	vacuole	NA
Q3E7B6	VMA9	2	rep3	P100	12621000	7.71208e+06	3.33196	1	vacuole	NA
Q3E7B6	VMA9	2	rep3	isolate	11208100	3.25743e+07	14.0735	4.22381	vacuole	NA
P16522	CDC23	5	rep1	lysate	12192700	5.75592e+06	1	0.659256	nucleus	NA
P16522	CDC23	5	rep1	P100	13323500	8.73093e+06	1.51686	1	nucleus	NA
P16522	CDC23	5	rep1	isolate	625147	2.48301e+06	0.431384	0.284392	nucleus	NA
P16522	CDC23	5	rep2	lysate	12232600	5.62731e+06	1	0.648843	nucleus	NA
P16522	CDC23	5	rep2	P100	15139900	8.67283e+06	1.5412	1	nucleus	NA
P16522	CDC23	5	rep2	isolate	654737	2.43298e+06	0.432352	0.280529	nucleus	NA
P16522	CDC23	5	rep3	lysate	13279600	5.52507e+06	1	0.658041	nucleus	NA
P16522	CDC23	5	rep3	P100	13740600	8.39624e+06	1.51966	1	nucleus	NA
P16522	CDC23	5	rep3	isolate	732985	2.13067e+06	0.385637	0.253765	nucleus	NA
P22543	VPS34	7	rep1	lysate	19087400	9.01085e+06	1	0.553256	ambiguous	NA
P22543	VPS34	7	rep1	P100	24853600	1.6287e+07	1.80748	1	ambiguous	NA
P22543	VPS34	7	rep1	isolate	3039200	9.80919e+06	1.0886	0.602273	ambiguous	NA
P22543	VPS34	7	rep2	lysate	17398400	8.00374e+06	1	0.481644	ambiguous	NA
P22543	VPS34	7	rep2	P100	29008200	1.66175e+07	2.07622	1	ambiguous	NA
P22543	VPS34	7	rep2	isolate	2653110	9.85637e+06	1.23147	0.59313	ambiguous	NA
P22543	VPS34	7	rep3	lysate	18725500	7.7909e+06	1	0.4872	ambiguous	NA
P22543	VPS34	7	rep3	P100	26169300	1.59912e+07	2.05254	1	ambiguous	NA
P22543	VPS34	7	rep3	isolate	3208440	9.32505e+06	1.19691	0.583138	ambiguous	NA
P16521	YEF3	45	rep1	lysate	1413800000	6.67444e+08	1	0.712238	ambiguous	NA
P16521	YEF3	45	rep1	P100	1429980000	9.37109e+08	1.40403	1	ambiguous	NA
P16521	YEF3	45	rep1	isolate	148563000	4.51445e+08	0.676379	0.481743	ambiguous	NA
P16521	YEF3	45	rep2	lysate	1453570000	6.68688e+08	1	0.736644	ambiguous	NA
P16521	YEF3	45	rep2	P100	1584570000	9.07749e+08	1.35751	1	ambiguous	NA
P16521	YEF3	45	rep2	isolate	158104000	5.87312e+08	0.878305	0.646998	ambiguous	NA
P16521	YEF3	45	rep3	lysate	1590340000	6.61679e+08	1	0.764795	ambiguous	NA
P16521	YEF3	45	rep3	P100	1415810000	8.65172e+08	1.30754	1	ambiguous	NA
P16521	YEF3	45	rep3	isolate	186923000	5.43251e+08	0.821019	0.627912	ambiguous	NA
Q12518	ENT1	9	rep1	lysate	52135800	2.46127e+07	1	0.85323	ambiguous	NA
Q12518	ENT1	9	rep1	P100	44018900	2.88465e+07	1.17202	1	ambiguous	NA
Q12518	ENT1	9	rep1	isolate	3526300	1.12874e+07	0.458601	0.391293	ambiguous	NA
Q12518	ENT1	9	rep2	lysate	59536900	2.73888e+07	1	0.966452	ambiguous	NA
Q12518	ENT1	9	rep2	P100	49470100	2.83395e+07	1.03471	1	ambiguous	NA
Q12518	ENT1	9	rep2	isolate	4882010	1.81361e+07	0.662172	0.639958	ambiguous	NA
Q12518	ENT1	9	rep3	lysate	63044800	2.62305e+07	1	1.02178	ambiguous	NA
Q12518	ENT1	9	rep3	P100	42010500	2.56714e+07	0.978686	1	ambiguous	NA
Q12518	ENT1	9	rep3	isolate	7486580	2.17585e+07	0.829514	0.847579	ambiguous	NA
Q12511	PTC5	13	rep1	lysate	63188700	2.98307e+07	1	0.945997	mitochondrion	NA
Q12511	PTC5	13	rep1	P100	48119300	3.15337e+07	1.05709	1	mitochondrion	NA
Q12511	PTC5	13	rep1	isolate	8290460	2.57457e+07	0.86306	0.816452	mitochondrion	NA
Q12511	PTC5	13	rep2	lysate	65677200	3.02135e+07	1	0.920542	mitochondrion	NA
Q12511	PTC5	13	rep2	P100	57293800	3.28215e+07	1.08632	1	mitochondrion	NA
Q12511	PTC5	13	rep2	isolate	8160310	3.0314e+07	1.00333	0.923604	mitochondrion	NA
Q12511	PTC5	13	rep3	lysate	72857100	3.0313e+07	1	0.917294	mitochondrion	NA
Q12511	PTC5	13	rep3	P100	54078800	3.30461e+07	1.09016	1	mitochondrion	NA
Q12511	PTC5	13	rep3	isolate	9965350	2.89625e+07	0.95545	0.876429	mitochondrion	NA
Q12512	ZPS1	4	rep1	lysate	12490600	5.89656e+06	1	3.0254	NA	NA
Q12512	ZPS1	4	rep1	P100	2974650	1.94902e+06	0.330535	1	NA	NA
Q12512	ZPS1	4	rep1	isolate	2990590	9.66166e+06	1.63853	4.9572	NA	NA
Q12512	ZPS1	4	rep2	lysate	22694400	1.04401e+07	1	3.02689	NA	NA
Q12512	ZPS1	4	rep2	P100	6021350	3.44911e+06	0.330372	1	NA	NA
Q12512	ZPS1	4	rep2	isolate	1757990	6.53125e+06	0.625595	1.89361	NA	NA
Q12512	ZPS1	4	rep3	lysate	18478300	7.68805e+06	1	2.88344	NA	NA
Q12512	ZPS1	4	rep3	P100	4363800	2.66627e+06	0.346808	1	NA	NA
Q12512	ZPS1	4	rep3	isolate	3007650	8.74149e+06	1.13702	3.27854	NA	NA
Q12513	TMA17	3	rep1	lysate	21299300	1.00551e+07	1	1.55002	ambiguous	NA
Q12513	TMA17	3	rep1	P100	9899500	6.48708e+06	0.645155	1	ambiguous	NA
Q12513	TMA17	3	rep1	isolate	473779	2.02364e+06	0.201255	0.311949	ambiguous	NA
Q12513	TMA17	3	rep2	lysate	32009900	1.47255e+07	1	1.85427	ambiguous	NA
Q12513	TMA17	3	rep2	P100	13863100	7.9414e+06	0.539296	1	ambiguous	NA
Q12513	TMA17	3	rep2	isolate	506228	1.88131e+06	0.127759	0.236899	ambiguous	NA
Q12513	TMA17	3	rep3	lysate	31254500	1.30037e+07	1	1.44486	ambiguous	NA
Q12513	TMA17	3	rep3	P100	14728600	8.99999e+06	0.692108	1	ambiguous	NA
Q12513	TMA17	3	rep3	isolate	341189	992005	0.0762861	0.110223	ambiguous	NA
Q12514	NOT5	13	rep1	lysate	88069400	4.15767e+07	1	0.459514	ambiguous	NA
Q12514	NOT5	13	rep1	P100	138068000	9.04798e+07	2.17621	1	ambiguous	NA
Q12514	NOT5	13	rep1	isolate	8023470	2.49355e+07	0.599746	0.275592	ambiguous	NA
Q12514	NOT5	13	rep2	lysate	95383100	4.38792e+07	1	0.492752	ambiguous	NA
Q12514	NOT5	13	rep2	P100	155445000	8.90492e+07	2.02942	1	ambiguous	NA
Q12514	NOT5	13	rep2	isolate	7286260	2.70672e+07	0.616857	0.303958	ambiguous	NA
Q12514	NOT5	13	rep3	lysate	101380000	4.21803e+07	1	0.479335	ambiguous	NA
Q12514	NOT5	13	rep3	P100	144004000	8.79975e+07	2.08622	1	ambiguous	NA
Q12514	NOT5	13	rep3	isolate	13309600	3.86819e+07	0.917061	0.439579	ambiguous	NA
Q12515	PAR32	7	rep1	lysate	75025900	3.5419e+07	1	0.652237	ambiguous	NA
Q12515	PAR32	7	rep1	P100	82865500	5.43039e+07	1.53319	1	ambiguous	NA
Q12515	PAR32	7	rep1	isolate	8877020	2.75258e+07	0.777149	0.506885	ambiguous	NA
Q12515	PAR32	7	rep2	lysate	82186800	3.78085e+07	1	0.679457	ambiguous	NA
Q12515	PAR32	7	rep2	P100	97134800	5.56451e+07	1.47176	1	ambiguous	NA
Q12515	PAR32	7	rep2	isolate	9661230	3.58895e+07	0.949246	0.644972	ambiguous	NA
Q12515	PAR32	7	rep3	lysate	86248800	3.58847e+07	1	0.660732	ambiguous	NA
Q12515	PAR32	7	rep3	P100	88877100	5.43106e+07	1.51347	1	ambiguous	NA
Q12515	PAR32	7	rep3	isolate	10836500	3.14943e+07	0.877653	0.579893	ambiguous	NA
Q12516	SRF1	6	rep1	lysate	17628000	8.32188e+06	1	0.609365	ambiguous	NA
Q12516	SRF1	6	rep1	P100	20839900	1.36567e+07	1.64105	1	ambiguous	NA
Q12516	SRF1	6	rep1	isolate	9948830	3.07786e+07	3.69851	2.25374	ambiguous	NA
Q12516	SRF1	6	rep2	lysate	17282400	7.95038e+06	1	0.626857	ambiguous	NA
Q12516	SRF1	6	rep2	P100	22139900	1.26829e+07	1.59526	1	ambiguous	NA
Q12516	SRF1	6	rep2	isolate	10028400	3.72535e+07	4.68575	2.9373	ambiguous	NA
Q12516	SRF1	6	rep3	lysate	19251500	8.00975e+06	1	0.698726	ambiguous	NA
Q12516	SRF1	6	rep3	P100	18759800	1.14634e+07	1.43118	1	ambiguous	NA
Q12516	SRF1	6	rep3	isolate	11361700	3.30207e+07	4.12257	2.88054	ambiguous	NA
Q12517	DCP1	5	rep1	lysate	49268700	2.32592e+07	1	1.19576	ambiguous	NA
Q12517	DCP1	5	rep1	P100	29682300	1.94513e+07	0.836286	1	ambiguous	NA
Q12517	DCP1	5	rep1	isolate	2892250	9.36322e+06	0.40256	0.481366	ambiguous	NA
Q12517	DCP1	5	rep2	lysate	56004500	2.57638e+07	1	1.25537	ambiguous	NA
Q12517	DCP1	5	rep2	P100	35825300	2.05228e+07	0.796577	1	ambiguous	NA
Q12517	DCP1	5	rep2	isolate	3522230	1.30849e+07	0.50788	0.637577	ambiguous	NA
Q12517	DCP1	5	rep3	lysate	63048900	2.62322e+07	1	1.35129	ambiguous	NA
Q12517	DCP1	5	rep3	P100	31768500	1.94127e+07	0.740035	1	ambiguous	NA
Q12517	DCP1	5	rep3	isolate	3704920	1.0768e+07	0.410487	0.554686	ambiguous	NA
P39702	VPS8	8	rep1	lysate	30189100	1.42519e+07	1	0.785906	Golgi apparatus	NA
P39702	VPS8	8	rep1	P100	27672600	1.81343e+07	1.27242	1	Golgi apparatus	NA
P39702	VPS8	8	rep1	isolate	6913980	2.15684e+07	1.51337	1.18937	Golgi apparatus	NA
P39702	VPS8	8	rep2	lysate	29234300	1.34486e+07	1	0.725588	Golgi apparatus	NA
P39702	VPS8	8	rep2	P100	32355000	1.85348e+07	1.37819	1	Golgi apparatus	NA
P39702	VPS8	8	rep2	isolate	3888380	1.4445e+07	1.07409	0.779346	Golgi apparatus	NA
P39702	VPS8	8	rep3	lysate	33600300	1.39797e+07	1	0.708904	Golgi apparatus	NA
P39702	VPS8	8	rep3	P100	32271700	1.97202e+07	1.41063	1	Golgi apparatus	NA
P39702	VPS8	8	rep3	isolate	4738780	1.37726e+07	0.985187	0.698403	Golgi apparatus	NA
P39705	NUP60	17	rep1	lysate	134400000	6.3449e+07	1	1.22103	nucleus	NA
P39705	NUP60	17	rep1	P100	79294300	5.19636e+07	0.818981	1	nucleus	NA
P39705	NUP60	17	rep1	isolate	16905300	5.18901e+07	0.817823	0.998585	nucleus	NA
P39705	NUP60	17	rep2	lysate	129374000	5.95161e+07	1	1.14056	nucleus	NA
P39705	NUP60	17	rep2	P100	91088500	5.21814e+07	0.876761	1	nucleus	NA
P39705	NUP60	17	rep2	isolate	17296300	6.42516e+07	1.07957	1.23131	nucleus	NA
P39705	NUP60	17	rep3	lysate	151324000	6.296e+07	1	1.10108	nucleus	NA
P39705	NUP60	17	rep3	P100	93572800	5.718e+07	0.908196	1	nucleus	NA
P39705	NUP60	17	rep3	isolate	22370600	6.50157e+07	1.03265	1.13703	nucleus	NA
P39704	ERP2	6	rep1	lysate	16780900	7.92197e+06	1	0.362743	ER	ER membrane
P39704	ERP2	6	rep1	P100	33325900	2.18391e+07	2.75678	1	ER	ER membrane
P39704	ERP2	6	rep1	isolate	53292000	1.62317e+08	20.4894	7.43238	ER	ER membrane
P39704	ERP2	6	rep2	lysate	16552500	7.6146e+06	1	0.333106	ER	ER membrane
P39704	ERP2	6	rep2	P100	39904000	2.28594e+07	3.00205	1	ER	ER membrane
P39704	ERP2	6	rep2	isolate	42421900	1.57586e+08	20.6953	6.89371	ER	ER membrane
P39704	ERP2	6	rep3	lysate	17277600	7.18848e+06	1	0.3349	ER	ER membrane
P39704	ERP2	6	rep3	P100	35126300	2.14646e+07	2.98597	1	ER	ER membrane
P39704	ERP2	6	rep3	isolate	44486700	1.29291e+08	17.9859	6.02347	ER	ER membrane
P39707	SEN34	3	rep1	lysate	18660200	8.80918e+06	1	0.899403	ambiguous	NA
P39707	SEN34	3	rep1	P100	14946400	9.79447e+06	1.11185	1	ambiguous	NA
P39707	SEN34	3	rep1	isolate	7037160	2.19422e+07	2.49084	2.24027	ambiguous	NA
P39707	SEN34	3	rep2	lysate	19266600	8.86317e+06	1	0.878188	ambiguous	NA
P39707	SEN34	3	rep2	P100	17618200	1.00926e+07	1.13871	1	ambiguous	NA
P39707	SEN34	3	rep2	isolate	5896440	2.19044e+07	2.4714	2.17035	ambiguous	NA
P39707	SEN34	3	rep3	lysate	22267700	9.26467e+06	1	0.955129	ambiguous	NA
P39707	SEN34	3	rep3	P100	15874000	9.69992e+06	1.04698	1	ambiguous	NA
P39707	SEN34	3	rep3	isolate	6259880	1.81934e+07	1.96374	1.87562	ambiguous	NA
P39706	SWD1	2	rep1	lysate	14714000	6.94621e+06	1	0.978536	nucleus	NA
P39706	SWD1	2	rep1	P100	10832600	7.09857e+06	1.02193	1	nucleus	NA
P39706	SWD1	2	rep1	isolate	1261260	4.41349e+06	0.635381	0.621743	nucleus	NA
P39706	SWD1	2	rep2	lysate	14709800	6.7669e+06	1	0.959445	nucleus	NA
P39706	SWD1	2	rep2	P100	12312200	7.05293e+06	1.04227	1	nucleus	NA
P39706	SWD1	2	rep2	isolate	1036300	3.85038e+06	0.569002	0.545926	nucleus	NA
P39706	SWD1	2	rep3	lysate	15559800	6.47377e+06	1	0.829937	nucleus	NA
P39706	SWD1	2	rep3	P100	12765400	7.80032e+06	1.20491	1	nucleus	NA
P39706	SWD1	2	rep3	isolate	1081250	3.14283e+06	0.485471	0.402911	nucleus	NA
Q08176	MIM1	2	rep1	lysate	10916500	5.15344e+06	1	0.757107	mitochondrion	MOM
Q08176	MIM1	2	rep1	P100	10387300	6.80675e+06	1.32082	1	mitochondrion	MOM
Q08176	MIM1	2	rep1	isolate	4906830	1.54771e+07	3.00325	2.27378	mitochondrion	MOM
Q08176	MIM1	2	rep2	lysate	10270700	4.72477e+06	1	0.70652	mitochondrion	MOM
Q08176	MIM1	2	rep2	P100	11674100	6.68739e+06	1.41539	1	mitochondrion	MOM
Q08176	MIM1	2	rep2	isolate	5368340	1.99427e+07	4.22087	2.98213	mitochondrion	MOM
Q08176	MIM1	2	rep3	lysate	11567100	4.81257e+06	1	0.721048	mitochondrion	MOM
Q08176	MIM1	2	rep3	P100	10922900	6.6744e+06	1.38687	1	mitochondrion	MOM
Q08176	MIM1	2	rep3	isolate	6548210	1.90314e+07	3.95451	2.85139	mitochondrion	MOM
Q08179	MDM38	27	rep1	lysate	196777000	9.28967e+07	1	0.688169	mitochondrion	MIM
Q08179	MDM38	27	rep1	P100	205990000	1.34991e+08	1.45313	1	mitochondrion	MIM
Q08179	MDM38	27	rep1	isolate	77724500	2.36464e+08	2.54545	1.7517	mitochondrion	MIM
Q08179	MDM38	27	rep2	lysate	198914000	9.15067e+07	1	0.664194	mitochondrion	MIM
Q08179	MDM38	27	rep2	P100	240494000	1.37771e+08	1.50558	1	mitochondrion	MIM
Q08179	MDM38	27	rep2	isolate	81860100	3.04088e+08	3.32312	2.2072	mitochondrion	MIM
Q08179	MDM38	27	rep3	lysate	221367000	9.21022e+07	1	0.647293	mitochondrion	MIM
Q08179	MDM38	27	rep3	P100	232848000	1.42288e+08	1.54489	1	mitochondrion	MIM
Q08179	MDM38	27	rep3	isolate	92045700	2.67511e+08	2.9045	1.88007	mitochondrion	MIM
Q00764	TPS1	9	rep1	lysate	128555000	6.06897e+07	1	1.28154	ambiguous	NA
Q00764	TPS1	9	rep1	P100	72264700	4.73569e+07	0.780312	1	ambiguous	NA
Q00764	TPS1	9	rep1	isolate	2884810	9.34064e+06	0.153908	0.197239	ambiguous	NA
Q00764	TPS1	9	rep2	lysate	149224000	6.86477e+07	1	1.2948	ambiguous	NA
Q00764	TPS1	9	rep2	P100	92549100	5.30181e+07	0.772321	1	ambiguous	NA
Q00764	TPS1	9	rep2	isolate	2909580	1.08091e+07	0.157457	0.203875	ambiguous	NA
Q00764	TPS1	9	rep3	lysate	165646000	6.89189e+07	1	1.64843	ambiguous	NA
Q00764	TPS1	9	rep3	P100	68418400	4.18087e+07	0.606637	1	ambiguous	NA
Q00764	TPS1	9	rep3	isolate	677231	1.96864e+06	0.0285646	0.0470868	ambiguous	NA
P40851	AXL1	7	rep1	lysate	21928500	1.03521e+07	1	0.519158	ambiguous	NA
P40851	AXL1	7	rep1	P100	30428300	1.99402e+07	1.9262	1	ambiguous	NA
P40851	AXL1	7	rep1	isolate	17792900	5.45838e+07	5.27272	2.73737	ambiguous	NA
P40851	AXL1	7	rep2	lysate	20363400	9.36774e+06	1	0.512346	ambiguous	NA
P40851	AXL1	7	rep2	P100	31917200	1.8284e+07	1.95181	1	ambiguous	NA
P40851	AXL1	7	rep2	isolate	15706700	5.83467e+07	6.22848	3.19113	ambiguous	NA
P40851	AXL1	7	rep3	lysate	22041800	9.17069e+06	1	0.510751	ambiguous	NA
P40851	AXL1	7	rep3	P100	29383500	1.79553e+07	1.9579	1	ambiguous	NA
P40851	AXL1	7	rep3	isolate	15499800	4.50472e+07	4.91209	2.50885	ambiguous	NA
P17695	GRX2	7	rep1	lysate	85661400	4.04399e+07	1	1.33513	ambiguous	NA
P17695	GRX2	7	rep1	P100	46220100	3.02891e+07	0.748989	1	ambiguous	NA
P17695	GRX2	7	rep1	isolate	102720000	3.12321e+08	7.72308	10.3113	ambiguous	NA
P17695	GRX2	7	rep2	lysate	115898000	5.33167e+07	1	1.38132	ambiguous	NA
P17695	GRX2	7	rep2	P100	67378100	3.85984e+07	0.723947	1	ambiguous	NA
P17695	GRX2	7	rep2	isolate	86987200	3.23134e+08	6.06064	8.37167	ambiguous	NA
P17695	GRX2	7	rep3	lysate	125863000	5.23667e+07	1	1.33294	ambiguous	NA
P17695	GRX2	7	rep3	P100	64291100	3.92866e+07	0.750221	1	ambiguous	NA
P17695	GRX2	7	rep3	isolate	108919000	3.1655e+08	6.04487	8.05745	ambiguous	NA
P08525	QCR8	2	rep1	lysate	13069200	6.16971e+06	1	0.583647	mitochondrion	MIM
P08525	QCR8	2	rep1	P100	16131300	1.0571e+07	1.71337	1	mitochondrion	MIM
P08525	QCR8	2	rep1	isolate	6001660	1.87997e+07	3.04709	1.77842	mitochondrion	MIM
P08525	QCR8	2	rep2	lysate	16500700	7.59077e+06	1	0.590244	mitochondrion	MIM
P08525	QCR8	2	rep2	P100	22449700	1.28604e+07	1.69421	1	mitochondrion	MIM
P08525	QCR8	2	rep2	isolate	6176540	2.29449e+07	3.02274	1.78415	mitochondrion	MIM
P08525	QCR8	2	rep3	lysate	17712600	7.36947e+06	1	0.594891	mitochondrion	MIM
P08525	QCR8	2	rep3	P100	20272800	1.23879e+07	1.68098	1	mitochondrion	MIM
P08525	QCR8	2	rep3	isolate	7964900	2.31487e+07	3.14116	1.86865	mitochondrion	MIM
P08524	ERG20	8	rep1	lysate	251465000	1.18715e+08	1	7.42347	NA	NA
P08524	ERG20	8	rep1	P100	24403200	1.59918e+07	0.134708	1	NA	NA
P08524	ERG20	8	rep1	isolate	3043310	9.82166e+06	0.0827334	0.614169	NA	NA
P08524	ERG20	8	rep2	lysate	259482000	1.1937e+08	1	7.82848	NA	NA
P08524	ERG20	8	rep2	P100	26617800	1.52482e+07	0.127739	1	NA	NA
P08524	ERG20	8	rep2	isolate	3589030	1.3333e+07	0.111695	0.874404	NA	NA
P08524	ERG20	8	rep3	lysate	289671000	1.20521e+08	1	6.70924	NA	NA
P08524	ERG20	8	rep3	P100	29396800	1.79634e+07	0.149048	1	NA	NA
P08524	ERG20	8	rep3	isolate	7052710	2.04976e+07	0.170075	1.14107	NA	NA
P43535	GCN20	23	rep1	lysate	320290000	1.51206e+08	1	0.937286	NA	NA
P43535	GCN20	23	rep1	P100	246172000	1.61324e+08	1.06691	1	NA	NA
P43535	GCN20	23	rep1	isolate	29736800	9.08312e+07	0.60071	0.563037	NA	NA
P43535	GCN20	23	rep2	lysate	351199000	1.61563e+08	1	1.00874	NA	NA
P43535	GCN20	23	rep2	P100	279582000	1.60163e+08	0.991339	1	NA	NA
P43535	GCN20	23	rep2	isolate	31606000	1.17408e+08	0.726703	0.733053	NA	NA
P43535	GCN20	23	rep3	lysate	383798000	1.59684e+08	1	0.971588	NA	NA
P43535	GCN20	23	rep3	P100	268956000	1.64353e+08	1.02924	1	NA	NA
P43535	GCN20	23	rep3	isolate	39791300	1.15645e+08	0.724215	0.703639	NA	NA
P42951	LSB6	5	rep1	lysate	11810400	5.57544e+06	1	0.671804	ambiguous	NA
P42951	LSB6	5	rep1	P100	12664700	8.2992e+06	1.48853	1	ambiguous	NA
P42951	LSB6	5	rep1	isolate	4568410	1.445e+07	2.59173	1.74114	ambiguous	NA
P42951	LSB6	5	rep2	lysate	10456600	4.81029e+06	1	0.567477	ambiguous	NA
P42951	LSB6	5	rep2	P100	14797400	8.47663e+06	1.76219	1	ambiguous	NA
P42951	LSB6	5	rep2	isolate	3604210	1.33894e+07	2.7835	1.57957	ambiguous	NA
P42951	LSB6	5	rep3	lysate	12162900	5.06046e+06	1	0.621084	ambiguous	NA
P42951	LSB6	5	rep3	P100	13334000	8.14778e+06	1.61009	1	ambiguous	NA
P42951	LSB6	5	rep3	isolate	4150420	1.20627e+07	2.38372	1.48049	ambiguous	NA
P15436	POL3	9	rep1	lysate	80846000	3.81666e+07	1	1.14416	nucleus	NA
P15436	POL3	9	rep1	P100	50902800	3.33578e+07	0.874004	1	nucleus	NA
P15436	POL3	9	rep1	isolate	6249920	1.95531e+07	0.512309	0.586163	nucleus	NA
P15436	POL3	9	rep2	lysate	82064500	3.77522e+07	1	1.11676	nucleus	NA
P15436	POL3	9	rep2	P100	59010800	3.38051e+07	0.895446	1	nucleus	NA
P15436	POL3	9	rep2	isolate	4572880	1.69878e+07	0.449981	0.502521	nucleus	NA
P15436	POL3	9	rep3	lysate	87515400	3.64117e+07	1	1.109	nucleus	NA
P15436	POL3	9	rep3	P100	53729800	3.28328e+07	0.90171	1	nucleus	NA
P15436	POL3	9	rep3	isolate	6488460	1.88577e+07	0.517902	0.574356	nucleus	NA
Q04603	DPB4	6	rep1	lysate	47044500	2.22092e+07	1	1.84837	nucleus	NA
Q04603	DPB4	6	rep1	P100	18335700	1.20156e+07	0.541018	1	nucleus	NA
Q04603	DPB4	6	rep1	isolate	1015890	3.66884e+06	0.165195	0.30534	nucleus	NA
Q04603	DPB4	6	rep2	lysate	51087500	2.35018e+07	1	1.9052	nucleus	NA
Q04603	DPB4	6	rep2	P100	21533600	1.23356e+07	0.524878	1	nucleus	NA
Q04603	DPB4	6	rep2	isolate	226793	843290	0.0358819	0.0683624	nucleus	NA
Q04603	DPB4	6	rep3	lysate	58630800	2.4394e+07	1	1.71255	nucleus	NA
Q04603	DPB4	6	rep3	P100	23310500	1.42442e+07	0.583924	1	nucleus	NA
Q04603	DPB4	6	rep3	isolate	1146180	3.33154e+06	0.136572	0.233887	nucleus	NA
Q04602	VBA4	5	rep1	lysate	14145300	6.67773e+06	1	0.297711	vacuole	NA
Q04602	VBA4	5	rep1	P100	34227900	2.24302e+07	3.35896	1	vacuole	NA
Q04602	VBA4	5	rep1	isolate	7113580	2.21741e+07	3.32061	0.988583	vacuole	NA
Q04602	VBA4	5	rep2	lysate	14168200	6.51775e+06	1	0.278709	vacuole	NA
Q04602	VBA4	5	rep2	P100	40822300	2.33855e+07	3.58797	1	vacuole	NA
Q04602	VBA4	5	rep2	isolate	7873910	2.92502e+07	4.48777	1.25078	vacuole	NA
Q04602	VBA4	5	rep3	lysate	14435800	6.00612e+06	1	0.244178	vacuole	NA
Q04602	VBA4	5	rep3	P100	40252900	2.45974e+07	4.09538	1	vacuole	NA
Q04602	VBA4	5	rep3	isolate	8915650	2.59118e+07	4.31423	1.05344	vacuole	NA
Q04601	APC4	3	rep1	lysate	6710510	3.16782e+06	1	0.790113	ambiguous	NA
Q04601	APC4	3	rep1	P100	6118570	4.00932e+06	1.26564	1	ambiguous	NA
Q04601	APC4	3	rep1	isolate	637771	2.52132e+06	0.795917	0.628864	ambiguous	NA
Q04601	APC4	3	rep2	lysate	5543360	2.55005e+06	1	0.64699	ambiguous	NA
Q04601	APC4	3	rep2	P100	6880700	3.9414e+06	1.54562	1	ambiguous	NA
Q04601	APC4	3	rep2	isolate	458639	1.70453e+06	0.668432	0.432468	ambiguous	NA
Q04601	APC4	3	rep3	lysate	7575290	3.15173e+06	1	0.813749	ambiguous	NA
Q04601	APC4	3	rep3	P100	6338700	3.87309e+06	1.22888	1	ambiguous	NA
Q04601	APC4	3	rep3	isolate	1012110	2.94189e+06	0.933422	0.759571	ambiguous	NA
Q04600	TMA64	10	rep1	lysate	110770000	5.22935e+07	1	0.708946	NA	NA
Q04600	TMA64	10	rep1	P100	112558000	7.37623e+07	1.41054	1	NA	NA
Q04600	TMA64	10	rep1	isolate	4307530	1.36583e+07	0.261186	0.185167	NA	NA
Q04600	TMA64	10	rep2	lysate	116405000	5.35499e+07	1	0.74379	NA	NA
Q04600	TMA64	10	rep2	P100	125677000	7.1996e+07	1.34447	1	NA	NA
Q04600	TMA64	10	rep2	isolate	3167830	1.17684e+07	0.219765	0.163459	NA	NA
Q04600	TMA64	10	rep3	lysate	129945000	5.40651e+07	1	0.695948	NA	NA
Q04600	TMA64	10	rep3	P100	127129000	7.76855e+07	1.43689	1	NA	NA
Q04600	TMA64	10	rep3	isolate	10740300	3.12148e+07	0.577356	0.401809	NA	NA
Q12359	ATO3	6	rep1	lysate	40076800	1.89198e+07	1	0.445163	plasma membrane	NA
Q12359	ATO3	6	rep1	P100	64854600	4.25008e+07	2.24637	1	plasma membrane	NA
Q12359	ATO3	6	rep1	isolate	19017000	5.82987e+07	3.08136	1.37171	plasma membrane	NA
Q12359	ATO3	6	rep2	lysate	33151700	1.52508e+07	1	0.409617	plasma membrane	NA
Q12359	ATO3	6	rep2	P100	64992400	3.72317e+07	2.4413	1	plasma membrane	NA
Q12359	ATO3	6	rep2	isolate	21819800	8.10552e+07	5.31483	2.17704	plasma membrane	NA
Q12359	ATO3	6	rep3	lysate	39157500	1.62919e+07	1	0.42964	plasma membrane	NA
Q12359	ATO3	6	rep3	P100	62054500	3.79199e+07	2.32753	1	plasma membrane	NA
Q12359	ATO3	6	rep3	isolate	29624800	8.60984e+07	5.28475	2.27054	plasma membrane	NA
P22768	ARG1	15	rep1	lysate	617021000	2.91291e+08	1	9.72307	ambiguous	NA
P22768	ARG1	15	rep1	P100	45716000	2.99587e+07	0.102848	1	ambiguous	NA
P22768	ARG1	15	rep1	isolate	5135030	1.61696e+07	0.0555102	0.53973	ambiguous	NA
P22768	ARG1	15	rep2	lysate	696803000	3.20551e+08	1	11.3265	ambiguous	NA
P22768	ARG1	15	rep2	P100	49402700	2.83009e+07	0.0882882	1	ambiguous	NA
P22768	ARG1	15	rep2	isolate	4887130	1.81551e+07	0.0566371	0.641503	ambiguous	NA
P22768	ARG1	15	rep3	lysate	741421000	3.08477e+08	1	10.1539	ambiguous	NA
P22768	ARG1	15	rep3	P100	49716200	3.03802e+07	0.0984845	1	ambiguous	NA
P22768	ARG1	15	rep3	isolate	9894810	2.87575e+07	0.0932243	0.946588	ambiguous	NA
P11433	CDC24	10	rep1	lysate	60819300	2.87122e+07	1	0.653268	NA	NA
P11433	CDC24	10	rep1	P100	67068400	4.39516e+07	1.53077	1	NA	NA
P11433	CDC24	10	rep1	isolate	24677100	7.5476e+07	2.62871	1.71725	NA	NA
P11433	CDC24	10	rep2	lysate	51352100	2.36235e+07	1	0.585033	NA	NA
P11433	CDC24	10	rep2	P100	70487700	4.03798e+07	1.70931	1	NA	NA
P11433	CDC24	10	rep2	isolate	20584000	7.64645e+07	3.2368	1.89363	NA	NA
P11433	CDC24	10	rep3	lysate	61874000	2.57433e+07	1	0.644928	NA	NA
P11433	CDC24	10	rep3	P100	65322100	3.99166e+07	1.55056	1	NA	NA
P11433	CDC24	10	rep3	isolate	28735400	8.35136e+07	3.24409	2.0922	NA	NA
Q08749	TIM18	3	rep1	lysate	15738200	7.42972e+06	1	0.75132	mitochondrion	MIM
Q08749	TIM18	3	rep1	P100	15090500	9.8889e+06	1.33099	1	mitochondrion	MIM
Q08749	TIM18	3	rep1	isolate	5580160	1.75205e+07	2.35816	1.77173	mitochondrion	MIM
Q08749	TIM18	3	rep2	lysate	16374400	7.53267e+06	1	0.700169	mitochondrion	MIM
Q08749	TIM18	3	rep2	P100	18780400	1.07584e+07	1.42823	1	mitochondrion	MIM
Q08749	TIM18	3	rep2	isolate	5832760	2.16679e+07	2.87652	2.01405	mitochondrion	MIM
Q08749	TIM18	3	rep3	lysate	18743900	7.79856e+06	1	0.719411	mitochondrion	MIM
Q08749	TIM18	3	rep3	P100	17740000	1.08402e+07	1.39003	1	mitochondrion	MIM
Q08749	TIM18	3	rep3	isolate	5972380	1.73578e+07	2.22578	1.60125	mitochondrion	MIM
P00163|P03873|P03879|Q9ZZW7	COB|BI2|BI4|BI3	2	rep1	lysate	15423000	7.28092e+06	1	1.03776	NA	NA
P00163|P03873|P03879|Q9ZZW7	COB|BI2|BI4|BI3	2	rep1	P100	10706600	7.016e+06	0.963614	1	NA	NA
P00163|P03873|P03879|Q9ZZW7	COB|BI2|BI4|BI3	2	rep1	isolate	3622630	1.15798e+07	1.59043	1.65048	NA	NA
P00163|P03873|P03879|Q9ZZW7	COB|BI2|BI4|BI3	2	rep2	lysate	16983300	7.81278e+06	1	0.906956	NA	NA
P00163|P03873|P03879|Q9ZZW7	COB|BI2|BI4|BI3	2	rep2	P100	15037700	8.61429e+06	1.10259	1	NA	NA
P00163|P03873|P03879|Q9ZZW7	COB|BI2|BI4|BI3	2	rep2	isolate	2424740	9.00804e+06	1.15299	1.04571	NA	NA
P00163|P03873|P03879|Q9ZZW7	COB|BI2|BI4|BI3	2	rep3	lysate	17535800	7.29591e+06	1	0.93304	NA	NA
P00163|P03873|P03879|Q9ZZW7	COB|BI2|BI4|BI3	2	rep3	P100	12796800	7.8195e+06	1.07177	1	NA	NA
P00163|P03873|P03879|Q9ZZW7	COB|BI2|BI4|BI3	2	rep3	isolate	2939510	8.54346e+06	1.17099	1.09258	NA	NA
Q08746	RRS1	2	rep1	lysate	15852000	7.48345e+06	1	0.476188	nucleus	NA
Q08746	RRS1	2	rep1	P100	23981300	1.57153e+07	2.10001	1	nucleus	NA
Q08746	RRS1	2	rep1	isolate	7746910	2.40962e+07	3.21993	1.53329	nucleus	NA
Q08746	RRS1	2	rep2	lysate	16379000	7.53479e+06	1	0.601479	nucleus	NA
Q08746	RRS1	2	rep2	P100	21867900	1.25271e+07	1.66257	1	nucleus	NA
Q08746	RRS1	2	rep2	isolate	5576100	2.07144e+07	2.74917	1.65357	nucleus	NA
Q08746	RRS1	2	rep3	lysate	15349100	6.38611e+06	1	0.506378	nucleus	NA
Q08746	RRS1	2	rep3	P100	20638400	1.26113e+07	1.97481	1	nucleus	NA
Q08746	RRS1	2	rep3	isolate	7212240	2.09612e+07	3.28231	1.66209	nucleus	NA
P38088-2	GRS1	32	rep1	lysate	780832000	3.68625e+08	1	5.72417	NA	NA
P38088-2	GRS1	32	rep1	P100	98268400	6.43979e+07	0.174698	1	NA	NA
P38088-2	GRS1	32	rep1	isolate	8859560	2.74728e+07	0.0745279	0.426611	NA	NA
P38088-2	GRS1	32	rep2	lysate	821278000	3.77814e+08	1	6.54289	NA	NA
P38088-2	GRS1	32	rep2	P100	100799000	5.77442e+07	0.152838	1	NA	NA
P38088-2	GRS1	32	rep2	isolate	6102830	2.26711e+07	0.060006	0.392612	NA	NA
P38088-2	GRS1	32	rep3	lysate	880570000	3.66371e+08	1	5.66282	NA	NA
P38088-2	GRS1	32	rep3	P100	105875000	6.46976e+07	0.17659	1	NA	NA
P38088-2	GRS1	32	rep3	isolate	12304500	3.57608e+07	0.097608	0.552737	NA	NA
P89105	CTR9	17	rep1	lysate	239985000	1.13295e+08	1	1.56426	nucleus	NA
P89105	CTR9	17	rep1	P100	110521000	7.24274e+07	0.639282	1	nucleus	NA
P89105	CTR9	17	rep1	isolate	18178800	5.57549e+07	0.492122	0.769804	nucleus	NA
P89105	CTR9	17	rep2	lysate	241958000	1.11308e+08	1	1.70796	nucleus	NA
P89105	CTR9	17	rep2	P100	113762000	6.51703e+07	0.585494	1	nucleus	NA
P89105	CTR9	17	rep2	isolate	20578100	7.64426e+07	0.686765	1.17297	nucleus	NA
P89105	CTR9	17	rep3	lysate	273555000	1.13816e+08	1	1.64301	nucleus	NA
P89105	CTR9	17	rep3	P100	113362000	6.92728e+07	0.60864	1	nucleus	NA
P89105	CTR9	17	rep3	isolate	19631300	5.70545e+07	0.501289	0.823621	nucleus	NA
P89102	SEC5	17	rep1	lysate	74398100	3.51226e+07	1	0.480949	NA	NA
P89102	SEC5	17	rep1	P100	111437000	7.30277e+07	2.07922	1	NA	NA
P89102	SEC5	17	rep1	isolate	38870000	1.18549e+08	3.37528	1.62334	NA	NA
P89102	SEC5	17	rep2	lysate	67564900	3.10819e+07	1	0.450329	NA	NA
P89102	SEC5	17	rep2	P100	120483000	6.90205e+07	2.2206	1	NA	NA
P89102	SEC5	17	rep2	isolate	28834700	1.07114e+08	3.44617	1.55191	NA	NA
P89102	SEC5	17	rep3	lysate	82500500	3.43252e+07	1	0.504285	NA	NA
P89102	SEC5	17	rep3	P100	111389000	6.80671e+07	1.98301	1	NA	NA
P89102	SEC5	17	rep3	isolate	38379900	1.11543e+08	3.2496	1.63872	NA	NA
P50094	IMD4	9	rep1	lysate	321497000	1.51776e+08	1	5.53823	ambiguous	NA
P50094	IMD4	9	rep1	P100	41819400	2.74052e+07	0.180563	1	ambiguous	NA
P50094	IMD4	9	rep1	isolate	11671300	3.60059e+07	0.23723	1.31384	ambiguous	NA
P50094	IMD4	9	rep2	lysate	326144000	1.50037e+08	1	6.23883	ambiguous	NA
P50094	IMD4	9	rep2	P100	41980300	2.40488e+07	0.160287	1	ambiguous	NA
P50094	IMD4	9	rep2	isolate	8167680	3.03414e+07	0.202227	1.26166	ambiguous	NA
P50094	IMD4	9	rep3	lysate	385088000	1.6022e+08	1	5.45092	ambiguous	NA
P50094	IMD4	9	rep3	P100	48101100	2.93932e+07	0.183455	1	ambiguous	NA
P50094	IMD4	9	rep3	isolate	9091570	2.64231e+07	0.164917	0.898951	ambiguous	NA
P50095	IMD3	5	rep1	lysate	143554000	6.77706e+07	1	5.09736	ambiguous	NA
P50095	IMD3	5	rep1	P100	20288400	1.32952e+07	0.19618	1	ambiguous	NA
P50095	IMD3	5	rep1	isolate	371664	1.71374e+06	0.0252874	0.128899	ambiguous	NA
P50095	IMD3	5	rep2	lysate	167047000	7.68469e+07	1	6.86657	ambiguous	NA
P50095	IMD3	5	rep2	P100	19536400	1.11914e+07	0.145633	1	ambiguous	NA
P50095	IMD3	5	rep2	isolate	311740	1.15884e+06	0.0150799	0.103547	ambiguous	NA
P50095	IMD3	5	rep3	lysate	190215000	7.91411e+07	1	6.06392	ambiguous	NA
P50095	IMD3	5	rep3	P100	21358100	1.30511e+07	0.16491	1	ambiguous	NA
P50095	IMD3	5	rep3	isolate	968328	2.81465e+06	0.0355649	0.215663	ambiguous	NA
P50090	KEL2	7	rep1	lysate	39066800	1.8443e+07	1	0.704274	NA	NA
P50090	KEL2	7	rep1	P100	39960900	2.61872e+07	1.4199	1	NA	NA
P50090	KEL2	7	rep1	isolate	11509200	3.5514e+07	1.92561	1.35616	NA	NA
P50090	KEL2	7	rep2	lysate	44369800	2.04114e+07	1	0.731647	NA	NA
P50090	KEL2	7	rep2	P100	48699300	2.78979e+07	1.36678	1	NA	NA
P50090	KEL2	7	rep2	isolate	7602930	2.82435e+07	1.38371	1.01239	NA	NA
P50090	KEL2	7	rep3	lysate	47936700	1.99446e+07	1	0.748041	NA	NA
P50090	KEL2	7	rep3	P100	43632200	2.66624e+07	1.33682	1	NA	NA
P50090	KEL2	7	rep3	isolate	9896690	2.8763e+07	1.44215	1.07879	NA	NA
P36132	KAE1	4	rep1	lysate	28169500	1.32984e+07	1	3.28047	ambiguous	NA
P36132	KAE1	4	rep1	P100	6186480	4.05383e+06	0.304835	1	ambiguous	NA
P36132	KAE1	4	rep1	isolate	1126420	4.00427e+06	0.301109	0.987776	ambiguous	NA
P36132	KAE1	4	rep2	lysate	27635100	1.27129e+07	1	3.08919	ambiguous	NA
P36132	KAE1	4	rep2	P100	7184260	4.1153e+06	0.323709	1	ambiguous	NA
P36132	KAE1	4	rep2	isolate	801270	2.97731e+06	0.234195	0.723473	ambiguous	NA
P36132	KAE1	4	rep3	lysate	30920600	1.28648e+07	1	3.19223	ambiguous	NA
P36132	KAE1	4	rep3	P100	6595530	4.03004e+06	0.313261	1	ambiguous	NA
P36132	KAE1	4	rep3	isolate	1198710	3.4842e+06	0.270832	0.864558	ambiguous	NA
P36131	SPC34	4	rep1	lysate	10453600	4.9349e+06	1	0.872748	ambiguous	NA
P36131	SPC34	4	rep1	P100	8628940	5.65444e+06	1.14581	1	ambiguous	NA
P36131	SPC34	4	rep1	isolate	945101	3.45401e+06	0.699914	0.610848	ambiguous	NA
P36131	SPC34	4	rep2	lysate	9768980	4.49397e+06	1	0.753592	ambiguous	NA
P36131	SPC34	4	rep2	P100	10410300	5.9634e+06	1.32698	1	ambiguous	NA
P36131	SPC34	4	rep2	isolate	718332	2.66922e+06	0.593956	0.4476	ambiguous	NA
P36131	SPC34	4	rep3	lysate	11308300	4.70489e+06	1	0.783618	ambiguous	NA
P36131	SPC34	4	rep3	P100	9825910	6.00406e+06	1.27613	1	ambiguous	NA
P36131	SPC34	4	rep3	isolate	1643270	4.77622e+06	1.01516	0.795499	ambiguous	NA
P36130	CAF4	5	rep1	lysate	17964600	8.48079e+06	1	0.775973	mitochondrion	MOM
P36130	CAF4	5	rep1	P100	16678000	1.09292e+07	1.2887	1	mitochondrion	MOM
P36130	CAF4	5	rep1	isolate	6481230	2.02551e+07	2.38835	1.85329	mitochondrion	MOM
P36130	CAF4	5	rep2	lysate	17897200	8.23321e+06	1	0.781255	mitochondrion	MOM
P36130	CAF4	5	rep2	P100	18396500	1.05384e+07	1.27999	1	mitochondrion	MOM
P36130	CAF4	5	rep2	isolate	5711250	2.12165e+07	2.57694	2.01325	mitochondrion	MOM
P36130	CAF4	5	rep3	lysate	19092500	7.94359e+06	1	0.693898	mitochondrion	MOM
P36130	CAF4	5	rep3	P100	18734300	1.14478e+07	1.44113	1	mitochondrion	MOM
P36130	CAF4	5	rep3	isolate	7154090	2.07922e+07	2.61748	1.81627	mitochondrion	MOM
P36137	UIP5	3	rep1	lysate	2378090	1.12252e+06	1	0.289656	nucleus	nuclear membrane
P36137	UIP5	3	rep1	P100	5914140	3.87535e+06	3.45238	1	nucleus	nuclear membrane
P36137	UIP5	3	rep1	isolate	10246800	3.16828e+07	28.2248	8.17547	nucleus	nuclear membrane
P36137	UIP5	3	rep2	lysate	2746170	1.26325e+06	1	0.315349	nucleus	nuclear membrane
P36137	UIP5	3	rep2	P100	6993260	4.00588e+06	3.17109	1	nucleus	nuclear membrane
P36137	UIP5	3	rep2	isolate	6892860	2.56058e+07	20.2698	6.39206	nucleus	nuclear membrane
P36137	UIP5	3	rep3	lysate	2391420	994919	1	0.296793	nucleus	nuclear membrane
P36137	UIP5	3	rep3	P100	5486340	3.35224e+06	3.36936	1	nucleus	nuclear membrane
P36137	UIP5	3	rep3	isolate	7159860	2.0809e+07	20.9153	6.2075	nucleus	nuclear membrane
P36136	SHB17	9	rep1	lysate	191969000	9.06269e+07	1	7.02673	ambiguous	NA
P36136	SHB17	9	rep1	P100	19681400	1.28975e+07	0.142314	1	ambiguous	NA
P36136	SHB17	9	rep1	isolate	4791760	1.51279e+07	0.166925	1.17293	ambiguous	NA
P36136	SHB17	9	rep2	lysate	220999000	1.01666e+08	1	8.33239	ambiguous	NA
P36136	SHB17	9	rep2	P100	21299300	1.22014e+07	0.120014	1	ambiguous	NA
P36136	SHB17	9	rep2	isolate	3280060	1.21853e+07	0.119856	0.998685	ambiguous	NA
P36136	SHB17	9	rep3	lysate	242259000	1.00795e+08	1	7.43394	ambiguous	NA
P36136	SHB17	9	rep3	P100	22188700	1.35587e+07	0.134518	1	ambiguous	NA
P36136	SHB17	9	rep3	isolate	7036600	2.04508e+07	0.202895	1.50831	ambiguous	NA
P36135	UTH1	3	rep1	lysate	68030700	3.21166e+07	1	1.6779	ambiguous	NA
P36135	UTH1	3	rep1	P100	29208600	1.91409e+07	0.595982	1	ambiguous	NA
P36135	UTH1	3	rep1	isolate	4856730	1.5325e+07	0.477168	0.800643	ambiguous	NA
P36135	UTH1	3	rep2	lysate	60046100	2.7623e+07	1	1.77626	ambiguous	NA
P36135	UTH1	3	rep2	P100	27146900	1.55513e+07	0.562982	1	ambiguous	NA
P36135	UTH1	3	rep2	isolate	5148230	1.9125e+07	0.692358	1.22981	ambiguous	NA
P36135	UTH1	3	rep3	lysate	43674100	1.81711e+07	1	1.46485	ambiguous	NA
P36135	UTH1	3	rep3	P100	20300300	1.24047e+07	0.682665	1	ambiguous	NA
P36135	UTH1	3	rep3	isolate	5717720	1.66177e+07	0.914516	1.33963	ambiguous	NA
P36139	PET10	9	rep1	lysate	121535000	5.73756e+07	1	1.0584	lipid droplet	NA
P36139	PET10	9	rep1	P100	82721700	5.42097e+07	0.944821	1	lipid droplet	NA
P36139	PET10	9	rep1	isolate	60801500	1.85106e+08	3.22622	3.41464	lipid droplet	NA
P36139	PET10	9	rep2	lysate	153217000	7.04846e+07	1	1.18025	lipid droplet	NA
P36139	PET10	9	rep2	P100	104248000	5.972e+07	0.847277	1	lipid droplet	NA
P36139	PET10	9	rep2	isolate	41167200	1.52925e+08	2.16963	2.5607	lipid droplet	NA
P36139	PET10	9	rep3	lysate	170091000	7.07683e+07	1	1.00265	lipid droplet	NA
P36139	PET10	9	rep3	P100	115503000	7.05811e+07	0.997356	1	lipid droplet	NA
P36139	PET10	9	rep3	isolate	55730200	1.61968e+08	2.28871	2.29478	lipid droplet	NA
P39715	ECM1	5	rep1	lysate	62521800	2.95159e+07	1	0.583889	ambiguous	NA
P39715	ECM1	5	rep1	P100	77138000	5.05505e+07	1.71265	1	ambiguous	NA
P39715	ECM1	5	rep1	isolate	2088990	6.92549e+06	0.234636	0.137001	ambiguous	NA
P39715	ECM1	5	rep2	lysate	65341700	3.00592e+07	1	0.615172	ambiguous	NA
P39715	ECM1	5	rep2	P100	85296000	4.8863e+07	1.62556	1	ambiguous	NA
P39715	ECM1	5	rep2	isolate	2506170	9.31053e+06	0.30974	0.190543	ambiguous	NA
P39715	ECM1	5	rep3	lysate	70194700	2.92053e+07	1	0.540959	ambiguous	NA
P39715	ECM1	5	rep3	P100	88349000	5.39879e+07	1.84857	1	ambiguous	NA
P39715	ECM1	5	rep3	isolate	2113160	6.14185e+06	0.2103	0.113764	ambiguous	NA
P25357	SNT1	9	rep1	lysate	27912300	1.3177e+07	1	0.784906	nucleus	NA
P25357	SNT1	9	rep1	P100	25618200	1.6788e+07	1.27404	1	nucleus	NA
P25357	SNT1	9	rep1	isolate	2134960	7.065e+06	0.53616	0.420836	nucleus	NA
P25357	SNT1	9	rep2	lysate	28497800	1.31098e+07	1	0.803574	nucleus	NA
P25357	SNT1	9	rep2	P100	28479000	1.63144e+07	1.24444	1	nucleus	NA
P25357	SNT1	9	rep2	isolate	1772120	6.58374e+06	0.502199	0.403554	nucleus	NA
P25357	SNT1	9	rep3	lysate	34067500	1.41741e+07	1	0.782403	nucleus	NA
P25357	SNT1	9	rep3	P100	29646700	1.81161e+07	1.27811	1	nucleus	NA
P25357	SNT1	9	rep3	isolate	2093430	6.08451e+06	0.429269	0.335862	nucleus	NA
P25356	BPH1	3	rep1	lysate	10068100	4.75291e+06	1	0.590719	ambiguous	NA
P25356	BPH1	3	rep1	P100	12278300	8.04598e+06	1.69285	1	ambiguous	NA
P25356	BPH1	3	rep1	isolate	1417740	4.88837e+06	1.0285	0.607555	ambiguous	NA
P25356	BPH1	3	rep2	lysate	8500010	3.9102e+06	1	0.543486	ambiguous	NA
P25356	BPH1	3	rep2	P100	12559600	7.19466e+06	1.83997	1	ambiguous	NA
P25356	BPH1	3	rep2	isolate	1649680	6.12891e+06	1.56742	0.851869	ambiguous	NA
P25356	BPH1	3	rep3	lysate	9226580	3.83877e+06	1	0.512284	ambiguous	NA
P25356	BPH1	3	rep3	P100	12263200	7.49343e+06	1.95204	1	ambiguous	NA
P25356	BPH1	3	rep3	isolate	1362780	3.96104e+06	1.03185	0.528601	ambiguous	NA
P25355	CTR86	7	rep1	lysate	48881800	2.30766e+07	1	2.53167	ambiguous	NA
P25355	CTR86	7	rep1	P100	13909800	9.11515e+06	0.394996	1	ambiguous	NA
P25355	CTR86	7	rep1	isolate	4075970	1.29556e+07	0.561417	1.42132	ambiguous	NA
P25355	CTR86	7	rep2	lysate	46797200	2.15281e+07	1	2.60905	ambiguous	NA
P25355	CTR86	7	rep2	P100	14404100	8.25132e+06	0.383281	1	ambiguous	NA
P25355	CTR86	7	rep2	isolate	3486390	1.29518e+07	0.601621	1.56966	ambiguous	NA
P25355	CTR86	7	rep3	lysate	50600000	2.10527e+07	1	2.58395	ambiguous	NA
P25355	CTR86	7	rep3	P100	13333500	8.14747e+06	0.387004	1	ambiguous	NA
P25355	CTR86	7	rep3	isolate	3388220	9.84754e+06	0.467758	1.20866	ambiguous	NA
P39958	GDI1	9	rep1	lysate	104652000	4.94052e+07	1	1.21751	ambiguous	NA
P39958	GDI1	9	rep1	P100	61921800	4.05789e+07	0.821347	1	ambiguous	NA
P39958	GDI1	9	rep1	isolate	7016820	2.18805e+07	0.442878	0.539209	ambiguous	NA
P39958	GDI1	9	rep2	lysate	119541000	5.49926e+07	1	1.33431	ambiguous	NA
P39958	GDI1	9	rep2	P100	71944100	4.12142e+07	0.749449	1	ambiguous	NA
P39958	GDI1	9	rep2	isolate	7487390	2.78143e+07	0.505783	0.674874	ambiguous	NA
P39958	GDI1	9	rep3	lysate	137882000	5.73673e+07	1	1.46477	ambiguous	NA
P39958	GDI1	9	rep3	P100	64091500	3.91646e+07	0.682699	1	ambiguous	NA
P39958	GDI1	9	rep3	isolate	9800380	2.84831e+07	0.496504	0.727266	ambiguous	NA
P17106	CBF1	8	rep1	lysate	80506800	3.80065e+07	1	4.03143	ambiguous	NA
P17106	CBF1	8	rep1	P100	14386500	9.42755e+06	0.248051	1	ambiguous	NA
P17106	CBF1	8	rep1	isolate	900622	3.31902e+06	0.0873278	0.352056	ambiguous	NA
P17106	CBF1	8	rep2	lysate	89912500	4.13625e+07	1	4.7112	ambiguous	NA
P17106	CBF1	8	rep2	P100	15326300	8.77962e+06	0.21226	1	ambiguous	NA
P17106	CBF1	8	rep2	isolate	591364	2.19757e+06	0.0531294	0.250303	ambiguous	NA
P17106	CBF1	8	rep3	lysate	96839700	4.02912e+07	1	4.19118	ambiguous	NA
P17106	CBF1	8	rep3	P100	15732300	9.61333e+06	0.238596	1	ambiguous	NA
P17106	CBF1	8	rep3	isolate	1543270	4.48559e+06	0.111329	0.466601	ambiguous	NA
P25351	YCR023C	6	rep1	lysate	13319700	6.28797e+06	1	0.533155	ambiguous	NA
P25351	YCR023C	6	rep1	P100	17997400	1.17939e+07	1.87563	1	ambiguous	NA
P25351	YCR023C	6	rep1	isolate	19074900	5.84744e+07	9.29941	4.95803	ambiguous	NA
P25351	YCR023C	6	rep2	lysate	13134500	6.04221e+06	1	0.467114	ambiguous	NA
P25351	YCR023C	6	rep2	P100	22580300	1.29352e+07	2.14081	1	ambiguous	NA
P25351	YCR023C	6	rep2	isolate	15818600	5.87624e+07	9.72532	4.54283	ambiguous	NA
P25351	YCR023C	6	rep3	lysate	13626800	5.66953e+06	1	0.510885	ambiguous	NA
P25351	YCR023C	6	rep3	P100	18161000	1.10975e+07	1.95739	1	ambiguous	NA
P25351	YCR023C	6	rep3	isolate	16161100	4.69691e+07	8.28449	4.23242	ambiguous	NA
P39954	SAH1	24	rep1	lysate	1204240000	5.68512e+08	1	7.58657	NA	NA
P39954	SAH1	24	rep1	P100	114350000	7.49366e+07	0.131812	1	NA	NA
P39954	SAH1	24	rep1	isolate	6430870	2.01022e+07	0.0353594	0.268256	NA	NA
P39954	SAH1	24	rep2	lysate	1344260000	6.18402e+08	1	8.17541	NA	NA
P39954	SAH1	24	rep2	P100	132041000	7.56418e+07	0.122318	1	NA	NA
P39954	SAH1	24	rep2	isolate	6050330	2.24761e+07	0.0363454	0.297138	NA	NA
P39954	SAH1	24	rep3	lysate	1470880000	6.11976e+08	1	7.35809	NA	NA
P39954	SAH1	24	rep3	P100	136105000	8.31706e+07	0.135905	1	NA	NA
P39954	SAH1	24	rep3	isolate	14899100	4.33014e+07	0.0707566	0.520634	NA	NA
P39955	SAP1	9	rep1	lysate	23378800	1.10368e+07	1	0.595455	NA	NA
P39955	SAP1	9	rep1	P100	28284100	1.85351e+07	1.67939	1	NA	NA
P39955	SAP1	9	rep1	isolate	1975580	6.58131e+06	0.596306	0.355073	NA	NA
P39955	SAP1	9	rep2	lysate	23367200	1.07496e+07	1	0.586711	NA	NA
P39955	SAP1	9	rep2	P100	31983100	1.83218e+07	1.70442	1	NA	NA
P39955	SAP1	9	rep2	isolate	2360920	8.77096e+06	0.815936	0.478718	NA	NA
P39955	SAP1	9	rep3	lysate	27127500	1.12866e+07	1	0.658219	NA	NA
P39955	SAP1	9	rep3	P100	28061200	1.71473e+07	1.51925	1	NA	NA
P39955	SAP1	9	rep3	isolate	3032810	8.81461e+06	0.780977	0.514054	NA	NA
P39956	RPH1	5	rep1	lysate	19457100	9.18539e+06	1	0.713898	nucleus	NA
P39956	RPH1	5	rep1	P100	19634200	1.28665e+07	1.40076	1	nucleus	NA
P39956	RPH1	5	rep1	isolate	2662500	8.66598e+06	0.943452	0.673529	nucleus	NA
P39956	RPH1	5	rep2	lysate	19516700	8.97823e+06	1	0.717946	nucleus	NA
P39956	RPH1	5	rep2	P100	21830100	1.25054e+07	1.39286	1	nucleus	NA
P39956	RPH1	5	rep2	isolate	2304490	8.56134e+06	0.953567	0.68461	nucleus	NA
P39956	RPH1	5	rep3	lysate	22568400	9.38978e+06	1	0.761641	nucleus	NA
P39956	RPH1	5	rep3	P100	20175300	1.23284e+07	1.31295	1	nucleus	NA
P39956	RPH1	5	rep3	isolate	3850180	1.11901e+07	1.19173	0.907674	nucleus	NA
P20484	MAK11	8	rep1	lysate	89827600	4.24068e+07	1	0.44355	nucleus	NA
P20484	MAK11	8	rep1	P100	145893000	9.56077e+07	2.25454	1	nucleus	NA
P20484	MAK11	8	rep1	isolate	30725900	9.38329e+07	2.21269	0.981436	nucleus	NA
P20484	MAK11	8	rep2	lysate	93332500	4.29358e+07	1	0.465905	nucleus	NA
P20484	MAK11	8	rep2	P100	160868000	9.21558e+07	2.14636	1	nucleus	NA
P20484	MAK11	8	rep2	isolate	23063100	8.56737e+07	1.99539	0.929661	nucleus	NA
P20484	MAK11	8	rep3	lysate	107665000	4.47952e+07	1	0.49989	nucleus	NA
P20484	MAK11	8	rep3	P100	146643000	8.96101e+07	2.00044	1	nucleus	NA
P20484	MAK11	8	rep3	isolate	23419300	6.80635e+07	1.51944	0.759552	nucleus	NA
P20485	CKI1	7	rep1	lysate	95478500	4.50745e+07	1	2.32338	ambiguous	NA
P20485	CKI1	7	rep1	P100	29604500	1.94004e+07	0.430407	1	ambiguous	NA
P20485	CKI1	7	rep1	isolate	8585450	2.6641e+07	0.591043	1.37322	ambiguous	NA
P20485	CKI1	7	rep2	lysate	104731000	4.81795e+07	1	2.79409	ambiguous	NA
P20485	CKI1	7	rep2	P100	30100600	1.72433e+07	0.357898	1	ambiguous	NA
P20485	CKI1	7	rep2	isolate	8565090	3.18177e+07	0.660399	1.84522	ambiguous	NA
P20485	CKI1	7	rep3	lysate	112907000	4.69762e+07	1	2.52675	ambiguous	NA
P20485	CKI1	7	rep3	P100	30424700	1.85915e+07	0.395765	1	ambiguous	NA
P20485	CKI1	7	rep3	isolate	11352800	3.29949e+07	0.702374	1.77472	ambiguous	NA
P39952	OXA1	6	rep1	lysate	34334100	1.62087e+07	1	0.636847	mitochondrion	MIM
P39952	OXA1	6	rep1	P100	38838200	2.54515e+07	1.57024	1	mitochondrion	MIM
P39952	OXA1	6	rep1	isolate	23336000	7.1406e+07	4.40541	2.80557	mitochondrion	MIM
P39952	OXA1	6	rep2	lysate	35947600	1.6537e+07	1	0.598118	mitochondrion	MIM
P39952	OXA1	6	rep2	P100	48263600	2.76483e+07	1.67191	1	mitochondrion	MIM
P39952	OXA1	6	rep2	isolate	21982000	8.16577e+07	4.93789	2.95344	mitochondrion	MIM
P39952	OXA1	6	rep3	lysate	43478600	1.80897e+07	1	0.661882	mitochondrion	MIM
P39952	OXA1	6	rep3	P100	44725900	2.73307e+07	1.51084	1	mitochondrion	MIM
P39952	OXA1	6	rep3	isolate	27390900	7.96061e+07	4.40063	2.9127	mitochondrion	MIM
P39953	YEA6	4	rep1	lysate	12866100	6.07383e+06	1	0.665211	mitochondrion	MIM
P39953	YEA6	4	rep1	P100	13933500	9.13068e+06	1.50328	1	mitochondrion	MIM
P39953	YEA6	4	rep1	isolate	19043400	5.83788e+07	9.61153	6.39369	mitochondrion	MIM
P39953	YEA6	4	rep2	lysate	13602100	6.25732e+06	1	0.659481	mitochondrion	MIM
P39953	YEA6	4	rep2	P100	16563300	9.48825e+06	1.51634	1	mitochondrion	MIM
P39953	YEA6	4	rep2	isolate	16839900	6.25563e+07	9.99729	6.59302	mitochondrion	MIM
P39953	YEA6	4	rep3	lysate	14768400	6.1445e+06	1	0.72749	mitochondrion	MIM
P39953	YEA6	4	rep3	P100	13822300	8.44617e+06	1.37459	1	mitochondrion	MIM
P39953	YEA6	4	rep3	isolate	15608800	4.5364e+07	7.38286	5.37096	mitochondrion	MIM
P32263	PRO3	8	rep1	lysate	310870000	1.46759e+08	1	3.83426	NA	NA
P32263	PRO3	8	rep1	P100	58407400	3.82758e+07	0.260807	1	NA	NA
P32263	PRO3	8	rep1	isolate	8608110	2.67097e+07	0.181997	0.697824	NA	NA
P32263	PRO3	8	rep2	lysate	344105000	1.58299e+08	1	4.15475	NA	NA
P32263	PRO3	8	rep2	P100	66509300	3.81007e+07	0.240688	1	NA	NA
P32263	PRO3	8	rep2	isolate	6324080	2.3493e+07	0.148409	0.616602	NA	NA
P32263	PRO3	8	rep3	lysate	386722000	1.609e+08	1	5.2803	NA	NA
P32263	PRO3	8	rep3	P100	49866100	3.04718e+07	0.189383	1	NA	NA
P32263	PRO3	8	rep3	isolate	6960560	2.02298e+07	0.125729	0.663885	NA	NA
P32911	SUI1	8	rep1	lysate	95957200	4.53005e+07	1	1.05968	NA	NA
P32911	SUI1	8	rep1	P100	65233700	4.27492e+07	0.943682	1	NA	NA
P32911	SUI1	8	rep1	isolate	4868610	1.53611e+07	0.339093	0.35933	NA	NA
P32911	SUI1	8	rep2	lysate	102313000	4.70672e+07	1	1.0035	NA	NA
P32911	SUI1	8	rep2	P100	81874800	4.69031e+07	0.996515	1	NA	NA
P32911	SUI1	8	rep2	isolate	4469250	1.66028e+07	0.352747	0.353981	NA	NA
P32911	SUI1	8	rep3	lysate	118482000	4.92957e+07	1	0.838539	NA	NA
P32911	SUI1	8	rep3	P100	96203600	5.87877e+07	1.19255	1	NA	NA
P32911	SUI1	8	rep3	isolate	5619060	1.6331e+07	0.331286	0.277796	NA	NA
P02293	HTB1	3	rep1	lysate	77854600	3.67544e+07	1	0.771383	nucleus	NA
P02293	HTB1	3	rep1	P100	72708000	4.76474e+07	1.29637	1	nucleus	NA
P02293	HTB1	3	rep1	isolate	6531850	2.04087e+07	0.555272	0.428328	nucleus	NA
P02293	HTB1	3	rep2	lysate	89228600	4.10479e+07	1	0.671349	nucleus	NA
P02293	HTB1	3	rep2	P100	106731000	6.11425e+07	1.48954	1	nucleus	NA
P02293	HTB1	3	rep2	isolate	4131480	1.53481e+07	0.373907	0.251022	nucleus	NA
P02293	HTB1	3	rep3	lysate	95656900	3.97991e+07	1	0.666938	nucleus	NA
P02293	HTB1	3	rep3	P100	97654600	5.96743e+07	1.49939	1	nucleus	NA
P02293	HTB1	3	rep3	isolate	6783900	1.97163e+07	0.495397	0.330399	nucleus	NA
P02294	HTB2	2	rep1	lysate	55454200	2.61793e+07	1	0.847033	nucleus	NA
P02294	HTB2	2	rep1	P100	47163200	3.09071e+07	1.18059	1	nucleus	NA
P02294	HTB2	2	rep1	isolate	4177560	1.32639e+07	0.506655	0.429153	nucleus	NA
P02294	HTB2	2	rep2	lysate	58528200	2.69248e+07	1	0.775082	nucleus	NA
P02294	HTB2	2	rep2	P100	60639200	3.47379e+07	1.29019	1	nucleus	NA
P02294	HTB2	2	rep2	isolate	1137500	4.22631e+06	0.156967	0.121663	nucleus	NA
P02294	HTB2	2	rep3	lysate	59007200	2.45506e+07	1	0.684872	nucleus	NA
P02294	HTB2	2	rep3	P100	58662300	3.5847e+07	1.46013	1	nucleus	NA
P02294	HTB2	2	rep3	isolate	2979690	8.66023e+06	0.352751	0.241589	nucleus	NA
P32912	VAM7	6	rep1	lysate	26165400	1.23523e+07	1	0.98756	vacuole	NA
P32912	VAM7	6	rep1	P100	19087000	1.25079e+07	1.0126	1	vacuole	NA
P32912	VAM7	6	rep1	isolate	2322260	7.63341e+06	0.617974	0.610286	vacuole	NA
P32912	VAM7	6	rep2	lysate	25522100	1.17409e+07	1	0.834128	vacuole	NA
P32912	VAM7	6	rep2	P100	24571100	1.40757e+07	1.19886	1	vacuole	NA
P32912	VAM7	6	rep2	isolate	2036660	7.56643e+06	0.64445	0.537554	vacuole	NA
P32912	VAM7	6	rep3	lysate	27534600	1.1456e+07	1	0.824433	vacuole	NA
P32912	VAM7	6	rep3	P100	22740100	1.38956e+07	1.21296	1	vacuole	NA
P32912	VAM7	6	rep3	isolate	3920980	1.13959e+07	0.99475	0.820105	vacuole	NA
P07806-2	VAS1	43	rep1	lysate	1474840000	6.9626e+08	1	7.55126	NA	NA
P07806-2	VAS1	43	rep1	P100	140700000	9.22046e+07	0.132428	1	NA	NA
P07806-2	VAS1	43	rep1	isolate	17989500	5.51804e+07	0.0792525	0.598456	NA	NA
P07806-2	VAS1	43	rep2	lysate	1619090000	7.44833e+08	1	8.36606	NA	NA
P07806-2	VAS1	43	rep2	P100	155412000	8.90303e+07	0.119531	1	NA	NA
P07806-2	VAS1	43	rep2	isolate	10187900	3.7846e+07	0.0508114	0.425091	NA	NA
P07806-2	VAS1	43	rep3	lysate	1770060000	7.36454e+08	1	8.26707	NA	NA
P07806-2	VAS1	43	rep3	P100	145780000	8.90828e+07	0.120962	1	NA	NA
P07806-2	VAS1	43	rep3	isolate	24711100	7.18178e+07	0.0975185	0.806192	NA	NA
P29465	CHS3	20	rep1	lysate	75802800	3.57858e+07	1	0.393077	ambiguous	NA
P29465	CHS3	20	rep1	P100	138923000	9.10401e+07	2.54403	1	ambiguous	NA
P29465	CHS3	20	rep1	isolate	72348100	2.20148e+08	6.15183	2.41815	ambiguous	NA
P29465	CHS3	20	rep2	lysate	66928200	3.0789e+07	1	0.323583	ambiguous	NA
P29465	CHS3	20	rep2	P100	166095000	9.51502e+07	3.09039	1	ambiguous	NA
P29465	CHS3	20	rep2	isolate	70651800	2.62452e+08	8.52421	2.75829	ambiguous	NA
P29465	CHS3	20	rep3	lysate	74110700	3.08345e+07	1	0.363401	ambiguous	NA
P29465	CHS3	20	rep3	P100	138853000	8.48498e+07	2.75178	1	ambiguous	NA
P29465	CHS3	20	rep3	isolate	73710800	2.14225e+08	6.94756	2.52475	ambiguous	NA
P29469	MCM2	9	rep1	lysate	70078400	3.30833e+07	1	2.09034	nucleus	NA
P29469	MCM2	9	rep1	P100	24151400	1.58268e+07	0.478392	1	nucleus	NA
P29469	MCM2	9	rep1	isolate	5136400	1.61738e+07	0.48888	1.02192	nucleus	NA
P29469	MCM2	9	rep2	lysate	69479300	3.19626e+07	1	2.13445	nucleus	NA
P29469	MCM2	9	rep2	P100	26140400	1.49747e+07	0.468506	1	nucleus	NA
P29469	MCM2	9	rep2	isolate	4676270	1.73718e+07	0.543505	1.16008	nucleus	NA
P29469	MCM2	9	rep3	lysate	75315200	3.13357e+07	1	2.18061	nucleus	NA
P29469	MCM2	9	rep3	P100	23516600	1.43702e+07	0.458587	1	nucleus	NA
P29469	MCM2	9	rep3	isolate	5720710	1.66264e+07	0.53059	1.15701	nucleus	NA
P29468	PAP1	7	rep1	lysate	42145700	1.98965e+07	1	0.772446	nucleus	NA
P29468	PAP1	7	rep1	P100	39305600	2.57578e+07	1.29459	1	nucleus	NA
P29468	PAP1	7	rep1	isolate	2022830	6.7247e+06	0.337984	0.261075	nucleus	NA
P29468	PAP1	7	rep2	lysate	45285700	2.08328e+07	1	0.741775	nucleus	NA
P29468	PAP1	7	rep2	P100	49025900	2.8085e+07	1.34812	1	nucleus	NA
P29468	PAP1	7	rep2	isolate	843716	3.13498e+06	0.150483	0.111625	nucleus	NA
P29468	PAP1	7	rep3	lysate	51091200	2.1257e+07	1	0.821535	nucleus	NA
P29468	PAP1	7	rep3	P100	42343300	2.58748e+07	1.21723	1	nucleus	NA
P29468	PAP1	7	rep3	isolate	2497660	7.25932e+06	0.341502	0.280556	nucleus	NA
Q04458	HFD1	12	rep1	lysate	39373500	1.85878e+07	1	0.510338	ambiguous	NA
Q04458	HFD1	12	rep1	P100	55579400	3.64225e+07	1.95949	1	ambiguous	NA
Q04458	HFD1	12	rep1	isolate	156984000	4.77001e+08	25.6621	13.0963	ambiguous	NA
Q04458	HFD1	12	rep2	lysate	41667300	1.91682e+07	1	0.480866	ambiguous	NA
Q04458	HFD1	12	rep2	P100	69583500	3.98618e+07	2.07958	1	ambiguous	NA
Q04458	HFD1	12	rep2	isolate	126756000	4.70863e+08	24.5648	11.8124	ambiguous	NA
Q04458	HFD1	12	rep3	lysate	50593100	2.10498e+07	1	0.582548	ambiguous	NA
Q04458	HFD1	12	rep3	P100	59132000	3.6134e+07	1.7166	1	ambiguous	NA
Q04458	HFD1	12	rep3	isolate	128160000	3.7247e+08	17.6947	10.308	ambiguous	NA
P53551	HHO1	10	rep1	lysate	130343000	6.15338e+07	1	0.449699	nucleus	NA
P53551	HHO1	10	rep1	P100	208801000	1.36833e+08	2.22371	1	nucleus	NA
P53551	HHO1	10	rep1	isolate	10181100	3.14834e+07	0.511645	0.230086	nucleus	NA
P53551	HHO1	10	rep2	lysate	140215000	6.45033e+07	1	0.434117	nucleus	NA
P53551	HHO1	10	rep2	P100	259371000	1.48585e+08	2.30353	1	nucleus	NA
P53551	HHO1	10	rep2	isolate	7290820	2.70841e+07	0.419888	0.18228	nucleus	NA
P53551	HHO1	10	rep3	lysate	151092000	6.28635e+07	1	0.460949	nucleus	NA
P53551	HHO1	10	rep3	P100	223177000	1.36378e+08	2.16944	1	nucleus	NA
P53551	HHO1	10	rep3	isolate	16270500	4.72871e+07	0.752218	0.346734	nucleus	NA
Q08548	ALE1	12	rep1	lysate	44915000	2.12039e+07	1	0.454903	ER	ER membrane
Q08548	ALE1	12	rep1	P100	71127800	4.66118e+07	2.19827	1	ER	ER membrane
Q08548	ALE1	12	rep1	isolate	239832000	7.28429e+08	34.3536	15.6276	ER	ER membrane
Q08548	ALE1	12	rep2	lysate	38488400	1.77058e+07	1	0.386957	ER	ER membrane
Q08548	ALE1	12	rep2	P100	79873200	4.57565e+07	2.58426	1	ER	ER membrane
Q08548	ALE1	12	rep2	isolate	204535000	7.5979e+08	42.9119	16.6051	ER	ER membrane
Q08548	ALE1	12	rep3	lysate	44096300	1.83467e+07	1	0.43601	ER	ER membrane
Q08548	ALE1	12	rep3	P100	68860200	4.20787e+07	2.29353	1	ER	ER membrane
Q08548	ALE1	12	rep3	isolate	197198000	5.73113e+08	31.2379	13.62	ER	ER membrane
P24482	DPB2	2	rep1	lysate	9656850	4.55876e+06	1	1.0163	ambiguous	NA
P24482	DPB2	2	rep1	P100	6845420	4.48565e+06	0.983962	1	ambiguous	NA
P24482	DPB2	2	rep1	isolate	741755	2.83689e+06	0.622294	0.632437	ambiguous	NA
P24482	DPB2	2	rep2	lysate	10040900	4.61906e+06	1	1.19416	ambiguous	NA
P24482	DPB2	2	rep2	P100	6752630	3.86803e+06	0.837408	1	ambiguous	NA
P24482	DPB2	2	rep2	isolate	627783	2.33285e+06	0.50505	0.603111	ambiguous	NA
P24482	DPB2	2	rep3	lysate	10454800	4.34978e+06	1	1.09519	ambiguous	NA
P24482	DPB2	2	rep3	P100	6500100	3.97172e+06	0.913086	1	ambiguous	NA
P24482	DPB2	2	rep3	isolate	953217	2.77073e+06	0.636982	0.697614	ambiguous	NA
P53725	MPP6	6	rep1	lysate	36448000	1.72067e+07	1	0.835168	nucleus	NA
P53725	MPP6	6	rep1	P100	31439100	2.06026e+07	1.19736	1	nucleus	NA
P53725	MPP6	6	rep1	isolate	5549190	1.74265e+07	1.01278	0.845839	nucleus	NA
P53725	MPP6	6	rep2	lysate	37606300	1.73e+07	1	0.854173	nucleus	NA
P53725	MPP6	6	rep2	P100	35355200	2.02535e+07	1.17072	1	nucleus	NA
P53725	MPP6	6	rep2	isolate	4527480	1.68191e+07	0.972202	0.830429	nucleus	NA
P53725	MPP6	6	rep3	lysate	43053600	1.79129e+07	1	0.956046	nucleus	NA
P53725	MPP6	6	rep3	P100	30661800	1.87364e+07	1.04598	1	nucleus	NA
P53725	MPP6	6	rep3	isolate	4026460	1.17024e+07	0.653297	0.624582	nucleus	NA
P53724	MRPL50	3	rep1	lysate	14349800	6.77427e+06	1	0.615263	mitochondrion	NA
P53724	MRPL50	3	rep1	P100	16801800	1.10104e+07	1.62532	1	mitochondrion	NA
P53724	MRPL50	3	rep1	isolate	1491770	5.11304e+06	0.754774	0.464384	mitochondrion	NA
P53724	MRPL50	3	rep2	lysate	16951100	7.79797e+06	1	0.650775	mitochondrion	NA
P53724	MRPL50	3	rep2	P100	20917400	1.19826e+07	1.53663	1	mitochondrion	NA
P53724	MRPL50	3	rep2	isolate	1284430	4.77211e+06	0.611968	0.398254	mitochondrion	NA
P53724	MRPL50	3	rep3	lysate	18387500	7.65027e+06	1	0.649727	mitochondrion	NA
P53724	MRPL50	3	rep3	P100	19269100	1.17746e+07	1.53911	1	mitochondrion	NA
P53724	MRPL50	3	rep3	isolate	1301440	3.78277e+06	0.494462	0.321265	mitochondrion	NA
P53723	YNR021W	9	rep1	lysate	57954900	2.73599e+07	1	0.43748	ER	ER membrane
P53723	YNR021W	9	rep1	P100	95433100	6.25398e+07	2.28582	1	ER	ER membrane
P53723	YNR021W	9	rep1	isolate	290397000	8.81884e+08	32.2327	14.1012	ER	ER membrane
P53723	YNR021W	9	rep2	lysate	53208800	2.44777e+07	1	0.377677	ER	ER membrane
P53723	YNR021W	9	rep2	P100	113135000	6.48111e+07	2.64777	1	ER	ER membrane
P53723	YNR021W	9	rep2	isolate	270813000	1.00599e+09	41.0984	15.5219	ER	ER membrane
P53723	YNR021W	9	rep3	lysate	65496400	2.72505e+07	1	0.419253	ER	ER membrane
P53723	YNR021W	9	rep3	P100	106366000	6.49977e+07	2.3852	1	ER	ER membrane
P53723	YNR021W	9	rep3	isolate	278709000	8.10007e+08	29.7245	12.4621	ER	ER membrane
P53722	ATP23	2	rep1	lysate	11181300	5.27845e+06	1	0.865151	mitochondrion	MIM
P53722	ATP23	2	rep1	P100	9310640	6.10118e+06	1.15587	1	mitochondrion	MIM
P53722	ATP23	2	rep1	isolate	4804940	1.51679e+07	2.87355	2.48605	mitochondrion	MIM
P53722	ATP23	2	rep2	lysate	11358800	5.22533e+06	1	0.767925	mitochondrion	MIM
P53722	ATP23	2	rep2	P100	11878500	6.80448e+06	1.30221	1	mitochondrion	MIM
P53722	ATP23	2	rep2	isolate	4181420	1.55336e+07	2.97275	2.28285	mitochondrion	MIM
P53722	ATP23	2	rep3	lysate	12026800	5.00383e+06	1	0.792368	mitochondrion	MIM
P53722	ATP23	2	rep3	P100	10334800	6.31503e+06	1.26204	1	mitochondrion	MIM
P53722	ATP23	2	rep3	isolate	5829580	1.69428e+07	3.38597	2.68294	mitochondrion	MIM
P53721	RCF2	6	rep1	lysate	49653500	2.34409e+07	1	0.827016	mitochondrion	NA
P53721	RCF2	6	rep1	P100	43251900	2.83439e+07	1.20917	1	mitochondrion	NA
P53721	RCF2	6	rep1	isolate	21584600	6.60908e+07	2.81947	2.33175	mitochondrion	NA
P53721	RCF2	6	rep2	lysate	48393000	2.22622e+07	1	0.724042	mitochondrion	NA
P53721	RCF2	6	rep2	P100	53672900	3.07472e+07	1.38113	1	mitochondrion	NA
P53721	RCF2	6	rep2	isolate	22098100	8.2089e+07	3.68736	2.66981	mitochondrion	NA
P53721	RCF2	6	rep3	lysate	54488600	2.26705e+07	1	0.761484	mitochondrion	NA
P53721	RCF2	6	rep3	P100	48720200	2.97715e+07	1.31323	1	mitochondrion	NA
P53721	RCF2	6	rep3	isolate	26938000	7.82898e+07	3.45337	2.62969	mitochondrion	NA
P53720	SMM1	3	rep1	lysate	29042500	1.37106e+07	1	3.63485	ambiguous	NA
P53720	SMM1	3	rep1	P100	5756400	3.77198e+06	0.275115	1	ambiguous	NA
P53720	SMM1	3	rep1	isolate	869136	3.22347e+06	0.235108	0.854582	ambiguous	NA
P53720	SMM1	3	rep2	lysate	27590300	1.26923e+07	1	3.2256	ambiguous	NA
P53720	SMM1	3	rep2	P100	6869310	3.93488e+06	0.31002	1	ambiguous	NA
P53720	SMM1	3	rep2	isolate	400721	1.48938e+06	0.117345	0.378508	ambiguous	NA
P53720	SMM1	3	rep3	lysate	32460100	1.35053e+07	1	3.31421	ambiguous	NA
P53720	SMM1	3	rep3	P100	6669070	4.07498e+06	0.301731	1	ambiguous	NA
P53720	SMM1	3	rep3	isolate	1067360	3.10246e+06	0.229721	0.761345	ambiguous	NA
P53729	YNR029C	5	rep1	lysate	33797800	1.59555e+07	1	1.95442	NA	NA
P53729	YNR029C	5	rep1	P100	12458100	8.16381e+06	0.51166	1	NA	NA
P53729	YNR029C	5	rep1	isolate	3395160	1.08895e+07	0.682488	1.33387	NA	NA
P53729	YNR029C	5	rep2	lysate	34679900	1.59538e+07	1	2.38541	NA	NA
P53729	YNR029C	5	rep2	P100	11675300	6.68807e+06	0.419216	1	NA	NA
P53729	YNR029C	5	rep2	isolate	3683210	1.36829e+07	0.857658	2.04586	NA	NA
P53729	YNR029C	5	rep3	lysate	37615800	1.56504e+07	1	2.20348	NA	NA
P53729	YNR029C	5	rep3	P100	11623600	7.10259e+06	0.453827	1	NA	NA
P53729	YNR029C	5	rep3	isolate	3739460	1.08683e+07	0.694444	1.53019	NA	NA
Q08299	ENB1	6	rep1	lysate	30896800	1.4586e+07	1	0.451494	ambiguous	NA
Q08299	ENB1	6	rep1	P100	49297900	3.2306e+07	2.21487	1	ambiguous	NA
Q08299	ENB1	6	rep1	isolate	23989800	7.33901e+07	5.03155	2.27172	ambiguous	NA
Q08299	ENB1	6	rep2	lysate	31405900	1.44476e+07	1	0.423173	ambiguous	NA
Q08299	ENB1	6	rep2	P100	59597500	3.41412e+07	2.3631	1	ambiguous	NA
Q08299	ENB1	6	rep2	isolate	23540900	8.74486e+07	6.05279	2.56138	ambiguous	NA
Q08299	ENB1	6	rep3	lysate	26841200	1.11675e+07	1	0.491029	ambiguous	NA
Q08299	ENB1	6	rep3	P100	37218500	2.27431e+07	2.03654	1	ambiguous	NA
Q08299	ENB1	6	rep3	isolate	19335500	5.61948e+07	5.03198	2.47085	ambiguous	NA
P27680	COQ3	3	rep1	lysate	16450500	7.76599e+06	1	0.702579	mitochondrion	MIM
P27680	COQ3	3	rep1	P100	16867700	1.10536e+07	1.42333	1	mitochondrion	MIM
P27680	COQ3	3	rep1	isolate	4637460	1.46596e+07	1.88766	1.32623	mitochondrion	MIM
P27680	COQ3	3	rep2	lysate	16819400	7.73738e+06	1	0.656118	mitochondrion	MIM
P27680	COQ3	3	rep2	P100	20585900	1.17927e+07	1.52412	1	mitochondrion	MIM
P27680	COQ3	3	rep2	isolate	2672520	9.92847e+06	1.28318	0.841918	mitochondrion	MIM
P27680	COQ3	3	rep3	lysate	15470400	6.43658e+06	1	0.574425	mitochondrion	MIM
P27680	COQ3	3	rep3	P100	18337400	1.12052e+07	1.74087	1	mitochondrion	MIM
P27680	COQ3	3	rep3	isolate	3752330	1.09057e+07	1.69434	0.973271	mitochondrion	MIM
P32939	YPT7	8	rep1	lysate	115137000	5.43551e+07	1	0.684918	ambiguous	NA
P32939	YPT7	8	rep1	P100	121100000	7.93601e+07	1.46003	1	ambiguous	NA
P32939	YPT7	8	rep1	isolate	113485000	3.4499e+08	6.34697	4.34715	ambiguous	NA
P32939	YPT7	8	rep2	lysate	124601000	5.73204e+07	1	0.700668	ambiguous	NA
P32939	YPT7	8	rep2	P100	142805000	8.18081e+07	1.42721	1	ambiguous	NA
P32939	YPT7	8	rep2	isolate	100957000	3.75027e+08	6.54266	4.58423	ambiguous	NA
P32939	YPT7	8	rep3	lysate	131749000	5.48156e+07	1	0.633306	ambiguous	NA
P32939	YPT7	8	rep3	P100	141643000	8.65547e+07	1.57902	1	ambiguous	NA
P32939	YPT7	8	rep3	isolate	110134000	3.20081e+08	5.83923	3.69802	ambiguous	NA
P41896	TFG2	5	rep1	lysate	26832400	1.26672e+07	1	1.47246	nucleus	NA
P41896	TFG2	5	rep1	P100	13127900	8.60275e+06	0.679135	1	nucleus	NA
P41896	TFG2	5	rep1	isolate	1967850	6.55785e+06	0.517703	0.762297	nucleus	NA
P41896	TFG2	5	rep2	lysate	29090300	1.33824e+07	1	1.41404	nucleus	NA
P41896	TFG2	5	rep2	P100	16520800	9.46391e+06	0.707191	1	nucleus	NA
P41896	TFG2	5	rep2	isolate	1813610	6.73786e+06	0.503487	0.711954	nucleus	NA
P41896	TFG2	5	rep3	lysate	26695700	1.1107e+07	1	1.18233	nucleus	NA
P41896	TFG2	5	rep3	P100	15373600	9.39413e+06	0.845785	1	nucleus	NA
P41896	TFG2	5	rep3	isolate	1881500	5.46858e+06	0.492355	0.582127	nucleus	NA
P41895	TFG1	16	rep1	lysate	180842000	8.5374e+07	1	1.49774	nucleus	NA
P41895	TFG1	16	rep1	P100	86982300	5.70018e+07	0.667672	1	nucleus	NA
P41895	TFG1	16	rep1	isolate	16974800	5.2101e+07	0.610268	0.914024	nucleus	NA
P41895	TFG1	16	rep2	lysate	183434000	8.43854e+07	1	1.51992	nucleus	NA
P41895	TFG1	16	rep2	P100	96915900	5.55197e+07	0.65793	1	nucleus	NA
P41895	TFG1	16	rep2	isolate	12375900	4.59738e+07	0.544807	0.828062	nucleus	NA
P41895	TFG1	16	rep3	lysate	201785000	8.39549e+07	1	1.43949	nucleus	NA
P41895	TFG1	16	rep3	P100	95443000	5.83229e+07	0.694693	1	nucleus	NA
P41895	TFG1	16	rep3	isolate	15623700	4.54073e+07	0.540853	0.77855	nucleus	NA
P27466	CMK1	5	rep1	lysate	41091100	1.93986e+07	1	1.92931	NA	NA
P27466	CMK1	5	rep1	P100	15343500	1.00547e+07	0.51832	1	NA	NA
P27466	CMK1	5	rep1	isolate	914888	3.36232e+06	0.173328	0.334403	NA	NA
P27466	CMK1	5	rep2	lysate	45793800	2.10665e+07	1	2.12907	NA	NA
P27466	CMK1	5	rep2	P100	17272800	9.8947e+06	0.469688	1	NA	NA
P27466	CMK1	5	rep2	isolate	993142	3.69006e+06	0.175162	0.372933	NA	NA
P27466	CMK1	5	rep3	lysate	50183000	2.08792e+07	1	1.91235	NA	NA
P27466	CMK1	5	rep3	P100	17867400	1.0918e+07	0.522916	1	NA	NA
P27466	CMK1	5	rep3	isolate	1981720	5.75985e+06	0.275866	0.527553	NA	NA
Q05498	FCF1	5	rep1	lysate	26810900	1.26571e+07	1	0.483413	nucleus	NA
Q05498	FCF1	5	rep1	P100	39954000	2.61827e+07	2.06862	1	nucleus	NA
Q05498	FCF1	5	rep1	isolate	6788660	2.11881e+07	1.67401	0.809239	nucleus	NA
Q05498	FCF1	5	rep2	lysate	26286400	1.20925e+07	1	0.427766	nucleus	NA
Q05498	FCF1	5	rep2	P100	49347000	2.8269e+07	2.33773	1	nucleus	NA
Q05498	FCF1	5	rep2	isolate	6046080	2.24603e+07	1.85737	0.79452	nucleus	NA
Q05498	FCF1	5	rep3	lysate	27274500	1.13478e+07	1	0.44208	nucleus	NA
Q05498	FCF1	5	rep3	P100	42006800	2.56691e+07	2.26203	1	nucleus	NA
Q05498	FCF1	5	rep3	isolate	9396600	2.73096e+07	2.4066	1.06391	nucleus	NA
Q05497	YDR338C	2	rep1	lysate	3848910	1.81688e+06	1	0.462374	ambiguous	NA
Q05497	YDR338C	2	rep1	P100	5996700	3.92946e+06	2.16275	1	ambiguous	NA
Q05497	YDR338C	2	rep1	isolate	2062830	6.84609e+06	3.76805	1.74225	ambiguous	NA
Q05497	YDR338C	2	rep2	lysate	1686980	775988	1	0.239304	ambiguous	NA
Q05497	YDR338C	2	rep2	P100	5661020	3.24269e+06	4.17878	1	ambiguous	NA
Q05497	YDR338C	2	rep2	isolate	1919340	7.13062e+06	9.18908	2.19899	ambiguous	NA
Q05497	YDR338C	2	rep3	lysate	1790530	744912	1	0.217242	ambiguous	NA
Q05497	YDR338C	2	rep3	P100	5611880	3.42895e+06	4.60316	1	ambiguous	NA
Q05497	YDR338C	2	rep3	isolate	2044490	5.94228e+06	7.97716	1.73297	ambiguous	NA
P06843	SPT2	4	rep1	lysate	41055300	1.93817e+07	1	0.728999	nucleus	NA
P06843	SPT2	4	rep1	P100	40570600	2.65868e+07	1.37174	1	nucleus	NA
P06843	SPT2	4	rep1	isolate	1983870	6.60647e+06	0.340861	0.248487	nucleus	NA
P06843	SPT2	4	rep2	lysate	41824600	1.92406e+07	1	0.815334	nucleus	NA
P06843	SPT2	4	rep2	P100	41194000	2.35984e+07	1.22649	1	nucleus	NA
P06843	SPT2	4	rep2	isolate	2732330	1.01506e+07	0.527565	0.430141	nucleus	NA
P06843	SPT2	4	rep3	lysate	46562500	1.93728e+07	1	0.78672	nucleus	NA
P06843	SPT2	4	rep3	P100	40297800	2.46248e+07	1.2711	1	nucleus	NA
P06843	SPT2	4	rep3	isolate	3581400	1.0409e+07	0.537298	0.422703	nucleus	NA
P38805	RPF1	12	rep1	lysate	73760500	3.48216e+07	1	0.4439	nucleus	NA
P38805	RPF1	12	rep1	P100	119703000	7.84446e+07	2.25276	1	nucleus	NA
P38805	RPF1	12	rep1	isolate	65821300	2.00341e+08	5.75334	2.55391	nucleus	NA
P38805	RPF1	12	rep2	lysate	68570800	3.15447e+07	1	0.438019	nucleus	NA
P38805	RPF1	12	rep2	P100	125713000	7.20166e+07	2.283	1	nucleus	NA
P38805	RPF1	12	rep2	isolate	50420400	1.87298e+08	5.93756	2.60076	nucleus	NA
P38805	RPF1	12	rep3	lysate	77620500	3.22948e+07	1	0.420255	nucleus	NA
P38805	RPF1	12	rep3	P100	125755000	7.68459e+07	2.37951	1	nucleus	NA
P38805	RPF1	12	rep3	isolate	57113000	1.65987e+08	5.13973	2.16	nucleus	NA
P38804	RTC3	2	rep1	lysate	53830100	2.54126e+07	1	1.87508	ambiguous	NA
P38804	RTC3	2	rep1	P100	20681500	1.35528e+07	0.533312	1	ambiguous	NA
P38804	RTC3	2	rep1	isolate	256351	1.36379e+06	0.0536657	0.100627	ambiguous	NA
P38804	RTC3	2	rep2	lysate	73262000	3.37028e+07	1	2.41557	ambiguous	NA
P38804	RTC3	2	rep2	P100	24355800	1.39523e+07	0.413982	1	ambiguous	NA
P38804	RTC3	2	rep2	isolate	212252	789274	0.0234187	0.0565693	ambiguous	NA
P38804	RTC3	2	rep3	lysate	69570200	2.89454e+07	1	2.82822	ambiguous	NA
P38804	RTC3	2	rep3	P100	16748800	1.02345e+07	0.353579	1	ambiguous	NA
P38804	RTC3	2	rep3	isolate	420365	1.22211e+06	0.0422213	0.119411	ambiguous	NA
P38806	YNG2	2	rep1	lysate	9626060	4.54423e+06	1	0.849986	nucleus	NA
P38806	YNG2	2	rep1	P100	8158640	5.34624e+06	1.17649	1	nucleus	NA
P38806	YNG2	2	rep1	isolate	1035960	3.72975e+06	0.820766	0.697639	nucleus	NA
P38806	YNG2	2	rep2	lysate	10097100	4.64491e+06	1	0.856272	nucleus	NA
P38806	YNG2	2	rep2	P100	9469730	5.42457e+06	1.16785	1	nucleus	NA
P38806	YNG2	2	rep2	isolate	837474	3.1118e+06	0.669937	0.573648	nucleus	NA
P38806	YNG2	2	rep3	lysate	11347500	4.7212e+06	1	0.859799	nucleus	NA
P38806	YNG2	2	rep3	P100	8986400	5.49105e+06	1.16306	1	nucleus	NA
P38806	YNG2	2	rep3	isolate	1254750	3.64707e+06	0.772488	0.664185	nucleus	NA
P38801	LRP1	6	rep1	lysate	26938400	1.27173e+07	1	0.869873	nucleus	NA
P38801	LRP1	6	rep1	P100	22309400	1.46197e+07	1.14959	1	nucleus	NA
P38801	LRP1	6	rep1	isolate	2257070	7.43558e+06	0.584684	0.508601	nucleus	NA
P38801	LRP1	6	rep2	lysate	27123700	1.24777e+07	1	0.954494	nucleus	NA
P38801	LRP1	6	rep2	P100	22820100	1.30726e+07	1.04768	1	nucleus	NA
P38801	LRP1	6	rep2	isolate	2641530	9.81335e+06	0.786472	0.750682	nucleus	NA
P38801	LRP1	6	rep3	lysate	29166200	1.21349e+07	1	0.887663	nucleus	NA
P38801	LRP1	6	rep3	P100	22371800	1.36706e+07	1.12655	1	nucleus	NA
P38801	LRP1	6	rep3	isolate	3001910	8.72481e+06	0.718987	0.638218	nucleus	NA
P38800	LAM4	19	rep1	lysate	26395900	1.24611e+07	1	0.423535	ER	ER membrane
P38800	LAM4	19	rep1	P100	44896600	2.94217e+07	2.36108	1	ER	ER membrane
P38800	LAM4	19	rep1	isolate	119289000	3.62604e+08	29.0988	12.3244	ER	ER membrane
P38800	LAM4	19	rep2	lysate	24176700	1.1122e+07	1	0.394882	ER	ER membrane
P38800	LAM4	19	rep2	P100	49166000	2.81653e+07	2.5324	1	ER	ER membrane
P38800	LAM4	19	rep2	isolate	109725000	4.07598e+08	36.648	14.4716	ER	ER membrane
P38800	LAM4	19	rep3	lysate	26043100	1.08355e+07	1	0.39901	ER	ER membrane
P38800	LAM4	19	rep3	P100	44439800	2.71559e+07	2.5062	1	ER	ER membrane
P38800	LAM4	19	rep3	isolate	112843000	3.27954e+08	30.2667	12.0767	ER	ER membrane
P38803	IPI1	6	rep1	lysate	31954400	1.50853e+07	1	0.461457	nucleus	NA
P38803	IPI1	6	rep1	P100	49884600	3.26905e+07	2.16705	1	nucleus	NA
P38803	IPI1	6	rep1	isolate	7185280	2.23917e+07	1.48434	0.684961	nucleus	NA
P38803	IPI1	6	rep2	lysate	33854500	1.55741e+07	1	0.48468	nucleus	NA
P38803	IPI1	6	rep2	P100	56091500	3.21327e+07	2.06322	1	nucleus	NA
P38803	IPI1	6	rep2	isolate	5374160	1.99643e+07	1.28189	0.621308	nucleus	NA
P38803	IPI1	6	rep3	lysate	38771400	1.61312e+07	1	0.503599	nucleus	NA
P38803	IPI1	6	rep3	P100	52419100	3.20319e+07	1.98571	1	nucleus	NA
P38803	IPI1	6	rep3	isolate	5826230	1.69331e+07	1.04971	0.528632	nucleus	NA
P38809	YHR097C	11	rep1	lysate	58920700	2.78158e+07	1	0.547816	ambiguous	NA
P38809	YHR097C	11	rep1	P100	77482000	5.07759e+07	1.82543	1	ambiguous	NA
P38809	YHR097C	11	rep1	isolate	30662300	9.36399e+07	3.36642	1.84418	ambiguous	NA
P38809	YHR097C	11	rep2	lysate	59525200	2.73834e+07	1	0.543368	ambiguous	NA
P38809	YHR097C	11	rep2	P100	87971400	5.03957e+07	1.84037	1	ambiguous	NA
P38809	YHR097C	11	rep2	isolate	25912600	9.62588e+07	3.51522	1.91006	ambiguous	NA
P38809	YHR097C	11	rep3	lysate	68783900	2.86183e+07	1	0.583839	ambiguous	NA
P38809	YHR097C	11	rep3	P100	80215100	4.90174e+07	1.7128	1	ambiguous	NA
P38809	YHR097C	11	rep3	isolate	29546900	8.5872e+07	3.0006	1.75187	ambiguous	NA
P40856	SAP185	5	rep1	lysate	26935200	1.27157e+07	1	1.85114	NA	NA
P40856	SAP185	5	rep1	P100	10482500	6.86914e+06	0.540207	1	NA	NA
P40856	SAP185	5	rep1	isolate	3348710	1.07485e+07	0.84529	1.56475	NA	NA
P40856	SAP185	5	rep2	lysate	27787000	1.27828e+07	1	2.14927	NA	NA
P40856	SAP185	5	rep2	P100	10382600	5.94753e+06	0.465275	1	NA	NA
P40856	SAP185	5	rep2	isolate	3423310	1.27174e+07	0.994885	2.13827	NA	NA
P40856	SAP185	5	rep3	lysate	29987700	1.24767e+07	1	1.88934	NA	NA
P40856	SAP185	5	rep3	P100	10807200	6.6037e+06	0.529284	1	NA	NA
P40856	SAP185	5	rep3	isolate	2599820	7.55622e+06	0.605628	1.14424	NA	NA
P40327	RPT2	13	rep1	lysate	236285000	1.11548e+08	1	1.82149	ambiguous	NA
P40327	RPT2	13	rep1	P100	93449600	6.124e+07	0.549	1	ambiguous	NA
P40327	RPT2	13	rep1	isolate	18271300	5.60356e+07	0.502345	0.915017	ambiguous	NA
P40327	RPT2	13	rep2	lysate	249925000	1.14973e+08	1	2.04698	ambiguous	NA
P40327	RPT2	13	rep2	P100	98046200	5.61672e+07	0.488524	1	ambiguous	NA
P40327	RPT2	13	rep2	isolate	16837700	6.25481e+07	0.544022	1.1136	ambiguous	NA
P40327	RPT2	13	rep3	lysate	274692000	1.14289e+08	1	1.8913	ambiguous	NA
P40327	RPT2	13	rep3	P100	98889100	6.04287e+07	0.528737	1	ambiguous	NA
P40327	RPT2	13	rep3	isolate	20360400	5.91735e+07	0.517754	0.979228	ambiguous	NA
P40850	MKT1	14	rep1	lysate	74790300	3.53078e+07	1	0.880402	cytosol	NA
P40850	MKT1	14	rep1	P100	61197400	4.01041e+07	1.13584	1	cytosol	NA
P40850	MKT1	14	rep1	isolate	38526000	1.17505e+08	3.32801	2.92999	cytosol	NA
P40850	MKT1	14	rep2	lysate	71097900	3.27072e+07	1	0.643783	cytosol	NA
P40850	MKT1	14	rep2	P100	88685500	5.08048e+07	1.55332	1	cytosol	NA
P40850	MKT1	14	rep2	isolate	30867200	1.14664e+08	3.50576	2.25695	cytosol	NA
P40850	MKT1	14	rep3	lysate	79816500	3.32085e+07	1	0.661647	cytosol	NA
P40850	MKT1	14	rep3	P100	82135100	5.01907e+07	1.51138	1	cytosol	NA
P40850	MKT1	14	rep3	isolate	36462300	1.0597e+08	3.19105	2.11135	cytosol	NA
P40328	YTA6	3	rep1	lysate	10071200	4.75438e+06	1	0.594971	NA	NA
P40328	YTA6	3	rep1	P100	12194300	7.99093e+06	1.68075	1	NA	NA
P40328	YTA6	3	rep1	isolate	2664580	8.67229e+06	1.82406	1.08527	NA	NA
P40328	YTA6	3	rep2	lysate	10353500	4.76286e+06	1	0.585678	NA	NA
P40328	YTA6	3	rep2	P100	14196200	8.13222e+06	1.70742	1	NA	NA
P40328	YTA6	3	rep2	isolate	2378070	8.83467e+06	1.85491	1.08638	NA	NA
P40328	YTA6	3	rep3	lysate	12061700	5.01835e+06	1	0.621552	NA	NA
P40328	YTA6	3	rep3	P100	13213100	8.0739e+06	1.60887	1	NA	NA
P40328	YTA6	3	rep3	isolate	3160740	9.18642e+06	1.83056	1.13779	NA	NA
P40858	MRPL49	2	rep1	lysate	4120810	1.94524e+06	1	0.780333	mitochondrion	NA
P40858	MRPL49	2	rep1	P100	3804490	2.49284e+06	1.2815	1	mitochondrion	NA
P40858	MRPL49	2	rep1	isolate	840786	3.13743e+06	1.61287	1.25858	mitochondrion	NA
P40858	MRPL49	2	rep2	lysate	3437440	1.58126e+06	1	0.620108	mitochondrion	NA
P40858	MRPL49	2	rep2	P100	4451810	2.54997e+06	1.61262	1	mitochondrion	NA
P40858	MRPL49	2	rep2	isolate	314986	1.1709e+06	0.740488	0.459183	mitochondrion	NA
P40858	MRPL49	2	rep3	lysate	3859000	1.60552e+06	1	0.510812	mitochondrion	NA
P40858	MRPL49	2	rep3	P100	5144070	3.14308e+06	1.95767	1	mitochondrion	NA
P40858	MRPL49	2	rep3	isolate	546621	1.58905e+06	0.989739	0.50557	mitochondrion	NA
Q12165	ATP16	2	rep1	lysate	22393200	1.05715e+07	1	1.4306	mitochondrion	NA
Q12165	ATP16	2	rep1	P100	11276600	7.38954e+06	0.699006	1	mitochondrion	NA
Q12165	ATP16	2	rep1	isolate	3054110	9.85443e+06	0.93217	1.33357	mitochondrion	NA
Q12165	ATP16	2	rep2	lysate	30390200	1.39804e+07	1	1.50561	mitochondrion	NA
Q12165	ATP16	2	rep2	P100	16209400	9.28552e+06	0.664182	1	mitochondrion	NA
Q12165	ATP16	2	rep2	isolate	2694600	1.00105e+07	0.716038	1.07808	mitochondrion	NA
Q12165	ATP16	2	rep3	lysate	27541500	1.14589e+07	1	1.44301	mitochondrion	NA
Q12165	ATP16	2	rep3	P100	12995600	7.94099e+06	0.692997	1	mitochondrion	NA
Q12165	ATP16	2	rep3	isolate	3574580	1.03892e+07	0.906645	1.30829	mitochondrion	NA
Q12164	POM33	4	rep1	lysate	39589400	1.86897e+07	1	0.493203	ambiguous	NA
Q12164	POM33	4	rep1	P100	57825600	3.78945e+07	2.02756	1	ambiguous	NA
Q12164	POM33	4	rep1	isolate	71939100	2.18907e+08	11.7127	5.77674	ambiguous	NA
Q12164	POM33	4	rep2	lysate	38784300	1.78419e+07	1	0.473918	ambiguous	NA
Q12164	POM33	4	rep2	P100	65718500	3.76477e+07	2.11007	1	ambiguous	NA
Q12164	POM33	4	rep2	isolate	55615200	2.06595e+08	11.5792	5.4876	ambiguous	NA
Q12164	POM33	4	rep3	lysate	42322200	1.76086e+07	1	0.478125	ambiguous	NA
Q12164	POM33	4	rep3	P100	60268400	3.68284e+07	2.0915	1	ambiguous	NA
Q12164	POM33	4	rep3	isolate	52099000	1.51415e+08	8.59892	4.11136	ambiguous	NA
Q12167	RRG1	2	rep1	lysate	3472910	1.63937e+06	1	0.916471	mitochondrion	NA
Q12167	RRG1	2	rep1	P100	2730150	1.78879e+06	1.09114	1	mitochondrion	NA
Q12167	RRG1	2	rep1	isolate	758047	2.88634e+06	1.76063	1.61357	mitochondrion	NA
Q12167	RRG1	2	rep2	lysate	3212220	1.47765e+06	1	0.743695	mitochondrion	NA
Q12167	RRG1	2	rep2	P100	3468920	1.9869e+06	1.34464	1	mitochondrion	NA
Q12167	RRG1	2	rep2	isolate	608767	2.26221e+06	1.53096	1.13856	mitochondrion	NA
Q12167	RRG1	2	rep3	lysate	3066810	1.27592e+06	1	0.651342	mitochondrion	NA
Q12167	RRG1	2	rep3	P100	3206240	1.95891e+06	1.53529	1	mitochondrion	NA
Q12167	RRG1	2	rep3	isolate	699483	2.03331e+06	1.5936	1.03798	mitochondrion	NA
Q12166	LEU9	5	rep1	lysate	59011100	2.78585e+07	1	1.76947	mitochondrion	NA
Q12166	LEU9	5	rep1	P100	24025100	1.5744e+07	0.565142	1	mitochondrion	NA
Q12166	LEU9	5	rep1	isolate	6486780	2.02719e+07	0.727674	1.2876	mitochondrion	NA
Q12166	LEU9	5	rep2	lysate	70113800	3.22545e+07	1	2.08144	mitochondrion	NA
Q12166	LEU9	5	rep2	P100	27050800	1.54962e+07	0.480436	1	mitochondrion	NA
Q12166	LEU9	5	rep2	isolate	6240250	2.31816e+07	0.718708	1.49595	mitochondrion	NA
Q12166	LEU9	5	rep3	lysate	74701100	3.10802e+07	1	2.58861	mitochondrion	NA
Q12166	LEU9	5	rep3	P100	19648600	1.20065e+07	0.386307	1	mitochondrion	NA
Q12166	LEU9	5	rep3	isolate	7499430	2.17959e+07	0.701279	1.81534	mitochondrion	NA
Q12160	YPR063C	5	rep1	lysate	8931070	4.21613e+06	1	0.542743	ER	ER membrane
Q12160	YPR063C	5	rep1	P100	11854400	7.76819e+06	1.84249	1	ER	ER membrane
Q12160	YPR063C	5	rep1	isolate	27640500	8.44693e+07	20.0348	10.8737	ER	ER membrane
Q12160	YPR063C	5	rep2	lysate	10278400	4.72831e+06	1	0.589962	ER	ER membrane
Q12160	YPR063C	5	rep2	P100	13990900	8.01461e+06	1.69502	1	ER	ER membrane
Q12160	YPR063C	5	rep2	isolate	24550600	9.11993e+07	19.2879	11.3791	ER	ER membrane
Q12160	YPR063C	5	rep3	lysate	12548100	5.22072e+06	1	0.651892	ER	ER membrane
Q12160	YPR063C	5	rep3	P100	13106200	8.00857e+06	1.534	1	ER	ER membrane
Q12160	YPR063C	5	rep3	isolate	34412100	1.00012e+08	19.1567	12.4881	ER	ER membrane
Q12168	ACF2	3	rep1	lysate	16379200	7.73233e+06	1	2.86456	ambiguous	NA
Q12168	ACF2	3	rep1	P100	4119560	2.69931e+06	0.349094	1	ambiguous	NA
Q12168	ACF2	3	rep1	isolate	1468240	5.04163e+06	0.652019	1.86775	ambiguous	NA
Q12168	ACF2	3	rep2	lysate	16485000	7.58355e+06	1	3.15896	ambiguous	NA
Q12168	ACF2	3	rep2	P100	4191160	2.40065e+06	0.31656	1	ambiguous	NA
Q12168	ACF2	3	rep2	isolate	967129	3.59343e+06	0.473845	1.49686	ambiguous	NA
Q12168	ACF2	3	rep3	lysate	18948500	7.88368e+06	1	2.62314	ambiguous	NA
Q12168	ACF2	3	rep3	P100	4918830	3.00544e+06	0.381223	1	ambiguous	NA
Q12168	ACF2	3	rep3	isolate	1551890	4.51064e+06	0.572149	1.50083	ambiguous	NA
P12754	GCD2	9	rep1	lysate	89605600	4.2302e+07	1	1.00546	NA	NA
P12754	GCD2	9	rep1	P100	64200400	4.20721e+07	0.994566	1	NA	NA
P12754	GCD2	9	rep1	isolate	15643100	4.80595e+07	1.13611	1.14231	NA	NA
P12754	GCD2	9	rep2	lysate	88536500	4.07295e+07	1	1.04712	NA	NA
P12754	GCD2	9	rep2	P100	67898900	3.88968e+07	0.955002	1	NA	NA
P12754	GCD2	9	rep2	isolate	15194300	5.64433e+07	1.38581	1.4511	NA	NA
P12754	GCD2	9	rep3	lysate	100242000	4.17068e+07	1	1.1574	NA	NA
P12754	GCD2	9	rep3	P100	58969800	3.60349e+07	0.864005	1	NA	NA
P12754	GCD2	9	rep3	isolate	17982300	5.22621e+07	1.25308	1.45032	NA	NA
P12753	RAD50	20	rep1	lysate	108457000	5.12016e+07	1	0.987366	NA	NA
P12753	RAD50	20	rep1	P100	79131200	5.18567e+07	1.0128	1	NA	NA
P12753	RAD50	20	rep1	isolate	8772890	2.72098e+07	0.531425	0.524712	NA	NA
P12753	RAD50	20	rep2	lysate	109905000	5.05597e+07	1	1.04095	NA	NA
P12753	RAD50	20	rep2	P100	84785400	4.85705e+07	0.960656	1	NA	NA
P12753	RAD50	20	rep2	isolate	8870620	3.29526e+07	0.651757	0.678449	NA	NA
P12753	RAD50	20	rep3	lysate	122245000	5.08614e+07	1	1.00124	NA	NA
P12753	RAD50	20	rep3	P100	83129500	5.07983e+07	0.998761	1	NA	NA
P12753	RAD50	20	rep3	isolate	11655100	3.38734e+07	0.665995	0.666821	NA	NA
Q03430	RSM28	7	rep1	lysate	49519700	2.33777e+07	1	0.744088	mitochondrion	NA
Q03430	RSM28	7	rep1	P100	47942700	3.14179e+07	1.34393	1	mitochondrion	NA
Q03430	RSM28	7	rep1	isolate	3030240	9.78199e+06	0.418433	0.311351	mitochondrion	NA
Q03430	RSM28	7	rep2	lysate	48916300	2.2503e+07	1	0.67051	mitochondrion	NA
Q03430	RSM28	7	rep2	P100	58584700	3.3561e+07	1.4914	1	mitochondrion	NA
Q03430	RSM28	7	rep2	isolate	1715240	6.37245e+06	0.283182	0.189877	mitochondrion	NA
Q03430	RSM28	7	rep3	lysate	53975500	2.24571e+07	1	0.673091	mitochondrion	NA
Q03430	RSM28	7	rep3	P100	54599200	3.33641e+07	1.48568	1	mitochondrion	NA
Q03430	RSM28	7	rep3	isolate	4129620	1.20023e+07	0.534453	0.359736	mitochondrion	NA
P10664	RPL4A	4	rep1	lysate	61398200	2.89855e+07	1	0.531329	ambiguous	NA
P10664	RPL4A	4	rep1	P100	83245300	5.45528e+07	1.88207	1	ambiguous	NA
P10664	RPL4A	4	rep1	isolate	7806570	2.42772e+07	0.837565	0.445022	ambiguous	NA
P10664	RPL4A	4	rep2	lysate	51631400	2.3752e+07	1	0.514026	ambiguous	NA
P10664	RPL4A	4	rep2	P100	80661000	4.62078e+07	1.94543	1	ambiguous	NA
P10664	RPL4A	4	rep2	isolate	5502690	2.04417e+07	0.860632	0.442387	ambiguous	NA
P10664	RPL4A	4	rep3	lysate	59925600	2.49327e+07	1	0.406557	ambiguous	NA
P10664	RPL4A	4	rep3	P100	100358000	6.13263e+07	2.45968	1	ambiguous	NA
P10664	RPL4A	4	rep3	isolate	6935110	2.01558e+07	0.808409	0.328665	ambiguous	NA
Q07534	HEM25	4	rep1	lysate	11846700	5.59258e+06	1	0.847235	mitochondrion	NA
Q07534	HEM25	4	rep1	P100	10073300	6.60098e+06	1.18031	1	mitochondrion	NA
Q07534	HEM25	4	rep1	isolate	5796650	1.81775e+07	3.25029	2.75376	mitochondrion	NA
Q07534	HEM25	4	rep2	lysate	10937400	5.03148e+06	1	0.766066	mitochondrion	NA
Q07534	HEM25	4	rep2	P100	11465600	6.56794e+06	1.30537	1	mitochondrion	NA
Q07534	HEM25	4	rep2	isolate	5297300	1.96788e+07	3.91113	2.99619	mitochondrion	NA
Q07534	HEM25	4	rep3	lysate	10837900	4.50917e+06	1	0.726053	mitochondrion	NA
Q07534	HEM25	4	rep3	P100	10163800	6.21053e+06	1.37731	1	mitochondrion	NA
Q07534	HEM25	4	rep3	isolate	4867140	1.41457e+07	3.13709	2.27769	mitochondrion	NA
Q07532	IWR1	2	rep1	lysate	2734520	1.29079e+06	1	3.23781	ambiguous	NA
Q07532	IWR1	2	rep1	P100	608884	398660	0.308851	1	ambiguous	NA
Q07532	IWR1	2	rep1	isolate	689157	2.67727e+06	2.07414	6.71566	ambiguous	NA
Q07532	IWR1	2	rep2	lysate	2260210	1.03969e+06	1	1.91712	ambiguous	NA
Q07532	IWR1	2	rep2	P100	947254	542318	0.521614	1	ambiguous	NA
Q07532	IWR1	2	rep2	isolate	632088	2.34885e+06	2.25917	4.33112	ambiguous	NA
Q07532	IWR1	2	rep3	lysate	3015480	1.25457e+06	1	1.95918	ambiguous	NA
Q07532	IWR1	2	rep3	P100	1048480	640352	0.510417	1	ambiguous	NA
Q07532	IWR1	2	rep3	isolate	616759	1.79289e+06	1.42909	2.79985	ambiguous	NA
Q07533	CYK3	10	rep1	lysate	30299300	1.43039e+07	1	0.518179	ambiguous	NA
Q07533	CYK3	10	rep1	P100	42123100	2.76042e+07	1.92983	1	ambiguous	NA
Q07533	CYK3	10	rep1	isolate	10025500	3.10112e+07	2.16803	1.12343	ambiguous	NA
Q07533	CYK3	10	rep2	lysate	34102800	1.56883e+07	1	0.559304	ambiguous	NA
Q07533	CYK3	10	rep2	P100	48964200	2.80497e+07	1.78794	1	ambiguous	NA
Q07533	CYK3	10	rep2	isolate	9593140	3.56366e+07	2.27154	1.27048	ambiguous	NA
Q07533	CYK3	10	rep3	lysate	38462000	1.60025e+07	1	0.590207	ambiguous	NA
Q07533	CYK3	10	rep3	P100	44370200	2.71134e+07	1.69432	1	ambiguous	NA
Q07533	CYK3	10	rep3	isolate	11119900	3.2318e+07	2.01956	1.19196	ambiguous	NA
Q08485	NRT1	4	rep1	lysate	11968400	5.65003e+06	1	0.436309	plasma membrane	NA
Q08485	NRT1	4	rep1	P100	19761000	1.29496e+07	2.29196	1	plasma membrane	NA
Q08485	NRT1	4	rep1	isolate	8429760	2.61685e+07	4.63156	2.02079	plasma membrane	NA
Q08485	NRT1	4	rep2	lysate	11553500	5.3149e+06	1	0.415054	plasma membrane	NA
Q08485	NRT1	4	rep2	P100	22353600	1.28053e+07	2.40933	1	plasma membrane	NA
Q08485	NRT1	4	rep2	isolate	7899830	2.93464e+07	5.52154	2.29174	plasma membrane	NA
Q08485	NRT1	4	rep3	lysate	13765400	5.72719e+06	1	0.504139	plasma membrane	NA
Q08485	NRT1	4	rep3	P100	18591200	1.13603e+07	1.98358	1	plasma membrane	NA
Q08485	NRT1	4	rep3	isolate	8972550	2.60772e+07	4.55322	2.29546	plasma membrane	NA
P10591	SSA1	6	rep1	lysate	242262000	1.1437e+08	1	3.52853	ambiguous	NA
P10591	SSA1	6	rep1	P100	49461000	3.24129e+07	0.283404	1	ambiguous	NA
P10591	SSA1	6	rep1	isolate	8579100	2.66217e+07	0.232768	0.82133	ambiguous	NA
P10591	SSA1	6	rep2	lysate	302702000	1.39252e+08	1	4.3212	ambiguous	NA
P10591	SSA1	6	rep2	P100	56253400	3.22255e+07	0.231417	1	ambiguous	NA
P10591	SSA1	6	rep2	isolate	10006800	3.71732e+07	0.266948	1.15354	ambiguous	NA
P10591	SSA1	6	rep3	lysate	286151000	1.19056e+08	1	3.54958	ambiguous	NA
P10591	SSA1	6	rep3	P100	54888700	3.3541e+07	0.281724	1	ambiguous	NA
P10591	SSA1	6	rep3	isolate	15335500	4.45697e+07	0.374358	1.32881	ambiguous	NA
P10592	SSA2	8	rep1	lysate	429949000	2.02975e+08	1	3.32892	ambiguous	NA
P10592	SSA2	8	rep1	P100	93042800	6.09734e+07	0.300398	1	ambiguous	NA
P10592	SSA2	8	rep1	isolate	12702900	3.91366e+07	0.192815	0.641864	ambiguous	NA
P10592	SSA2	8	rep2	lysate	510263000	2.34737e+08	1	4.02444	ambiguous	NA
P10592	SSA2	8	rep2	P100	101818000	5.8328e+07	0.248482	1	ambiguous	NA
P10592	SSA2	8	rep2	isolate	18559900	6.89456e+07	0.293714	1.18203	ambiguous	NA
P10592	SSA2	8	rep3	lysate	537264000	2.23535e+08	1	3.62255	ambiguous	NA
P10592	SSA2	8	rep3	P100	100980000	6.17064e+07	0.276048	1	ambiguous	NA
P10592	SSA2	8	rep3	isolate	15752500	4.57816e+07	0.204808	0.741926	ambiguous	NA
Q06629	HDA2	13	rep1	lysate	79719000	3.76346e+07	1	1.12114	nucleus	NA
Q06629	HDA2	13	rep1	P100	51223700	3.35681e+07	0.891948	1	nucleus	NA
Q06629	HDA2	13	rep1	isolate	4383470	1.38888e+07	0.369043	0.41375	nucleus	NA
Q06629	HDA2	13	rep2	lysate	79870800	3.6743e+07	1	1.04297	nucleus	NA
Q06629	HDA2	13	rep2	P100	61496600	3.52291e+07	0.958797	1	nucleus	NA
Q06629	HDA2	13	rep2	isolate	3189530	1.1849e+07	0.322483	0.336342	nucleus	NA
Q06629	HDA2	13	rep3	lysate	87419600	3.63719e+07	1	0.986314	nucleus	NA
Q06629	HDA2	13	rep3	P100	60347200	3.68766e+07	1.01388	1	nucleus	NA
Q06629	HDA2	13	rep3	isolate	6325720	1.83847e+07	0.505466	0.498548	nucleus	NA
Q06628	ATG13	5	rep1	lysate	15060000	7.10955e+06	1	0.848116	ambiguous	NA
Q06628	ATG13	5	rep1	P100	12792200	8.38275e+06	1.17908	1	ambiguous	NA
Q06628	ATG13	5	rep1	isolate	1887120	6.31285e+06	0.887939	0.753076	ambiguous	NA
Q06628	ATG13	5	rep2	lysate	15966800	7.34516e+06	1	0.855785	ambiguous	NA
Q06628	ATG13	5	rep2	P100	14983000	8.58295e+06	1.16852	1	ambiguous	NA
Q06628	ATG13	5	rep2	isolate	1767120	6.56517e+06	0.893808	0.764908	ambiguous	NA
Q06628	ATG13	5	rep3	lysate	17594100	7.32017e+06	1	0.821959	ambiguous	NA
Q06628	ATG13	5	rep3	P100	14574400	8.90576e+06	1.21661	1	ambiguous	NA
Q06628	ATG13	5	rep3	isolate	2835110	8.24004e+06	1.12566	0.925249	ambiguous	NA
Q06625	GDB1	4	rep1	lysate	33315400	1.57278e+07	1	3.14992	ambiguous	NA
Q06625	GDB1	4	rep1	P100	7619720	4.99307e+06	0.317468	1	ambiguous	NA
Q06625	GDB1	4	rep1	isolate	2645540	8.61451e+06	0.547725	1.72529	ambiguous	NA
Q06625	GDB1	4	rep2	lysate	38398100	1.76643e+07	1	3.88075	ambiguous	NA
Q06625	GDB1	4	rep2	P100	7946160	4.55177e+06	0.257682	1	ambiguous	NA
Q06625	GDB1	4	rep2	isolate	2368680	8.79979e+06	0.498169	1.93327	ambiguous	NA
Q06625	GDB1	4	rep3	lysate	44427900	1.84847e+07	1	3.66442	ambiguous	NA
Q06625	GDB1	4	rep3	P100	8255430	5.04437e+06	0.272895	1	ambiguous	NA
Q06625	GDB1	4	rep3	isolate	3222340	9.36544e+06	0.50666	1.85661	ambiguous	NA
Q06624	AOS1	2	rep1	lysate	10625800	5.0162e+06	1	6.81595	NA	NA
Q06624	AOS1	2	rep1	P100	1123570	735950	0.146715	1	NA	NA
Q06624	AOS1	2	rep1	isolate	287062	1.45699e+06	0.290457	1.97974	NA	NA
Q06624	AOS1	2	rep2	lysate	11094200	5.10361e+06	1	8.65899	NA	NA
Q06624	AOS1	2	rep2	P100	1029440	589400	0.115487	1	NA	NA
Q06624	AOS1	2	rep2	isolate	0	NA	NA	NA	NA	NA
Q06624	AOS1	2	rep3	lysate	12244100	5.09424e+06	1	6.35913	NA	NA
Q06624	AOS1	2	rep3	P100	1311520	801090	0.157254	1	NA	NA
Q06624	AOS1	2	rep3	isolate	197173	573454	0.112569	0.715842	NA	NA
Q06623	HDA3	7	rep1	lysate	32161400	1.5183e+07	1	0.931042	nucleus	NA
Q06623	HDA3	7	rep1	P100	24885000	1.63075e+07	1.07407	1	nucleus	NA
Q06623	HDA3	7	rep1	isolate	2149050	7.10776e+06	0.468139	0.435857	nucleus	NA
Q06623	HDA3	7	rep2	lysate	30696300	1.41212e+07	1	0.926531	nucleus	NA
Q06623	HDA3	7	rep2	P100	26605200	1.52409e+07	1.0793	1	nucleus	NA
Q06623	HDA3	7	rep2	isolate	2478560	9.20796e+06	0.652067	0.60416	nucleus	NA
Q06623	HDA3	7	rep3	lysate	34610700	1.44001e+07	1	0.887011	nucleus	NA
Q06623	HDA3	7	rep3	P100	26567400	1.62344e+07	1.12738	1	nucleus	NA
Q06623	HDA3	7	rep3	isolate	3249660	9.44484e+06	0.655886	0.581778	nucleus	NA
P39547	UIP3	2	rep1	lysate	3129830	1.47741e+06	1	0.455678	ambiguous	NA
P39547	UIP3	2	rep1	P100	4948010	3.24222e+06	2.19453	1	ambiguous	NA
P39547	UIP3	2	rep1	isolate	2472110	8.08818e+06	5.47457	2.49464	ambiguous	NA
P39547	UIP3	2	rep2	lysate	2528390	1.16306e+06	1	0.332616	ambiguous	NA
P39547	UIP3	2	rep2	P100	6104450	3.49671e+06	3.00647	1	ambiguous	NA
P39547	UIP3	2	rep2	isolate	1927250	7.16e+06	6.15616	2.04764	ambiguous	NA
P39547	UIP3	2	rep3	lysate	3702790	1.54053e+06	1	0.434769	ambiguous	NA
P39547	UIP3	2	rep3	P100	5799050	3.54333e+06	2.30007	1	ambiguous	NA
P39547	UIP3	2	rep3	isolate	2535840	7.37028e+06	4.78425	2.08005	ambiguous	NA
P39543	SOP4	7	rep1	lysate	25532500	1.20535e+07	1	0.45755	ER	ER membrane
P39543	SOP4	7	rep1	P100	40199600	2.63436e+07	2.18555	1	ER	ER membrane
P39543	SOP4	7	rep1	isolate	130318000	3.96075e+08	32.8597	15.0349	ER	ER membrane
P39543	SOP4	7	rep2	lysate	26519300	1.21996e+07	1	0.427004	ER	ER membrane
P39543	SOP4	7	rep2	P100	49873000	2.85703e+07	2.3419	1	ER	ER membrane
P39543	SOP4	7	rep2	isolate	124934000	4.64095e+08	38.0417	16.244	ER	ER membrane
P39543	SOP4	7	rep3	lysate	32675300	1.35949e+07	1	0.507423	ER	ER membrane
P39543	SOP4	7	rep3	P100	43844300	2.6792e+07	1.97074	1	ER	ER membrane
P39543	SOP4	7	rep3	isolate	150077000	4.36167e+08	32.0832	16.2797	ER	ER membrane
P39542	YJL193W	3	rep1	lysate	8873220	4.18882e+06	1	0.393133	ambiguous	NA
P39542	YJL193W	3	rep1	P100	16259500	1.0655e+07	2.54367	1	ambiguous	NA
P39542	YJL193W	3	rep1	isolate	16014600	4.9187e+07	11.7424	4.61634	ambiguous	NA
P39542	YJL193W	3	rep2	lysate	7574150	3.48427e+06	1	0.356722	ambiguous	NA
P39542	YJL193W	3	rep2	P100	17050700	9.76747e+06	2.8033	1	ambiguous	NA
P39542	YJL193W	3	rep2	isolate	13137600	4.88033e+07	14.0067	4.99651	ambiguous	NA
P39542	YJL193W	3	rep3	lysate	7727190	3.21493e+06	1	0.332652	ambiguous	NA
P39542	YJL193W	3	rep3	P100	15816100	9.66454e+06	3.00614	1	ambiguous	NA
P39542	YJL193W	3	rep3	isolate	12256100	3.56201e+07	11.0796	3.68565	ambiguous	NA
P39540	ELO1	3	rep1	lysate	19373100	9.14573e+06	1	0.395103	ER	ER membrane
P39540	ELO1	3	rep1	P100	35322800	2.31477e+07	2.53099	1	ER	ER membrane
P39540	ELO1	3	rep1	isolate	87963500	2.67538e+08	29.2527	11.5578	ER	ER membrane
P39540	ELO1	3	rep2	lysate	17065600	7.85064e+06	1	0.321322	ER	ER membrane
P39540	ELO1	3	rep2	P100	42649700	2.44323e+07	3.11214	1	ER	ER membrane
P39540	ELO1	3	rep2	isolate	79502500	2.9533e+08	37.6186	12.0877	ER	ER membrane
P39540	ELO1	3	rep3	lysate	22145000	9.21362e+06	1	0.405794	ER	ER membrane
P39540	ELO1	3	rep3	P100	37156400	2.27051e+07	2.4643	1	ER	ER membrane
P39540	ELO1	3	rep3	isolate	80214400	2.33126e+08	25.3023	10.2675	ER	ER membrane
P39548	YAR028W	4	rep1	lysate	8360290	3.94667e+06	1	0.493521	ambiguous	NA
P39548	YAR028W	4	rep1	P100	12203500	7.99696e+06	2.02626	1	ambiguous	NA
P39548	YAR028W	4	rep1	isolate	4104560	1.30423e+07	3.30465	1.63091	ambiguous	NA
P39548	YAR028W	4	rep2	lysate	6718350	3.09058e+06	1	0.45297	ambiguous	NA
P39548	YAR028W	4	rep2	P100	11910700	6.82293e+06	2.20765	1	ambiguous	NA
P39548	YAR028W	4	rep2	isolate	3568470	1.32567e+07	4.28938	1.94296	ambiguous	NA
P39548	YAR028W	4	rep3	lysate	8060090	3.35343e+06	1	0.546944	ambiguous	NA
P39548	YAR028W	4	rep3	P100	10034000	6.13122e+06	1.82834	1	ambiguous	NA
P39548	YAR028W	4	rep3	isolate	3562140	1.0353e+07	3.08728	1.68857	ambiguous	NA
P38237	UBP14	6	rep1	lysate	68217000	3.22046e+07	1	4.94613	ambiguous	NA
P38237	UBP14	6	rep1	P100	9936090	6.51106e+06	0.202178	1	ambiguous	NA
P38237	UBP14	6	rep1	isolate	994329	3.6034e+06	0.111891	0.553428	ambiguous	NA
P38237	UBP14	6	rep2	lysate	68647400	3.15799e+07	1	8.05402	ambiguous	NA
P38237	UBP14	6	rep2	P100	6845110	3.92101e+06	0.124162	1	ambiguous	NA
P38237	UBP14	6	rep2	isolate	526329	1.95598e+06	0.0619375	0.498846	ambiguous	NA
P38237	UBP14	6	rep3	lysate	74256800	3.08953e+07	1	6.47592	ambiguous	NA
P38237	UBP14	6	rep3	P100	7807750	4.7708e+06	0.154418	1	ambiguous	NA
P38237	UBP14	6	rep3	isolate	1617210	4.70048e+06	0.152142	0.985261	ambiguous	NA
P38234	RFS1	4	rep1	lysate	86226200	4.07066e+07	1	0.65588	ambiguous	NA
P38234	RFS1	4	rep1	P100	94707100	6.20641e+07	1.52467	1	ambiguous	NA
P38234	RFS1	4	rep1	isolate	9224700	2.8581e+07	0.702122	0.460508	ambiguous	NA
P38234	RFS1	4	rep2	lysate	99050500	4.55663e+07	1	0.665209	ambiguous	NA
P38234	RFS1	4	rep2	P100	119573000	6.84992e+07	1.50329	1	ambiguous	NA
P38234	RFS1	4	rep2	isolate	8177220	3.03769e+07	0.666652	0.443463	ambiguous	NA
P38234	RFS1	4	rep3	lysate	105506000	4.38969e+07	1	0.768164	ambiguous	NA
P38234	RFS1	4	rep3	P100	93515900	5.71453e+07	1.30181	1	ambiguous	NA
P38234	RFS1	4	rep3	isolate	9309180	2.70555e+07	0.616342	0.473452	ambiguous	NA
P38235	YBR053C	3	rep1	lysate	54431200	2.56964e+07	1	16.1219	NA	NA
P38235	YBR053C	3	rep1	P100	2432730	1.59388e+06	0.0620275	1	NA	NA
P38235	YBR053C	3	rep1	isolate	0	NA	NA	NA	NA	NA
P38235	YBR053C	3	rep2	lysate	60497900	2.78309e+07	1	18.5525	NA	NA
P38235	YBR053C	3	rep2	P100	2619190	1.50012e+06	0.0539012	1	NA	NA
P38235	YBR053C	3	rep2	isolate	0	NA	NA	NA	NA	NA
P38235	YBR053C	3	rep3	lysate	66352200	2.76065e+07	1	11.4644	NA	NA
P38235	YBR053C	3	rep3	P100	3941200	2.40803e+06	0.0872269	1	NA	NA
P38235	YBR053C	3	rep3	isolate	137141	398984	0.0144525	0.165689	NA	NA
P38230	ZTA1	8	rep1	lysate	70307800	3.31916e+07	1	0.54619	NA	NA
P38230	ZTA1	8	rep1	P100	92731400	6.07693e+07	1.83086	1	NA	NA
P38230	ZTA1	8	rep1	isolate	5706050	1.79026e+07	0.53937	0.294599	NA	NA
P38230	ZTA1	8	rep2	lysate	76729600	3.5298e+07	1	0.495123	NA	NA
P38230	ZTA1	8	rep2	P100	124447000	7.12914e+07	2.0197	1	NA	NA
P38230	ZTA1	8	rep2	isolate	6054370	2.24911e+07	0.637177	0.315481	NA	NA
P38230	ZTA1	8	rep3	lysate	84659600	3.52235e+07	1	0.636846	NA	NA
P38230	ZTA1	8	rep3	P100	90511500	5.53093e+07	1.57024	1	NA	NA
P38230	ZTA1	8	rep3	isolate	3453570	1.00375e+07	0.284965	0.181479	NA	NA
Q07395	SYO1	3	rep1	lysate	28991300	1.36864e+07	1	2.13672	ambiguous	NA
Q07395	SYO1	3	rep1	P100	9774740	6.40532e+06	0.468006	1	ambiguous	NA
Q07395	SYO1	3	rep1	isolate	1268560	4.43564e+06	0.324091	0.692493	ambiguous	NA
Q07395	SYO1	3	rep2	lysate	26530800	1.22049e+07	1	1.79616	ambiguous	NA
Q07395	SYO1	3	rep2	P100	11862000	6.79503e+06	0.556744	1	ambiguous	NA
Q07395	SYO1	3	rep2	isolate	1678030	6.23422e+06	0.510795	0.917468	ambiguous	NA
Q07395	SYO1	3	rep3	lysate	29189100	1.21444e+07	1	1.83193	ambiguous	NA
Q07395	SYO1	3	rep3	P100	10849100	6.62931e+06	0.545873	1	ambiguous	NA
Q07395	SYO1	3	rep3	isolate	1468910	4.26948e+06	0.35156	0.644031	ambiguous	NA
P39723	SPC72	3	rep1	lysate	11384300	5.37428e+06	1	1.22843	ambiguous	NA
P39723	SPC72	3	rep1	P100	6676460	4.37493e+06	0.814049	1	ambiguous	NA
P39723	SPC72	3	rep1	isolate	927396	3.40028e+06	0.632694	0.777219	ambiguous	NA
P39723	SPC72	3	rep2	lysate	10427600	4.79695e+06	1	1.25287	ambiguous	NA
P39723	SPC72	3	rep2	P100	6684100	3.82878e+06	0.798168	1	ambiguous	NA
P39723	SPC72	3	rep2	isolate	1032710	3.83704e+06	0.799892	1.00216	ambiguous	NA
P39723	SPC72	3	rep3	lysate	12505900	5.20316e+06	1	1.23134	ambiguous	NA
P39723	SPC72	3	rep3	P100	6915600	4.22563e+06	0.812126	1	ambiguous	NA
P39723	SPC72	3	rep3	isolate	1604250	4.66282e+06	0.89615	1.10346	ambiguous	NA
P39722	GEM1	6	rep1	lysate	20141300	9.50839e+06	1	0.670519	mitochondrion	MOM
P39722	GEM1	6	rep1	P100	21639500	1.41807e+07	1.49138	1	mitochondrion	MOM
P39722	GEM1	6	rep1	isolate	15734700	4.83375e+07	5.08367	3.4087	mitochondrion	MOM
P39722	GEM1	6	rep2	lysate	20626800	9.48891e+06	1	0.676755	mitochondrion	MOM
P39722	GEM1	6	rep2	P100	24476000	1.40212e+07	1.47764	1	mitochondrion	MOM
P39722	GEM1	6	rep2	isolate	14063400	5.22423e+07	5.50562	3.72596	mitochondrion	MOM
P39722	GEM1	6	rep3	lysate	23969700	9.97281e+06	1	0.744328	mitochondrion	MOM
P39722	GEM1	6	rep3	P100	21926400	1.33984e+07	1.34349	1	mitochondrion	MOM
P39722	GEM1	6	rep3	isolate	14449800	4.19956e+07	4.21101	3.13437	mitochondrion	MOM
P39721	AIM2	5	rep1	lysate	72644300	3.42947e+07	1	4.18115	ambiguous	NA
P39721	AIM2	5	rep1	P100	12516700	8.20221e+06	0.239169	1	ambiguous	NA
P39721	AIM2	5	rep1	isolate	4706900	1.48703e+07	0.433605	1.81297	ambiguous	NA
P39721	AIM2	5	rep2	lysate	78085100	3.59216e+07	1	4.2409	ambiguous	NA
P39721	AIM2	5	rep2	P100	14786300	8.47027e+06	0.235799	1	ambiguous	NA
P39721	AIM2	5	rep2	isolate	4222150	1.56849e+07	0.436643	1.85176	ambiguous	NA
P39721	AIM2	5	rep3	lysate	89985500	3.74394e+07	1	4.85985	ambiguous	NA
P39721	AIM2	5	rep3	P100	12607500	7.70383e+06	0.205768	1	ambiguous	NA
P39721	AIM2	5	rep3	isolate	4066340	1.18183e+07	0.315666	1.53409	ambiguous	NA
P39727	ERV46	14	rep1	lysate	72826800	3.43808e+07	1	0.30501	ambiguous	NA
P39727	ERV46	14	rep1	P100	172006000	1.1272e+08	3.27858	1	ambiguous	NA
P39727	ERV46	14	rep1	isolate	214808000	6.52486e+08	18.9782	5.78854	ambiguous	NA
P39727	ERV46	14	rep2	lysate	74186300	3.4128e+07	1	0.262314	ambiguous	NA
P39727	ERV46	14	rep2	P100	227110000	1.30104e+08	3.81223	1	ambiguous	NA
P39727	ERV46	14	rep2	isolate	173676000	6.45158e+08	18.9041	4.95879	ambiguous	NA
P39727	ERV46	14	rep3	lysate	80986000	3.36951e+07	1	0.29297	ambiguous	NA
P39727	ERV46	14	rep3	P100	188212000	1.15012e+08	3.41332	1	ambiguous	NA
P39727	ERV46	14	rep3	isolate	211969000	6.16042e+08	18.2828	5.35633	ambiguous	NA
P39726	GCV3	2	rep1	lysate	33808900	1.59608e+07	1	5.10094	mitochondrion	NA
P39726	GCV3	2	rep1	P100	4775220	3.12899e+06	0.196042	1	mitochondrion	NA
P39726	GCV3	2	rep1	isolate	352746	1.65633e+06	0.103775	0.529349	mitochondrion	NA
P39726	GCV3	2	rep2	lysate	40458400	1.86121e+07	1	6.0134	mitochondrion	NA
P39726	GCV3	2	rep2	P100	5403400	3.0951e+06	0.166295	1	mitochondrion	NA
P39726	GCV3	2	rep2	isolate	287058	1.06716e+06	0.0573368	0.344789	mitochondrion	NA
P39726	GCV3	2	rep3	lysate	45374900	1.88787e+07	1	5.73763	mitochondrion	NA
P39726	GCV3	2	rep3	P100	5385030	3.29033e+06	0.174288	1	mitochondrion	NA
P39726	GCV3	2	rep3	isolate	899327	2.61411e+06	0.138469	0.794484	mitochondrion	NA
P39729	RBG1	11	rep1	lysate	79340900	3.74561e+07	1	0.437724	ambiguous	NA
P39729	RBG1	11	rep1	P100	130576000	8.557e+07	2.28454	1	ambiguous	NA
P39729	RBG1	11	rep1	isolate	7120260	2.21944e+07	0.592545	0.259371	ambiguous	NA
P39729	RBG1	11	rep2	lysate	76795300	3.53282e+07	1	0.401853	ambiguous	NA
P39729	RBG1	11	rep2	P100	153462000	8.79132e+07	2.48847	1	ambiguous	NA
P39729	RBG1	11	rep2	isolate	6572410	2.44155e+07	0.691104	0.277722	ambiguous	NA
P39729	RBG1	11	rep3	lysate	85507000	3.55761e+07	1	0.401204	ambiguous	NA
P39729	RBG1	11	rep3	P100	145110000	8.86733e+07	2.4925	1	ambiguous	NA
P39729	RBG1	11	rep3	isolate	3046880	8.85551e+06	0.248917	0.0998666	ambiguous	NA
Q04847	ROY1	7	rep1	lysate	36468000	1.72161e+07	1	3.47433	ambiguous	NA
Q04847	ROY1	7	rep1	P100	7561980	4.95523e+06	0.287826	1	ambiguous	NA
Q04847	ROY1	7	rep1	isolate	1897210	6.34347e+06	0.368462	1.28016	ambiguous	NA
Q04847	ROY1	7	rep2	lysate	36196000	1.66512e+07	1	3.89727	ambiguous	NA
Q04847	ROY1	7	rep2	P100	7458740	4.27254e+06	0.25659	1	ambiguous	NA
Q04847	ROY1	7	rep2	isolate	1449140	5.38396e+06	0.323337	1.26013	ambiguous	NA
Q04847	ROY1	7	rep3	lysate	40588900	1.68874e+07	1	3.37886	ambiguous	NA
Q04847	ROY1	7	rep3	P100	8179480	4.99796e+06	0.295957	1	ambiguous	NA
Q04847	ROY1	7	rep3	isolate	1868890	5.43193e+06	0.321656	1.08683	ambiguous	NA
Q08157	YOL019W	16	rep1	lysate	45227700	2.13515e+07	1	0.468177	ambiguous	NA
Q08157	YOL019W	16	rep1	P100	69592300	4.56056e+07	2.13594	1	ambiguous	NA
Q08157	YOL019W	16	rep1	isolate	24581700	7.51864e+07	3.52137	1.64862	ambiguous	NA
Q08157	YOL019W	16	rep2	lysate	43658900	2.00844e+07	1	0.475483	ambiguous	NA
Q08157	YOL019W	16	rep2	P100	73734800	4.224e+07	2.10312	1	ambiguous	NA
Q08157	YOL019W	16	rep2	isolate	25392000	9.43249e+07	4.69642	2.23307	ambiguous	NA
Q08157	YOL019W	16	rep3	lysate	47834800	1.99022e+07	1	0.521329	ambiguous	NA
Q08157	YOL019W	16	rep3	P100	62473400	3.81758e+07	1.91818	1	ambiguous	NA
Q08157	YOL019W	16	rep3	isolate	26297400	7.64281e+07	3.84019	2.002	ambiguous	NA
Q12427	STB3	4	rep1	lysate	30539500	1.44173e+07	1	2.01927	ambiguous	NA
Q12427	STB3	4	rep1	P100	10895600	7.13985e+06	0.495228	1	ambiguous	NA
Q12427	STB3	4	rep1	isolate	1487090	5.09884e+06	0.353661	0.714137	ambiguous	NA
Q12427	STB3	4	rep2	lysate	32399000	1.49045e+07	1	2.03584	ambiguous	NA
Q12427	STB3	4	rep2	P100	12780200	7.32104e+06	0.491197	1	ambiguous	NA
Q12427	STB3	4	rep2	isolate	1203320	4.47081e+06	0.299964	0.61068	ambiguous	NA
Q12427	STB3	4	rep3	lysate	36619000	1.52357e+07	1	1.8947	ambiguous	NA
Q12427	STB3	4	rep3	P100	13159600	8.0412e+06	0.527787	1	ambiguous	NA
Q12427	STB3	4	rep3	isolate	1839450	5.34637e+06	0.350911	0.664872	ambiguous	NA
P32891	DLD1	15	rep1	lysate	95992000	4.53169e+07	1	0.772649	mitochondrion	MIM
P32891	DLD1	15	rep1	P100	89499500	5.86514e+07	1.29425	1	mitochondrion	MIM
P32891	DLD1	15	rep1	isolate	37171700	1.13395e+08	2.50226	1.93337	mitochondrion	MIM
P32891	DLD1	15	rep2	lysate	100363000	4.61701e+07	1	0.730802	mitochondrion	MIM
P32891	DLD1	15	rep2	P100	110283000	6.31773e+07	1.36836	1	mitochondrion	MIM
P32891	DLD1	15	rep2	isolate	32881700	1.22147e+08	2.64559	1.9334	mitochondrion	MIM
P32891	DLD1	15	rep3	lysate	111422000	4.63583e+07	1	0.742697	mitochondrion	MIM
P32891	DLD1	15	rep3	P100	102146000	6.24189e+07	1.34644	1	mitochondrion	MIM
P32891	DLD1	15	rep3	isolate	41327700	1.2011e+08	2.59091	1.92426	mitochondrion	MIM
P32892	DRS1	18	rep1	lysate	203076000	9.58705e+07	1	0.531224	nucleus	NA
P32892	DRS1	18	rep1	P100	275390000	1.80471e+08	1.88245	1	nucleus	NA
P32892	DRS1	18	rep1	isolate	102383000	3.11298e+08	3.24707	1.72492	nucleus	NA
P32892	DRS1	18	rep2	lysate	205334000	9.44601e+07	1	0.5684	nucleus	NA
P32892	DRS1	18	rep2	P100	290095000	1.66186e+08	1.75932	1	nucleus	NA
P32892	DRS1	18	rep2	isolate	92680200	3.44281e+08	3.64473	2.07166	nucleus	NA
P32892	DRS1	18	rep3	lysate	230276000	9.58089e+07	1	0.549834	nucleus	NA
P32892	DRS1	18	rep3	P100	285153000	1.74251e+08	1.81873	1	nucleus	NA
P32892	DRS1	18	rep3	isolate	98198100	2.85392e+08	2.97876	1.63782	nucleus	NA
P32893	TRS65	2	rep1	lysate	5540420	2.61543e+06	1	0.628064	ambiguous	NA
P32893	TRS65	2	rep1	P100	6355010	4.16427e+06	1.59219	1	ambiguous	NA
P32893	TRS65	2	rep1	isolate	1075490	3.84971e+06	1.47192	0.924463	ambiguous	NA
P32893	TRS65	2	rep2	lysate	5252790	2.41637e+06	1	0.553624	ambiguous	NA
P32893	TRS65	2	rep2	P100	7619520	4.36465e+06	1.80628	1	ambiguous	NA
P32893	TRS65	2	rep2	isolate	657276	2.44241e+06	1.01078	0.55959	ambiguous	NA
P32893	TRS65	2	rep3	lysate	5568290	2.31669e+06	1	0.538258	ambiguous	NA
P32893	TRS65	2	rep3	P100	7043940	4.30405e+06	1.85784	1	ambiguous	NA
P32893	TRS65	2	rep3	isolate	996723	2.89717e+06	1.25056	0.673126	ambiguous	NA
P32895	PRS1	8	rep1	lysate	79887900	3.77143e+07	1	1.80303	ambiguous	NA
P32895	PRS1	8	rep1	P100	31919100	2.09172e+07	0.554622	1	ambiguous	NA
P32895	PRS1	8	rep1	isolate	2638830	8.59414e+06	0.227875	0.410865	ambiguous	NA
P32895	PRS1	8	rep2	lysate	83502500	3.84137e+07	1	1.94071	ambiguous	NA
P32895	PRS1	8	rep2	P100	34552400	1.97936e+07	0.515275	1	ambiguous	NA
P32895	PRS1	8	rep2	isolate	2732360	1.01508e+07	0.264248	0.512829	ambiguous	NA
P32895	PRS1	8	rep3	lysate	95310100	3.96548e+07	1	2.25426	ambiguous	NA
P32895	PRS1	8	rep3	P100	28787400	1.7591e+07	0.443604	1	ambiguous	NA
P32895	PRS1	8	rep3	isolate	3316290	9.63849e+06	0.24306	0.547921	ambiguous	NA
P32896	PDC2	4	rep1	lysate	14158800	6.6841e+06	1	1.01836	NA	NA
[truncated: 31,886 more rows]

## Sheet: P100
subcellular location	fold change over lysate rep1	fold change over lysate rep2	fold change over lysate rep3	fold change over lysate mean	protein ID	gene name
NA	1.77047	1.83585	1.81259	1.8063	P30619	SEC1
ambiguous	0.273911	0.256437	0.232233	0.254194	P39976	DLD3
ambiguous	2.42607	2.75556	2.33592	2.50585	Q6Q595	SCS22
plasma membrane	0.698189	0.634504	0.543249	0.625314	P25378	RHB1
ambiguous	1.82783	1.66215	1.56414	1.6847	P17121	SAC7
mitochondrion	0.820838	0.928091	0.864927	0.871285	P25374	NFS1
plasma membrane	2.87999	3.28418	2.99402	3.05273	P25376	AGP1
ER	2.87531	3.52237	3.15906	3.18558	P25371	ADP1
ambiguous	0.331019	0.302444	0.322114	0.318526	P25373	GRX1
mitochondrion	0.854058	0.788798	0.62966	0.757506	P25372	TRX3
ambiguous	0.198427	0.174937	0.164034	0.179133	Q03048	COF1
mitochondrion	1.51878	1.57504	1.52463	1.53948	Q06567	MCP2
ambiguous	1.06385	0.859609	0.758887	0.894116	Q07963	UBR2
plasma membrane	1.23607	1.35124	1.43995	1.34242	Q00246	RHO4
plasma membrane	1.37279	1.45464	1.43446	1.42063	Q00245	RHO3
nucleus	0.845177	0.855877	0.976072	0.892375	P40422	RPC10
ambiguous	1.5684	1.68102	1.58632	1.61191	P48566	MSB3
mitochondrion	1.77588	2.00865	2.07841	1.95431	P18496	ATP10
ambiguous	1.87954	1.96984	1.88043	1.90993	Q08748	YOR296W
ER	3.07778	3.27	2.87881	3.07553	P38374	YSY6
NA	0.100421	0.0976937	0.124901	0.107672	P21182	SPE2
NA	1.28694	1.34883	1.55767	1.39781	P46784|Q08745	RPS10B|RPS10A
mitochondrion	1.52399	1.48758	1.2804	1.43066	Q08742	RDL2
ambiguous	1.55099	1.67828	1.78432	1.67119	Q07953	SDO1
ER	2.43835	2.62386	2.29165	2.45129	P32915	SEC61
ambiguous	1.04345	1.0658	1.10652	1.07192	P32917	STE5
ER	2.32438	2.27103	1.99354	2.19631	P32916	SRP101
ambiguous	1.3202	1.39579	1.35633	1.35744	P32266	MGM1
ambiguous	1.50952	1.5871	1.48809	1.52824	P32913	VPS17
ambiguous	0.413729	0.398622	0.336312	0.382888	P32264	PRO1
ambiguous	0.940695	0.970755	0.814928	0.908793	Q04439	MYO5
ambiguous	0.219788	0.205241	0.220879	0.215303	Q04430	CAB1
ambiguous	0.913945	1.00295	1.13492	1.01727	Q04431	KRE28
ambiguous	0.0935909	0.0619102	0.0833489	0.0796167	Q04432	HSP31
NA	1.13695	1.10986	0.942032	1.06295	P00546	CDC28
NA	0.188583	0.177696	0.171805	0.179361	P00549	CDC19
ambiguous	0.194554	0.176615	0.175341	0.18217	P25375	PRD1
nucleus	1.51917	1.57426	1.86666	1.65337	Q08562	ULS1
mitochondrion	0.591036	0.665784	0.73005	0.66229	P04037	COX4
vacuole	0.578754	0.554655	0.551032	0.56148	P00729	PRC1
mitochondrion	1.1475	1.34332	1.54835	1.34639	P53153	LCL3
ambiguous	0.210796	0.17555	0.225726	0.204024	Q04178	HPT1
nucleus	0.425091	0.392689	0.406673	0.408151	Q00816	REG1
ambiguous	1.38202	1.26883	1.05757	1.23614	Q02875	SYH1
nucleus	1.09099	1.0529	1.05607	1.06665	Q05471	SWR1
ambiguous	1.73785	1.86199	1.48708	1.69564	P23900	FPS1
ER	2.59575	2.87804	2.39446	2.62275	P53045	ERG25
ER	3.62813	3.44226	2.40107	3.15715	Q04174	SMP3
plasma membrane	1.84931	1.83799	1.77714	1.82148	P19073	CDC42
nucleus	1.68739	1.80843	1.71321	1.73634	Q04177	UTP5
plasma membrane	2.47498	1.63723	1.95552	2.02257	P40169	YNL194C
ambiguous	0.978617	1.05366	1.05542	1.02923	P40165	YNL200C
nucleus	0.438326	0.402006	0.437071	0.425801	P40164	PSY2
nucleus	0.489844	0.439719	0.501539	0.477034	P40161	RTT106
ambiguous	0.91723	0.784199	0.826486	0.842638	P40160	RIO2
ambiguous	2.20215	2.14791	1.76518	2.03841	P40309	KHA1
lipid droplet	1.35699	1.26103	1.26993	1.29598	P40308	TGL3
NA	0.116678	0.106384	0.128501	0.117188	P33734	HIS7
ambiguous	0.39537	0.385644	0.394179	0.391731	P40302	PRE5
ambiguous	2.71014	2.75171	2.78667	2.74951	P38968	SEC31
mitochondrion	1.25278	1.27251	1.54768	1.35766	P38969	PNT1
vacuole	2.71651	2.79462	2.05855	2.52323	P38966	YDR089W
ambiguous	3.6717	4.38267	4.50344	4.18593	P38967	TAT2
extracellular region	0.267112	0.270751	0.284391	0.274085	P38616	YGP1
Golgi apparatus	3.05792	3.83005	3.49043	3.45947	P38962	TVP23
nucleus	1.86817	1.85374	1.74357	1.82182	P38961	RRP8
ambiguous	0.157094	0.137952	0.177976	0.157674	P15180	KRS1
ambiguous	1.46162	1.61797	1.34114	1.47358	Q03455	MSC2
ambiguous	1.28532	1.36682	1.28474	1.31229	Q12267	SMC4
ambiguous	1.52164	1.77796	1.63809	1.6459	P48559	YPT11
ambiguous	1.40281	1.39551	1.42909	1.40914	Q03233	ADD37
ambiguous	1.45762	1.59015	1.51562	1.52113	Q06604	BSP1
ambiguous	0.256445	0.249819	0.227873	0.244712	Q06608	YPR172W
vacuole	2.25188	3.11421	3.33196	2.89935	Q3E7B6	VMA9
nucleus	1.51686	1.5412	1.51966	1.52591	P16522	CDC23
ambiguous	1.80748	2.07622	2.05254	1.97875	P22543	VPS34
ambiguous	1.40403	1.35751	1.30754	1.35636	P16521	YEF3
ambiguous	1.17202	1.03471	0.978686	1.0618	Q12518	ENT1
mitochondrion	1.05709	1.08632	1.09016	1.07786	Q12511	PTC5
NA	0.330535	0.330372	0.346808	0.335905	Q12512	ZPS1
ambiguous	0.645155	0.539296	0.692108	0.625519	Q12513	TMA17
ambiguous	2.17621	2.02942	2.08622	2.09728	Q12514	NOT5
ambiguous	1.53319	1.47176	1.51347	1.50614	Q12515	PAR32
ambiguous	1.64105	1.59526	1.43118	1.55583	Q12516	SRF1
ambiguous	0.836286	0.796577	0.740035	0.790966	Q12517	DCP1
Golgi apparatus	1.27242	1.37819	1.41063	1.35375	P39702	VPS8
nucleus	0.818981	0.876761	0.908196	0.867979	P39705	NUP60
ER	2.75678	3.00205	2.98597	2.91493	P39704	ERP2
ambiguous	1.11185	1.13871	1.04698	1.09918	P39707	SEN34
nucleus	1.02193	1.04227	1.20491	1.0897	P39706	SWD1
mitochondrion	1.32082	1.41539	1.38687	1.37436	Q08176	MIM1
mitochondrion	1.45313	1.50558	1.54489	1.5012	Q08179	MDM38
ambiguous	0.780312	0.772321	0.606637	0.719757	Q00764	TPS1
ambiguous	1.9262	1.95181	1.9579	1.9453	P40851	AXL1
ambiguous	0.748989	0.723947	0.750221	0.741052	P17695	GRX2
mitochondrion	1.71337	1.69421	1.68098	1.69619	P08525	QCR8
NA	0.134708	0.127739	0.149048	0.137165	P08524	ERG20
NA	1.06691	0.991339	1.02924	1.02916	P43535	GCN20
ambiguous	1.48853	1.76219	1.61009	1.62027	P42951	LSB6
nucleus	0.874004	0.895446	0.90171	0.890387	P15436	POL3
nucleus	0.541018	0.524878	0.583924	0.54994	Q04603	DPB4
vacuole	3.35896	3.58797	4.09538	3.68077	Q04602	VBA4
ambiguous	1.26564	1.54562	1.22888	1.34671	Q04601	APC4
NA	1.41054	1.34447	1.43689	1.3973	Q04600	TMA64
plasma membrane	2.24637	2.4413	2.32753	2.3384	Q12359	ATO3
ambiguous	0.102848	0.0882882	0.0984845	0.0965403	P22768	ARG1
NA	1.53077	1.70931	1.55056	1.59688	P11433	CDC24
mitochondrion	1.33099	1.42823	1.39003	1.38308	Q08749	TIM18
NA	0.963614	1.10259	1.07177	1.04599	P00163|P03873|P03879|Q9ZZW7	COB|BI2|BI4|BI3
nucleus	2.10001	1.66257	1.97481	1.91246	Q08746	RRS1
NA	0.174698	0.152838	0.17659	0.168042	P38088-2	GRS1
nucleus	0.639282	0.585494	0.60864	0.611139	P89105	CTR9
NA	2.07922	2.2206	1.98301	2.09428	P89102	SEC5
ambiguous	0.180563	0.160287	0.183455	0.174768	P50094	IMD4
ambiguous	0.19618	0.145633	0.16491	0.168908	P50095	IMD3
NA	1.4199	1.36678	1.33682	1.3745	P50090	KEL2
ambiguous	0.304835	0.323709	0.313261	0.313935	P36132	KAE1
ambiguous	1.14581	1.32698	1.27613	1.24964	P36131	SPC34
mitochondrion	1.2887	1.27999	1.44113	1.33661	P36130	CAF4
nucleus	3.45238	3.17109	3.36936	3.33094	P36137	UIP5
ambiguous	0.142314	0.120014	0.134518	0.132282	P36136	SHB17
ambiguous	0.595982	0.562982	0.682665	0.613876	P36135	UTH1
lipid droplet	0.944821	0.847277	0.997356	0.929818	P36139	PET10
ambiguous	1.71265	1.62556	1.84857	1.72893	P39715	ECM1
nucleus	1.27404	1.24444	1.27811	1.26553	P25357	SNT1
ambiguous	1.69285	1.83997	1.95204	1.82829	P25356	BPH1
ambiguous	0.394996	0.383281	0.387004	0.388427	P25355	CTR86
ambiguous	0.821347	0.749449	0.682699	0.751165	P39958	GDI1
ambiguous	0.248051	0.21226	0.238596	0.232969	P17106	CBF1
ambiguous	1.87563	2.14081	1.95739	1.99127	P25351	YCR023C
NA	0.131812	0.122318	0.135905	0.130012	P39954	SAH1
NA	1.67939	1.70442	1.51925	1.63435	P39955	SAP1
nucleus	1.40076	1.39286	1.31295	1.36886	P39956	RPH1
nucleus	2.25454	2.14636	2.00044	2.13378	P20484	MAK11
ambiguous	0.430407	0.357898	0.395765	0.39469	P20485	CKI1
mitochondrion	1.57024	1.67191	1.51084	1.58433	P39952	OXA1
mitochondrion	1.50328	1.51634	1.37459	1.46474	P39953	YEA6
NA	0.260807	0.240688	0.189383	0.230293	P32263	PRO3
NA	0.943682	0.996515	1.19255	1.04425	P32911	SUI1
nucleus	1.29637	1.48954	1.49939	1.42843	P02293	HTB1
nucleus	1.18059	1.29019	1.46013	1.3103	P02294	HTB2
vacuole	1.0126	1.19886	1.21296	1.14147	P32912	VAM7
NA	0.132428	0.119531	0.120962	0.124307	P07806-2	VAS1
ambiguous	2.54403	3.09039	2.75178	2.7954	P29465	CHS3
nucleus	0.478392	0.468506	0.458587	0.468495	P29469	MCM2
nucleus	1.29459	1.34812	1.21723	1.28665	P29468	PAP1
ambiguous	1.95949	2.07958	1.7166	1.91855	Q04458	HFD1
nucleus	2.22371	2.30353	2.16944	2.23222	P53551	HHO1
ER	2.19827	2.58426	2.29353	2.35869	Q08548	ALE1
ambiguous	0.983962	0.837408	0.913086	0.911485	P24482	DPB2
nucleus	1.19736	1.17072	1.04598	1.13802	P53725	MPP6
mitochondrion	1.62532	1.53663	1.53911	1.56702	P53724	MRPL50
ER	2.28582	2.64777	2.3852	2.43959	P53723	YNR021W
mitochondrion	1.15587	1.30221	1.26204	1.24004	P53722	ATP23
mitochondrion	1.20917	1.38113	1.31323	1.30118	P53721	RCF2
ambiguous	0.275115	0.31002	0.301731	0.295622	P53720	SMM1
NA	0.51166	0.419216	0.453827	0.461568	P53729	YNR029C
ambiguous	2.21487	2.3631	2.03654	2.20483	Q08299	ENB1
mitochondrion	1.42333	1.52412	1.74087	1.56277	P27680	COQ3
ambiguous	1.46003	1.42721	1.57902	1.48875	P32939	YPT7
nucleus	0.679135	0.707191	0.845785	0.744037	P41896	TFG2
nucleus	0.667672	0.65793	0.694693	0.673432	P41895	TFG1
NA	0.51832	0.469688	0.522916	0.503641	P27466	CMK1
nucleus	2.06862	2.33773	2.26203	2.2228	Q05498	FCF1
ambiguous	2.16275	4.17878	4.60316	3.64823	Q05497	YDR338C
nucleus	1.37174	1.22649	1.2711	1.28978	P06843	SPT2
nucleus	2.25276	2.283	2.37951	2.30509	P38805	RPF1
ambiguous	0.533312	0.413982	0.353579	0.433624	P38804	RTC3
nucleus	1.17649	1.16785	1.16306	1.16914	P38806	YNG2
nucleus	1.14959	1.04768	1.12655	1.10794	P38801	LRP1
ER	2.36108	2.5324	2.5062	2.46656	P38800	LAM4
nucleus	2.16705	2.06322	1.98571	2.07199	P38803	IPI1
ambiguous	1.82543	1.84037	1.7128	1.79287	P38809	YHR097C
NA	0.540207	0.465275	0.529284	0.511589	P40856	SAP185
ambiguous	0.549	0.488524	0.528737	0.522087	P40327	RPT2
cytosol	1.13584	1.55332	1.51138	1.40018	P40850	MKT1
NA	1.68075	1.70742	1.60887	1.66568	P40328	YTA6
mitochondrion	1.2815	1.61262	1.95767	1.61727	P40858	MRPL49
mitochondrion	0.699006	0.664182	0.692997	0.685395	Q12165	ATP16
ambiguous	2.02756	2.11007	2.0915	2.07638	Q12164	POM33
mitochondrion	1.09114	1.34464	1.53529	1.32369	Q12167	RRG1
mitochondrion	0.565142	0.480436	0.386307	0.477295	Q12166	LEU9
ER	1.84249	1.69502	1.534	1.6905	Q12160	YPR063C
ambiguous	0.349094	0.31656	0.381223	0.348959	Q12168	ACF2
NA	0.994566	0.955002	0.864005	0.937858	P12754	GCD2
NA	1.0128	0.960656	0.998761	0.990738	P12753	RAD50
mitochondrion	1.34393	1.4914	1.48568	1.44034	Q03430	RSM28
ambiguous	1.88207	1.94543	2.45968	2.09573	P10664	RPL4A
mitochondrion	1.18031	1.30537	1.37731	1.28766	Q07534	HEM25
ambiguous	0.308851	0.521614	0.510417	0.446961	Q07532	IWR1
ambiguous	1.92983	1.78794	1.69432	1.80403	Q07533	CYK3
plasma membrane	2.29196	2.40933	1.98358	2.22829	Q08485	NRT1
ambiguous	0.283404	0.231417	0.281724	0.265515	P10591	SSA1
ambiguous	0.300398	0.248482	0.276048	0.274976	P10592	SSA2
nucleus	0.891948	0.958797	1.01388	0.954874	Q06629	HDA2
ambiguous	1.17908	1.16852	1.21661	1.18807	Q06628	ATG13
ambiguous	0.317468	0.257682	0.272895	0.282682	Q06625	GDB1
NA	0.146715	0.115487	0.157254	0.139819	Q06624	AOS1
nucleus	1.07407	1.0793	1.12738	1.09358	Q06623	HDA3
ambiguous	2.19453	3.00647	2.30007	2.50036	P39547	UIP3
ER	2.18555	2.3419	1.97074	2.16606	P39543	SOP4
ambiguous	2.54367	2.8033	3.00614	2.78437	P39542	YJL193W
ER	2.53099	3.11214	2.4643	2.70248	P39540	ELO1
ambiguous	2.02626	2.20765	1.82834	2.02075	P39548	YAR028W
ambiguous	0.202178	0.124162	0.154418	0.160253	P38237	UBP14
ambiguous	1.52467	1.50329	1.30181	1.44325	P38234	RFS1
NA	0.0620275	0.0539012	0.0872269	0.0677185	P38235	YBR053C
NA	1.83086	2.0197	1.57024	1.80693	P38230	ZTA1
ambiguous	0.468006	0.556744	0.545873	0.523541	Q07395	SYO1
ambiguous	0.814049	0.798168	0.812126	0.808114	P39723	SPC72
mitochondrion	1.49138	1.47764	1.34349	1.43751	P39722	GEM1
ambiguous	0.239169	0.235799	0.205768	0.226912	P39721	AIM2
ambiguous	3.27858	3.81223	3.41332	3.50138	P39727	ERV46
mitochondrion	0.196042	0.166295	0.174288	0.178875	P39726	GCV3
ambiguous	2.28454	2.48847	2.4925	2.42184	P39729	RBG1
ambiguous	0.287826	0.25659	0.295957	0.280124	Q04847	ROY1
ambiguous	2.13594	2.10312	1.91818	2.05241	Q08157	YOL019W
ambiguous	0.495228	0.491197	0.527787	0.504737	Q12427	STB3
mitochondrion	1.29425	1.36836	1.34644	1.33635	P32891	DLD1
nucleus	1.88245	1.75932	1.81873	1.82017	P32892	DRS1
ambiguous	1.59219	1.80628	1.85784	1.75211	P32893	TRS65
ambiguous	0.554622	0.515275	0.443604	0.5045	P32895	PRS1
NA	0.981976	0.930934	0.795233	0.902714	P32896	PDC2
mitochondrion	1.23239	1.30654	1.65761	1.39885	P32897	TIM23
mitochondrion	0.367819	0.349061	0.344613	0.353831	P32898	CYM1
nucleus	1.69378	1.75406	1.8652	1.77101	P32899	IMP3
ambiguous	2.86071	3.33314	3.27439	3.15608	P43555	EMP47
nucleus	1.25174	1.25157	1.23689	1.24673	P43554	SWP82
mitochondrion	0.792505	0.756673	0.877045	0.808741	P43557	FMP32
NA	2.05749	2.13485	2.1674	2.11991	P43556	RGD2
ambiguous	0.776754	0.609716	0.651485	0.679318	P32769	HBS1
mitochondrion	0.921394	0.905545	0.934216	0.920385	P28817	EHD3
nucleus	0.461153	0.458306	0.390795	0.436751	P32767	KAP122
nucleus	2.24561	2.01551	2.14379	2.13497	Q04660	ERB1
nucleus	1.10949	1.2169	1.18882	1.17174	Q02629	NUP100
NA	0.826561	0.751127	0.736265	0.771318	P15731	UBC4
ambiguous	0.222364	0.189031	0.204409	0.205268	P02829	HSP82
nucleus	0.256614	0.201492	0.210862	0.222989	Q12373	HIF1
mitochondrion	1.43431	1.45911	1.34013	1.41118	Q12374	NCA2
NA	0.564476	0.498519	0.485752	0.516249	Q12377	RPN6
mitochondrion	1.42635	1.57587	1.78173	1.59465	Q12082	YDL157C
nucleus	2.00385	1.86311	1.9213	1.92942	Q12080	NOP53
mitochondrion	1.18305	1.27206	1.92658	1.46056	Q12089	AEP3
NA	0.424515	0.406568	0.355501	0.395528	Q05533	INM2
nucleus	1.50913	1.40491	1.55694	1.49033	P38251	RFC5
NA	0.551373	0.52913	0.400329	0.493611	P11412	ZWF1
ambiguous	0.751516	0.773079	0.858655	0.794417	Q00955	ACC1
NA	1.78019	1.85508	1.83674	1.824	P25333	SAT4
ambiguous	0.206272	0.189784	0.210404	0.202153	P25332	RBK1
ambiguous	1.3874	1.38323	1.26568	1.34544	P25334	CPR4
nucleus	0.866368	0.94032	0.851199	0.885963	P25336	MSH3
NA	0.984782	0.939343	0.912988	0.945704	P25339	PUF4
ER	2.58762	2.69731	1.75941	2.34812	P25338	YGL010W
nucleus	0.942133	0.954908	1.17448	1.02384	P50874	ORC5
nucleus	1.39481	1.39989	1.42384	1.40618	P50875	SPT20
plasma membrane	2.50142	2.12563	1.82404	2.15037	P05030	PMA1
ambiguous	1.29874	1.23975	1.26563	1.26804	P40466	FKH1
nucleus	0.853076	0.74705	0.769193	0.789773	P40467	ASG1
nucleus	1.46885	1.52227	1.34631	1.44581	P40460	NDC80
ambiguous	2.32892	2.30175	2.21104	2.28057	P40462	TMA108
ambiguous	1.47217	1.48658	1.46975	1.47617	P40463	VHS2
NA	1.48526	1.53017	1.54629	1.52057	P40468	TAO3
nucleus	0.536674	0.519564	0.537172	0.531137	P40469	MET18
NA	0.144413	0.1226	0.131162	0.132725	P38009	ADE17
ambiguous	1.18459	1.1775	1.26509	1.20906	Q03375	CWC21
peroxisome	2.09681	2.22735	2.33404	2.2194	Q03370	PEX29
NA	0.139016	0.133346	0.134549	0.135637	Q08220	GSH2
ER	2.08122	2.71017	2.52836	2.43992	P21147	OLE1
nucleus	0.913521	0.798684	0.874588	0.862264	Q00578	SSL2
extracellular region	0.893804	0.957378	0.972898	0.94136	P28319	CWP1
nucleus	0.420759	0.402376	0.412576	0.411904	Q01159	CEG1
nucleus	1.97593	1.8329	1.80042	1.86975	P25808	SPB4
ER	2.02956	2.41453	2.0361	2.16006	Q92316	OST5
NA	0.711201	0.633819	0.601431	0.648817	Q04471	YMR114C
mitochondrion	0.935762	1.06491	1.13752	1.04606	Q04472	MGR3
nucleus	0.292799	0.379756	0.416974	0.363176	Q92317	NCB2
ambiguous	2.32172	2.92134	2.58384	2.60897	P47114	YJR054W
ambiguous	0.950397	0.8912	0.759153	0.866917	P47117	ARP3
ambiguous	1.94588	1.92085	1.7847	1.88381	P47116	PTK2
ambiguous	1.28452	1.39187	1.26598	1.31412	P47112	TAH11
ambiguous	0.101321	0.0939931	0.10576	0.100358	P47119	HAM1
ambiguous	0.411017	0.437093	0.472512	0.440207	P47118	YAE1
NA	2.38901	2.34678	2.12858	2.28813	P53741	BRE5
nucleus	1.39181	1.26188	1.2447	1.29946	P53743	ESF2
nucleus	1.80988	1.86816	2.04569	1.90791	P53742	NOG2
mitochondrion	1.20586	1.32794	1.17829	1.23736	P53969	SAM50
ambiguous	2.64756	2.92381	2.62662	2.73266	Q03640	TCB3
nucleus	1.55429	1.76174	1.85061	1.72221	Q04003	SAS4
nucleus	1.42726	1.50389	1.74887	1.56001	Q04002	SCC2
NA	1.72091	1.94727	2.17277	1.94699	Q07872	ENT4
ambiguous	1.43659	1.41371	1.36771	1.406	Q07878	VPS13
mitochondrion	1.18402	1.36623	1.54173	1.36399	P53171	GEP7
ambiguous	0.0975776	0.101524	0.108275	0.102459	P43616	DUG1
ambiguous	1.18095	1.22867	1.35337	1.25433	P46997	JJJ2
nucleus	1.07792	1.06625	1.1043	1.08282	P43610	IRC5
nucleus	1.53068	1.46099	1.40932	1.467	P46995	SET2
ambiguous	0.188571	0.165361	0.169584	0.174505	P43619	BNA6
NA	0.119135	0.0893951	0.104436	0.104322	P32377	MVD1
ambiguous	0.276261	0.288159	0.319373	0.294598	P32379	PUP2
mitochondrion	1.41185	1.41833	1.44201	1.42406	P32378	COQ2
ambiguous	0.521571	0.541894	0.470806	0.511424	P07991	CAR2
mitochondrion	0.501249	0.508252	0.477075	0.495525	P40513	MAM33
NA	0.36761	0.328153	0.354463	0.350075	P38829	YHR122W
ambiguous	1.89403	2.03094	1.86374	1.92957	P38828	LSM12
nucleus	1.29344	1.24036	1.37235	1.30205	P38827	SET1
nucleus	1.0515	1.01695	1.12276	1.06374	P38826	ORC6
mitochondrion	1.51727	1.66266	1.52843	1.56945	P38825	TOM71
ambiguous	1.08504	1.07734	1.08052	1.08097	P38823	DMA1
ambiguous	2.11662	2.09049	1.81879	2.00864	P38822	BZZ1
ambiguous	0.423708	0.353464	0.462426	0.413199	P38821	APE4
ambiguous	0.84317	1.68415	1.55332	1.36021	P38820	UBA4
ambiguous	0.45295	0.372786	0.530611	0.452116	P40518	ARC15
nucleus	0.369917	0.381485	0.424007	0.391803	P26754	RFA2
ambiguous	1.00061	0.893371	0.965411	0.953132	P36076	CAB3
nucleus	2.05968	1.99927	1.95221	2.00372	P40693	RLP7
mitochondrion	1.81936	1.82545	1.53397	1.72626	P36078	HOT13
ambiguous	0.552937	0.543983	0.526967	0.541296	P38922	HRB1
nucleus	1.45212	1.50011	1.54427	1.49883	P38920	MLH1
mitochondrion	1.19995	1.74006	1.86726	1.60242	P38921	PET8
NA	1.47023	1.70963	1.49985	1.5599	P21965	MCK1
plasma membrane	2.15629	2.48727	2.01786	2.22047	P38928	AXL2
vacuole	2.56896	2.93332	2.76865	2.75698	P38929	PMC1
nucleus	1.139	1.2338	1.18104	1.18461	Q12149	RRP6
ambiguous	3.40352	3.93844	3.36669	3.56955	Q12144	PER33
ambiguous	1.86926	1.74659	1.84971	1.82185	Q12142	ATG9
NA	0.212055	0.17208	0.20469	0.196275	Q03148	SNZ1
mitochondrion	0.760961	0.760636	0.718628	0.746742	P22438	MSM1
NA	0.947559	0.899948	0.827101	0.891536	P15274	AMD1
mitochondrion	1.65609	1.62095	1.59645	1.6245	P53318	COQ6
NA	1.36337	1.53558	1.50192	1.46696	P53319	GND2
ambiguous	1.35937	1.53114	1.65529	1.51527	Q06648	GIC2
ER	1.8888	2.09591	2.08719	2.02397	Q06644	PMT7
NA	1.00728	0.983801	0.914044	0.968376	P04819-2	CDC9
NA	1.73112	1.81032	1.79286	1.7781	P37297	STT4
ambiguous	2.66608	3.06942	2.96108	2.89886	P37296	STV1
ambiguous	0.932237	0.952985	0.8726	0.919274	P37291	SHM2
ambiguous	1.0797	1.30335	1.17303	1.18536	P37293	NAT2
mitochondrion	0.802027	0.777625	0.86804	0.815898	P37292	SHM1
mitochondrion	1.58423	1.92765	1.77029	1.76072	P37298	SDH4
nucleus	0.740246	0.759379	0.804692	0.768106	P39521	FHL1
nucleus	1.33008	1.20927	1.31001	1.28312	P39520	IFH1
NA	1.54296	1.51685	1.52495	1.52826	P39523	YMR124W
Golgi apparatus	2.55413	2.93287	2.67792	2.72164	P39524	DRS2
Golgi apparatus	1.51829	1.5061	1.475	1.4998	P39526	LAA1
nucleus	1.26483	1.47812	1.42482	1.38926	P39529	YJL206C
vacuole	1.92675	2.00875	2.14205	2.02585	P53882	TDA7
ER	2.25683	2.49251	2.54807	2.43247	P38212	RCR1
NA	1.50992	1.77202	1.47011	1.58402	P38213	DSF2
ambiguous	0.442151	0.317435	0.29868	0.352755	P38217	KAP104
NA	0.310371	0.245739	0.265194	0.273768	P38218	POA1
ambiguous	0.925055	0.943506	0.856867	0.908476	P38219	OLA1
nucleus	1.85068	1.91011	1.78156	1.84745	Q04867	YMR310C
NA	0.197931	0.202488	0.205776	0.202065	Q04869	YMR315W
nucleus	1.36672	1.31721	1.17367	1.28587	Q00723	PRP38
NA	0.264638	0.197206	0.208928	0.223591	P28789	HEM3
ambiguous	2.01207	2.02566	1.69251	1.91008	P32568	SNQ2
nucleus	0.896649	0.896321	0.901798	0.898256	P32569	SRB4
ambiguous	0.855986	0.856774	0.852328	0.855029	P32561	RPD3
NA	1.4685	1.41157	1.53099	1.47035	P32562	CDC5
vacuole	2.39458	2.8068	2.70285	2.63475	P32563	VPH1
ambiguous	1.42399	1.56541	1.62644	1.53861	P32564	SCM4
NA	0.755851	0.682394	0.693547	0.710598	P32565	RPN2
nucleus	1.37493	1.16134	1.18605	1.24077	P32566	SMI1
ambiguous	0.563373	0.550316	0.622216	0.578635	P32567	PAH1
NA	1.82616	1.97239	1.99503	1.93119	Q04399	GMC1
nucleus	1.30817	1.35863	1.4245	1.36377	P53883	NOP13
mitochondrion	1.83801	1.96686	1.89436	1.89975	P53881	MRPL22
ambiguous	1.41045	1.37708	1.48805	1.4252	P53886	APC1
plasma membrane	1.02837	1.08326	1.1691	1.09358	P53885	MDG1
mitochondrion	1.39293	1.51455	1.27359	1.39369	P53889	FMP41
Golgi apparatus	2.37427	2.52958	2.27538	2.39308	Q04396	LPP1
nucleus	0.656818	0.572439	0.638718	0.622658	P43579	IES1
mitochondrion	1.56443	1.44571	1.47818	1.49611	P21771	MRPS28
ambiguous	0.569264	0.574771	0.611019	0.585018	P43573	BUD27
nucleus	1.41778	1.51958	1.56865	1.502	P43572	EPL1
ER	2.16005	2.40962	2.31633	2.29533	P43571	BST1
NA	1.70383	1.69272	2.25434	1.88363	P43570	GYP8
NA	0.120576	0.104128	0.130117	0.118274	P43577	GNA1
nucleus	1.00405	1.01039	0.999112	1.00452	P43574	GAT1
Golgi apparatus	1.1317	1.31661	1.35127	1.26653	P42223	SBE2
nucleus	0.25785	0.265563	0.258223	0.260545	Q01454	CTF4
ambiguous	0.496795	0.466501	0.472803	0.478699	P40303	PRE6
ambiguous	1.35309	1.35431	1.13691	1.28144	P53088	NCS6
mitochondrion	0.277629	0.259872	0.217357	0.251619	P53081	NIF3
ambiguous	1.0493	1.11134	1.09464	1.08509	P53086	KIP3
ambiguous	1.76556	1.38759	1.70675	1.61997	Q12311	NTO1
ambiguous	1.55203	1.67063	1.75938	1.66068	P19158	IRA2
nucleus	1.38871	1.53394	1.46247	1.46171	Q12315	GLE1
plasma membrane	1.48458	1.54861	1.73334	1.58884	P53226	BUD9
ambiguous	1.09219	0.960346	0.932087	0.994874	P53550	DCP2
nucleus	0.944347	1.01123	1.03222	0.995933	P53552	THO2
ambiguous	2.26868	2.23684	2.40618	2.3039	P53221	RPL26B
NA	0.393488	0.314576	0.363695	0.357253	P53228	NQM1
NA	1.02533	1.097	0.984134	1.03549	P38615	RIM11
NA	0.968696	0.94708	1.01889	0.97822	Q02555	RNT1
ER	2.53062	2.63722	2.30081	2.48955	Q99287	SEY1
ambiguous	2.9535	3.33378	2.91002	3.06577	P39535	PHO90
ambiguous	0.223947	0.180536	0.159064	0.187849	Q05515	SVF1
plasma membrane	1.68259	1.58103	1.53056	1.59806	Q05518	PAL1
mitochondrion	0.672913	0.76537	1.09434	0.844208	P81449	TIM11
nucleus	1.15905	1.17086	1.2398	1.1899	P25651	CSM1
ambiguous	0.327344	0.253017	0.463881	0.348081	O60200	MDM35
NA	1.76245	1.75354	1.80337	1.77312	Q03306	PKH3
NA	1.56166	1.59743	1.57074	1.57661	P0CX51|P0CX52	RPS16A|RPS16B
nucleus	0.820353	0.627461	0.783752	0.743855	P53438	SOK2
Golgi apparatus	1.05847	1.06437	0.947775	1.02354	Q06096	COG4
mitochondrion	1.33748	1.59621	1.79614	1.57661	Q06090	MRPL51
nucleus	0.756315	0.924048	1.35301	1.01112	Q06091	SNT309
NA	1.35828	1.34331	1.53056	1.41072	P34246	MTC2
NA	0.998678	1.07282	NA	1.03575	Q06891	RAF1
mitochondrion	2.05525	1.77011	1.41747	1.74761	Q06892	POS5
nucleus	0.671452	0.585499	0.650445	0.635799	P40486	SHQ1
ambiguous	0.513085	0.505204	0.696811	0.5717	P40487	DPH1
ambiguous	1.36691	1.31575	1.2985	1.32705	P40484	MOB1
plasma membrane	2.35823	2.26079	2.15618	2.2584	P40485	SLM1
ambiguous	2.85218	2.85878	2.71888	2.80995	P40482	SEC24
ambiguous	2.14123	2.31983	2.07426	2.17844	P40483	YIL108W
NA	1.30558	1.28709	1.41421	1.33563	P40480	HOS4
ambiguous	0.257024	0.177774	0.237961	0.224253	P40481	HPM1
nucleus	0.709844	0.655243	0.693064	0.68605	P80428	ARP4
mitochondrion	1.20609	1.42837	1.37432	1.33626	P35999	45200
NA	0.163043	0.142021	0.151504	0.152189	P29311	BMH1
NA	0.557325	0.449672	0.525476	0.510825	Q08723	RPN8
ambiguous	0.849838	1.24856	1.31309	1.13716	Q01649	CIK1
ambiguous	1.9502	2.01729	1.89348	1.95366	P35194	UTP20
ambiguous	0.239951	0.215664	0.146712	0.200776	P35195	ECM15
ER	1.36335	1.45626	1.37172	1.39711	P35196	RER2
ambiguous	0.896531	0.81377	0.834236	0.848179	P35197	GCS1
mitochondrion	1.61441	1.80809	1.76637	1.72962	P35191	MDJ1
nucleus	0.855875	0.877097	0.846965	0.859979	P35192	MAC1
ambiguous	0.454878	0.489373	0.531791	0.492014	P35193	ATG19
NA	0.187909	0.177057	0.165154	0.176707	P47137	YJR096W
ambiguous	1.8287	1.46892	1.62105	1.63955	P47136	BUD4
NA	1.02312	0.915675	0.826735	0.921844	P47135	JSN1
NA	2.10837	2.25742	2.08278	2.14952	P47134	BIR1
ER	2.29096	2.77533	2.27585	2.44738	P47133	EMC2
ambiguous	1.17543	1.10587	1.22856	1.16995	P47130	CSN12
nucleus	1.24734	1.12549	0.924318	1.09905	P53769	CWC24
NA	1.49767	1.44547	1.51107	1.48474	P09064	SUI3
ambiguous	2.10337	1.98242	1.85984	1.98188	P53943	AQR1
ambiguous	1.08741	1.29642	1.39177	1.25853	P53942	RNH201
nucleus	1.62604	1.89892	1.96294	1.8293	P53941	IMP4
ambiguous	1.48294	1.6145	1.61271	1.57005	P53940	APJ1
mitochondrion	2.13349	2.32131	2.06637	2.17372	Q02771	PET117
mitochondrion	1.02266	1.18856	1.28146	1.16423	Q02773	RPM2
nucleus	1.41738	1.45278	1.34053	1.40356	Q02775	SLU7
NA	1.12589	1.16089	1.43301	1.23993	P07271|P07271-2	PIF1
nucleus	1.51284	1.5631	1.53052	1.53549	Q12223	RAD59
mitochondrion	1.22686	1.22772	1.31175	1.25544	Q02776	TIM50
NA	1.03676	1.07487	1.13866	1.08343	P39083	RGA1
nucleus	1.21176	1.1301	1.15045	1.1641	P39081	PCF11
NA	2.11373	2.13683	1.93411	2.06156	P43633	ALK1
nucleus	1.03963	0.995131	0.951085	0.995282	P43634	CHA4
ER	2.15467	2.23516	1.84605	2.07863	P43636	ALG2
ambiguous	1.45619	1.3838	1.40438	1.41479	P43638	MHP1
NA	0.830268	0.757236	0.711901	0.766469	P43639	CKB1
NA	0.686263	0.573338	0.608605	0.622736	P23337	GSY1
ambiguous	0.442764	0.37928	0.377069	0.399704	P30822	CRM1
ambiguous	0.190051	0.171549	0.154544	0.172048	P06208	LEU4
mitochondrion	0.439479	0.443346	0.698902	0.527243	P00127	QCR6
mitochondrion	0.787978	0.981551	1.23046	0.999996	P00128	QCR7
ambiguous	0.732401	0.5101	0.620519	0.621007	P32357	AAR2
ambiguous	0.836428	0.982847	0.978718	0.932664	P32356	NTH1
ER	2.78473	3.00978	2.5315	2.77534	P32353	ERG3
ER	1.72391	2.08067	1.57364	1.79274	P32352	ERG2
NA	1.43854	1.41744	1.36098	1.40565	P32351	IMP2'
ambiguous	6.59001	7.32332	9.04896	7.6541	P40107	VRG4
nucleus	1.41428	1.57683	1.55519	1.51543	Q02983	RRN5
mitochondrion	0.837982	1.1095	1.24789	1.06513	Q02981	YPL109C
ambiguous	0.184625	0.188755	0.194703	0.189361	P38840	ARO9
NA	1.54261	1.42766	1.50718	1.49248	P38845	CRP1
ambiguous	2.2801	2.38393	2.25669	2.3069	P36051	MCD4
nucleus	1.17961	0.92353	0.806503	0.96988	P36053	ELF1
mitochondrion	2.17311	1.53433	1.56213	1.75653	P33759	MRPS5
mitochondrion	1.12191	1.14915	1.23097	1.16735	P36056	RSM22
ER	2.78897	2.67804	2.43686	2.63462	P36057	SRP102
ER	2.02455	2.62774	2.52819	2.39349	P33754	SEC66
ambiguous	0.71298	0.666139	0.676641	0.685253	P33755	NPL4
nucleus	2.01176	2.12933	1.88036	2.00715	P33750	SOF1
mitochondrion	0.898407	0.850066	0.899323	0.882599	P33751	PAD1
NA	0.293834	0.250264	0.278049	0.274049	P33753	TRM2
mitochondrion	1.32741	1.44171	1.66944	1.47952	P38909	CYC2
nucleus	1.09747	1.00348	1.08789	1.06295	P38904	SPP41
nucleus	0.372708	0.39718	0.415159	0.395016	P38902	RPB11
ambiguous	2.03191	1.94605	1.777	1.91832	P38903	RTS1
ambiguous	0.409517	0.296748	0.347841	0.351369	Q12123	DCS2
mitochondrion	0.643942	0.496381	0.445841	0.528721	Q12122	LYS21
ambiguous	1.03413	0.989998	0.951236	0.99179	Q12125	GET4
nucleus	1.13596	1.10766	1.19268	1.14543	Q12124	MED2
ER	2.36066	2.70702	1.87434	2.31401	P52867	PMT5
ambiguous	0.719981	0.764915	0.610048	0.698315	P47017	LSM1
NA	1.32383	1.33005	1.28527	1.31305	Q06407	RGA2
ambiguous	2.09005	2.18098	2.21707	2.1627	P34909	MOT2
mitochondrion	0.941682	1.20533	1.46389	1.20363	Q06405	ATP17
NA	0.246557	0.236763	0.231665	0.238328	Q03161	YMR099C
ambiguous	2.53602	2.49237	2.40675	2.47838	Q06409	YLR422W
ambiguous	0.416498	0.39525	0.305168	0.372305	Q06408	ARO10
nucleus	1.42202	1.46015	1.61994	1.50071	P38278	BMT2
ER	1.05733	1.11582	1.01113	1.06142	P38272	SHE3
ambiguous	1.08172	1.01125	1.08121	1.05806	P38273	CCZ1
NA	1.73251	1.65311	1.5931	1.65957	P38271	OPY1
ambiguous	1.80302	2.0104	1.9269	1.91344	P38274	HSL7
nucleus	1.56545	1.63654	1.68671	1.62957	P11978	SIR4
NA	1.53397	1.37515	1.22782	1.37898	P11972	SST2
ambiguous	0.584755	0.51934	0.510217	0.538104	P06782	SNF1
ambiguous	1.808	2.05024	2.01617	1.95814	P06780	RHO1
ambiguous	0.437139	0.366373	0.498773	0.434095	P06787	CMD1
nucleus	1.04795	1.01665	0.991101	1.01857	P06786	TOP2
nucleus	0.320292	0.289385	0.316082	0.308587	P06785	CDC21
NA	1.49196	1.59162	1.76926	1.61761	P0C0X0|Q3E7X9	RPS28B|RPS28A
nucleus	1.65931	1.43321	1.52652	1.53968	Q03290	TFB3
NA	0.106554	0.0912409	0.0981434	0.098646	P13663	HOM2
mitochondrion	1.29678	1.46505	1.45859	1.40681	Q06668	OMS1
NA	1.30388	1.41808	1.25453	1.3255	P53272	YGR122W
NA	1.10233	1.16011	1.19687	1.1531	P53274	YGR126W
NA	1.0503	0.994453	0.94517	0.996642	P32502	GCD7
ambiguous	1.55325	1.73379	1.57552	1.62085	P32500	NDC1
NA	0.655772	0.558215	0.570824	0.594937	P32501	GCD6
ambiguous	0.79241	0.703806	0.765982	0.754066	P32504	CBF2
ambiguous	0.508664	0.485101	0.453837	0.482534	P32505	NAB2
ambiguous	0.113719	0.103004	0.107261	0.107995	P34760	TSA1
NA	1.06518	1.12237	1.07104	1.08619	P34761	WHI3
NA	0.252328	0.199631	0.238486	0.230148	Q03835	GRX3
nucleus	0.81006	0.767959	0.774218	0.784079	Q03834	MSH6
nucleus	0.841209	0.780138	0.774901	0.798749	Q03833	GIS1
ambiguous	1.12883	1.15863	1.1913	1.15958	Q08444	NOB1
NA	1.22535	1.26524	1.18296	1.22452	Q08446	SGT1
lipid droplet	1.2968	1.33557	1.21361	1.28199	Q08448	YOR059C
ambiguous	0.752439	0.576778	0.64961	0.659609	P22217	TRX1
nucleus	0.899169	0.859499	0.841955	0.866874	P22216	RAD53
ambiguous	1.4317	2.72123	2.41606	2.18966	P22215	SLY41
ambiguous	3.37441	3.7805	3.29834	3.48442	P22214	SEC22
ambiguous	1.1461	1.16547	1.0768	1.12946	P22213	SLY1
ambiguous	1.99545	2.03918	1.95329	1.99597	P22211	NPR1
nucleus	1.03997	1.06911	1.04427	1.05112	Q03373	DIG2
ambiguous	1.81642	1.91407	1.84719	1.85922	P22219	VPS15
ambiguous	1.47455	1.44017	1.55687	1.49053	Q04119	PPN1
NA	0.196578	0.172656	0.180215	0.183149	P15454	GUK1
NA	2.40397	2.35688	2.07248	2.27778	Q01477	UBP3
NA	0.478757	0.471953	0.432257	0.460989	Q01476	UBP2
NA	1.32765	1.37111	1.32937	1.34271	P10363	PRI1
ambiguous	0.0964988	0.0847309	0.0995333	0.0935877	P00330	ADH1
ambiguous	1.45007	1.54576	1.42924	1.47502	Q12339	UTP23
nucleus	1.7749	1.74696	1.75602	1.7593	Q12334	SCM3
extracellular region	1.91171	1.83427	1.55807	1.76802	Q12335	PST2
vacuole	1.27027	1.2456	1.39258	1.30282	Q12331	YDR262W
nucleus	1.12081	1.27467	1.31631	1.23726	P53201	SWC4
peroxisome	10.3008	8.96488	6.10377	8.4565	P53203	PEX31
nucleus	0.776002	0.831135	1.00479	0.870643	P53204	NMA2
mitochondrion	1.41198	1.56202	1.5317	1.5019	P53206	YGR012W
ambiguous	1.04307	0.961441	0.957654	0.987387	P53207	SNU71
nucleus	1.32811	1.4027	1.46718	1.39933	P0CE41	HAP1
ambiguous	0.509464	0.456557	0.346178	0.4374	P28273	OXP1
ambiguous	1.87218	1.38547	1.73271	1.66345	P38739	WSC4
ambiguous	0.726812	0.817424	0.882799	0.809012	P25298	RNA14
nucleus	0.401877	0.329128	0.411663	0.38089	P25299	RNA15
NA	0.388923	0.281102	0.23869	0.302905	P25296	CNB1
ambiguous	2.35457	2.38888	2.1466	2.29669	P25297	PHO84
ambiguous	1.4575	1.55462	1.45277	1.4883	P25294	SIS1
ambiguous	0.535001	0.373336	0.450163	0.452833	P25293	NAP1
nucleus	0.886158	0.974287	1.11913	0.99319	Q00916	SNP1
plasma membrane	2.4637	2.46466	2.14102	2.35646	P54003	SUR7
nucleus	0.707844	0.656774	0.666697	0.677105	P54000	SUB1
ambiguous	1.14677	1.0581	1.03648	1.08045	P38732	EFM1
ambiguous	1.07974	0.955868	0.938553	0.991385	P38737	ECM29
mitochondrion	1.37071	1.39102	1.42573	1.39582	Q08822	CIR2
ambiguous	1.01408	1.89537	1.74267	1.55071	P37020	GEF1
ambiguous	0.163172	0.168509	0.172932	0.168204	P34221	PTC3
ambiguous	1.7931	1.87543	1.79748	1.822	P34222	PTH2
plasma membrane	1.90168	1.89506	1.8623	1.88635	P34226	SKT5
ambiguous	0.584579	0.546964	0.561571	0.564371	P33299	RPT1
ambiguous	0.609589	0.571474	0.589187	0.590083	P33298	RPT3
NA	1.53677	1.50235	1.48338	1.5075	P38041	BOI1
ambiguous	1.61255	1.4895	1.64196	1.58133	P38042	CDC27
ER	3.50106	4.25128	3.5863	3.77955	P18414	ERD2
ambiguous	1.41868	1.58722	1.68067	1.56219	P18410	SPO7
NA	0.0991842	0.0778213	0.0857546	0.0875867	Q03629	YML079W
nucleus	0.530546	0.660072	0.833697	0.674772	Q03338	PRP3
nucleus	1.30264	1.15058	1.23073	1.22798	Q03330	GCN5
ambiguous	1.63746	1.7543	1.65223	1.68133	Q03337	TRS31
nucleus	1.52299	1.7658	1.78671	1.69183	Q12692	HTZ1
vacuole	2.73284	3.23812	2.79211	2.92102	Q12697	YPK9
nucleus	0.245133	0.2353	0.208856	0.229763	Q03774	TRM82
nucleus	1.83482	1.84237	1.81273	1.82998	P35178	RRP1
ER	1.96465	2.43848	2.06993	2.15769	P35179	SSS1
ER	0.519525	0.551897	0.557561	0.542994	P35176	CPR5
nucleus	1.29265	1.25985	1.31126	1.28792	P35177	SPT7
NA	1.0622	1.1711	1.42501	1.21944	P35172	NTH2
ambiguous	2.48346	3.47066	2.63928	2.86447	P47159	YJR124C
mitochondrion	1.15566	1.28475	1.38957	1.27666	P47150	RSM7
ER	4.52369	4.8238	4.84207	4.72985	P47155	ILM1
ER	2.15806	2.12139	2.06843	2.11596	P47154	STE24
NA	0.368963	0.30949	0.264204	0.314219	P53929	YNL108C
NA	0.262223	0.274688	0.266045	0.267652	P20133	BET2
nucleus	0.393561	0.351907	0.374622	0.373363	P53920	NMA111
ambiguous	0.612748	0.651753	0.598031	0.620844	Q08925	MRN1
vacuole	2.45694	2.81629	2.65006	2.6411	P53925	YNL115C
ambiguous	1.17721	1.14548	1.10431	1.14233	P53924	DMA2
ambiguous	2.20481	2.15602	2.01675	2.12586	P53927	NOP15
NA	0.158587	0.132505	0.135292	0.142128	P46151	MET12
ER	2.05722	1.98194	1.82955	1.95624	Q07830	GPI13
nucleus	0.260009	0.238188	0.261308	0.253168	P27999	RPB9
ambiguous	1.54735	1.57753	1.38595	1.50361	Q07834	YLL032C
ambiguous	2.46872	2.4307	2.46352	2.45431	Q01662	MAP1
ambiguous	2.24181	2.44634	1.88447	2.19087	P06197	PIS1
nucleus	0.945611	0.888331	0.842731	0.892225	P25847	MSH2
mitochondrion	1.26952	1.47592	1.50019	1.41521	P25846	MSH1
ER	1.69083	1.82489	1.76344	1.75972	P32339	HMX1
nucleus	1.08064	1.17511	1.12533	1.12703	P32338	RME1
vacuole	2.84784	3.36942	3.0568	3.09135	Q04562	TMN2
nucleus	1.82827	1.7819	1.7758	1.79532	Q01080	RPA49
mitochondrion	1.27768	1.40121	1.37052	1.3498	P32331	YMC1
NA	1.72563	1.83854	1.78081	1.78166	P32330	DGR2
ambiguous	1.22107	1.21947	1.17032	1.20362	P32333	MOT1
mitochondrion	1.82315	1.93901	1.72667	1.82961	P32332	OAC1
mitochondrion	0.557486	0.621614	0.59089	0.589997	P32335	MSS51
plasma membrane	2.65802	2.77833	2.34458	2.59365	P32334	MSB2
ambiguous	0.5575	0.487174	0.486265	0.510313	P32337	PSE1
NA	1.8464	1.67956	1.50671	1.67756	P26570	PPZ1
ambiguous	0.945872	0.957992	0.840557	0.914807	P38863	SPC97
ambiguous	0.728157	0.656219	0.77256	0.718978	P38862	ATG7
ambiguous	2.20034	2.07336	2.05824	2.11065	P38861	NMD3
Golgi apparatus	2.71753	2.97641	2.67064	2.7882	P38869	SVP26
ambiguous	0.50884	0.313143	0.314369	0.378784	P22007	RAM1
mitochondrion	2.05882	1.60212	1.84408	1.83501	P36528	MRPL17
ER	2.11604	2.4808	2.30769	2.30151	P36039	EMC3
mitochondrion	1.56409	1.74025	1.87624	1.72686	P36520	MRPL10
mitochondrion	1.47556	1.43496	1.51175	1.47409	P36523	MRPL15
nucleus	0.912522	0.956741	0.960747	0.943337	P36036	YRA2
ambiguous	0.281196	0.22884	0.258213	0.256083	P36037	DOA1
mitochondrion	1.51176	1.65019	1.7697	1.64388	P36526	MRPL27
mitochondrion	1.46031	1.78832	1.72077	1.65647	P36527	MRPL28
nucleus	1.42747	1.59138	1.47187	1.49691	Q12102	CFT2
NA	1.50984	1.44457	1.41095	1.45512	Q12100	RTK1
ambiguous	0.147942	0.142106	0.167281	0.152443	Q12109	WRS1
ambiguous	1.90639	1.89439	1.77593	1.8589	Q12108	RTC5
ambiguous	0.22186	0.19071	0.21427	0.208947	P15108	HSC82
NA	0.56589	0.616829	0.75602	0.646246	P22470	SAN1
NA	1.59592	1.95247	2.0504	1.86626	P47042	IKS1
nucleus	1.29164	1.22369	1.19006	1.23513	Q12432	EAF3
ambiguous	2.52737	2.4253	2.51952	2.49073	P38788	SSZ1
nucleus	1.55607	1.45602	1.5324	1.51483	P38789	SSF1
nucleus	0.84419	0.87126	0.84325	0.8529	P38782	MED6
mitochondrion	1.61642	1.48337	1.49683	1.53221	P38783	FYV4
nucleus	1.05351	1.05537	1.0248	1.04456	P38781	RSC30
nucleus	1.17249	1.20843	1.19796	1.19296	P38786	RPP1
NA	0.152621	0.150836	0.194558	0.166005	P38787	PAN5
ambiguous	0.873016	0.868333	0.857702	0.86635	G5EBL3	sdc-2
NA	1.38219	1.39268	1.48133	1.41873	P0C0V8|Q3E754	RPS21A|RPS21B
NA	1.9092	1.98525	2.20571	2.03339	P0C0W9|Q3E757	RPL11A|RPL11B
plasma membrane	1.69776	1.96967	2.13181	1.93308	Q3E756	YBL029C-A
ER	2.18768	2.25191	2.10205	2.18055	Q03103	ERO1
ambiguous	0.669543	0.700104	0.548367	0.639338	Q03102	YML131W
NA	1.86085	2.14765	2.0638	2.0241	Q03104	MSC1
mitochondrion	0.390813	0.380701	0.342617	0.371377	P11914	MAS2
nucleus	1.26457	1.2473	1.28991	1.26726	P52960	PIP2
ambiguous	1.36025	1.40007	1.33004	1.36345	P29295	HRR25
ambiguous	2.41079	2.89154	2.61395	2.63876	P40527	NEO1
NA	0.137336	0.129828	0.206241	0.157802	Q3E7Z5	YIL002W-A
NA	0.740366	0.860019	0.807368	0.802584	P40523	YIL055C
ambiguous	1.41846	1.48827	1.46643	1.45772	P40529	AGE2
plasma membrane	2.28406	2.448	2.28539	2.33915	P40528	SYG1
plasma membrane	2.01296	2.32559	1.90798	2.08218	Q06689	YLR413W
ambiguous	1.05072	1.05838	1.12907	1.07939	Q06688	BER1
ambiguous	1.17352	1.0501	1.00725	1.07696	Q06685	VIP1
ambiguous	2.43375	2.49271	2.31643	2.4143	Q06681	YSP2
ambiguous	0.91775	0.953255	0.935389	0.935465	Q06680	YCG1
ambiguous	0.298411	0.248367	0.305249	0.284009	Q06682	UBX5
NA	0.34517	0.399066	0.520341	0.421526	Q3E835	MHF1
NA	2.4854	3.27138	2.66405	2.80695	P38256	YBR096W
plasma membrane	3.20035	3.48873	3.05676	3.24861	P38250	IST2
ambiguous	0.273662	0.246058	0.233032	0.250918	Q08686	TUM1
nucleus	0.973289	1.09093	1.08787	1.0507	Q08685	CLP1
NA	0.350632	0.338032	0.331656	0.340107	P32528	DUR1,2
nucleus	1.04585	1.00033	0.928471	0.991547	P32529	RPA12
mitochondrion	1.33774	1.79807	1.42588	1.52056	P32839	BCS1
ambiguous	1.36216	1.37387	1.37991	1.37198	P32525	ECM25
nucleus	0.715947	0.684809	0.716729	0.705828	P32832	NPL6
nucleus	0.983974	0.916174	0.997256	0.965802	P32833	ORC2
NA	0.799621	0.774296	0.729112	0.767676	P32831	NGR1
mitochondrion	1.8	1.71514	1.92963	1.81492	P31334	MRPL9
Golgi apparatus	1.7397	1.71242	1.51135	1.65449	P51996	YPT32
ambiguous	0.149536	0.13717	0.147231	0.144646	P24521	ERG8
mitochondrion	1.35936	1.50285	1.95737	1.60653	P51998	YML6
ambiguous	1.06431	1.0161	0.822815	0.967742	Q12486	YOR131C
mitochondrion	1.22402	1.48916	1.35515	1.35611	Q12482	AGC1
mitochondrion	0.872988	0.888407	0.808479	0.856625	Q12480	AIM45
nucleus	1.63251	1.69777	1.79871	1.70967	Q12481	RRP36
NA	0.393183	0.33344	0.369239	0.365287	P21734	UBC1
nucleus	0.593539	0.728163	0.587891	0.636531	Q12488	PSF1
nucleus	1.00076	0.959848	0.940769	0.967126	P32788	YBL010C
NA	1.00507	1.86266	2.53098	1.79957	P32789	ALK2
nucleus	0.964202	0.952941	0.945264	0.954135	P22276	RET1
nucleus	0.898871	0.847698	0.790043	0.845537	P32783	ABD1
ER	2.16846	2.1152	2.12186	2.13517	P32784	SCT1
ambiguous	1.01488	1.05045	1.24526	1.10353	P32785	FMT1
ambiguous	0.26562	0.272386	0.269194	0.269067	Q04179	URH1
plasma membrane	2.07693	2.16245	1.81823	2.0192	P53049	YOR1
ambiguous	0.514836	0.295428	0.392082	0.400782	Q04170	YDR391C
NA	0.672117	0.637385	0.693664	0.667722	P53044	UFD1
mitochondrion	1.18733	1.27002	1.2453	1.23422	Q04172	SHE9
ambiguous	0.382295	0.337193	0.351233	0.356907	Q04175	SXM1
nucleus	0.378289	0.316394	0.290793	0.328492	P53043	PPT1
nucleus	1.1873	1.12121	1.10355	1.13735	P53040	TAF6
ambiguous	0.813915	0.673373	0.647442	0.711577	Q05881	YLR287C
ambiguous	0.153605	0.133151	0.122215	0.136324	P00358	TDH2
ambiguous	0.14914	0.127045	0.144605	0.140263	P00359	TDH3
mitochondrion	0.285828	0.267575	0.271094	0.274832	P53598	LSC1
NA	1.26934	1.28987	1.39352	1.31758	P53599	SSK2
mitochondrion	0.179164	0.169453	0.18225	0.176956	P46367	ALD4
ambiguous	2.29073	2.79675	2.66646	2.58465	P53262	VOA1
nucleus	2.02752	1.9404	2.00966	1.99253	P53261	NOP7
mitochondrion	2.0422	2.17112	2.2551	2.15614	P53266	SHY1
ambiguous	1.10835	1.10017	1.00198	1.07017	P53267	DAM1
NA	0.438279	0.375295	0.325363	0.379646	P53265	YGR111W
ambiguous	1.54549	1.52084	1.43212	1.49948	P12688	YPK1
ambiguous	1.44421	1.57725	1.76992	1.59713	Q05080	HOF1
NA	0.692546	0.886454	1.03997	0.87299	Q99296	YLR149C
mitochondrion	1.43828	1.41948	1.36162	1.40646	Q99297	ODC2
ambiguous	1.02345	1.04337	1.11115	1.05933	Q99299	AIM44
mitochondrion	0.653252	0.606897	0.624724	0.628291	P28834	IDH1
NA	0.466271	0.439578	0.469552	0.458467	P27472	GSY2
mitochondrion	1.53558	1.67899	1.58774	1.60077	P10834	PET54
mitochondrion	2.40963	2.57542	2.24017	2.40841	P42840	YNL320W
ambiguous	0.580133	0.535054	0.452181	0.522456	P42842	EMW1
ambiguous	0.235847	0.224549	0.27611	0.245502	P42843	SKP2
ambiguous	1.00838	1.17693	1.29288	1.1594	P42845	STB1
mitochondrion	1.33149	1.32824	1.39084	1.35019	P42847	MRPS18
mitochondrion	2.52419	2.39332	2.56198	2.49316	P12695	LAT1
ambiguous	3.00491	3.51616	2.74118	3.08742	P50108	MNN10
ambiguous	1.11027	1.12468	1.02625	1.08706	P50109	PSP2
nucleus	1.69063	1.73704	1.77282	1.73349	P50102	UBP8
ambiguous	0.731198	0.72285	0.744242	0.732763	P50101	UBP15
nucleus	1.27395	1.23978	1.13927	1.21767	P50106	RPA14
NA	0.399899	0.452284	0.418531	0.423572	P50107	GLO1
nucleus	1.15501	1.23051	1.27736	1.22096	P50105	TAF4
ambiguous	0.781802	0.664753	0.667038	0.704531	P22803	TRX2
Golgi apparatus	3.39022	3.63438	3.10497	3.37653	P38069	MNN2
NA	2.29137	2.8146	2.58769	2.56456	P38068	GRX7
ambiguous	1.55295	1.47544	1.05461	1.361	P19807	HNM1
ambiguous	0.533946	0.468375	0.441748	0.481356	P38063	PRS4
ambiguous	2.62025	2.55887	2.68966	2.62293	P38061	RPL32
NA	0.392349	0.317249	0.314142	0.341247	P38066	RIB1
plasma membrane	1.94358	1.87203	1.73747	1.85103	P38065	APL3
mitochondrion	2.11845	2.16243	2.09303	2.12464	P38064	MRPL16
ambiguous	0.396342	0.367367	0.386638	0.383449	Q06146	YLR257W
Golgi apparatus	1.70709	1.86278	1.69514	1.755	Q06147	LCB5
ambiguous	0.602472	0.513136	0.535498	0.550369	Q06142	KAP95
mitochondrion	1.68715	1.96982	1.74693	1.8013	Q06143	DIC1
ambiguous	1.53733	1.62221	1.56693	1.57549	P13259	PCT1
ambiguous	1.86796	1.91553	1.82322	1.8689	Q03648	YMR209C
NA	2.07577	1.99898	1.79402	1.95626	Q03649	YMR210W
ambiguous	0.61301	0.649931	0.629858	0.630933	Q12355	PST1
plasma membrane	2.06002	2.32317	2.29864	2.22727	Q12675	DNF2
Golgi apparatus	2.26179	2.46821	2.29958	2.34319	Q12674	DNF3
NA	0.0989531	0.0932355	0.119023	0.103737	P47173	YJR142W
nucleus	1.34169	1.22578	1.21376	1.26041	P47171	HIR3
vacuole	1.58521	1.66098	1.83272	1.69297	P47170	IML1
ambiguous	0.229685	0.245767	0.216794	0.230749	P47176	BAT2
ambiguous	1.28476	1.3091	1.55844	1.3841	P47175	HMS2
Golgi apparatus	0.928173	0.924208	0.899676	0.917352	Q06336	GGA1
Golgi apparatus	2.84854	3.27793	3.08638	3.07095	P27810	KTR1
ambiguous	2.01449	2.09613	2.35327	2.15463	O14455	RPL36B
nucleus	1.87815	2.1019	2.02335	2.00113	Q08096	RCL1
ambiguous	1.4833	1.36227	1.35573	1.40044	P35844	KES1
ambiguous	1.09429	1.08233	1.04903	1.07522	P35845	SWH1
nucleus	1.34593	1.46291	1.45336	1.42073	P53165	SGF73
extracellular region	1.33818	1.43616	1.22557	1.3333	Q03655	GAS3
ambiguous	1.1125	1.20451	1.45351	1.25684	Q03654	CEF1
mitochondrion	0.756688	0.951286	1.28446	0.997478	P53163	MNP1
nucleus	1.74479	1.57715	1.61803	1.64666	Q05949	BUR2
ambiguous	2.65183	2.6374	2.27243	2.52055	Q05948	YLR225C
nucleus	1.704	1.83618	1.73098	1.75705	Q05946	UTP13
nucleus	1.51148	1.42403	1.43727	1.45759	Q05942	RSA3
ambiguous	1.45145	1.37901	1.32681	1.38576	P05453	SUP35
ambiguous	1.84686	2.52897	2.30175	2.22586	P53903	PGA2
NA	0.111232	0.100019	0.135537	0.115596	P53900	GIM3
ambiguous	0.656344	0.659709	0.637956	0.651336	P53905	LSM7
ambiguous	0.754106	0.753908	0.868751	0.792255	P53904	ALF1
NA	1.15687	1.42993	1.28926	1.29202	P06243	CDC7
ambiguous	0.21891	0.15078	0.171321	0.180337	P53909	AAH1
ambiguous	0.888098	0.960008	0.837541	0.895216	P06244	TPK1
NA	1.35463	1.53337	1.48571	1.4579	P06245	TPK2
ambiguous	1.74987	1.84216	1.77508	1.78904	P32644	ECM32
ambiguous	1.80546	1.84564	1.92152	1.85754	P32316	ACH1
ambiguous	0.221571	0.198327	0.172343	0.197414	P32643	TMT1
NA	0.606388	0.476476	0.454896	0.512587	P32642	GRX4
ambiguous	2.69464	3.12637	2.72884	2.84995	P32319	PEP1
ambiguous	1.07482	1.06839	1.09007	1.07776	P41812	POP1
ambiguous	0.87125	0.874609	0.906081	0.88398	P41813	FKH2
ambiguous	0.601535	0.560509	0.540401	0.567481	P41810	SEC26
ambiguous	0.405207	0.363187	0.390873	0.386422	P41811	SEC27
nucleus	1.15683	0.914622	1.07031	1.04725	Q04545	TDA9
nucleus	0.635996	0.645257	0.604932	0.628729	P41814	GCD10
ambiguous	2.6272	3.29286	3.37157	3.09721	P41815	BAP3
NA	0.138757	0.140275	0.135447	0.13816	P41818	GLC8
ambiguous	1.22471	1.19727	1.19696	1.20631	P41819	DIM1
nucleus	0.739917	0.691325	0.745198	0.72548	P38889	SKN7
ER	1.34955	1.31863	1.31895	1.32904	P38888	MNL1
ER	1.25691	1.23013	1.16428	1.21711	P22023	KRE5
mitochondrion	1.31148	1.3346	1.26386	1.30331	P38885	AIM46
mitochondrion	2.00102	2.00098	1.77014	1.92405	P38884	AIM18
vacuole	0.427648	0.45555	0.444854	0.442684	P38887	YHR202W
NA	0.473061	0.389636	0.471328	0.444675	P38886	RPN10
nucleus	1.09116	1.62824	1.54155	1.42032	P38881	NVJ1
nucleus	1.95895	1.84526	1.89482	1.89968	P38883	RIX1
nucleus	1.38555	1.62195	1.45719	1.48823	P38882	UTP9
ambiguous	0.551751	0.462707	0.506949	0.507136	Q04739	GAL83
mitochondrion	0.567964	0.555932	0.634129	0.586008	P40159	YNL208W
vacuole	2.24247	2.01828	1.49153	1.91743	P53947	YNL058C
ER	1.73557	1.74837	1.98903	1.82433	Q02159	UBC7
NA	0.706526	1.07607	1.39074	1.05778	P04911|P04912	HTA1|HTA2
ambiguous	0.338309	0.335173	0.346411	0.339964	P25555	GBP2
nucleus	1.03365	1.03219	1.06306	1.04297	P25554	SGF29
NA	1.14382	1.02902	1.13806	1.10364	P25559	DCC1
NA	1.50946	1.43086	1.47057	1.47029	P25558	BUD3
plasma membrane	1.48328	1.54008	1.30047	1.44127	P36015	YKT6
ER	1.46074	1.47341	1.2498	1.39465	P36016	LHS1
ambiguous	1.6364	1.72223	1.66956	1.67606	P36017	VPS21
ambiguous	0.252241	0.161833	0.149768	0.187947	P36010	YNK1
mitochondrion	0.527785	0.524337	0.476913	0.509678	P36013	MAE1
ambiguous	1.02177	1.018	1.02708	1.02228	P36018	YPT52
ambiguous	2.59909	2.64267	2.77168	2.67115	Q3E772	YGR169C-A
ambiguous	1.05362	1.19023	1.39203	1.21196	Q3E776	YBR255C-A
ambiguous	0.429828	0.402976	0.510847	0.447884	Q06449	PIN3
ambiguous	0.579461	0.488467	0.402981	0.490303	Q06338	BCP1
nucleus	1.55671	1.65419	1.63089	1.61393	Q06337	EAF1
NA	0.799709	0.610738	0.745536	0.718661	Q06440	CRN1
nucleus	1.01052	0.939837	0.910447	0.953603	Q03124	RSC9
nucleus	0.44965	0.43446	0.458459	0.447523	P11938	RAP1
ambiguous	0.649943	0.626014	0.609696	0.628551	P40509	SEC28
mitochondrion	1.24695	1.38781	1.5948	1.40985	P40508	YIL077C
ambiguous	1.23883	1.16852	1.29918	1.23551	P40507	AIR1
ambiguous	1.02067	1.0078	0.544568	0.85768	P40506	CAB2
nucleus	0.664096	0.631681	0.728287	0.674688	P40505	SDS3
ambiguous	2.58984	2.24074	2.1533	2.32796	P40504	KTR7
mitochondrion	1.93461	1.79157	2.15851	1.96156	P40502	AIM19
vacuole	2.12209	2.15878	2.33058	2.20382	P40501	AVT7
NA	1.43639	1.43116	1.24404	1.37053	P08964	MYO1
ambiguous	1.06007	1.02221	0.852817	0.978367	P31688	TPS2
ambiguous	0.126973	0.11748	0.121496	0.121983	P38986	ASP1
ambiguous	0.758584	0.760153	0.650271	0.723003	Q03786	YDR248C
ambiguous	1.50122	1.74268	1.91397	1.71929	Q03784	TRS23
ambiguous	1.60151	1.50479	1.56908	1.55846	Q03780	YDR239C
ambiguous	1.5229	1.5549	1.24825	1.44202	Q04377	LCD1
ambiguous	2.49496	2.39232	2.33607	2.40778	Q04373	PUF6
NA	0.146915	0.126317	0.139357	0.13753	Q04371	YMR027W
ambiguous	2.67973	2.92383	2.76002	2.78786	P39107	MNN9
Golgi apparatus	3.2407	3.63812	3.16254	3.34712	P39106	MNN1
plasma membrane	1.37539	1.59163	1.43185	1.46629	P39105	PLB1
nucleus	0.746513	0.690427	0.732791	0.723244	P39104	PIK1
mitochondrion	0.874739	0.860405	1.332	1.02238	P39103	COX14
mitochondrion	1.57771	1.70793	1.50854	1.59806	P39102	XDJ1
NA	1.27847	1.25706	1.39197	1.30917	P39101	CAJ1
nucleus	1.69345	1.67711	1.68314	1.68457	P40339	RFC4
mitochondrion	1.2347	1.32913	1.61098	1.3916	Q3E6R5	YDR381C-A
ambiguous	0.72074	0.773164	0.8315	0.775135	P38913	FAD1
ambiguous	2.20702	1.7407	1.68105	1.87626	P02406	RPL28
ambiguous	0.98095	1.02124	1.42328	1.14182	P02400	RPP2B
ambiguous	2.52549	2.50796	2.03477	2.35607	P17898	CPT1
ambiguous	0.149709	0.148503	0.19932	0.165844	P17891	CLC1
nucleus	0.49973	0.459054	0.597179	0.518655	P17890	RPC31
nucleus	1.24721	1.17032	1.28546	1.23433	P53062	BRR6
nucleus	1.393	1.24829	1.12854	1.25661	P53063	RAI1
nucleus	0.718499	0.699542	0.722247	0.713429	P53064	RTF1
NA	0.340601	0.232383	0.302515	0.291833	P53066	YGL242C
ambiguous	0.593625	0.505936	0.518728	0.539429	P53067	KAP114
mitochondrion	0.172038	0.16816	0.18291	0.174369	P38910	HSP10
NA	1.31902	1.34099	1.39415	1.35139	P53244	ART5
plasma membrane	2.87992	3.22341	2.5672	2.89017	P53241	VHT1
ER	2.46473	2.61937	2.35252	2.47887	Q04969	SPC2
peroxisome	2.64902	2.68263	2.5151	2.61558	P53248	PEX8
nucleus	1.36305	1.2062	1.27472	1.28133	P23250	RPI1
NA	0.224239	0.205524	0.190002	0.206588	P23254	TKL1
nucleus	1.17696	1.27816	1.18259	1.21257	P23255	TAF2
NA	0.481308	0.533502	0.462985	0.492598	P20049	TYR1
ambiguous	1.56975	1.65485	1.44293	1.55584	Q12179	YPL245W
NA	0.679589	0.753069	0.739576	0.724078	Q04372	TAP42
vacuole	2.81016	3.06568	2.74598	2.87394	P39109	YCF1
ambiguous	0.914247	0.895549	0.934508	0.914768	P25359	RRP43
ambiguous	1.6302	1.87476	1.71277	1.73924	P36224	JNM1
mitochondrion	0.472925	0.504338	0.630463	0.535909	P87108	TIM10
NA	1.58118	1.5869	1.7943	1.65413	P0CX39|P0CX40	RPS8A|RPS8B
ambiguous	1.31336	1.36312	1.34035	1.33894	P54730	UBX4
ambiguous	2.01586	2.3469	2.12679	2.16318	P11491	PHO8
ambiguous	0.308532	0.29173	0.224089	0.274783	P42826	XKS1
NA	1.17845	1.35205	1.22917	1.25323	Q04740	RNH1
ambiguous	3.08763	3.30456	2.7874	3.05986	P40970	LCB2
nucleus	1.10158	1.19165	1.18943	1.16089	P40971	LYS14
ambiguous	1.35262	2.07796	1.86835	1.76631	P53901	INN1
ambiguous	2.19411	2.21706	2.12141	2.17753	Q06833	YPR091C
ambiguous	1.2265	1.30362	1.39965	1.30993	Q06836	SYT1
nucleus	1.46198	1.49434	1.61659	1.5243	Q06835	RDS3
mitochondrion	1.06416	1.01262	0.889531	0.988771	Q06839	YPR097W
ambiguous	0.777228	0.768554	0.799056	0.781613	P50896	PSP1
ambiguous	1.89515	2.56125	2.15458	2.20366	P25353	NPP1
nucleus	0.857705	0.813078	0.850319	0.840367	Q06168	SFH1
peroxisome	2.54782	2.37893	2.15287	2.35988	Q06169	PEX30
Golgi apparatus	1.89311	2.03767	2.07788	2.00288	Q03660	TRS130
nucleus	1.40889	1.31939	1.43466	1.38765	Q03661	ESC1
NA	0.172031	0.162497	0.186747	0.173758	P07263-2	HTS1
NA	0.445574	0.451589	0.526314	0.474493	P20486	CKS1
ER	1.982	2.15113	1.86991	2.00101	P25358	ELO2
NA	1.04972	1.00162	1.09646	1.04927	P15565|P15565-2	TRM1
ER	2.14116	2.42274	2.05901	2.20764	P47190	PMT3
ambiguous	0.344664	0.320763	0.33566	0.333696	P34087	RPB7
ambiguous	1.41713	1.29062	1.25709	1.32161	P25087	ERG6
ambiguous	2.01478	2.01649	1.90539	1.97888	P35688	LRG1
ambiguous	0.214533	0.109709	0.127742	0.150661	P15496	IDI1
ambiguous	0.719975	0.631039	0.643942	0.664986	P24280	SEC14
nucleus	0.727404	0.729284	0.653255	0.703314	P20676	NUP1
mitochondrion	1.09351	1.2876	1.19507	1.19206	Q12233	ATP20
ambiguous	0.116269	0.100267	0.0972655	0.1046	P00498	HIS1
ambiguous	1.41649	1.4323	1.55413	1.46764	P23394	PRP28
ambiguous	2.45087	2.96528	2.72355	2.71323	Q05924	DCR2
ambiguous	1.59407	1.58229	1.37611	1.51749	Q05926	GRX8
NA	1.41448	1.29624	1.39081	1.36718	P32481	GCD11
nucleus	1.23004	1.32511	1.32035	1.29183	P32480	HIR2
ambiguous	2.42872	2.67493	2.29394	2.46586	P32487	LYP1
Golgi apparatus	2.08145	2.29012	1.95328	2.10828	P32486	KRE6
ambiguous	0.550404	0.489575	0.437568	0.492516	P32485	HOG1
NA	0.119499	0.102878	0.105839	0.109405	P17423	THR1
NA	1.07124	0.985804	1.08586	1.04763	Q04033	YDR415C
ambiguous	2.69278	3.05147	2.58653	2.77693	P32660	DNF1
ER	1.4562	1.67097	1.51082	1.546	P41834	UFE1
NA	0.23639	0.25162	0.270671	0.252894	P41835	THI6
ambiguous	1.60681	1.66323	1.6212	1.63041	P41832	BNI1
NA	1.70462	1.65362	1.64875	1.669	Q02256	YVH1
extracellular region	0.22461	0.152056	0.194618	0.190428	P00635	PHO5
plasma membrane	1.5281	1.61642	1.44596	1.53016	P19657	PMA2
nucleus	1.5424	1.50035	1.53088	1.52454	P19659	GAL11
ambiguous	1.89491	1.72027	1.54541	1.72019	P19658	EXO70
Golgi apparatus	3.28244	3.44709	2.95307	3.22753	P40071	TMN3
nucleus	0.583261	0.652448	0.729399	0.655036	O13539	THP2
mitochondrion	0.426205	0.372486	0.31411	0.370934	P49367	LYS4
NA	1.10709	1.2052	1.28674	1.19968	P40449	YIL161W
nucleus	0.5894	0.567029	0.591636	0.582689	P41696	AZF1
NA	1.35365	1.45927	1.44973	1.42089	P41697	BUD6
NA	1.26874	1.25322	1.31002	1.27733	P25579	LRE1
ambiguous	0.652081	0.484802	0.469409	0.535431	P25576	POF1
ER	2.59424	2.61828	2.31484	2.50912	P25574	EMC1
mitochondrion	1.19355	1.35482	1.35709	1.30182	P25573	MGR1
ambiguous	1.59837	1.73292	1.60537	1.64555	Q06315	SKG3
ambiguous	3.0544	1.81583	1.73691	2.20238	P53845	YIF1
ambiguous	1.34539	1.22677	1.39028	1.32081	P40563	AIM21
nucleus	1.10645	1.04076	1.06195	1.06972	P40562	MPH1
ambiguous	1.02575	0.959873	1.00316	0.996259	P40564	DJP1
ambiguous	1.21907	1.3913	1.4147	1.34169	P38748	ETP1
ambiguous	0.507769	0.537133	0.606114	0.550339	P38749	YAP3
mitochondrion	0.573495	0.562312	0.518426	0.551411	P38746	YLF2
NA	0.851167	0.847083	1.12924	0.942497	P38747	OTU2
NA	1.28905	1.26991	1.22922	1.26273	P38744	YHL018W
Golgi apparatus	2.03124	2.34271	2.04796	2.14063	P38745	YHL017W
vacuole	1.5156	1.67988	1.72703	1.64083	P38742	NPR3
nucleus	0.368484	0.369657	0.45073	0.396291	P31115	DEG1
NA	0.108255	0.0916539	0.101902	0.100604	P31116	HOM6
ambiguous	0.161889	0.158549	0.149573	0.15667	Q08647	PUS7
ambiguous	0.34022	0.324144	0.305762	0.323376	Q08645	MET7
ambiguous	1.59069	1.67927	1.58744	1.61913	P53843	IST1
ambiguous	0.317139	0.285586	0.313282	0.305336	Q08641	ABP140
NA	1.21632	1.14502	1.11689	1.15941	Q08649	ESA1
ER	1.82204	2.19463	1.86381	1.96016	P38298	YPC1
nucleus	1.86056	2.04967	1.93714	1.94912	Q00416	SEN1
ER	2.91225	2.86815	2.53454	2.77165	P29704	ERG9
NA	1.7886	1.7541	1.73512	1.75927	P38295	EHT1
mitochondrion	1.33894	1.23209	1.28071	1.28391	P38297	FZO1
ambiguous	1.69346	1.74214	1.81671	1.75077	Q04311	VMS1
ambiguous	0.923482	1.22095	1.14063	1.09502	P31378	NTG1
NA	1.25335	1.34054	1.1391	1.24433	Q03508	YMR265C
nucleus	1.46513	1.41565	1.43957	1.44011	P47037	SMC3
nucleus	2.33811	2.36395	2.27651	2.32619	P47035	NET1
NA	1.4001	1.23841	1.2654	1.3013	P47030	TAX4
ambiguous	1.38217	1.32113	1.47513	1.39281	P47031	IML2
ambiguous	0.409779	0.385106	0.369013	0.387966	P47039	BNA3
ER	0.980473	0.928411	0.817551	0.908811	P53008	CWH41
NA	1.61785	1.72022	1.6495	1.66252	P53009	SCY1
ambiguous	1.4617	1.50389	1.4313	1.46563	P32873	BEM3
mitochondrion	1.25294	1.45543	1.59191	1.43343	P32874	HFA1
mitochondrion	0.948244	1.04081	1.06378	1.01761	P32875	LIP5
ambiguous	1.836	1.60994	1.59824	1.68139	Q05040	FAR8
ambiguous	1.86654	2.07697	1.77107	1.90486	Q08760	RAX1
ambiguous	1.49963	1.54339	1.5035	1.51551	P23643	VPS3
ambiguous	2.83706	2.79701	2.63398	2.75602	P23642	VAN1
mitochondrion	1.27663	1.40839	1.28152	1.32218	P23641	MIR1
mitochondrion	1.54422	1.58618	1.57861	1.56967	P23644	TOM40
NA	1.59683	1.6624	1.71929	1.65951	P0CX35|P0CX36	RPS4A|RPS4B
NA	2.6569	2.366	4.73779	3.25356	P0CX33|P0CX34	RPS30A|RPS30B
NA	1.73405	1.77107	1.8188	1.77464	P0CX31|P0CX32	RPS24A|RPS24B
NA	1.97657	1.78867	1.67548	1.81357	P0CX29|P0CX30	RPS23A|RPS23B
NA	1.45076	1.54467	1.60436	1.53326	P0CX37|P0CX38	RPS6A|RPS6B
nucleus	1.91032	1.65875	1.46788	1.67898	P40956	GTS1
nucleus	0.425071	0.360932	0.39411	0.393371	P40957	MAD1
nucleus	0.891103	0.781062	0.686294	0.786153	P40958	MAD2
ambiguous	1.3356	1.29105	1.23609	1.28758	P40959	MVP1
ambiguous	0.54827	0.650618	0.952017	0.716968	Q12280	IQG1
mitochondrion	1.47657	1.6489	1.65637	1.59395	P07255	COX9
ambiguous	0.949015	0.963494	1.14395	1.01882	Q12285	MDY2
mitochondrion	0.810826	0.827798	0.796034	0.811553	P07251	ATP1
ambiguous	0.347816	0.340002	0.266661	0.318159	Q12288	YLR126C
ambiguous	0.252553	0.341019	0.217812	0.270461	P07258	CPA1
ambiguous	1.05111	1.03771	0.910214	0.999678	P07259	URA2
ambiguous	2.47997	3.05362	2.95362	2.82907	Q06815	MRL1
ambiguous	0.27295	0.274125	0.286992	0.278022	Q06817	GRS2
ambiguous	1.98762	2.31217	2.41573	2.23851	Q06810	OPY2
mitochondrion	1.36646	1.35089	1.50493	1.40743	P19516	COX11
nucleus	0.549639	0.547976	0.568306	0.555307	P38996	NAB3
nucleus	0.770688	0.712876	0.793335	0.758966	Q12753	HAA1
ambiguous	1.19459	1.38888	1.29529	1.29292	Q12751	RTP1
ambiguous	0.152163	0.135692	0.147424	0.145093	P22515	UBA1
ambiguous	1.22865	1.30919	1.25976	1.26587	Q12754	RRP12
NA	0.8021	0.748821	0.824564	0.791828	P22517	CMK2
ambiguous	0.608353	0.648586	0.659392	0.638777	P09959	SWI6
mitochondrion	0.255536	0.266532	0.240134	0.254067	P09950	HEM1
ambiguous	2.17379	1.67017	1.69046	1.84481	Q06108	RGC1
nucleus	1.15367	1.1451	1.39213	1.2303	Q06102	YTH1
NA	0.624359	0.566691	0.566305	0.585785	Q06103	RPN7
nucleus	0.972474	0.967982	0.882724	0.94106	Q06106	MRD1
ER	3.08005	2.72474	2.65415	2.81965	Q06107	YPR114W
ambiguous	2.08244	2.68024	2.72414	2.49561	Q06104	YPR109W
nucleus	0.761985	0.715075	0.734194	0.737084	P32910	RPC34
mitochondrion	1.55868	1.35203	1.33136	1.41402	P38175	MRP21
ambiguous	1.82024	1.71349	1.58829	1.70734	P38174	MAP2
NA	2.04583	2.286	1.78856	2.04013	P38177	YBL086C
vacuole	3.10706	3.55631	3.2112	3.29152	P38176	AVT5
ambiguous	0.796758	0.726425	0.763688	0.76229	P38170	BRN1
ER	1.95783	2.07945	1.92944	1.98891	P38179	ALG3
ambiguous	0.164005	0.141083	0.149464	0.151517	P03965	CPA2
ambiguous	1.09648	1.23549	1.053	1.12832	P08153	SWI5
ambiguous	0.806135	0.777217	0.675376	0.752909	P17442	PHO81
ambiguous	0.121619	0.0984401	0.115458	0.111839	P32469	DPH5
ambiguous	1.97886	2.09533	2.0867	2.05363	P32468	CDC12
ambiguous	2.00335	2.03807	1.7739	1.93844	P32465	HXT1
NA	1.50672	1.42605	1.47852	1.47043	P32464	HYM1
plasma membrane	2.05155	1.94577	1.62365	1.87366	P32467	HXT4
ambiguous	1.7929	1.61098	1.46533	1.62307	P32466	HXT3
ambiguous	0.581797	0.513038	0.494505	0.52978	P32461	DPH2
mitochondrion	0.442722	0.327296	0.582277	0.450765	P32463	ACP1
ambiguous	2.56654	3.13054	2.8568	2.85129	P32462	ERG24
ambiguous	0.897115	0.821177	0.652189	0.790161	P53727	BUD17
mitochondrion	1.21492	1.40548	1.35358	1.32466	P07143	CYT1
vacuole	1.35744	1.5614	1.49355	1.4708	P32609	PEP7
NA	0.502735	0.407847	0.49803	0.469537	P32608	RTG2
nucleus	1.66306	1.70174	1.69567	1.68682	Q04500	UTP14
ambiguous	1.47036	1.52805	1.55752	1.51864	Q04053	SNX41
NA	1.01265	0.936951	1.01838	0.989326	P32601	DSS4
ambiguous	2.04708	2.15871	2.37698	2.19426	P32600	TOR2
mitochondrion	1.60684	1.84425	1.98144	1.81084	P22354	MRPL20
ambiguous	1.95549	2.10977	2.32758	2.13095	P32602	SEC17
nucleus	0.973577	1.04891	1.14395	1.05548	P32605	MUD1
mitochondrion	1.45569	1.77218	1.76129	1.66305	P22353	MRPL8
ambiguous	2.29782	2.63423	2.70927	2.54711	P24000	RPL24B
nucleus	1.10912	1.04067	1.13889	1.09623	Q05900	YHC1
ambiguous	0.530089	0.470419	0.446948	0.482485	P21524	RNR1
ambiguous	0.118674	0.106844	0.123374	0.116297	Q05905	HRI1
ambiguous	0.690888	0.613803	0.674982	0.659891	Q02908	ELP3
NA	2.9218	3.04246	2.96581	2.97669	P53728	CPR8
Golgi apparatus	0.831807	0.853885	0.784819	0.823504	P53633	YIP3
nucleus	1.41792	1.24345	1.27426	1.31188	P53632	PAP2
ER	2.52077	2.97935	2.94292	2.81435	P16151	ERD1
ER	2.07084	1.91058	2.22782	2.06975	P1707_RE	P1707_RE
ambiguous	0.900261	1.0336	0.989104	0.974322	Q05672	RBS1
ambiguous	2.02355	2.02216	1.93278	1.99283	P23585	HXT2
ambiguous	0.251881	0.254052	0.241825	0.249253	P40893	REE1
plasma membrane	2.34502	2.58034	1.71108	2.21215	P40897	OPT1
NA	0.740726	0.706349	0.669388	0.705488	P14741	GCN3
NA	0.426134	0.367106	0.352967	0.382069	P14742	GFA1
ambiguous	1.17364	1.16886	0.985167	1.10922	P14743	NMT1
NA	0.515021	0.457996	0.462739	0.478585	P14747	CMP2
NA	1.61287	1.57859	1.4879	1.55979	Q12446	LAS17
mitochondrion	0.453617	0.517454	0.843249	0.604773	O74700	TIM9
ambiguous	0.380898	0.35374	0.378626	0.371088	P49775	HNT2
mitochondrion	1.0213	1.15998	1.01181	1.06436	P40099	FAU1
mitochondrion	1.34684	1.54357	1.45139	1.44727	P40098	FMP10
NA	1.38655	1.65736	1.63948	1.56113	P40091	PEA2
nucleus	1.46338	1.58202	1.49626	1.51389	P40090	SCC4
NA	0.274079	0.263809	0.243231	0.260373	P40093	YER156C
Golgi apparatus	1.03438	1.06498	1.01814	1.03916	P40094	COG3
nucleus	0.292429	0.286471	0.361783	0.313561	P40096	BUR6
nucleus	0.710697	0.664855	0.730812	0.702122	P20434	RPB5
nucleus	0.857096	0.710666	0.83757	0.801777	P40541	IRR1
ER	1.90798	2.3543	2.13675	2.13301	P40540	EMC5
ambiguous	1.21158	1.02751	1.128	1.12237	P40547	VID28
nucleus	1.94135	2.17275	1.80755	1.97388	P40546	FAF1
ambiguous	0.241451	0.179747	0.428732	0.28331	P40545	HIS6
nucleus	1.5218	1.652	1.57636	1.58339	P06701	SIR3
nucleus	2.04909	2.20032	2.35262	2.20068	P06700	SIR2
ambiguous	0.780638	0.861454	0.749162	0.797085	P06704	CDC31
ambiguous	0.927008	0.875331	0.875968	0.892769	P38768	PIH1
NA	0.434107	0.388281	0.409384	0.410591	P38764	RPN1
NA	0.123698	0.0700482	0.0937688	0.0958384	P38765	YHI9
nucleus	1.7771	2.25968	2.15059	2.06246	P38766	RRM3
ambiguous	1.37857	1.33479	1.30372	1.33903	Q3E846	COA6
nucleus	1.33873	1.38183	1.3371	1.35256	Q07350	PRP11
ambiguous	2.14307	2.91945	2.83908	2.63387	Q04338	VTI1
mitochondrion	0.519435	0.507538	0.466976	0.497983	Q01217	ARG5,6
NA	0.316364	0.303415	0.333062	0.317614	Q04336	YMR196W
vacuole	2.55942	2.73968	2.79358	2.69756	Q04991	FMP42
ER	2.30246	2.29697	1.96991	2.18978	Q03529	SCS7
nucleus	2.16585	2.41652	2.19263	2.25833	Q03525	TMA23
ambiguous	0.651866	0.585036	0.63265	0.623184	P47011	GLG2
ER	0.963547	0.966082	0.981233	0.970287	Q08199	SIL1
ER	2.05099	2.37945	1.79923	2.07656	P47013	LCB3
mitochondrion	1.90881	2.02692	1.91415	1.94996	P47015	AIM23
ambiguous	0.143805	0.141511	0.2023	0.162538	P16639	ATE1
ambiguous	0.437375	0.385873	0.427195	0.416814	P47018	MTC1
ambiguous	2.11268	1.98807	2.06335	2.0547	P47019	ALB1
ER	1.8034	2.3647	2.17293	2.11368	Q06144	ORM2
ambiguous	1.8777	2.02607	2.16554	2.02311	P32854	PEP12
ambiguous	2.32832	2.44212	2.41313	2.39452	P32855	SEC8
ambiguous	3.0033	2.89202	2.76474	2.88669	P32857	PTM1
ambiguous	0.17675	0.162151	0.15992	0.166274	P46655	GUS1
ambiguous	1.92726	2.17458	2.46766	2.18983	P53280	CAF130
plasma membrane	2.2761	2.40973	1.88948	2.19177	P53283	TPO2
ambiguous	2.42698	2.6977	2.28182	2.46883	P53285	VPS62
NA	0.312785	0.347186	0.389432	0.349801	P52489	PYK2
nucleus	0.218447	0.183872	0.204723	0.202347	P52488	UBA2
nucleus	0.591675	0.481893	0.607682	0.560417	Q04199	CAC2
ambiguous	1.9256	1.75052	1.75714	1.81109	P08456	CHO1
NA	0.133935	0.115439	0.115271	0.121548	P54885	PRO2
nucleus	0.192812	0.180967	0.193968	0.189249	Q99189	MTR10
nucleus	1.13622	0.966042	1.06742	1.05656	Q99181	HSH49
ambiguous	1.63335	1.76906	1.63969	1.6807	Q99186	APM4
nucleus	0.0852307	0.077969	0.100276	0.0878252	P15873	POL30
ambiguous	2.9898	2.58068	2.52895	2.69981	Q99325	ATG40
ambiguous	0.932559	0.742887	0.734577	0.803341	Q99321	DDP1
NA	0.588899	0.569493	0.527907	0.5621	P21269|P21269-2	CCA1
ambiguous	0.163361	0.113541	0.133934	0.136945	Q02046	MTD1
ambiguous	0.67679	0.736027	0.80412	0.738979	P07270	PHO4
nucleus	1.05174	1.08786	1.08548	1.07503	P07273	DST1
ambiguous	0.445271	0.363071	0.311542	0.373295	P07274	PFY1
mitochondrion	0.17875	0.180642	0.200643	0.186679	P07275	PUT2
nucleus	0.852716	0.919819	0.987474	0.920003	P07276	RAD2
cytosol	0.209469	0.262889	0.217855	0.230071	P07277	ERG12
ambiguous	1.26823	1.38039	1.16875	1.27245	P07278	BCY1
nucleus	1.14759	1.03257	1.16983	1.11666	Q01722	GCR2
nucleus	0.875308	0.893264	0.860428	0.876333	P22579	SIN3
nucleus	0.167093	0.152826	0.170278	0.163399	P09938	RNR2
nucleus	0.591944	0.642846	0.621504	0.618765	P09932	HO
ambiguous	0.31096	0.342332	0.343215	0.332169	O43137	YBR085C-A
plasma membrane	1.89716	1.77048	1.58811	1.75191	P13587	ENA1
Golgi apparatus	3.09114	3.73162	3.18431	3.33569	P13586	PMR1
ambiguous	0.898913	0.855989	0.856667	0.870523	P89886	TMA20
ambiguous	1.10651	1.04796	1.13233	1.0956	P38153	APM3
mitochondrion	1.23809	1.52776	1.34523	1.37036	P38152	CTP1
nucleus	0.830934	1.14085	1.24523	1.07233	P38151	PBP2
ambiguous	1.90871	2.03328	2.03518	1.99239	P17076	RPL8A
ambiguous	1.25089	1.25564	1.16489	1.2238	Q07655	WHI4
ambiguous	1.60111	1.66611	1.72455	1.66392	Q07657	SHS1
plasma membrane	1.83523	2.0426	2.24485	2.0409	Q07651	FMP45
ambiguous	1.61456	1.70561	1.68814	1.66944	Q07653	HBT1
ambiguous	2.35294	2.51843	2.42955	2.43364	P53154	GUP1
ambiguous	0.20897	0.176334	0.185622	0.190308	P06115	CTT1
nucleus	0.182747	0.164618	0.372403	0.239923	P32447	ASF1
ambiguous	0.936164	1.00597	1.94427	1.29547	P05319	RPP2A
mitochondrion	0.523414	0.449459	0.595602	0.522825	P32445	RIM1
NA	0.93794	0.931722	0.715441	0.861701	P32449	ARO4
ambiguous	1.47792	1.40571	1.37651	1.42005	Q03956	RAV2
ambiguous	1.69928	2.02313	1.97859	1.90034	Q03957	CTK1
ambiguous	0.919784	0.881275	0.983364	0.928141	Q03954	SPC19
mitochondrion	1.12034	1.3522	1.39058	1.28771	P00425	COX5B
extracellular region	1.55039	1.58437	1.29097	1.47524	P32623	UTR2
Golgi apparatus	2.45021	3.18293	2.96387	2.86567	P32621	GDA1
mitochondrion	0.46292	0.549563	0.800704	0.604396	P00427	COX6
ambiguous	0.309696	0.240611	0.248968	0.266425	P32626	UTR4
ambiguous	2.94946	3.36187	2.95146	3.08759	P32629	ANP1
ambiguous	0.180328	0.157981	0.182105	0.173471	P32628	RAD23
nucleus	1.04687	1.1703	1.23378	1.15032	P22082	SNF2
ambiguous	0.952263	0.87403	0.824119	0.883471	P26793	RAD27
nucleus	0.777036	0.739676	0.639511	0.718741	P53617	NRD1
NA	0.140954	0.12693	0.136264	0.134716	P49090	ASN2
mitochondrion	0.614892	0.606985	0.595142	0.605673	P49095	GCV2
NA	0.0981129	0.0780204	0.101305	0.0924796	Q12189	RKI1
nucleus	1.96483	2.09566	1.96945	2.00998	P53335	PXR1
ambiguous	0.54851	0.527361	0.91304	0.66297	Q12181	TAH18
ambiguous	1.95732	1.74308	1.85232	1.8509	Q12180	HAL9
nucleus	0.941278	1.08033	1.0673	1.02963	Q12186	MSL5
ambiguous	0.505657	0.455591	0.380415	0.447221	P53332	CAB4
NA	1.31341	1.19712	1.14819	1.21957	P23561	STE11
ambiguous	2.95835	2.66239	2.63796	2.7529	P17261	ERS1
ambiguous	0.375094	0.358619	0.67127	0.468328	P69850	DAD3
ambiguous	1.33996	1.22985	1.20031	1.25671	P40217	TIF34
mitochondrion	1.41977	1.49349	1.49466	1.46931	P40215	NDE1
NA	0.786455	0.819601	1.04832	0.884791	P40214	YMR144W
ambiguous	1.42793	1.55252	1.52758	1.50268	P40210	SIP5
ambiguous	1.56368	1.48851	1.42746	1.49322	Q08817	SOG2
ambiguous	0.944318	0.957676	0.98676	0.962918	P38700	APM2
ambiguous	1.37122	1.65221	1.88522	1.63622	P38701	RPS20
NA	0.58681	0.449851	0.488163	0.508275	P21304	PWP1
cytosol	0.128997	0.108361	0.130704	0.122687	P38707	DED81
mitochondrion	0.462657	0.436868	0.436112	0.445212	P38705	DIA4
NA	0.159767	0.147134	0.179739	0.162213	P38708	YHR020W
mitochondrion	0.402645	0.476376	0.468196	0.449073	Q08818	MSC6
ambiguous	0.291693	0.291003	0.282737	0.288478	P37254	ABZ1
nucleus	0.965052	0.950184	1.01992	0.978386	P13393	SPT15
ambiguous	0.30119	0.292694	0.312531	0.302138	P48445	BPL1
ER	1.88064	2.19315	2.6839	2.25256	Q03723	OST6
NA	1.75645	1.92332	1.83874	1.8395	Q03722	YML020W
NA	1.53211	1.4873	1.36474	1.46138	Q08979	KEL3
ambiguous	0.455517	0.372629	0.336177	0.388108	Q08977	YPL260W
ambiguous	1.42788	1.41203	1.38915	1.40969	Q08971	YPL225W
mitochondrion	1.38119	1.60751	1.46018	1.48296	Q08970	MMT2
ambiguous	1.97922	1.9637	1.93663	1.95985	Q08972	NEW1
vacuole	1.59742	1.82264	2.34985	1.9233	Q03897	MTC5
ambiguous	1.41964	1.55008	1.79729	1.589	Q03898	FIN1
ambiguous	0.814883	0.820275	0.779762	0.804973	P47079	CCT8
vacuole	0.268858	0.201899	0.219549	0.230102	Q12408	NPC2
ER	2.12143	2.20607	1.90444	2.07731	Q12404	MPD1
nucleus	0.617688	0.580925	0.565225	0.587946	P47076	RPC17
nucleus	1.52603	1.51447	1.37204	1.47085	P47077	NOP9
ambiguous	0.169334	0.157001	0.228408	0.184914	Q12400	TRM10
ambiguous	2.90307	2.9712	2.7985	2.89092	P47075	VTC4
vacuole	1.83412	1.81476	1.74684	1.79858	P20795	VPS33
NA	4.30326	4.68126	6.18694	5.05715	P46679	STB2
nucleus	1.1064	1.16758	1.17729	1.15042	P46678	BDP1
nucleus	0.681291	0.621026	0.640608	0.647642	P46673	NUP85
ambiguous	0.171272	0.156748	0.153422	0.160481	P46672	ARC1
ER	1.77533	2.02447	1.97876	1.92618	P46671	FAR3
ambiguous	0.811285	0.814782	0.653683	0.759917	P46670	CIN2
nucleus	1.59249	1.28295	1.29518	1.39021	P46677	TAF1
nucleus	0.893948	0.805836	0.803848	0.834544	P46676	SUM1
ambiguous	1.68193	1.80446	1.6868	1.72439	P46675	STU2
nucleus	1.15196	1.24429	1.34807	1.24811	P46674	SAC3
plasma membrane	1.65252	1.56838	1.5492	1.59003	P01119	RAS1
ambiguous	2.41292	2.55751	2.71532	2.56192	P05743	RPL26A
ambiguous	2.24046	2.06159	2.11235	2.13813	P05747	RPL29
ambiguous	2.02349	2.21501	2.41495	2.21782	P05744	RPL33A
ambiguous	2.21151	2.32641	2.54995	2.36263	P05745	RPL36A
ambiguous	1.44528	2.43905	1.41264	1.76566	P05749	RPL22A
NA	0.63071	0.607639	0.600842	0.613064	O13563|O13563-2	RPN13
ambiguous	2.09833	2.209	1.99425	2.10053	Q03516	RSN1
nucleus	0.918961	0.925827	0.96034	0.935042	P22149	AFT1
ambiguous	1.44149	1.39905	1.25088	1.36381	P22147	XRN1
ambiguous	1.61762	1.83473	1.73769	1.73001	P22146	GAS1
ambiguous	0.468593	0.394664	0.423269	0.428842	P22141	PRE1
Golgi apparatus	2.58703	3.07137	2.64948	2.76929	P22140	EPT1
ambiguous	1.08234	1.41119	1.25074	1.24809	P33419	SPC29
ambiguous	0.950479	0.918638	0.997521	0.955546	P24814	GRR1
ambiguous	0.204836	0.159524	0.155203	0.173188	P33412	ECT1
nucleus	1.39602	1.12157	1.43673	1.3181	P33411	PRP18
nucleus	0.333431	0.352819	0.363691	0.34998	P33417	IXR1
mitochondrion	0.469285	0.4433	0.45621	0.456265	P33416	HSP78
nucleus	1.24646	1.09024	1.27791	1.20487	P19736	PRP9
nucleus	0.395179	0.360163	0.450317	0.401886	Q03435	NHP10
nucleus	1.32702	1.48788	1.23361	1.3495	P19735	PRP6
ER	2.22724	2.4286	2.15707	2.27097	P21825	SEC62
nucleus	0.766847	0.724331	0.666859	0.719346	P21827	SRM1
mitochondrion	1.39815	1.36499	1.32128	1.36147	P10662	MRP1
nucleus	1.68213	1.80437	1.8832	1.7899	P15646	NOP1
mitochondrion	1.38928	1.50769	1.60201	1.49966	P07213	TOM70
ambiguous	0.896565	0.738205	0.674529	0.769766	P12962	CAF20
NA	1.84483	1.75883	1.48767	1.69711	P12611	WHI2
ambiguous	0.934428	0.842266	0.853175	0.876623	P12612	TCP1
ambiguous	1.4086	1.55792	1.52075	1.49575	P11709	BIK1
ER	1.46935	1.90137	1.98272	1.78448	P53394	YPR003C
ambiguous	0.385727	0.360844	0.352191	0.366254	P19880	YAP1
NA	0.129803	0.106505	0.106856	0.114388	P19881	PHO13
mitochondrion	0.394188	0.359143	0.41232	0.38855	P19882	HSP60
ambiguous	0.48743	0.458507	0.430106	0.458681	P50278	SOL1
ambiguous	2.70302	2.69009	3.13945	2.84419	P50276	MUP1
ER	1.81893	1.97633	1.72488	1.84005	P23797	GPI12
lipid droplet	1.71505	1.78572	1.62719	1.70932	P38139	LDH1
ER	1.02104	1.04106	0.912356	0.991487	P38138	ROT2
ambiguous	2.7651	3.2777	2.89407	2.97896	P38131	KTR4
ambiguous	2.19563	2.32051	2.17646	2.23087	P38130	KTR3
ambiguous	0.564639	0.528543	0.504632	0.532605	P38132	MCM7
peroxisome	2.60553	2.56684	2.0682	2.41352	P38137	PCS60
mitochondrion	0.34906	0.398352	0.462832	0.403415	Q12283	MCT1
ambiguous	1.94297	1.87171	2.05879	1.95782	P27895	CIN8
extracellular region	0.685138	0.585649	0.637073	0.635954	P29029	CTS1
nucleus	1.30363	1.17809	1.14065	1.20746	Q07897	CMS1
nucleus	1.98791	1.89014	1.97937	1.95247	Q07896	NOC3
vacuole	2.84501	3.07592	2.64976	2.8569	Q07895	YLR001C
ambiguous	0.639671	0.686642	0.876883	0.734399	P69852	HSK3
ER	2.99969	3.88385	3.77236	3.55197	Q12205	MNL2
ambiguous	1.36003	1.29	1.36661	1.33888	P48589	RPS12
ambiguous	0.750181	0.663845	0.619954	0.677994	P48582	BRO1
nucleus	1.87998	1.84635	1.972	1.89944	P53336	YGR283C
plasma membrane	1.91511	1.90666	1.63713	1.81963	Q04279	SEG1
ambiguous	1.77841	1.84723	1.56131	1.72898	Q04272	VPS20
nucleus	0.850385	0.770754	0.890372	0.83717	Q03973	HMO1
mitochondrion	1.4976	1.49707	1.32129	1.43865	Q03976	RSM24
nucleus	1.51268	2.33383	1.90005	1.91552	P53983	ASI3
NA	0.847595	0.840053	0.592421	0.760023	P53982	IDP3
ambiguous	0.124228	0.101608	0.107112	0.110983	P53981	YNL010W
nucleus	1.50422	1.63677	1.65637	1.59912	P29539	RIF1
NA	2.20138	1.85673	1.71014	1.92275	P28777	ARO2
NA	0.143529	0.154062	0.143502	0.147031	P53183	YGL039W
ambiguous	1.15187	1.14425	1.14935	1.14849	P53185	YGL036W
ambiguous	0.423711	0.434866	0.434421	0.430999	P53184	PNC1
mitochondrion	1.68225	1.78452	1.74874	1.7385	Q04013	YHM2
extracellular region	0.551472	0.457844	0.508064	0.505793	P53189	SCW11
nucleus	2.8488	2.82999	2.82027	2.83302	P53188	CGR1
mitochondrion	1.26795	1.49938	1.40009	1.38914	P21560	CBP3
ambiguous	0.676431	0.579944	0.546828	0.601068	P16862	PFK2
ambiguous	0.701375	0.588036	0.580687	0.623366	P16861	PFK1
nucleus	2.01727	1.86956	1.85203	1.91295	P43586	LOC1
nucleus	0.467779	0.355626	0.383337	0.402247	P43587	YPI1
ambiguous	2.41274	2.78728	2.5921	2.59737	P43585	VTC2
ambiguous	0.412491	0.401082	0.335122	0.382898	P43582	WWM1
ambiguous	0.567134	0.536581	0.555597	0.553104	P43583	BLM10
NA	0.568918	0.536956	0.544937	0.55027	P43588	RPN11
nucleus	1.07768	1.28578	1.16771	1.17705	P43589	SAD1
nucleus	0.830343	1.00183	1.08966	0.973945	Q05635	RNH202
ambiguous	0.85336	0.866018	0.920096	0.879825	Q05636	RRP45
ambiguous	1.67404	1.79589	1.88094	1.78362	Q02948	VPS30
ambiguous	1.13317	1.32102	1.26753	1.24057	P36094	SPC42
ambiguous	0.979773	1.08363	1.03803	1.03381	P36095	VPS24
ambiguous	0.304775	0.293455	0.284481	0.294237	P23542	AAT2
ambiguous	1.25089	1.38609	1.48003	1.37234	P36097	TTI1
lipid droplet	2.01733	1.93045	1.90033	1.94937	P36090	ANR2
vacuole	0.656747	0.491027	0.544063	0.563946	P40451	AIM20
mitochondrion	1.39705	1.61472	1.48235	1.49804	P40452	COA1
nucleus	1.10437	1.08009	1.09319	1.09255	P40059	DOT6
nucleus	1.94638	2.08256	2.02675	2.01856	P40055	UTP7
NA	0.255417	0.192067	0.301689	0.249724	P40054	SER3
ambiguous	1.78706	2.74725	2.72126	2.41852	P40056	GET2
ambiguous	0.675103	0.584028	0.541658	0.600263	P40051	ICP55
mitochondrion	1.27314	1.43658	1.30761	1.33911	P40050	MRX1
mitochondrion	1.10986	1.13062	0.955317	1.06526	P40053	AIM9
NA	1.16703	1.21195	1.12923	1.1694	P40052	YER079W
ER	1.18058	1.26541	1.25571	1.2339	P40582	GTT1
ambiguous	1.88838	1.87778	1.82373	1.8633	P40581	HYR1
NA	0.300216	0.354499	0.275398	0.310038	P40580	IRC24
ambiguous	1.35333	1.2944	1.26366	1.3038	Q08831	VTS1
NA	0.100054	0.074896	0.112883	0.0959444	P22943	HSP12
ambiguous	1.67735	1.65786	1.56539	1.63353	P38720	GND1
nucleus	1.38895	1.35199	1.34181	1.36092	Q03707	SRC1
ambiguous	0.894339	0.846107	0.885666	0.87537	P38236	MUM2
nucleus	0.404267	0.375732	0.342498	0.374166	Q03705	CGI121
NA	1.23726	1.20488	1.66993	1.37069	Q03703	YML037C
mitochondrion	1.58479	1.70492	1.77541	1.68837	Q03702	CCE1
ambiguous	2.21966	1.66965	1.28789	1.72573	Q08954	YPL199C
mitochondrion	0.687599	0.595391	0.600329	0.627773	Q08952	OXR1
ambiguous	1.23576	1.09514	1.14505	1.15865	Q08951	APL5
ambiguous	1.4169	1.14042	1.17378	1.2437	Q08959	PGC1
vacuole	1.93547	2.12842	2.14789	2.07059	Q07468	VAM6
mitochondrion	1.42477	1.47408	1.52805	1.47563	Q01852	TIM44
ambiguous	1.42641	1.57018	1.69999	1.56553	Q01855	RPS15
mitochondrion	0.940048	0.963003	1.06926	0.99077	P09457	ATP5
nucleus	1.33169	1.42832	1.3018	1.35393	P47054	NUP192
ambiguous	1.39048	1.43832	1.35525	1.39469	P47057	SNX4
ambiguous	1.20168	1.18208	1.4211	1.26829	P47050	RTT101
NA	1.58133	1.66727	1.53911	1.5959	Q12428	PDH1
ambiguous	0.473371	0.408477	0.347331	0.409726	Q12429	DPH6
plasma membrane	1.93547	2.24984	1.84238	2.00923	P52911	EXG2
ambiguous	1.0073	1.02243	0.971812	1.00052	P52910	ACS2
nucleus	1.2866	1.19175	1.249	1.24245	Q12420	SNU66
NA	1.19369	1.27309	1.1673	1.21136	P52919	NBP1
NA	0.380372	0.367175	0.421252	0.3896	P52918	MSN5
ER	2.24977	2.25622	1.9802	2.16207	P39986	SPF1
nucleus	1.47944	1.36527	1.20439	1.3497	P39985	POL5
ambiguous	0.266986	0.236797	0.304135	0.269306	P39984	HAT2
NA	2.93747	3.46147	3.36973	3.25622	P35725	YKL063C
ambiguous	3.15527	3.29812	2.53321	2.99553	P35724	MNR2
ER	2.51308	2.9026	2.44511	2.62026	P35723	YET1
nucleus	0.596537	0.607234	0.648241	0.617337	P35729	NUP120
nucleus	0.927626	0.983605	1.01354	0.974925	P35728	MPE1
nucleus	0.894963	0.787506	0.782158	0.821542	P29496	MCM5
nucleus	0.913352	0.957216	0.94073	0.937099	P39678	MBP1
ambiguous	0.208775	0.173677	0.183952	0.188801	P39676	YHB1
ambiguous	0.239633	0.225852	0.213735	0.226407	Q08225	YOL057W
NA	0.190664	0.18589	0.129552	0.168702	Q08224	THI20
ER	1.03614	1.10858	1.07038	1.0717	Q08227	INP54
NA	0.887733	1.11742	0.907673	0.970941	Q08226	CRT10
Golgi apparatus	0.489713	0.404473	0.394892	0.429693	Q05029	BCH1
mitochondrion	0.837364	0.920263	1.03443	0.930684	Q08223	AIM39
ambiguous	1.11297	1.08356	1.20546	1.13399	Q05024	TRI1
nucleus	0.98592	0.873178	1.01906	0.959387	Q05027	TAF9
ambiguous	1.11083	1.03716	0.992198	1.04673	Q08229	NBA1
nucleus	1.03602	1.129	1.0241	1.06304	Q05021	TAF7
nucleus	1.28864	1.33427	1.17103	1.26465	Q05022	RRP5
ER	2.42381	2.332	2.16218	2.30599	P05374	CHO2
NA	0.19179	0.172708	0.188325	0.184274	P05373	HEM2
ambiguous	1.13066	1.18213	0.68325	0.998682	P08417	FUM1
nucleus	0.46651	0.440688	0.425068	0.444089	O13297	CET1
mitochondrion	0.568437	0.591045	0.521058	0.56018	P34227	PRX1
NA	0.328663	0.311898	0.305321	0.315294	Q99369	FSH3
ambiguous	1.37126	1.4018	1.36574	1.3796	Q02887	ATG21
nucleus	1.33391	1.30579	1.46373	1.36781	Q02554	CUS1
ambiguous	1.34186	1.46752	1.34482	1.38473	Q02884	ELP4
mitochondrion	1.12514	1.42419	1.30907	1.28614	Q02883	FMP30
NA	1.82655	1.88534	2.22292	1.97827	P0CX53|P0CX54	RPL12A|RPL12B
NA	1.6409	1.65482	1.69812	1.66461	P0CX55|P0CX56	RPS18A|RPS18B
NA	2.78355	2.55545	2.65196	2.66365	P0CX49|P0CX50	RPL18A|RPL18B
ambiguous	2.2271	2.24244	2.40702	2.29219	P26321	RPL5
mitochondrion	0.88887	1.18367	1.31708	1.12987	P21801	SDH2
mitochondrion	1.20718	1.28881	1.25821	1.2514	P07236	MST1
ambiguous	2.62464	2.94093	2.63659	2.73405	Q12229	UBX3
ambiguous	0.81732	0.736186	0.781029	0.778179	Q02770	CWC27
mitochondrion	0.58258	0.56876	0.723738	0.625026	Q02772	PET191
NA	1.20632	1.44678	1.48288	1.37866	Q12222	YGK3
ER	2.60497	2.70665	2.1504	2.48734	Q02774	SHR3
nucleus	1.83263	1.89348	1.85559	1.86056	Q12220	DIP2
ambiguous	1.19429	1.1178	1.16651	1.15953	Q12221	PUF2
ambiguous	1.64552	1.58115	1.58233	1.603	P12945	NAT1
mitochondrion	2.38259	2.37513	2.43611	2.39794	P16387	PDA1
lipid droplet	1.11423	1.08334	1.05343	1.08367	P47912	FAA4
mitochondrion	1.14536	1.30093	1.24046	1.22892	Q03028	ODC1
nucleus	1.73724	1.88275	1.73345	1.78448	Q06506	RRP9
NA	1.06308	0.759652	0.839563	0.887431	P43599	YFR018C
vacuole	1.72705	1.83497	1.75551	1.77251	Q06708	VAC14
ambiguous	1.98843	1.92693	1.96744	1.96093	Q06709	REH1
ambiguous	0.527358	0.440421	0.479624	0.482468	P33297	RPT5
ER	1.62354	1.91422	1.63119	1.72298	P33296	UBC6
ambiguous	1.71301	1.80006	1.58617	1.69975	Q06704	IMH1
ambiguous	1.69647	1.64744	1.61771	1.65387	Q06705	CSR1
ambiguous	0.656964	0.617447	0.642073	0.638828	Q06706	IKI3
NA	0.165425	0.136852	0.141774	0.148017	Q06252	YLR179C
ambiguous	0.99592	1.17128	0.859393	1.00886	Q06251	YLR177W
NA	0.12467	0.137434	0.132258	0.131454	P38113	ADH5
nucleus	1.85509	1.8375	1.71926	1.80395	P38112	MAK5
nucleus	1.60294	1.70389	1.7774	1.69474	P38111	MEC1
Golgi apparatus	1.06833	0.920947	0.888902	0.959392	P38116	ARL1
ambiguous	0.122627	0.124368	0.118356	0.121784	P38115	ARA1
NA	0.162942	0.153592	0.173346	0.163293	P18899	DDR48
mitochondrion	0.132386	0.110585	0.126331	0.123101	P18544	ARG8
ambiguous	1.00694	0.80302	0.819641	0.876533	P34111	TFC3
ambiguous	1.9209	2.10353	2.04716	2.02387	P34110	VPS35
NA	0.833509	0.852229	0.8105	0.83208	Q03919	RUB1
nucleus	0.877649	0.868536	0.891572	0.879252	Q08032	CDC45
mitochondrion	0.921584	0.875974	0.777786	0.858448	P01097	INH1
NA	0.162429	0.143071	0.169413	0.158304	P01094	PAI3
nucleus	1.81006	1.56852	1.68842	1.689	Q04031	RRP17
nucleus	0.418952	0.393329	0.44051	0.417597	P22336	RFA1
mitochondrion	0.332571	0.502122	0.651762	0.495485	Q01519	COX12
ambiguous	0.734702	0.638957	0.559538	0.644399	P53169	YBP2
ambiguous	1.23546	1.28823	1.59873	1.37414	P53168	DUO1
mitochondrion	2.10277	1.90116	1.91683	1.97359	P53166	MRH4
mitochondrion	1.25344	1.37464	1.33223	1.3201	P00410	COX2
ambiguous	1.27253	1.13818	1.40074	1.27048	P53971	FAP1
ambiguous	1.89281	1.6211	1.51575	1.67655	P53309	YAP1802
extracellular region	0.298439	0.304417	0.301069	0.301308	P53301	CRH1
ambiguous	0.321753	0.270354	0.239769	0.277292	P53303	ZPR1
nucleus	0.558881	0.496423	0.514493	0.523266	P04786	TOP1
mitochondrion	1.43594	1.33573	1.35533	1.37567	P53305	RSM27
nucleus	1.68118	1.92987	1.69227	1.76778	P25648	SRB8
ambiguous	0.905417	0.904669	0.81116	0.873748	P25644	PAT1
ambiguous	3.23364	3.46354	4.05174	3.58297	P25641	ATG15
mitochondrion	1.92934	2.10918	2.08486	2.04112	P25642	IMG2
ambiguous	0.580502	0.669913	0.739182	0.663199	P52892	ALT2
peroxisome	2.12806	2.56688	2.32775	2.3409	Q02969	PEX25
nucleus	1.35444	1.50728	1.56571	1.47581	P61830	HHT1
vacuole	2.43279	2.34801	1.98141	2.25407	P27514	PHO91
nucleus	0.276743	0.236592	0.238585	0.25064	P16649	TUP1
NA	0.138981	0.106135	0.135897	0.127004	Q12455	SPE4
ambiguous	2.40335	2.44164	2.61062	2.4852	P32527	ZUO1
ambiguous	1.62847	1.8813	1.80729	1.77235	P40075	SCS2
vacuole	2.49206	2.74882	2.62507	2.62198	P40074	AVT6
ambiguous	1.88188	2.26946	2.59481	2.24872	P40073	SHO1
ambiguous	0.208229	0.165447	0.145152	0.172943	P40106	GPP2
ambiguous	0.645613	0.66543	0.60474	0.638595	P40070	LSM4
nucleus	1.48803	1.6117	1.5959	1.56521	P40079	LCP5
nucleus	1.78234	1.81871	1.86547	1.82217	P40078	NSA2
NA	0.691451	0.487328	0.533097	0.570625	Q2V2P7	YDR461C-A
vacuole	1.19506	1.4044	1.42888	1.34278	Q2V2P4	YIL156W-B
mitochondrion	0.199703	0.196131	0.251924	0.215919	P48015	GCV1
ambiguous	2.16346	1.97141	1.56836	1.90108	P48016	ATH1
nucleus	1.40763	1.41166	1.28393	1.36774	P40968	CDC40
ambiguous	1.65015	1.48489	1.55344	1.56283	P33338	SLA2
nucleus	0.770852	0.744866	0.815094	0.776938	P33339	TFC4
NA	2.01205	2.04472	2.0417	2.03282	P33332	SEC3
lipid droplet	2.0842	2.41934	2.25883	2.25412	P33333	SLC1
NA	0.203068	0.17564	0.160361	0.179689	P33330	SER1
ambiguous	0.0834911	0.0723068	0.0908585	0.0822188	P33331	NTF2
ambiguous	2.37263	1.76619	1.49988	1.87956	P33336	SKN1
nucleus	1.03726	0.997284	1.15442	1.06299	P33334	PRP8
ambiguous	0.327	0.296053	0.345047	0.3227	Q12055	FAP7
ambiguous	3.69009	3.702	3.17009	3.52073	Q12057	PIN2
ambiguous	0.948522	0.908145	0.858222	0.904963	P22696	ESS1
nucleus	1.14016	1.14379	1.2217	1.16855	Q03761	TAF12
nucleus	1.50062	1.43588	1.24383	1.39344	Q03760	PML39
NA	0.621123	0.732318	0.637481	0.663641	Q06063	DUS4
ambiguous	1.54825	1.411	1.47039	1.47655	Q03769	ENT5
NA	1.1372	1.0165	0.923507	1.02574	Q03768	GIR2
nucleus	1.4595	1.88282	2.0252	1.78917	Q08932	RSA1
NA	2.14012	2.24502	2.30352	2.22955	P0C2H6|P0C2H7	RPL27A|RPL27B
NA	0.886922	0.84554	0.898435	0.876966	P07149	FAS1
ambiguous	1.38871	1.46749	1.34757	1.40126	Q07442	BDF2
ambiguous	1.82459	2.55423	1.86511	2.08131	Q12442	IZH2
ER	2.25996	2.48651	2.37079	2.37242	Q12443	RTN2
ambiguous	1.26309	1.29847	1.44349	1.33501	P16658	SEN2
ambiguous	0.264758	0.23242	0.252798	0.249992	Q12447	PAA1
nucleus	1.1307	1.3186	1.21357	1.22096	Q12445	POM34
ambiguous	1.33036	1.26651	1.01388	1.20358	Q12449	AHA1
ambiguous	0.647171	0.539331	0.609728	0.598744	P20435	RPO26
nucleus	1.47487	1.63605	1.43549	1.51547	P37838	NOP4
nucleus	0.59456	0.565985	0.555241	0.571929	P20436	RPB8
mitochondrion	0.645112	0.59597	1.18865	0.809911	Q3E824	YOR020W-A
NA	0.373189	0.344207	0.457698	0.391698	Q3E829	MHF2
NA	1.20105	1.15138	1.20691	1.18645	P38306	YBR197C
mitochondrion	1.42683	1.58796	1.5129	1.50923	P38300	MBA1
ambiguous	3.22219	3.7204	3.39183	3.44481	P38301	GDT1
vacuole	1.00613	1.11168	0.939585	1.01913	Q00582	GTR1
mitochondrion	0.991357	1.22473	1.53256	1.24955	Q07914	PAM18
ambiguous	1.42672	1.39165	1.46627	1.42821	Q07915	RLP24
nucleus	1.55843	1.77401	1.66232	1.66492	Q07913	NSE1
mitochondrion	1.38488	1.58711	1.49008	1.48736	Q04935	COX20
vacuole	1.13138	1.20039	1.3545	1.22876	Q04934	IVY1
nucleus	1.35843	1.44398	1.3289	1.3771	Q08208	NOP12
NA	0.976748	1.08814	1.1931	1.086	Q08206	YOL036W
nucleus	1.80516	1.90786	1.95125	1.88809	Q08204	SMC5
ambiguous	0.214031	0.276485	0.266494	0.252337	Q08202	OPI10
ambiguous	0.313506	0.268272	0.282457	0.288079	Q00055	GPD1
ambiguous	2.01851	1.93485	2.14273	2.03203	P05317	RPP0
ambiguous	0.310744	0.270836	0.337122	0.306234	P08432	SPE1
vacuole	0.640217	0.566349	0.471512	0.559359	P31412	VMA5
nucleus	0.967492	1.04129	1.06819	1.02566	P43132	BRE2
ambiguous	1.74662	1.75997	1.65461	1.7204	Q92331	VPS5
ambiguous	0.880841	0.779198	0.862428	0.840822	P48240	MTR3
NA	0.363037	0.345228	0.342895	0.350387	P04046	ADE4
ambiguous	2.28289	2.39383	2.73859	2.47177	Q02753	RPL21A
ambiguous	0.718963	0.574177	0.547685	0.613608	Q02754	YPL067C
ambiguous	1.30117	1.44074	2.08316	1.60836	Q12209	FRE8
vacuole	1.91662	2.08829	1.869	1.95797	Q12200	NCR1
mitochondrion	0.733356	0.737926	0.853156	0.774813	Q12204	YOR022C
NA	0.194332	0.192206	0.239579	0.208706	Q12206	WTM2
plasma membrane	2.07422	2.26211	2.1457	2.16068	Q12207	NCE102
ambiguous	1.87257	1.89465	2.20813	1.99178	P46944	TRS85
ambiguous	1.28549	1.37284	1.32754	1.32862	P46947	BUD13
NA	0.883379	0.838978	0.846627	0.856328	P46949	FYV8
NA	0.571055	0.513062	0.603485	0.562534	P53316	YGR250C
nucleus	0.811222	0.890759	0.887668	0.863216	P54791	ORC4
nucleus	0.894127	0.859607	0.9326	0.895445	P54790	ORC3
vacuole	2.80672	2.99496	2.46351	2.75506	P34240	ZRT3
ambiguous	0.32485	0.317356	0.318451	0.320219	P25451	PUP3
nucleus	0.402359	0.200953	0.286442	0.296585	P25454	RAD51
mitochondrion	1.56164	1.69294	1.878	1.71086	P23833	SCO1
mitochondrion	1.22726	1.4008	1.19659	1.27488	Q12375	ORT1
ambiguous	0.248576	0.196541	0.194949	0.213355	P11745	RNA1
ambiguous	0.590703	0.551347	0.511838	0.551296	Q07589	YDL144C
ambiguous	0.25154	0.212301	0.263265	0.242368	P50946	OCA1
nucleus	0.936844	0.805728	0.81069	0.851087	P50947	PHO23
vacuole	2.20506	2.154	1.94404	2.10103	P50944	AVT4
mitochondrion	1.13335	1.20035	1.25777	1.19715	P50945	MIC27
ambiguous	1.51423	1.56068	1.57017	1.54836	P50942	INP52
NA	0.129287	0.112987	0.120042	0.120772	P13298	URA5
nucleus	1.76843	1.78874	1.80208	1.78642	Q06188	YLR455W
Golgi apparatus	1.53296	1.49965	1.48165	1.50475	P38682	GLO3
ambiguous	0.734735	0.706957	0.765446	0.735713	P38687	SRP68
ambiguous	0.738244	0.692725	0.634531	0.6885	P38689	PRS3
ambiguous	0.776883	0.684592	0.715167	0.725547	P38688	SRP72
mitochondrion	0.191582	0.242204	0.230273	0.221353	P52893	ALT1
nucleus	0.669274	0.668803	0.613052	0.650376	P52891	NUP84
NA	0.507577	0.545072	0.448718	0.500456	P06174	HEM4
mitochondrion	2.38937	2.63844	2.42246	2.48343	P48813	GNP1
ambiguous	1.66242	1.77636	1.89118	1.77665	P34248	YKL100C
ambiguous	1.15241	1.04211	1.22995	1.14149	Q04233	GIS4
nucleus	0.807193	0.655857	0.794234	0.752428	Q04231	RAD33
mitochondrion	1.47859	1.53165	1.42087	1.47704	Q03246	MRPS17
NA	0.116736	0.0972101	0.111481	0.108476	P18562	FUR1
ambiguous	2.10177	2.09166	1.97615	2.05653	Q06170	YLR326W
mitochondrion	0.449224	0.41872	0.404331	0.424091	P10507	MAS1
mitochondrion	0.235603	0.234763	0.260951	0.243772	P00431	CCP1
ER	2.1739	2.22752	1.96111	2.12084	P53146	USE1
ambiguous	1.45775	1.37363	1.43817	1.42318	P53145	LSG1
ambiguous	0.390918	0.360264	0.43602	0.395734	P53141	MLC1
mitochondrion	0.553936	0.439063	0.408623	0.467207	P53140	RMD9
ambiguous	1.2809	1.52979	1.46559	1.42543	P28737	MSP1
ambiguous	1.01582	1.08272	0.999411	1.03265	P53148	SPC105
ambiguous	0.151977	0.132933	0.12785	0.137587	P00925	ENO2
ambiguous	0.108298	0.103479	0.109332	0.107036	P00924	ENO1
mitochondrion	1.22988	1.37406	1.19935	1.26776	P00927	ILV1
ambiguous	0.44535	0.474123	0.428204	0.449226	P53323	BUD32
ambiguous	2.3942	2.42723	2.13855	2.31999	P53322	TNA1
NA	1.7457	2.10735	2.12569	1.99291	P53857	YNL234W
nucleus	0.570799	0.458922	0.492052	0.507258	P53851	TEX1
NA	1.83379	1.88321	1.69223	1.80307	P53326	YGR266W
nucleus	0.202727	0.296517	0.221709	0.240318	P53853	VPS75
NA	0.122601	0.0999927	0.107682	0.110092	P53852	YNL247W
ambiguous	0.854625	0.830652	0.879159	0.854812	P53859	CSL4
NA	1.40614	1.24642	1.2839	1.31215	P53858	BNI4
ER	3.1142	3.34076	2.56592	3.00696	P49018	GPI8
ambiguous	0.674821	0.765475	0.723701	0.721333	P40561	SGN1
ambiguous	1.36391	1.41286	1.52715	1.43464	P53855	ATG2
nucleus	0.663491	0.72772	0.709213	0.700141	P53854	CWC25
cytosol	1.45667	1.45137	1.42795	1.44533	P53327	SLH1
ambiguous	0.822346	1.34718	1.45713	1.20889	P53850	RTC4
ER	1.55522	1.57326	1.35902	1.49583	P53324	SAY1
ambiguous	2.23033	2.20103	2.48836	2.30657	P51401	RPL9B
mitochondrion	1.41721	1.37556	1.14181	1.31153	P23500	MRS4
ambiguous	2.54497	2.71503	2.59169	2.61723	P51402	RPL37B
ambiguous	0.897613	0.843323	0.883134	0.87469	P23503	NAR1
NA	0.247641	0.2215	0.251568	0.240236	P40011	YER010C
ambiguous	1.19575	1.27858	1.19416	1.22283	P40013	BIM1
mitochondrion	1.39686	1.46949	1.37038	1.41224	P40012	HEM14
ambiguous	2.01371	2.40049	2.46429	2.29283	P40015	ISC1
nucleus	0.747697	0.794805	0.872974	0.805159	P40014	SPC25
ambiguous	1.27725	1.49993	0.895126	1.2241	P40017	YAT2
NA	0.598917	0.584139	0.585315	0.589457	P40016	RPN3
nucleus	0.118734	0.0838479	0.0926869	0.0984228	P40019	CHZ1
ambiguous	0.808813	0.767307	0.791438	0.789186	P40018	SMB1
ambiguous	1.64218	1.77684	1.89244	1.77049	Q02326	RPL6A
mitochondrion	1.44255	1.59528	1.52627	1.52137	P36147	PAM17
nucleus	2.01345	2.43546	2.31566	2.25485	P36144	UTP30
NA	0.129408	0.110093	0.11822	0.11924	P33317	DUT1
mitochondrion	1.24488	1.44249	1.39949	1.36229	P33310	MDL1
mitochondrion	1.38333	1.39789	1.37677	1.386	P33311	MDL2
ambiguous	0.742339	0.587402	0.588206	0.639316	P33313	CNS1
ambiguous	2.0449	2.24669	1.96132	2.08431	P36148	GPT2
ambiguous	1.50587	1.41855	1.41178	1.4454	P36149	BET3
ambiguous	0.747151	0.779767	0.755532	0.760817	Q08873	SCP1
ambiguous	2.1386	2.6742	2.32642	2.37974	Q12078	SMF3
NA	0.104098	0.0921457	0.0931949	0.0964795	Q12074	SPE3
nucleus	1.11144	1.07463	1.05621	1.08076	Q12072	IOC2
ambiguous	1.66979	1.69742	1.65539	1.6742	Q12071	VPS54
mitochondrion	1.34622	1.36311	1.42507	1.37813	P04840	POR1
nucleus	1.70022	1.59944	1.51237	1.60401	Q06511	RRP15
mitochondrion	1.3936	1.2752	1.34695	1.33858	Q06510	TAZ1
nucleus	2.15618	2.34529	1.95761	2.15303	Q06512	NOC4
plasma membrane	1.88413	2.09456	2.32527	2.10132	Q08919	TRE1
nucleus	0.713471	0.602874	0.601753	0.639366	Q12464	RVB2
ambiguous	1.11756	1.34911	1.263	1.24322	Q12465	RAX2
ambiguous	2.77819	3.04681	2.50563	2.77687	Q12466	TCB1
nucleus	1.55754	1.5409	1.70057	1.59967	Q12460	NOP56
ambiguous	0.390547	0.412576	0.386066	0.396396	Q12461	RRD2
ambiguous	0.256869	0.228218	0.213293	0.232793	P47096	BNA1
ambiguous	0.191522	0.233827	0.210221	0.211857	Q12463	TRM11
NA	1.38156	1.32741	1.26817	1.32571	P38321	YBR225W
mitochondrion	1.35021	1.52475	1.49559	1.45685	P38323	MCX1
mitochondrion	1.10316	1.57164	1.82878	1.5012	P38325	OM14
nucleus	0.437064	0.436378	0.499181	0.457541	P38326	SWC5
ambiguous	1.46551	1.31876	1.12547	1.30325	P38328	ARC40
vacuole	2.26171	2.77454	2.5607	2.53232	P38329	VHC1
ambiguous	0.633177	0.647937	0.424861	0.568659	Q07938	MEU1
ambiguous	0.744462	0.618288	0.763428	0.708726	P05085	ARG81
plasma membrane	2.12295	2.13131	1.95342	2.06923	Q08269	ALR1
ambiguous	1.61151	2.16319	1.77773	1.85081	Q08268	MCH4
ambiguous	1.94357	1.9124	1.68158	1.84585	P23291	YCK1
plasma membrane	2.22848	2.17713	2.02041	2.14201	P23292	YCK2
nucleus	1.58629	1.66413	1.5603	1.60357	P23293	SGV1
mitochondrion	0.261125	0.262736	0.282668	0.268843	P17505	MDH1
ambiguous	0.732168	0.659864	0.584991	0.659008	P20081	FPR1
ambiguous	0.44711	0.464465	0.46457	0.458715	P29703	RAM2
ambiguous	0.808077	0.778358	0.750474	0.77897	P31374	PSK1
ambiguous	2.75365	2.84746	2.53429	2.7118	P31377	SYN8
ambiguous	0.127345	0.109366	0.120165	0.118959	P31373	CYS3
NA	0.173101	0.143611	0.165956	0.160889	Q04773	YMR074C
nucleus	0.978448	0.999526	0.93612	0.971365	Q04779	RCO1
ambiguous	1.3721	1.36618	1.2994	1.34589	Q12263	GIN4
ambiguous	0.487668	0.411935	0.417466	0.439023	Q12265	PRS5
ambiguous	0.168021	0.154662	0.15458	0.159088	P15624	FRS1
ambiguous	0.141525	0.125515	0.140951	0.135997	P15625	FRS2
nucleus	1.10117	0.914925	1.25058	1.08889	P40356	PGD1
ER	0.462001	0.485302	0.478666	0.475323	P46965	SPC1
ER	2.5974	3.35103	2.4705	2.80631	P46964	OST2
nucleus	1.97486	1.97811	2.11866	2.02388	P46962	CTK2
ambiguous	1.9935	2.18745	2.23256	2.13784	P46961	GPI2
nucleus	0.523453	0.46894	0.392662	0.461685	Q08421	ETT1
ambiguous	1.98412	2.0961	2.26641	2.11554	P04456	RPL25
ambiguous	1.36899	1.42171	1.30304	1.36458	P14680	YAK1
ambiguous	0.480148	0.408054	0.473019	0.45374	P14682	CDC34
ambiguous	0.112536	0.0766702	0.0962291	0.095145	P54115	ALD6
ambiguous	0.168775	0.145208	0.140833	0.151605	P54114	ALD3
nucleus	0.929325	0.93562	0.998726	0.954557	Q06211	MMS1
NA	0.150209	0.144469	0.143981	0.14622	P54113	ADE16
nucleus	1.75488	1.81123	1.68976	1.75196	Q06218	DBP9
plasma membrane	1.52221	1.43902	1.30203	1.42109	P01120	RAS2
ER	2.2337	2.43144	2.12728	2.26414	P40350	ALG5
NA	1.09674	1.12458	1.15238	1.12457	P40357	SEC9
nucleus	1.19996	1.23077	1.05469	1.16181	P40352	RAD26
ambiguous	1.83307	1.78579	1.6719	1.76359	P40353	ATF1
ER	2.67715	3.12214	2.08359	2.62763	P40351	ALG8
ambiguous	0.490617	0.495299	0.466654	0.48419	P25043	PUP1
ambiguous	0.335348	0.303476	0.292766	0.31053	P25040	TSR4
ambiguous	2.16551	2.35249	2.37269	2.2969	P40358	JEM1
ambiguous	1.15168	1.35714	1.29448	1.26777	P25044	PTP1
NA	0.0996532	0.0656132	0.129017	0.0980944	P31787	ACB1
mitochondrion	1.43894	1.91082	1.56547	1.63841	P48525	MSE1
ambiguous	1.82277	1.84568	1.79809	1.82218	P48524	BUL1
mitochondrion	1.1318	1.17398	1.15968	1.15515	P48527	MSY1
ambiguous	1.73171	1.21882	1.28078	1.41043	P38604	ERG7
nucleus	1.07495	1.13962	1.18581	1.13346	P48837	NUP57
vacuole	0.217497	0.227144	0.250162	0.231601	P48836	VMA10
ambiguous	0.723574	0.679561	0.698558	0.700564	Q01939	RPT6
nucleus	1.78804	1.6363	1.72354	1.71596	Q04217	ECM16
ER	1.75251	1.46808	1.21579	1.47879	Q04210	YET2
NA	0.171827	0.164139	0.242213	0.192726	Q04212	ARA2
nucleus	1.29186	1.33107	1.32762	1.31685	Q04213	IOC4
ambiguous	0.464401	0.419003	0.375839	0.419748	Q03262	PRM15
ambiguous	1.18992	1.20249	1.08015	1.15752	Q03264	NGL2
ambiguous	0.17581	0.23485	0.119212	0.176624	Q03266	ABZ2
ambiguous	2.57302	2.6247	2.52392	2.57388	Q00684	CDC14
ER	1.25063	1.38997	1.37928	1.33996	P53121	FLC3
ambiguous	2.06182	1.97815	1.78926	1.94308	P53120	YGL140C
nucleus	0.547027	0.538387	0.533	0.539471	P53125	ITC1
ambiguous	1.00974	1.24902	1.30876	1.18917	P53129	MON1
NA	0.109101	0.120825	0.132286	0.120737	P53128	MET13
Golgi apparatus	2.96547	3.4119	3.11376	3.16371	P09620	KEX1
mitochondrion	1.94233	1.88947	1.92137	1.91772	P09624	LPD1
mitochondrion	1.36553	1.32676	1.36153	1.35127	P49017	COQ5
ambiguous	1.73769	1.7034	1.67417	1.70509	P53879	RHO5
ER	2.66308	2.67746	2.37102	2.57052	P53878	YNL181W
nucleus	1.90481	1.78689	1.85466	1.84879	P53877	IPI3
nucleus	1.91748	1.75734	1.73505	1.80329	P53874	UBP10
NA	0.885005	0.764087	0.675867	0.774986	P53870	YNL193W
ER	2.93635	3.14	2.5392	2.87185	P35206	CSG2
ambiguous	1.5433	1.49085	1.54071	1.52495	P35207	SKI2
nucleus	1.5541	1.58607	1.54385	1.56134	Q05166	ASM4
mitochondrion	0.698237	0.709627	0.71246	0.706775	P28241	IDH2
mitochondrion	0.850427	0.752317	0.614337	0.739027	P25605	ILV6
ambiguous	0.759417	0.72873	0.749208	0.745785	P25604	STP22
nucleus	2.05208	2.08774	2.13821	2.09268	P40010	NUG1
mitochondrion	1.52853	1.60018	1.54097	1.55656	Q00873	CYT2
mitochondrion	0.777103	0.98195	1.3249	1.02798	P05626	ATP4
ambiguous	0.311958	0.27001	0.267484	0.283151	P41920	YRB1
ambiguous	2.00821	2.00724	1.38011	1.79852	P41921	GLR1
ambiguous	1.35658	1.37369	1.25058	1.32695	P40038	PCL6
mitochondrion	1.49895	1.5309	1.48158	1.50381	P40033	RSM18
nucleus	1.3704	1.20264	1.20949	1.26084	P40032	TPA1
ambiguous	0.1971	0.154379	0.216964	0.189481	P40037	HMF1
mitochondrion	1.61393	1.61075	1.60881	1.61116	P40035	PIC2
nucleus	2.06989	1.9712	1.88393	1.97501	P36160	RPF2
nucleus	0.870213	0.791441	0.780577	0.814077	P36161	NUP133
mitochondrion	1.34987	1.54917	1.4443	1.44778	P36163	OMA1
Golgi apparatus	2.85318	3.10504	3.23613	3.06478	P36164	TVP38
lipid droplet	1.09451	1.09811	1.144	1.11221	P36165	TGL4
NA	0.826854	0.72811	0.851665	0.802209	P36166	PXL1
ambiguous	0.350274	0.309802	0.32589	0.328655	P36168	ESL2
ambiguous	1.52251	1.55388	1.55373	1.54338	P36169	SKG1
nucleus	1.12715	1.07414	1.11402	1.1051	Q12019	MDN1
ambiguous	0.968476	0.889377	0.872425	0.910093	Q12018	CDC53
NA	0.150776	0.127329	0.139007	0.139037	P40825|P40825-2	ALA1
vacuole	2.1651	2.53591	2.26202	2.32101	Q12010	YPQ1
NA	0.625217	0.599173	0.476312	0.566901	P15019	TAL1
NA	0.816078	0.873872	0.723928	0.804626	Q12012	YOR289W
ER	2.63772	3.01779	3.05568	2.90373	Q12015	YOR223W
ambiguous	0.258459	0.242355	0.263374	0.254729	Q12017	PLP2
ambiguous	2.22642	3.20089	2.93965	2.78898	P25385	BOS1
ambiguous	1.26889	1.0911	1.15559	1.17186	P25386	USO1
plasma membrane	1.92588	1.91822	1.60399	1.81603	P39928	SLN1
nucleus	2.04426	1.99839	2.04272	2.02846	P25382	RSA4
ambiguous	0.807891	0.918773	0.80312	0.843261	P17157	PHO85
mitochondrion	1.34814	1.43158	1.49512	1.42495	P39925	AFG3
nucleus	1.37168	1.30271	1.27649	1.31696	P39927	PTI1
ambiguous	2.08485	1.70171	1.66101	1.81585	P39926	SSO2
ambiguous	0.957988	0.952715	1.01986	0.976853	P25389	KCC4
vacuole	1.80225	1.38024	1.52893	1.57047	P39923	NPR2
ambiguous	1.55262	1.59644	1.6295	1.59285	Q03016	GIP3
ambiguous	0.676018	0.708003	0.660389	0.68147	Q03010	UME1
ambiguous	2.33061	2.8227	3.19529	2.78287	Q06538	CSC1
NA	1.53415	1.66718	1.50133	1.56755	P33314	BUD2
ambiguous	0.155276	0.132151	0.136938	0.141455	P38348	HSM3
ER	1.73562	1.7576	1.82336	1.77219	P38349	UBX7
ER	1.73387	1.60096	1.39032	1.57505	P38342	TSC10
ambiguous	0.349727	0.272998	0.388841	0.337188	P38340	TAE1
mitochondrion	1.27978	1.48427	1.47956	1.41454	P38341	MIC12
ambiguous	0.796498	0.717022	0.714326	0.742615	P38347	EFM2
ambiguous	1.75671	1.78786	1.8077	1.78409	P38344	REI1
mitochondrion	0.235287	0.232411	0.307689	0.258462	P38345	SDH8
nucleus	1.15868	1.19098	1.17559	1.17508	P36145	TFA2
NA	0.214986	0.191506	0.182263	0.196252	P39692	MET10
ambiguous	0.334838	0.286303	0.269627	0.296923	P14832	CPR1
mitochondrion	1.20648	1.40267	1.6098	1.40632	P36141	FMP46
ambiguous	0.170962	0.14116	0.154628	0.155583	P09436	ILS1
nucleus	1.14129	0.764034	0.816192	0.907172	P24384	PRP22
nucleus	1.21782	1.24297	1.22232	1.2277	P32259	SIN4
plasma membrane	0.451858	0.473898	0.903767	0.609841	Q08245	ZEO1
mitochondrion	0.903919	0.982875	1.01727	0.968021	Q6Q560	ISD11
ambiguous	1.5514	1.41265	1.53459	1.49955	Q02825	SEN54
ER	1.96382	2.10706	2.06091	2.04393	Q99382	ENV10
ambiguous	1.11161	1.04388	1.22649	1.12733	Q99383	HRP1
ambiguous	0.634156	0.575532	0.585603	0.59843	Q02821	SRP1
vacuole	2.54089	2.64869	2.75658	2.64872	Q99385	VCX1
ambiguous	2.55303	3.06168	2.64636	2.75369	P12866	STE6
nucleus	1.32844	1.39635	1.33081	1.35187	Q01329	PTA1
vacuole	2.11748	2.15886	2.02414	2.10016	P12868	PEP5
mitochondrion	0.56632	0.493023	0.515547	0.524964	P54861	DNM1
ambiguous	0.595539	0.537716	0.54153	0.558262	P54860	UFD2
ambiguous	0.209789	0.161749	0.222093	0.197877	P13517	CAP2
ambiguous	1.77247	1.97663	1.80735	1.85215	Q12246	LCB4
nucleus	2.11417	2.20954	1.80873	2.04415	Q12247	FYV7
vacuole	1.66134	1.94249	1.82866	1.81083	Q12241	VAM3
ambiguous	0.309173	0.276365	0.29796	0.294499	Q12242	RUP1
nucleus	1.2109	1.15425	1.28032	1.21516	O13329	FOB1
Golgi apparatus	1.83579	1.57083	1.79427	1.73363	P40994	ARF3
nucleus	1.92183	1.94225	2.2713	2.04513	P40991	NOP2
nucleus	1.43462	1.50055	1.5516	1.49559	Q02796	LGE1
ER	1.72245	1.78136	1.79208	1.7653	Q02795	SWP1
ambiguous	1.42172	1.38836	1.38856	1.39955	Q02793	SKI8
nucleus	1.01026	1.02377	0.983888	1.00597	Q02792	RAT1
ambiguous	0.402681	0.345031	0.332367	0.360027	P38627	URA8
ambiguous	0.326213	0.354691	0.299677	0.32686	Q03034	FDC1
ambiguous	1.02571	0.914654	0.861689	0.934016	P11075	SEC7
ambiguous	0.371154	0.358171	0.365205	0.364843	P21243	SCL1
ambiguous	0.441295	0.429936	0.432476	0.434569	P21242	PRE10
ambiguous	1.40067	1.42978	1.42248	1.41764	P37370	VRP1
mitochondrion	1.35924	1.60887	1.62391	1.53067	Q06493	YLH47
peroxisome	2.66653	3.05874	2.31055	2.6786	Q06497	ANT1
ambiguous	1.49619	1.44264	1.4006	1.44648	Q03466	EBS1
ambiguous	1.21602	1.13978	0.950806	1.1022	P38427	TSL1
ambiguous	0.79322	0.700356	0.596247	0.696608	P38426	TPS3
nucleus	1.08696	1.0979	1.0788	1.08789	P38429	SAP30
ER	1.34263	1.47245	2.04952	1.62153	P38428	CUE1
vacuole	1.95087	1.91743	1.79011	1.88614	Q07549	SNA4
NA	1.38552	1.4475	1.56393	1.46565	Q01919	KIN4
ambiguous	2.07436	2.06733	1.90111	2.01427	Q07541	YDL121C
NA	0.604977	0.570094	0.582307	0.585793	P15807	MET8
mitochondrion	1.39915	1.21103	1.2961	1.3021	P15801	MIP1
NA	0.135067	0.123592	0.122221	0.12696	Q04894	ADH6
NA	1.15918	1.40108	1.3069	1.28905	Q03208	YML119W
nucleus	1.40051	1.43321	1.49446	1.44273	P21657	DAL81
NA	1.32693	1.31154	1.32275	1.32041	Q06821	YPR084W
ambiguous	0.159475	0.151697	0.169142	0.160105	P53965	SIW14
ambiguous	3.52901	4.07754	3.14777	3.58478	P53109	AIM14
ambiguous	2.85075	2.99399	2.91466	2.9198	P53108	YIP5
Golgi apparatus	1.91308	1.57627	1.94593	1.81176	P53740	YNR048W
ambiguous	2.598	2.64836	2.37648	2.54095	P53101	STR3
NA	1.31584	1.56048	1.29254	1.38962	P53100	YGL185C
ambiguous	0.467095	0.362557	0.436574	0.422075	P53107	YRB30
ambiguous	3.14479	1.29999	2.27601	2.24026	P53966	KTR5
ambiguous	2.39625	2.92159	2.17686	2.49824	P53961	GPI15
NA	1.502	1.50853	1.35762	1.45605	P53960	YNL040W
NA	0.612034	0.523326	0.582116	0.572492	P53962	YNL035C
ambiguous	0.470971	0.45852	0.506028	0.478507	P53968	CRZ1
ambiguous	1.65344	1.5704	1.99248	1.73877	Q04093	YDR444W
nucleus	0.975893	1.09114	1.04331	1.03678	Q05854	YLR278C
ER	2.464	2.54599	2.30841	2.43947	P25628	ARE1
ambiguous	1.70804	1.62452	1.55551	1.62936	P25623	SYP1
ambiguous	1.34455	1.2315	1.20997	1.26201	P25627	BUD23
mitochondrion	1.78363	1.92958	1.85725	1.85682	P25626	IMG1
ER	2.2815	2.52821	2.34295	2.38422	P25625	PER1
plasma membrane	2.20498	2.33363	2.26418	2.2676	P08004	CHS1
ambiguous	2.8203	2.59936	2.24554	2.55507	P38090	AGP2
ambiguous	1.15565	1.13941	1.44081	1.24529	Q99247	YOL087C
nucleus	0.663337	0.589715	0.642871	0.631974	Q04636	POB3
nucleus	0.800882	0.803784	0.810928	0.805198	P30665	MCM4
Golgi apparatus	0.78414	0.762119	0.803329	0.783196	Q04632	COG8
nucleus	0.755119	0.760474	0.688006	0.734533	P26449	BUB3
peroxisome	1.79211	1.93665	1.76227	1.83034	P41903	TES1
ER	1.32187	1.59936	1.55833	1.49318	P47090	YJR015W
nucleus	1.77696	1.80286	1.83546	1.80509	Q12389	DBP10
ambiguous	1.84711	1.87577	1.76437	1.82908	Q12387	MDM20
ambiguous	0.454101	0.41403	0.458031	0.442054	Q12386	ARP8
peroxisome	2.92118	3.60418	3.14385	3.22307	Q12462	PEX11
ambiguous	0.207278	0.193362	0.189521	0.196721	Q06494	YPR127W
ambiguous	1.4227	1.58115	1.5267	1.51018	P36108	DID4
NA	0.175803	0.161868	0.167132	0.168268	P33315	TKL2
ambiguous	1.00766	0.995492	0.883403	0.962184	P36102	PAN3
ambiguous	1.06757	0.936245	1.08662	1.03015	P36103	YKL023W
nucleus	1.0901	1.13721	1.11464	1.11398	P36100	TFA1
mitochondrion	1.37141	1.54571	1.52115	1.47942	P36101	TCD2
ambiguous	2.1106	2.25979	2.59151	2.32063	P36105	RPL14A
ambiguous	0.878326	0.782596	0.761467	0.807463	Q12033	RIM20
mitochondrion	1.00344	1.14993	1.53662	1.23	Q12032	AIM41
nucleus	0.905659	0.892849	0.915515	0.904675	Q12030	TAF10
nucleus	2.00713	2.02759	1.88971	1.97481	Q12035	FCF2
NA	1.85282	1.82011	1.71316	1.79537	Q12034	SLF1
ambiguous	2.16081	2.30025	2.08581	2.18229	Q12038	SRO7
ambiguous	0.144293	0.127801	0.146386	0.139493	P04802	DPS1
ambiguous	0.136885	0.128095	0.140737	0.135239	P04801	THS1
NA	0.148129	0.125987	0.124074	0.13273	P04806	HXK1
NA	0.165911	0.139448	0.155734	0.153698	P04807	HXK2
plasma membrane	1.70158	1.88656	1.56344	1.71719	P46992	YJL171C
ambiguous	0.410891	0.355906	0.377379	0.381392	P43612	SAP155
ER	2.58114	2.95575	1.96326	2.50005	P43613	ERJ5
NA	2.07644	2.1601	1.94326	2.05993	P43611	OSW7
mitochondrion	0.629137	0.709331	0.672435	0.670301	P07256	COR1
mitochondrion	0.69803	0.734267	0.718617	0.716971	P07257	QCR2
ambiguous	1.60638	1.64524	1.60803	1.61988	P39904	VPS52
ER	2.14862	2.51892	2.42693	2.36482	Q12284	ERV2
NA	1.03254	0.905929	0.949365	0.962611	P20459	SUI2
ambiguous	2.10699	2.08458	1.84586	2.01248	P30624	FAA1
mitochondrion	1.29205	1.31908	1.47152	1.36088	P07253	CBP6
nucleus	1.83034	1.91231	1.71538	1.81934	P25368	RRP7
ambiguous	0.387653	0.322846	0.358614	0.356371	P25369	LSB5
NA	1.26896	1.17909	1.44982	1.29929	P25366	OCA4
ambiguous	2.5547	3.18006	3.35241	3.02906	P25367	RNQ1
ambiguous	2.66337	3.13126	2.49114	2.76193	P25365	SED4
ambiguous	2.72323	2.70978	2.56699	2.66666	P25360	PHO87
NA	4.90148	5.33878	4.34446	4.86157	P25361	YCR043C
ambiguous	0.439536	0.400425	0.502351	0.447437	Q03071	ELC1
ambiguous	2.38097	2.59825	2.21804	2.39909	Q06001	FAR10
nucleus	1.01204	0.929163	0.948069	0.96309	Q06554	IRC20
mitochondrion	1.59045	1.3469	1.33756	1.42497	Q06005	LIP2
nucleus	0.871538	0.854583	0.921763	0.882628	Q07979	RSC58
ambiguous	0.741555	0.689627	0.642688	0.69129	P32770	NRP1
ambiguous	0.259413	0.233597	0.249992	0.247667	P32773	TOA1
ambiguous	0.095457	0.0682715	0.120202	0.0946437	P40414	TPM2
mitochondrion	1.18742	1.30958	1.23777	1.24492	P40416	ATM1
ambiguous	0.470077	0.43833	0.460405	0.456271	P40413	CCT5
ambiguous	1.86472	1.86004	1.92467	1.88314	Q03690	CLU1
ambiguous	1.6635	1.69144	1.68828	1.68107	P39015	STM1
ambiguous	1.19477	1.21225	1.1482	1.18508	P39014	MET30
ambiguous	1.20223	1.1759	1.21	1.19605	P39016	MPT5
ambiguous	0.584469	0.537404	0.474546	0.532139	P39011	BEM4
ambiguous	3.13152	4.13261	3.37232	3.54548	P39010	AKR1
ambiguous	1.49438	1.39987	1.39475	1.42967	P39013	END3
ER	1.8512	1.72107	1.52372	1.69866	P39012	GAA1
ER	1.97455	2.1718	1.77806	1.9748	P32906	MNS1
mitochondrion	1.39208	1.3228	1.34077	1.35188	P32902	MRP4
ambiguous	1.58886	1.61719	1.49919	1.56841	P32900	SKG6
ambiguous	0.225436	0.21264	0.26484	0.234305	Q04409	EMI2
ambiguous	0.851352	0.961638	0.832358	0.881783	Q04408	YDR514C
mitochondrion	0.145706	0.0849422	0.104444	0.111698	Q04401	SDH7
NA	1.75227	1.86113	1.75473	1.78938	P51862	ROM2
ambiguous	1.75024	1.91325	1.57367	1.74572	P12887	UNG1
ambiguous	1.38913	1.37571	1.46801	1.41095	Q02805	ROD1
Golgi apparatus	1.58825	1.89416	1.64327	1.70856	Q02804	ARL3
ambiguous	2.08427	1.97473	2.05429	2.03776	Q05468	RQC1
mitochondrion	1.23103	1.26008	1.28058	1.25723	P13433	RPO41
NA	1.12421	1.40393	1.1547	1.22761	P40083	YER137C
ambiguous	1.9147	2.17272	1.97735	2.02159	P40318	SSM4
ER	2.10325	2.29064	2.11039	2.16809	P40319	ELO3
ER	2.09664	2.35411	2.08022	2.17699	P40312	CYB5
nucleus	1.16972	1.11573	1.33128	1.20558	P40317	SOK1
plasma membrane	1.95685	1.99937	1.83458	1.93027	P38993	FET3
ER	3.06305	2.6344	2.33003	2.67583	P38992	SUR2
ambiguous	1.38474	1.35109	1.29826	1.34469	P38990	SAK1
ambiguous	0.615913	0.550304	0.279305	0.481841	P38625	GUA1
ambiguous	0.373956	0.337124	0.326791	0.345957	P38624	PRE3
NA	1.59733	1.65288	1.64469	1.63163	P38994	MSS4
nucleus	1.37245	1.38333	1.40374	1.38651	P38629	RFC3
ambiguous	0.118074	0.107367	0.141988	0.122476	P38628	PCM1
NA	0.175793	0.163541	0.153589	0.164308	P38999	LYS9
peroxisome	1.77743	1.80804	1.80756	1.79768	P38998	LYS1
nucleus	1.32597	1.60443	1.70847	1.54629	P48561	TRF5
mitochondrion	1.60336	1.93812	1.96855	1.83667	P20084	MRPL33
Golgi apparatus	2.36004	2.52903	2.30102	2.3967	P48563	MON2
NA	1.72534	1.76309	1.5736	1.68734	P48562	CLA4
ambiguous	0.215623	0.180744	0.228428	0.208265	P48567	PUS4
NA	0.188294	0.198987	0.17271	0.186664	P10659	SAM1
ambiguous	2.62	3.22544	2.71649	2.85398	Q03441	RMD1
ambiguous	1.1319	2.01105	2.13448	1.75914	Q03446	RCR2
ambiguous	1.21991	1.24112	1.32601	1.26235	Q03195	RLI1
ambiguous	0.718958	0.752992	0.623397	0.698449	P38199	HEK2
ambiguous	1.32355	1.40875	1.42074	1.38435	P38198	STU1
nucleus	1.79885	1.5599	1.54862	1.63579	P38193	PSY4
ambiguous	0.255203	0.120833	0.13246	0.169499	P38197	YBL036C
ambiguous	2.64973	2.7439	2.59464	2.66276	P38196	FUI1
ambiguous	1.21005	1.27769	1.44423	1.31066	Q06616	YPR174C
mitochondrion	0.860784	0.999422	0.995195	0.9518	Q3E7A4	CMC2
ambiguous	2.38272	3.06581	2.4387	2.62908	Q3E7A7	YKL018C-A
ambiguous	0.124599	0.112362	0.132176	0.123046	P16550	APA1
ambiguous	0.256824	0.241016	0.265697	0.254512	Q12525	MHT1
ambiguous	1.38103	1.10673	1.09673	1.19483	Q12527	ATG11
ER	3.54994	3.62113	2.99145	3.38751	Q12520	HUT1
ambiguous	1.29769	1.33497	1.28768	1.30678	Q12523	YPL247C
ambiguous	1.73196	1.6447	1.7033	1.69332	Q12522	TIF6
ER	1.51934	1.88086	2.61518	2.00513	P52870	SBH1
ER	1.82537	2.32863	2.33148	2.16183	P52871	SBH2
NA	0.0980609	0.0828332	0.0965583	0.0924841	P00942	TPI1
peroxisome	1.95865	1.90082	2.08555	1.98167	P39718	PEX22
ER	2.22399	2.41404	2.3567	2.33158	P39719	FLC2
ambiguous	0.731161	0.718656	0.621246	0.690354	P39713	BDH2
ambiguous	1.39436	1.36325	1.28432	1.34731	P39717	GPB2
ambiguous	0.799026	0.777952	0.634864	0.737281	P39714	BDH1
nucleus	0.745975	0.740737	0.762634	0.749782	Q05123	ARP9
ambiguous	0.869709	0.859068	0.905366	0.878048	Q08162	DIS3
vacuole	1.89783	1.63305	1.20306	1.57798	P20107	ZRC1
ambiguous	1.74296	2.19034	2.21598	2.04976	Q01590	SED5
ambiguous	1.81464	1.86712	1.59683	1.75953	P08539	GPA1
ambiguous	0.468337	0.428331	0.324891	0.407187	P08536	MET3
NA	0.621783	0.5833	0.557073	0.587386	P32599	SAC6
ambiguous	0.906889	0.863308	0.84344	0.871212	P32598	GLC7
nucleus	1.09623	1.13119	1.13023	1.11922	P32591	SWI3
NA	0.670915	0.690809	0.606149	0.655958	P32590	SSE2
nucleus	0.942563	0.877888	0.913937	0.911463	P32597	STH1
plasma membrane	1.88569	2.13824	1.88038	1.9681	P53832	WSC2
ambiguous	1.81383	1.87631	2.02643	1.90552	P53836	CAF120
ambiguous	0.740033	0.592493	0.534219	0.622249	P53834	HCH1
ambiguous	1.92478	1.70971	1.77947	1.80466	P53389	HOL1
ambiguous	2.53741	2.51672	2.26086	2.43833	P53388	DIP5
ambiguous	0.462745	0.540856	0.419908	0.474503	P53839	GOR1
ambiguous	1.86731	1.69306	1.43213	1.66417	P53838	BOR1
ambiguous	0.781189	0.717173	0.712848	0.73707	P48365	GYP7
NA	0.335741	0.29897	0.299817	0.311509	P48363	PAC10
NA	0.680367	0.586423	0.5659	0.610897	P48362	HGH1
ambiguous	1.83127	1.89685	2.07953	1.93588	P48361	ASK10
mitochondrion	1.03933	1.05636	0.978273	1.02465	P48360	ARH1
ambiguous	1.03475	0.990969	0.913853	0.979856	P32047	MLF3
mitochondrion	2.05685	2.32461	2.37483	2.25209	P32048	MSK1
plasma membrane	1.89455	1.94364	1.88303	1.90707	Q99260	YPT6
mitochondrion	1.38699	1.51858	1.2981	1.40122	P15424	MSS116
mitochondrion	1.48587	1.60664	1.577	1.5565	P38756	TCD1
nucleus	0.61111	0.528762	0.560676	0.566849	P26755	RFA3
ambiguous	2.80894	3.21646	2.67725	2.90089	P31109	SNC1
ambiguous	0.415634	0.375676	0.396232	0.395847	P04821	CDC25
ER	2.43312	2.58257	2.20992	2.40854	P33775	PMT1
ambiguous	2.30304	2.54991	1.97034	2.27443	P49573	CTR1
NA	1.40018	1.16855	1.30831	1.29235	P36124	SET3
ambiguous	3.19822	4.3841	4.0783	3.88688	P36125	GMH1
NA	1.74061	1.77501	1.65796	1.72453	P36126	SPO14
nucleus	1.8499	1.92917	1.70616	1.82841	P36120	DBP7
nucleus	0.586377	0.545189	0.613982	0.581849	P36121	RPC37
Golgi apparatus	1.3804	1.59306	1.65537	1.54295	P36122	BCH2
ambiguous	0.490815	0.425229	0.463443	0.459829	P36123	SAP190
plasma membrane	2.08448	2.08065	1.95318	2.03943	P30606	ITR2
plasma membrane	1.9647	2.03879	1.8626	1.95536	P30605	ITR1
ambiguous	0.179667	0.154803	0.163407	0.165959	Q08985	SAM4
nucleus	0.982998	0.896621	0.842173	0.907264	P38123	SWD3
ambiguous	2.17305	2.46854	2.18717	2.27625	Q08986	SAM3
NA	1.65895	1.68025	1.61302	1.65074	P39960	BEM2
ambiguous	2.92392	3.33422	2.76887	3.009	P39962	YCK3
mitochondrion	0.833451	0.7781	0.698488	0.770013	P39965	AIM10
NA	0.248865	0.235363	0.21141	0.231879	P39966	PTC2
ambiguous	1.5894	1.48954	1.31606	1.465	P39969	BOI2
vacuole	2.05675	2.36639	2.26105	2.22806	P39968	VAC8
ambiguous	1.75387	1.82245	1.83661	1.80431	P17119	KAR3
ambiguous	1.72367	1.78054	1.5035	1.66924	P25349	YCP4
[truncated: 1,766 more rows]

## Sheet: isolate
subcellular location	fold change over lysate rep1	fold change over lysate rep2	fold change over lysate rep3	fold change over lysate mean	protein ID	gene name
NA	1.59327	1.40034	2.14046	1.71136	P30619	SEC1
ambiguous	0.175708	0.222648	0.173758	0.190705	P39976	DLD3
ambiguous	50.1854	65.6725	41.9088	52.5889	Q6Q595	SCS22
plasma membrane	1.15092	1.65192	1.03085	1.27789	P25378	RHB1
ambiguous	2.89322	2.24335	2.80403	2.64687	P17121	SAC7
mitochondrion	0.144815	0.197359	0.297642	0.213272	P25374	NFS1
plasma membrane	4.83544	6.11884	4.79354	5.24927	P25376	AGP1
ER	7.54325	9.71576	9.58847	8.94916	P25371	ADP1
ambiguous	0.100999	0.0318166	0.189885	0.107567	P25373	GRX1
mitochondrion	0.481813	0.534398	0.476946	0.497719	P25372	TRX3
ambiguous	0.0748696	0.0466987	0.255036	0.125535	Q03048	COF1
mitochondrion	2.36007	2.54343	2.49365	2.46572	Q06567	MCP2
ambiguous	1.23007	1.18851	0.937472	1.11868	Q07963	UBR2
plasma membrane	1.86589	2.2648	2.41655	2.18242	Q00246	RHO4
plasma membrane	2.7901	3.94861	2.88448	3.20773	Q00245	RHO3
nucleus	0.384214	0.300177	0.438525	0.374306	P40422	RPC10
ambiguous	1.29853	1.43001	1.31987	1.34947	P48566	MSB3
mitochondrion	1.33118	1.59523	1.9371	1.62117	P18496	ATP10
ambiguous	3.10961	3.87698	3.23897	3.40852	Q08748	YOR296W
ER	28.138	47.356	33.1614	36.2185	P38374	YSY6
NA	NA	NA	0.123435	0.123435	P21182	SPE2
NA	0.211787	0.24887	0.223919	0.228192	P46784|Q08745	RPS10B|RPS10A
mitochondrion	1.53584	1.43266	1.89725	1.62192	Q08742	RDL2
ambiguous	0.21363	0.378259	0.166021	0.252637	Q07953	SDO1
ER	30.5226	38.0775	25.1472	31.2491	P32915	SEC61
ambiguous	1.3153	1.58848	1.4854	1.46306	P32917	STE5
ER	27.1597	27.6571	21.7079	25.5082	P32916	SRP101
ambiguous	1.73196	1.90853	1.865	1.83516	P32266	MGM1
ambiguous	0.393884	0.399692	0.565068	0.452881	P32913	VPS17
ambiguous	0.191202	0.224393	0.240451	0.218682	P32264	PRO1
ambiguous	1.7695	1.94874	1.73138	1.81654	Q04439	MYO5
ambiguous	0.305577	0.310854	0.265951	0.294127	Q04430	CAB1
ambiguous	1.2685	1.68198	1.82954	1.59334	Q04431	KRE28
ambiguous	0.108613	NA	0.0476945	0.0781539	Q04432	HSP31
NA	1.31115	1.43253	1.20917	1.31761	P00546	CDC28
NA	0.122661	0.126634	0.136986	0.12876	P00549	CDC19
ambiguous	0.725875	0.77551	0.601741	0.701042	P25375	PRD1
nucleus	0.804536	0.987311	1.10232	0.964722	Q08562	ULS1
mitochondrion	0.956917	1.06725	1.2603	1.09482	P04037	COX4
vacuole	1.7031	1.77159	1.34807	1.60759	P00729	PRC1
mitochondrion	3.03938	3.39532	3.02481	3.15317	P53153	LCL3
ambiguous	0.349792	0.314312	0.1771	0.280401	Q04178	HPT1
nucleus	0.683363	0.823182	0.756852	0.754465	Q00816	REG1
ambiguous	0.859234	0.865123	0.868995	0.864451	Q02875	SYH1
nucleus	1.35485	1.16321	1.12489	1.21432	Q05471	SWR1
ambiguous	12.3848	16.5693	12.191	13.715	P23900	FPS1
ER	32.8033	36.8648	26.6043	32.0908	P53045	ERG25
ER	85.6679	75.4675	52.4692	71.2015	Q04174	SMP3
plasma membrane	4.46077	5.02758	4.75417	4.74751	P19073	CDC42
nucleus	1.46875	1.16325	1.37092	1.33431	Q04177	UTP5
plasma membrane	4.42413	3.02725	4.16099	3.87079	P40169	YNL194C
ambiguous	0.859351	0.160277	0.891143	0.636924	P40165	YNL200C
nucleus	0.750622	0.7161	0.685134	0.717286	P40164	PSY2
nucleus	0.448784	0.443945	0.409434	0.434054	P40161	RTT106
ambiguous	0.275023	0.263981	0.341572	0.293526	P40160	RIO2
ambiguous	19.3416	20.4173	16.0528	18.6039	P40309	KHA1
lipid droplet	2.29763	3.12978	1.97214	2.46652	P40308	TGL3
NA	0.115521	0.11526	0.168959	0.133246	P33734	HIS7
ambiguous	0.169114	0.157954	0.22706	0.184709	P40302	PRE5
ambiguous	0.880027	0.886619	0.613815	0.793487	P38968	SEC31
mitochondrion	2.04119	3.16405	2.79963	2.66829	P38969	PNT1
vacuole	4.08138	4.24564	2.94226	3.75642	P38966	YDR089W
ambiguous	38.9747	49.5512	39.9538	42.8266	P38967	TAT2
extracellular region	0.249803	0.123371	0.193622	0.188932	P38616	YGP1
Golgi apparatus	3.85461	3.60137	2.80509	3.42036	P38962	TVP23
nucleus	1.13951	1.08084	1.37339	1.19791	P38961	RRP8
ambiguous	0.0737712	0.0846677	0.109678	0.0893723	P15180	KRS1
ambiguous	8.29125	10.3318	5.32193	7.98166	Q03455	MSC2
ambiguous	1.07283	1.40031	1.32716	1.26677	Q12267	SMC4
ambiguous	10.7422	12.6778	8.23237	10.5508	P48559	YPT11
ambiguous	0.608499	0.549565	0.540291	0.566119	Q03233	ADD37
ambiguous	1.19693	1.15961	1.31108	1.22254	Q06604	BSP1
ambiguous	0.407452	0.472304	0.3979	0.425885	Q06608	YPR172W
vacuole	11.2396	16.7258	14.0735	14.013	Q3E7B6	VMA9
nucleus	0.431384	0.432352	0.385637	0.416458	P16522	CDC23
ambiguous	1.0886	1.23147	1.19691	1.17233	P22543	VPS34
ambiguous	0.676379	0.878305	0.821019	0.791901	P16521	YEF3
ambiguous	0.458601	0.662172	0.829514	0.650096	Q12518	ENT1
mitochondrion	0.86306	1.00333	0.95545	0.940612	Q12511	PTC5
NA	1.63853	0.625595	1.13702	1.13371	Q12512	ZPS1
ambiguous	0.201255	0.127759	0.0762861	0.1351	Q12513	TMA17
ambiguous	0.599746	0.616857	0.917061	0.711221	Q12514	NOT5
ambiguous	0.777149	0.949246	0.877653	0.868016	Q12515	PAR32
ambiguous	3.69851	4.68575	4.12257	4.16894	Q12516	SRF1
ambiguous	0.40256	0.50788	0.410487	0.440309	Q12517	DCP1
Golgi apparatus	1.51337	1.07409	0.985187	1.19088	P39702	VPS8
nucleus	0.817823	1.07957	1.03265	0.97668	P39705	NUP60
ER	20.4894	20.6953	17.9859	19.7235	P39704	ERP2
ambiguous	2.49084	2.4714	1.96374	2.30866	P39707	SEN34
nucleus	0.635381	0.569002	0.485471	0.563285	P39706	SWD1
mitochondrion	3.00325	4.22087	3.95451	3.72621	Q08176	MIM1
mitochondrion	2.54545	3.32312	2.9045	2.92436	Q08179	MDM38
ambiguous	0.153908	0.157457	0.0285646	0.11331	Q00764	TPS1
ambiguous	5.27272	6.22848	4.91209	5.47109	P40851	AXL1
ambiguous	7.72308	6.06064	6.04487	6.60953	P17695	GRX2
mitochondrion	3.04709	3.02274	3.14116	3.07033	P08525	QCR8
NA	0.0827334	0.111695	0.170075	0.121501	P08524	ERG20
NA	0.60071	0.726703	0.724215	0.683876	P43535	GCN20
ambiguous	2.59173	2.7835	2.38372	2.58632	P42951	LSB6
nucleus	0.512309	0.449981	0.517902	0.493397	P15436	POL3
nucleus	0.165195	0.0358819	0.136572	0.11255	Q04603	DPB4
vacuole	3.32061	4.48777	4.31423	4.04087	Q04602	VBA4
ambiguous	0.795917	0.668432	0.933422	0.799257	Q04601	APC4
NA	0.261186	0.219765	0.577356	0.352769	Q04600	TMA64
plasma membrane	3.08136	5.31483	5.28475	4.56031	Q12359	ATO3
ambiguous	0.0555102	0.0566371	0.0932243	0.0684572	P22768	ARG1
NA	2.62871	3.2368	3.24409	3.03653	P11433	CDC24
mitochondrion	2.35816	2.87652	2.22578	2.48682	Q08749	TIM18
NA	1.59043	1.15299	1.17099	1.3048	P00163|P03873|P03879|Q9ZZW7	COB|BI2|BI4|BI3
nucleus	3.21993	2.74917	3.28231	3.08381	Q08746	RRS1
NA	0.0745279	0.060006	0.097608	0.0773806	P38088-2	GRS1
nucleus	0.492122	0.686765	0.501289	0.560058	P89105	CTR9
NA	3.37528	3.44617	3.2496	3.35702	P89102	SEC5
ambiguous	0.23723	0.202227	0.164917	0.201458	P50094	IMD4
ambiguous	0.0252874	0.0150799	0.0355649	0.0253107	P50095	IMD3
NA	1.92561	1.38371	1.44215	1.58382	P50090	KEL2
ambiguous	0.301109	0.234195	0.270832	0.268712	P36132	KAE1
ambiguous	0.699914	0.593956	1.01516	0.769677	P36131	SPC34
mitochondrion	2.38835	2.57694	2.61748	2.52759	P36130	CAF4
nucleus	28.2248	20.2698	20.9153	23.1366	P36137	UIP5
ambiguous	0.166925	0.119856	0.202895	0.163225	P36136	SHB17
ambiguous	0.477168	0.692358	0.914516	0.694681	P36135	UTH1
lipid droplet	3.22622	2.16963	2.28871	2.56152	P36139	PET10
ambiguous	0.234636	0.30974	0.2103	0.251558	P39715	ECM1
nucleus	0.53616	0.502199	0.429269	0.48921	P25357	SNT1
ambiguous	1.0285	1.56742	1.03185	1.20926	P25356	BPH1
ambiguous	0.561417	0.601621	0.467758	0.543598	P25355	CTR86
ambiguous	0.442878	0.505783	0.496504	0.481722	P39958	GDI1
ambiguous	0.0873278	0.0531294	0.111329	0.0839288	P17106	CBF1
ambiguous	9.29941	9.72532	8.28449	9.10307	P25351	YCR023C
NA	0.0353594	0.0363454	0.0707566	0.0474871	P39954	SAH1
NA	0.596306	0.815936	0.780977	0.731073	P39955	SAP1
nucleus	0.943452	0.953567	1.19173	1.02958	P39956	RPH1
nucleus	2.21269	1.99539	1.51944	1.90917	P20484	MAK11
ambiguous	0.591043	0.660399	0.702374	0.651272	P20485	CKI1
mitochondrion	4.40541	4.93789	4.40063	4.58131	P39952	OXA1
mitochondrion	9.61153	9.99729	7.38286	8.99723	P39953	YEA6
NA	0.181997	0.148409	0.125729	0.152045	P32263	PRO3
NA	0.339093	0.352747	0.331286	0.341042	P32911	SUI1
nucleus	0.555272	0.373907	0.495397	0.474859	P02293	HTB1
nucleus	0.506655	0.156967	0.352751	0.338791	P02294	HTB2
vacuole	0.617974	0.64445	0.99475	0.752392	P32912	VAM7
NA	0.0792525	0.0508114	0.0975185	0.0758608	P07806-2	VAS1
ambiguous	6.15183	8.52421	6.94756	7.20787	P29465	CHS3
nucleus	0.48888	0.543505	0.53059	0.520992	P29469	MCM2
nucleus	0.337984	0.150483	0.341502	0.276656	P29468	PAP1
ambiguous	25.6621	24.5648	17.6947	22.6405	Q04458	HFD1
nucleus	0.511645	0.419888	0.752218	0.56125	P53551	HHO1
ER	34.3536	42.9119	31.2379	36.1678	Q08548	ALE1
ambiguous	0.622294	0.50505	0.636982	0.588108	P24482	DPB2
nucleus	1.01278	0.972202	0.653297	0.879426	P53725	MPP6
mitochondrion	0.754774	0.611968	0.494462	0.620401	P53724	MRPL50
ER	32.2327	41.0984	29.7245	34.3519	P53723	YNR021W
mitochondrion	2.87355	2.97275	3.38597	3.07742	P53722	ATP23
mitochondrion	2.81947	3.68736	3.45337	3.32007	P53721	RCF2
ambiguous	0.235108	0.117345	0.229721	0.194058	P53720	SMM1
NA	0.682488	0.857658	0.694444	0.744863	P53729	YNR029C
ambiguous	5.03155	6.05279	5.03198	5.37211	Q08299	ENB1
mitochondrion	1.88766	1.28318	1.69434	1.62173	P27680	COQ3
ambiguous	6.34697	6.54266	5.83923	6.24295	P32939	YPT7
nucleus	0.517703	0.503487	0.492355	0.504515	P41896	TFG2
nucleus	0.610268	0.544807	0.540853	0.565309	P41895	TFG1
NA	0.173328	0.175162	0.275866	0.208119	P27466	CMK1
nucleus	1.67401	1.85737	2.4066	1.97933	Q05498	FCF1
ambiguous	3.76805	9.18908	7.97716	6.9781	Q05497	YDR338C
nucleus	0.340861	0.527565	0.537298	0.468574	P06843	SPT2
nucleus	5.75334	5.93756	5.13973	5.61021	P38805	RPF1
ambiguous	0.0536657	0.0234187	0.0422213	0.0397686	P38804	RTC3
nucleus	0.820766	0.669937	0.772488	0.754397	P38806	YNG2
nucleus	0.584684	0.786472	0.718987	0.696714	P38801	LRP1
ER	29.0988	36.648	30.2667	32.0045	P38800	LAM4
nucleus	1.48434	1.28189	1.04971	1.27198	P38803	IPI1
ambiguous	3.36642	3.51522	3.0006	3.29408	P38809	YHR097C
NA	0.84529	0.994885	0.605628	0.815268	P40856	SAP185
ambiguous	0.502345	0.544022	0.517754	0.521374	P40327	RPT2
cytosol	3.32801	3.50576	3.19105	3.34161	P40850	MKT1
NA	1.82406	1.85491	1.83056	1.83651	P40328	YTA6
mitochondrion	1.61287	0.740488	0.989739	1.11437	P40858	MRPL49
mitochondrion	0.93217	0.716038	0.906645	0.851618	Q12165	ATP16
ambiguous	11.7127	11.5792	8.59892	10.6303	Q12164	POM33
mitochondrion	1.76063	1.53096	1.5936	1.6284	Q12167	RRG1
mitochondrion	0.727674	0.718708	0.701279	0.715887	Q12166	LEU9
ER	20.0348	19.2879	19.1567	19.4931	Q12160	YPR063C
ambiguous	0.652019	0.473845	0.572149	0.566005	Q12168	ACF2
NA	1.13611	1.38581	1.25308	1.25833	P12754	GCD2
NA	0.531425	0.651757	0.665995	0.616392	P12753	RAD50
mitochondrion	0.418433	0.283182	0.534453	0.412023	Q03430	RSM28
ambiguous	0.837565	0.860632	0.808409	0.835536	P10664	RPL4A
mitochondrion	3.25029	3.91113	3.13709	3.43284	Q07534	HEM25
ambiguous	2.07414	2.25917	1.42909	1.9208	Q07532	IWR1
ambiguous	2.16803	2.27154	2.01956	2.15304	Q07533	CYK3
plasma membrane	4.63156	5.52154	4.55322	4.90211	Q08485	NRT1
ambiguous	0.232768	0.266948	0.374358	0.291358	P10591	SSA1
ambiguous	0.192815	0.293714	0.204808	0.230445	P10592	SSA2
nucleus	0.369043	0.322483	0.505466	0.398997	Q06629	HDA2
ambiguous	0.887939	0.893808	1.12566	0.969137	Q06628	ATG13
ambiguous	0.547725	0.498169	0.50666	0.517518	Q06625	GDB1
NA	0.290457	NA	0.112569	0.201513	Q06624	AOS1
nucleus	0.468139	0.652067	0.655886	0.592031	Q06623	HDA3
ambiguous	5.47457	6.15616	4.78425	5.47166	P39547	UIP3
ER	32.8597	38.0417	32.0832	34.3282	P39543	SOP4
ambiguous	11.7424	14.0067	11.0796	12.2763	P39542	YJL193W
ER	29.2527	37.6186	25.3023	30.7245	P39540	ELO1
ambiguous	3.30465	4.28938	3.08728	3.56044	P39548	YAR028W
ambiguous	0.111891	0.0619375	0.152142	0.108657	P38237	UBP14
ambiguous	0.702122	0.666652	0.616342	0.661705	P38234	RFS1
NA	NA	NA	0.0144525	0.0144525	P38235	YBR053C
NA	0.53937	0.637177	0.284965	0.487171	P38230	ZTA1
ambiguous	0.324091	0.510795	0.35156	0.395482	Q07395	SYO1
ambiguous	0.632694	0.799892	0.89615	0.776245	P39723	SPC72
mitochondrion	5.08367	5.50562	4.21101	4.93343	P39722	GEM1
ambiguous	0.433605	0.436643	0.315666	0.395305	P39721	AIM2
ambiguous	18.9782	18.9041	18.2828	18.7217	P39727	ERV46
mitochondrion	0.103775	0.0573368	0.138469	0.0998602	P39726	GCV3
ambiguous	0.592545	0.691104	0.248917	0.510855	P39729	RBG1
ambiguous	0.368462	0.323337	0.321656	0.337818	Q04847	ROY1
ambiguous	3.52137	4.69642	3.84019	4.01933	Q08157	YOL019W
ambiguous	0.353661	0.299964	0.350911	0.334845	Q12427	STB3
mitochondrion	2.50226	2.64559	2.59091	2.57959	P32891	DLD1
nucleus	3.24707	3.64473	2.97876	3.29019	P32892	DRS1
ambiguous	1.47192	1.01078	1.25056	1.24442	P32893	TRS65
ambiguous	0.227875	0.264248	0.24306	0.245061	P32895	PRS1
NA	0.732342	1.11208	0.776451	0.873623	P32896	PDC2
mitochondrion	2.41341	2.67527	3.23752	2.7754	P32897	TIM23
mitochondrion	0.472224	0.413581	0.935912	0.607239	P32898	CYM1
nucleus	1.43684	1.59251	1.48387	1.50441	P32899	IMP3
ambiguous	3.29596	4.84611	4.695	4.27902	P43555	EMP47
nucleus	0.776031	0.980053	0.993226	0.916437	P43554	SWP82
mitochondrion	1.22928	1.16105	1.37603	1.25545	P43557	FMP32
NA	0.929778	1.06569	1.10156	1.03234	P43556	RGD2
ambiguous	0.147688	0.23397	0.317904	0.233187	P32769	HBS1
mitochondrion	0.16272	0.135577	0.214903	0.171066	P28817	EHD3
nucleus	0.556039	0.715701	0.645864	0.639201	P32767	KAP122
nucleus	9.13122	7.23729	7.13205	7.83352	Q04660	ERB1
nucleus	0.681969	0.603898	0.771844	0.685904	Q02629	NUP100
NA	0.753632	1.12479	0.822371	0.900266	P15731	UBC4
ambiguous	0.294285	0.328769	0.239971	0.287675	P02829	HSP82
nucleus	0.247011	0.283228	0.219781	0.250007	Q12373	HIF1
mitochondrion	2.18129	2.52597	2.41649	2.37458	Q12374	NCA2
NA	0.190085	0.19594	0.167584	0.184536	Q12377	RPN6
mitochondrion	5.00053	4.71297	4.72747	4.81366	Q12082	YDL157C
nucleus	3.37028	3.5866	4.03411	3.66366	Q12080	NOP53
mitochondrion	0.708805	0.519827	1.20829	0.812306	Q12089	AEP3
NA	0.638946	0.750592	0.53159	0.640376	Q05533	INM2
nucleus	1.07208	1.45068	1.18819	1.23698	P38251	RFC5
NA	0.128328	0.104681	0.156084	0.129698	P11412	ZWF1
ambiguous	0.580129	0.615197	0.492814	0.562713	Q00955	ACC1
NA	2.51302	3.02159	3.27945	2.93802	P25333	SAT4
ambiguous	0.34577	0.299565	0.314221	0.319852	P25332	RBK1
ambiguous	11.4014	16.4728	11.0484	12.9742	P25334	CPR4
nucleus	1.13542	0.689726	0.732359	0.852503	P25336	MSH3
NA	0.774984	0.749164	0.708637	0.744262	P25339	PUF4
ER	27.9365	32.0599	19.2823	26.4262	P25338	YGL010W
nucleus	1.73751	1.42233	1.36702	1.50896	P50874	ORC5
nucleus	1.08887	1.13887	1.08161	1.10312	P50875	SPT20
plasma membrane	4.60042	6.01074	4.72696	5.11271	P05030	PMA1
ambiguous	1.07271	0.983141	0.769387	0.941746	P40466	FKH1
nucleus	0.761012	0.900421	0.719698	0.79371	P40467	ASG1
nucleus	0.903456	0.951183	0.951318	0.935319	P40460	NDC80
ambiguous	0.38839	0.264098	0.307101	0.319863	P40462	TMA108
ambiguous	0.967126	1.00866	1.07573	1.01717	P40463	VHS2
NA	1.94151	2.22519	1.94159	2.0361	P40468	TAO3
nucleus	0.757852	0.868086	0.670755	0.765564	P40469	MET18
NA	0.280167	0.326263	0.316435	0.307622	P38009	ADE17
ambiguous	0.250122	NA	0.170843	0.210483	Q03375	CWC21
peroxisome	41.0929	36.8985	34.0533	37.3482	Q03370	PEX29
NA	0.0765282	0.0915048	0.111182	0.0930715	Q08220	GSH2
ER	31.6918	47.3779	41.008	40.0259	P21147	OLE1
nucleus	0.562822	0.727053	0.459191	0.583022	Q00578	SSL2
extracellular region	3.2464	2.60837	3.06336	2.97271	P28319	CWP1
nucleus	0.244071	0.395855	0.362152	0.334026	Q01159	CEG1
nucleus	3.05695	2.41144	2.19876	2.55572	P25808	SPB4
ER	26.471	38.9298	30.3654	31.922	Q92316	OST5
NA	0.921542	0.609331	0.604983	0.711952	Q04471	YMR114C
mitochondrion	1.69623	2.49278	2.1048	2.09794	Q04472	MGR3
nucleus	0.130798	0.140891	0.120338	0.130676	Q92317	NCB2
ambiguous	8.49028	10.7429	8.20949	9.14754	P47114	YJR054W
ambiguous	0.231482	0.236909	0.24899	0.239127	P47117	ARP3
ambiguous	0.766684	0.601003	1.02405	0.797244	P47116	PTK2
ambiguous	1.68817	1.57122	1.52952	1.5963	P47112	TAH11
ambiguous	0.039599	0.0216527	0.0819649	0.0477389	P47119	HAM1
ambiguous	NA	NA	0.115725	0.115725	P47118	YAE1
NA	0.87994	1.04007	1.15441	1.02481	P53741	BRE5
nucleus	0.507688	0.822862	0.630919	0.653823	P53743	ESF2
nucleus	1.57206	1.94837	2.15519	1.89187	P53742	NOG2
mitochondrion	2.10186	2.30837	1.94174	2.11733	P53969	SAM50
ambiguous	38.2192	50.5116	39.157	42.6293	Q03640	TCB3
nucleus	0.402883	0.442018	0.913602	0.586168	Q04003	SAS4
nucleus	0.915029	1.17671	0.914835	1.00219	Q04002	SCC2
NA	1.4541	1.21963	1.22891	1.30088	Q07872	ENT4
ambiguous	1.29052	1.32952	1.19948	1.27317	Q07878	VPS13
mitochondrion	1.82246	2.10986	2.00822	1.98018	P53171	GEP7
ambiguous	0.0332684	0.0268014	0.0668766	0.0423155	P43616	DUG1
ambiguous	1.66551	1.69324	2.20524	1.85466	P46997	JJJ2
nucleus	1.74553	2.11919	1.69898	1.85457	P43610	IRC5
nucleus	0.679965	0.846632	0.667906	0.731501	P46995	SET2
ambiguous	0.210623	0.218934	0.144187	0.191248	P43619	BNA6
NA	0.0326994	NA	0.0411529	0.0369261	P32377	MVD1
ambiguous	0.0833019	0.0640054	0.133456	0.0935879	P32379	PUP2
mitochondrion	5.50647	6.56497	5.74643	5.93929	P32378	COQ2
ambiguous	0.202471	0.208639	0.194625	0.201912	P07991	CAR2
mitochondrion	0.44661	0.434288	0.489812	0.456903	P40513	MAM33
NA	0.501863	0.504362	0.422831	0.476352	P38829	YHR122W
ambiguous	0.797536	0.646642	0.716406	0.720194	P38828	LSM12
nucleus	0.676525	0.764819	0.819754	0.753699	P38827	SET1
nucleus	1.0065	1.54214	1.092	1.21355	P38826	ORC6
mitochondrion	5.75295	7.56958	5.96573	6.42942	P38825	TOM71
ambiguous	0.575666	0.788712	0.819977	0.728118	P38823	DMA1
ambiguous	2.90424	2.45461	3.44664	2.93516	P38822	BZZ1
ambiguous	0.414622	0.357133	0.35078	0.374178	P38821	APE4
ambiguous	0.5438	0.315069	0.534012	0.464294	P38820	UBA4
ambiguous	NA	0.00825699	0.0257043	0.0169806	P40518	ARC15
nucleus	0.447489	0.0625752	0.218709	0.242924	P26754	RFA2
ambiguous	1.46385	1.61233	1.27042	1.44887	P36076	CAB3
nucleus	5.83925	4.87717	4.00138	4.90593	P40693	RLP7
mitochondrion	1.1419	2.03556	1.48494	1.55414	P36078	HOT13
ambiguous	0.252194	0.129647	0.256294	0.212712	P38922	HRB1
nucleus	1.03118	1.29827	1.16305	1.16417	P38920	MLH1
mitochondrion	3.29919	4.46579	4.25092	4.0053	P38921	PET8
NA	0.676661	0.48249	0.879002	0.679385	P21965	MCK1
plasma membrane	4.28872	6.22161	4.0329	4.84775	P38928	AXL2
vacuole	5.11105	5.41427	4.80864	5.11132	P38929	PMC1
nucleus	0.417359	0.377583	0.444969	0.413304	Q12149	RRP6
ambiguous	54.6832	65.0257	37.2683	52.3257	Q12144	PER33
ambiguous	6.99406	6.80019	6.44572	6.74666	Q12142	ATG9
NA	0.110993	0.24359	0.183133	0.179239	Q03148	SNZ1
mitochondrion	0.419774	0.256128	0.231255	0.302386	P22438	MSM1
NA	0.307624	0.282853	0.375031	0.321836	P15274	AMD1
mitochondrion	2.19962	1.5084	1.59893	1.76898	P53318	COQ6
NA	0.569596	NA	0.213463	0.391529	P53319	GND2
ambiguous	2.06127	2.36029	2.55247	2.32468	Q06648	GIC2
ER	23.2649	27.4316	27.5385	26.0783	Q06644	PMT7
NA	0.802752	0.934513	0.964686	0.90065	P04819-2	CDC9
NA	3.63679	3.2151	2.90621	3.2527	P37297	STT4
ambiguous	3.60613	4.16424	3.75397	3.84145	P37296	STV1
ambiguous	0.224749	0.220315	0.144032	0.196365	P37291	SHM2
ambiguous	2.73791	3.75837	3.13782	3.21136	P37293	NAT2
mitochondrion	0.29052	0.341221	0.395456	0.342399	P37292	SHM1
mitochondrion	3.07184	3.27216	2.72646	3.02349	P37298	SDH4
nucleus	0.759047	1.10068	1.09355	0.984427	P39521	FHL1
nucleus	3.34393	3.56976	3.50448	3.47272	P39520	IFH1
NA	2.38305	2.22289	2.37738	2.32777	P39523	YMR124W
Golgi apparatus	10.7574	11.1197	9.47274	10.4499	P39524	DRS2
Golgi apparatus	1.60941	1.69381	1.33427	1.54583	P39526	LAA1
nucleus	2.16707	1.13442	1.20381	1.50177	P39529	YJL206C
vacuole	6.37452	6.85962	6.45972	6.56462	P53882	TDA7
ER	4.94025	6.45251	5.25366	5.54881	P38212	RCR1
NA	2.27094	2.66521	2.15828	2.36481	P38213	DSF2
ambiguous	0.531389	0.648886	0.418235	0.532837	P38217	KAP104
NA	0.232932	0.109408	0.346362	0.229567	P38218	POA1
ambiguous	1.02861	1.33604	1.13888	1.16784	P38219	OLA1
nucleus	3.67888	3.68215	3.72539	3.69547	Q04867	YMR310C
NA	0.0262181	0.0141258	0.0629777	0.0344405	Q04869	YMR315W
nucleus	6.19955	5.98091	3.92523	5.36856	Q00723	PRP38
NA	0.127925	0.0492302	0.165609	0.114255	P28789	HEM3
ambiguous	5.07609	5.42784	4.415	4.97298	P32568	SNQ2
nucleus	0.662053	0.644639	0.596275	0.634322	P32569	SRB4
ambiguous	0.694215	0.638128	0.831568	0.721303	P32561	RPD3
NA	1.38717	1.50058	1.84248	1.57674	P32562	CDC5
vacuole	2.21319	3.01772	3.05796	2.76296	P32563	VPH1
ambiguous	2.39472	3.39395	3.1283	2.97232	P32564	SCM4
NA	0.454906	0.490991	0.420248	0.455382	P32565	RPN2
nucleus	0.178739	0.148012	0.219113	0.181955	P32566	SMI1
ambiguous	0.542799	0.467411	0.531721	0.513977	P32567	PAH1
NA	14.8292	17.4943	14.8977	15.7404	Q04399	GMC1
nucleus	1.63549	1.5741	1.82703	1.67887	P53883	NOP13
mitochondrion	0.560792	0.449589	0.498852	0.503078	P53881	MRPL22
ambiguous	0.878158	0.827046	0.992897	0.899367	P53886	APC1
plasma membrane	0.291993	0.316734	0.443408	0.350712	P53885	MDG1
mitochondrion	0.915104	1.03062	1.38006	1.10859	P53889	FMP41
Golgi apparatus	2.05656	2.19605	1.44683	1.89982	Q04396	LPP1
nucleus	0.445128	0.60502	0.501987	0.517379	P43579	IES1
mitochondrion	0.520953	0.518086	0.650623	0.56322	P21771	MRPS28
ambiguous	0.593294	0.705075	0.618534	0.638968	P43573	BUD27
nucleus	0.917067	0.839977	1.02516	0.927402	P43572	EPL1
ER	18.2722	24.6836	16.9544	19.9701	P43571	BST1
NA	23.064	14.9335	14.2844	17.4273	P43570	GYP8
NA	0.0563453	0.0367348	0.122895	0.0719916	P43577	GNA1
nucleus	1.37246	1.71525	1.52108	1.53626	P43574	GAT1
Golgi apparatus	0.849559	1.26916	1.52713	1.21528	P42223	SBE2
nucleus	0.169626	0.0929924	0.130904	0.131174	Q01454	CTF4
ambiguous	0.208065	0.192751	0.210437	0.203751	P40303	PRE6
ambiguous	1.12866	1.58765	1.22446	1.31359	P53088	NCS6
mitochondrion	0.296084	0.396764	0.22667	0.306506	P53081	NIF3
ambiguous	0.789422	0.599956	0.84851	0.745963	P53086	KIP3
ambiguous	1.07659	0.751441	0.888963	0.905666	Q12311	NTO1
ambiguous	2.11573	1.99333	1.95023	2.01976	P19158	IRA2
nucleus	2.27293	2.14826	2.20255	2.20791	Q12315	GLE1
plasma membrane	6.97343	8.83836	8.52633	8.11271	P53226	BUD9
ambiguous	0.822609	0.969125	0.878186	0.889973	P53550	DCP2
nucleus	0.668174	0.70443	0.761753	0.711452	P53552	THO2
ambiguous	0.152831	0.534845	0.659803	0.44916	P53221	RPL26B
NA	0.348292	0.283447	0.208326	0.280022	P53228	NQM1
NA	0.779078	0.531205	0.681485	0.663923	P38615	RIM11
NA	0.288034	0.348024	0.44015	0.358736	Q02555	RNT1
ER	55.602	53.5147	39.8136	49.6434	Q99287	SEY1
ambiguous	6.37009	8.03485	7.30696	7.2373	P39535	PHO90
ambiguous	0.271135	0.0826706	0.193076	0.182294	Q05515	SVF1
plasma membrane	3.58361	4.18724	3.94827	3.90637	Q05518	PAL1
mitochondrion	1.18926	1.41312	2.17964	1.594	P81449	TIM11
nucleus	1.24609	0.845375	1.42883	1.17343	P25651	CSM1
ambiguous	0.324806	0.0982519	0.324848	0.249302	O60200	MDM35
NA	1.78619	1.39782	1.75025	1.64475	Q03306	PKH3
NA	0.352014	0.465019	0.269652	0.362229	P0CX51|P0CX52	RPS16A|RPS16B
nucleus	0.495403	0.464509	0.345747	0.43522	P53438	SOK2
Golgi apparatus	1.40443	1.38784	1.0261	1.27279	Q06096	COG4
mitochondrion	1.31882	1.55559	1.98281	1.61907	Q06090	MRPL51
nucleus	0.586547	0.132218	0.478316	0.399027	Q06091	SNT309
NA	5.70355	6.24219	5.43806	5.7946	P34246	MTC2
NA	0.897648	1.14242	NA	1.02003	Q06891	RAF1
mitochondrion	0.28196	0.358557	0.548622	0.39638	Q06892	POS5
nucleus	0.343524	0.55801	0.422916	0.441484	P40486	SHQ1
ambiguous	0.704862	0.334567	0.393973	0.477801	P40487	DPH1
ambiguous	2.64356	3.05263	2.595	2.76373	P40484	MOB1
plasma membrane	4.29574	3.94903	4.83282	4.3592	P40485	SLM1
ambiguous	0.912825	0.972656	0.306522	0.730667	P40482	SEC24
ambiguous	5.55414	5.80919	5.52064	5.62799	P40483	YIL108W
NA	2.06133	2.48838	2.00048	2.1834	P40480	HOS4
ambiguous	0.414024	0.36379	0.239178	0.338997	P40481	HPM1
nucleus	0.568048	0.471266	0.576686	0.538667	P80428	ARP4
mitochondrion	0.832492	0.760528	0.912547	0.835189	P35999	45200
NA	0.0545346	0.0606578	0.121929	0.0790404	P29311	BMH1
NA	0.377459	0.374508	0.42602	0.392662	Q08723	RPN8
ambiguous	1.77743	2.21832	1.68854	1.89476	Q01649	CIK1
ambiguous	1.82608	1.67973	1.50851	1.67144	P35194	UTP20
ambiguous	0.158824	0.159519	0.187023	0.168455	P35195	ECM15
ER	13.3716	15.5647	10.8362	13.2575	P35196	RER2
ambiguous	0.371728	0.434143	0.396471	0.400781	P35197	GCS1
mitochondrion	4.88979	5.59753	6.42028	5.63587	P35191	MDJ1
nucleus	0.773276	0.843156	0.768189	0.794874	P35192	MAC1
ambiguous	0.376068	0.308235	0.313842	0.332715	P35193	ATG19
NA	0.137248	0.0350343	0.130073	0.100785	P47137	YJR096W
ambiguous	0.912978	0.807406	0.974751	0.898378	P47136	BUD4
NA	1.77427	1.8049	1.64706	1.74208	P47135	JSN1
NA	4.63881	4.16327	6.97767	5.25992	P47134	BIR1
ER	34.4184	39.9457	26.4012	33.5884	P47133	EMC2
ambiguous	0.994182	0.620824	0.898298	0.837768	P47130	CSN12
nucleus	3.46869	2.02585	2.04938	2.51464	P53769	CWC24
NA	1.0116	1.03714	1.06355	1.03743	P09064	SUI3
ambiguous	7.15068	10.162	5.33982	7.55083	P53943	AQR1
ambiguous	1.48256	1.36179	1.53332	1.45922	P53942	RNH201
nucleus	1.29826	1.24377	1.42467	1.32223	P53941	IMP4
ambiguous	1.7169	1.70807	1.88602	1.77033	P53940	APJ1
mitochondrion	3.05302	3.28272	2.50748	2.94774	Q02771	PET117
mitochondrion	0.901904	0.639558	0.766268	0.769243	Q02773	RPM2
nucleus	0.905356	0.901488	0.888727	0.898524	Q02775	SLU7
NA	1.28021	1.40288	1.67938	1.45415	P07271|P07271-2	PIF1
nucleus	1.01033	1.05431	1.23217	1.09894	Q12223	RAD59
mitochondrion	2.04304	2.6883	2.79756	2.50963	Q02776	TIM50
NA	1.32085	1.57227	1.44866	1.44726	P39083	RGA1
nucleus	0.43531	0.425172	0.4698	0.443428	P39081	PCF11
NA	3.56738	4.22829	4.29003	4.02857	P43633	ALK1
nucleus	0.731425	1.04463	0.883584	0.886548	P43634	CHA4
ER	36.9355	35.4001	27.1203	33.152	P43636	ALG2
ambiguous	1.30925	1.34866	1.54792	1.40195	P43638	MHP1
NA	1.03907	0.902315	0.853674	0.931685	P43639	CKB1
NA	1.15732	0.767679	0.929676	0.95156	P23337	GSY1
ambiguous	0.560545	0.736242	0.506767	0.601185	P30822	CRM1
ambiguous	0.0606217	0.0838387	0.0982156	0.080892	P06208	LEU4
mitochondrion	0.883755	0.764435	1.64376	1.09732	P00127	QCR6
mitochondrion	1.60392	1.64929	2.03026	1.76116	P00128	QCR7
ambiguous	1.50791	0.585458	0.57981	0.891061	P32357	AAR2
ambiguous	0.422657	0.367518	0.514218	0.434798	P32356	NTH1
ER	43.1223	50.4293	38.7813	44.111	P32353	ERG3
ER	22.3054	21.605	16.4477	20.1194	P32352	ERG2
NA	1.56999	1.60228	1.53878	1.57035	P32351	IMP2'
ambiguous	17.6793	19.4658	19.5915	18.9122	P40107	VRG4
nucleus	0.641634	0.69727	0.784261	0.707722	Q02983	RRN5
mitochondrion	2.00474	2.02596	2.75773	2.26281	Q02981	YPL109C
ambiguous	0.125611	0.106504	0.170351	0.134156	P38840	ARO9
NA	0.717032	0.794123	0.982547	0.831234	P38845	CRP1
ambiguous	32.7575	35.7098	29.1999	32.5557	P36051	MCD4
nucleus	1.89306	2.12693	1.42053	1.81351	P36053	ELF1
mitochondrion	0.235068	0.241043	0.534449	0.336854	P33759	MRPS5
mitochondrion	1.0516	0.813374	1.06525	0.976742	P36056	RSM22
ER	39.596	43.366	34.7705	39.2442	P36057	SRP102
ER	32.9054	44.0653	45.5919	40.8542	P33754	SEC66
ambiguous	1.25332	1.27548	1.11715	1.21532	P33755	NPL4
nucleus	1.60635	1.14834	1.2472	1.33396	P33750	SOF1
mitochondrion	1.24515	1.10557	1.16881	1.17317	P33751	PAD1
NA	0.482822	0.49629	0.371755	0.450289	P33753	TRM2
mitochondrion	3.61635	4.27528	4.29653	4.06272	P38909	CYC2
nucleus	1.47443	1.62866	1.68847	1.59719	P38904	SPP41
nucleus	0.326342	0.2866	0.275644	0.296196	P38902	RPB11
ambiguous	0.900733	1.01724	1.1274	1.01513	P38903	RTS1
ambiguous	0.407835	0.180335	0.229047	0.272406	Q12123	DCS2
mitochondrion	0.620772	0.832687	0.671674	0.708378	Q12122	LYS21
ambiguous	0.554714	0.523917	0.32623	0.468287	Q12125	GET4
nucleus	0.394377	0.168095	0.433284	0.331919	Q12124	MED2
ER	38.1988	42.2478	26.5128	35.6532	P52867	PMT5
ambiguous	0.126173	0.103545	0.176717	0.135478	P47017	LSM1
NA	2.01655	1.85749	1.92935	1.93446	Q06407	RGA2
ambiguous	0.693462	0.796248	1.02218	0.837297	P34909	MOT2
mitochondrion	1.37914	1.86677	2.38426	1.87672	Q06405	ATP17
NA	0.304274	0.44351	0.341615	0.363133	Q03161	YMR099C
ambiguous	2.9712	2.52249	2.8458	2.77983	Q06409	YLR422W
ambiguous	0.414358	0.602788	0.364577	0.460575	Q06408	ARO10
nucleus	1.46185	0.894773	0.851148	1.06926	P38278	BMT2
ER	0.677075	0.560389	0.552913	0.596792	P38272	SHE3
ambiguous	1.4169	1.13041	0.984923	1.17741	P38273	CCZ1
NA	0.275218	0.342085	0.479635	0.365646	P38271	OPY1
ambiguous	0.317852	0.318611	0.382096	0.33952	P38274	HSL7
nucleus	1.79603	2.2247	2.03262	2.01778	P11978	SIR4
NA	1.07425	1.694	1.22155	1.32993	P11972	SST2
ambiguous	0.638347	0.624136	0.552535	0.605006	P06782	SNF1
ambiguous	3.64303	5.37517	4.75565	4.59128	P06780	RHO1
ambiguous	0.729881	0.358001	0.469784	0.519222	P06787	CMD1
nucleus	0.632991	0.715457	0.631482	0.659977	P06786	TOP2
nucleus	0.157458	0.111405	0.0721851	0.113683	P06785	CDC21
NA	0.313706	0.339451	0.181467	0.278208	P0C0X0|Q3E7X9	RPS28B|RPS28A
nucleus	2.26853	2.02248	2.88898	2.39333	Q03290	TFB3
NA	0.0310544	0.0238162	0.0335606	0.0294771	P13663	HOM2
mitochondrion	2.68103	3.38232	3.08569	3.04968	Q06668	OMS1
NA	1.0891	1.02296	0.927466	1.01317	P53272	YGR122W
NA	0.890908	1.60838	1.10517	1.20149	P53274	YGR126W
NA	1.46011	1.57319	1.28265	1.43865	P32502	GCD7
ambiguous	9.17882	11.8023	8.47666	9.81927	P32500	NDC1
NA	0.62506	0.71348	0.569737	0.636092	P32501	GCD6
ambiguous	0.952169	1.21372	0.942879	1.03626	P32504	CBF2
ambiguous	0.13964	0.0474628	0.102578	0.0965602	P32505	NAB2
ambiguous	0.0695429	0.0459494	0.0509143	0.0554688	P34760	TSA1
NA	0.56421	0.526787	0.62734	0.572779	P34761	WHI3
NA	0.299477	0.226764	0.192477	0.239573	Q03835	GRX3
nucleus	0.847074	0.940618	0.951208	0.912967	Q03834	MSH6
nucleus	0.467637	0.446726	0.471534	0.461966	Q03833	GIS1
ambiguous	0.272636	0.24344	0.285736	0.26727	Q08444	NOB1
NA	0.474715	0.686857	0.592763	0.584778	Q08446	SGT1
lipid droplet	9.71597	11.4273	7.57979	9.57436	Q08448	YOR059C
ambiguous	0.550974	0.486248	0.499536	0.512253	P22217	TRX1
nucleus	0.86439	0.952321	0.877106	0.897939	P22216	RAD53
ambiguous	13.3714	24.2642	19.8224	19.1527	P22215	SLY41
ambiguous	20.8241	21.5535	19.9326	20.7701	P22214	SEC22
ambiguous	3.49628	3.88959	3.1709	3.51893	P22213	SLY1
ambiguous	2.54313	2.63988	2.95126	2.71143	P22211	NPR1
nucleus	0.564892	1.22234	0.683881	0.823705	Q03373	DIG2
ambiguous	0.907894	1.00171	1.08834	0.999313	P22219	VPS15
ambiguous	4.58503	5.21925	4.7515	4.85192	Q04119	PPN1
NA	0.087225	0.0574947	0.135406	0.093375	P15454	GUK1
NA	0.976379	0.991692	1.22102	1.06303	Q01477	UBP3
NA	0.555107	0.54923	0.549281	0.551206	Q01476	UBP2
NA	1.2878	1.38863	1.40485	1.36043	P10363	PRI1
ambiguous	0.0294717	0.0256664	0.0530808	0.036073	P00330	ADH1
ambiguous	0.718803	0.777186	0.870723	0.788904	Q12339	UTP23
nucleus	5.82195	5.65473	4.8242	5.43363	Q12334	SCM3
extracellular region	1.00604	0.819701	1.05248	0.959406	Q12335	PST2
vacuole	3.85533	5.07434	5.36493	4.76487	Q12331	YDR262W
nucleus	0.734478	0.982332	1.00995	0.90892	P53201	SWC4
peroxisome	190.487	94.0439	138.377	140.969	P53203	PEX31
nucleus	1.28483	1.1284	1.22287	1.21203	P53204	NMA2
mitochondrion	2.53985	3.43748	2.96164	2.97966	P53206	YGR012W
ambiguous	0.522569	0.480056	0.558476	0.520367	P53207	SNU71
nucleus	1.42796	1.05814	1.49317	1.32642	P0CE41	HAP1
ambiguous	0.57349	0.639216	0.357357	0.523354	P28273	OXP1
ambiguous	4.32132	2.48277	3.01333	3.27247	P38739	WSC4
ambiguous	0.368065	0.386118	0.343631	0.365938	P25298	RNA14
nucleus	0.0725444	0.0514715	0.0609391	0.0616517	P25299	RNA15
NA	0.73989	0.39253	0.363352	0.498591	P25296	CNB1
ambiguous	18.1244	10.9186	11.4189	13.4873	P25297	PHO84
ambiguous	0.545623	0.328272	0.236869	0.370255	P25294	SIS1
ambiguous	0.346362	0.373953	0.351987	0.357434	P25293	NAP1
nucleus	0.506913	0.554575	0.730548	0.597345	Q00916	SNP1
plasma membrane	2.89191	3.88784	2.92138	3.23371	P54003	SUR7
nucleus	0.459629	0.486991	0.42761	0.458076	P54000	SUB1
ambiguous	0.486806	0.412531	0.317026	0.405455	P38732	EFM1
ambiguous	1.30204	1.4718	1.10931	1.29438	P38737	ECM29
mitochondrion	3.01091	3.13922	3.0253	3.05847	Q08822	CIR2
ambiguous	2.47532	4.10567	3.31195	3.29765	P37020	GEF1
ambiguous	0.134457	0.1155	0.196626	0.148861	P34221	PTC3
ambiguous	13.774	15.3377	13.7644	14.292	P34222	PTH2
plasma membrane	3.8891	4.50215	4.67812	4.35646	P34226	SKT5
ambiguous	0.830031	0.835545	0.706109	0.790562	P33299	RPT1
ambiguous	0.650972	0.808534	0.726464	0.728657	P33298	RPT3
NA	2.55442	2.74308	2.90548	2.73433	P38041	BOI1
ambiguous	0.75357	0.512279	0.759056	0.674968	P38042	CDC27
ER	12.9918	13.7635	11.3668	12.7074	P18414	ERD2
ambiguous	12.7267	15.4022	11.2094	13.1128	P18410	SPO7
NA	NA	NA	0.00604192	0.00604192	Q03629	YML079W
nucleus	0.158773	0.074084	0.358518	0.197125	Q03338	PRP3
nucleus	0.406879	0.388414	0.467887	0.42106	Q03330	GCN5
ambiguous	1.89316	1.83542	1.93485	1.88781	Q03337	TRS31
nucleus	0.452816	0.640132	0.80503	0.632659	Q12692	HTZ1
vacuole	10.8058	7.25681	6.12214	8.06157	Q12697	YPK9
nucleus	0.0231535	0.0144169	0.121564	0.0530448	Q03774	TRM82
nucleus	4.4644	4.09079	3.55978	4.03833	P35178	RRP1
ER	26.6565	38.2038	32.3785	32.4129	P35179	SSS1
ER	3.10317	3.28938	2.96666	3.11973	P35176	CPR5
nucleus	1.03133	1.02142	1.14202	1.06493	P35177	SPT7
NA	1.98623	1.6782	1.79799	1.82081	P35172	NTH2
ambiguous	2.8555	5.67753	3.82926	4.12076	P47159	YJR124C
mitochondrion	0.256573	0.160256	0.237309	0.218046	P47150	RSM7
ER	81.8941	127.617	111.274	106.929	P47155	ILM1
ER	26.2222	29.1089	20.2431	25.1914	P47154	STE24
NA	0.450218	0.576161	0.387375	0.471252	P53929	YNL108C
NA	0.480667	0.397612	0.174382	0.350887	P20133	BET2
nucleus	0.310107	0.384745	0.379532	0.358128	P53920	NMA111
ambiguous	0.195357	0.228694	0.373843	0.265965	Q08925	MRN1
vacuole	4.69627	5.34652	5.3547	5.13249	P53925	YNL115C
ambiguous	0.85676	1.20786	0.923377	0.996001	P53924	DMA2
ambiguous	6.06032	6.20127	4.90241	5.72134	P53927	NOP15
NA	0.19496	0.196728	0.14476	0.178816	P46151	MET12
ER	22.7269	28.6623	18.7539	23.381	Q07830	GPI13
nucleus	0.0899273	NA	0.164938	0.127433	P27999	RPB9
ambiguous	0.788094	0.732576	0.647754	0.722808	Q07834	YLL032C
ambiguous	0.793703	0.886827	0.155851	0.612127	Q01662	MAP1
ambiguous	33.3845	42.4064	22.0107	32.6005	P06197	PIS1
nucleus	0.817069	0.810773	0.729584	0.785809	P25847	MSH2
mitochondrion	1.19941	1.36622	1.32154	1.29572	P25846	MSH1
ER	21.4744	20.3606	18.3263	20.0538	P32339	HMX1
nucleus	2.63915	3.12911	3.08656	2.95161	P32338	RME1
vacuole	4.85649	6.21088	4.71238	5.25992	Q04562	TMN2
nucleus	4.60638	4.88626	4.78859	4.76041	Q01080	RPA49
mitochondrion	3.25122	3.77214	3.02693	3.3501	P32331	YMC1
NA	6.91852	8.42425	7.32156	7.55477	P32330	DGR2
ambiguous	0.817835	1.01595	0.917018	0.916933	P32333	MOT1
mitochondrion	3.84042	5.27234	3.83032	4.31436	P32332	OAC1
mitochondrion	0.765988	1.05091	0.849435	0.888778	P32335	MSS51
plasma membrane	5.47097	7.63156	5.8674	6.32331	P32334	MSB2
ambiguous	0.650374	0.869679	0.639692	0.719915	P32337	PSE1
NA	4.8224	5.4195	4.43871	4.89354	P26570	PPZ1
ambiguous	0.861981	1.29366	1.14305	1.09956	P38863	SPC97
ambiguous	1.16827	0.892631	0.881814	0.980904	P38862	ATG7
ambiguous	0.654831	0.800847	0.14622	0.533966	P38861	NMD3
Golgi apparatus	24.5443	28.8066	21.2069	24.8526	P38869	SVP26
ambiguous	0.579659	0.601203	0.379677	0.52018	P22007	RAM1
mitochondrion	1.54354	0.453675	0.723765	0.906992	P36528	MRPL17
ER	41.6107	53.5706	40.0632	45.0815	P36039	EMC3
mitochondrion	0.210947	0.354592	0.459396	0.341645	P36520	MRPL10
mitochondrion	0.421163	0.328063	0.40451	0.384579	P36523	MRPL15
nucleus	0.356843	0.375431	0.0886794	0.273651	P36036	YRA2
ambiguous	0.327207	0.0552548	0.164518	0.182327	P36037	DOA1
mitochondrion	0.436405	0.259935	0.537664	0.411335	P36526	MRPL27
mitochondrion	0.345665	0.150606	0.400994	0.299088	P36527	MRPL28
nucleus	0.663907	0.703257	0.687096	0.684753	Q12102	CFT2
NA	1.30738	1.46668	1.09788	1.29065	Q12100	RTK1
ambiguous	0.0363397	0.0417294	0.0482824	0.0421172	Q12109	WRS1
ambiguous	0.92745	1.00775	0.98047	0.97189	Q12108	RTC5
ambiguous	0.255482	0.289692	0.258592	0.267922	P15108	HSC82
NA	0.447917	0.704662	0.550013	0.567531	P22470	SAN1
NA	21.1975	24.6822	21.7293	22.5363	P47042	IKS1
nucleus	0.761808	1.0315	0.891949	0.895086	Q12432	EAF3
ambiguous	0.658159	0.752358	0.239063	0.54986	P38788	SSZ1
nucleus	3.02806	3.51241	2.78841	3.10963	P38789	SSF1
nucleus	0.414847	0.0637515	0.141895	0.206831	P38782	MED6
mitochondrion	0.260724	0.261478	0.134406	0.218869	P38783	FYV4
nucleus	0.679568	0.847324	0.73028	0.752391	P38781	RSC30
nucleus	0.50262	0.369527	0.711231	0.527793	P38786	RPP1
NA	0.065934	0.02271	0.128825	0.0724897	P38787	PAN5
ambiguous	1.05215	1.31168	1.09741	1.15375	G5EBL3	sdc-2
NA	0.345603	0.402501	0.151674	0.299926	P0C0V8|Q3E754	RPS21A|RPS21B
NA	0.694004	0.64543	0.282467	0.540634	P0C0W9|Q3E757	RPL11A|RPL11B
plasma membrane	3.90752	6.45383	4.73431	5.03189	Q3E756	YBL029C-A
ER	30.0493	35.4284	30.0314	31.8364	Q03103	ERO1
ambiguous	0.300397	0.329828	0.274351	0.301525	Q03102	YML131W
NA	37.2778	25.8337	29.7901	30.9672	Q03104	MSC1
mitochondrion	0.255614	0.264778	0.270847	0.263746	P11914	MAS2
nucleus	1.01328	0.952184	1.13192	1.03246	P52960	PIP2
ambiguous	1.06295	1.26315	1.10702	1.14437	P29295	HRR25
ambiguous	3.68187	4.48654	4.00632	4.05824	P40527	NEO1
NA	0.128409	0.0766852	0.170278	0.125124	Q3E7Z5	YIL002W-A
NA	0.261495	0.435842	0.80268	0.500006	P40523	YIL055C
ambiguous	0.419555	0.471668	0.80497	0.565398	P40529	AGE2
plasma membrane	6.67764	8.59809	7.03713	7.43762	P40528	SYG1
plasma membrane	3.18087	3.81297	3.59924	3.53103	Q06689	YLR413W
ambiguous	1.88178	1.30558	1.44185	1.54307	Q06688	BER1
ambiguous	0.563423	0.625859	0.542818	0.577367	Q06685	VIP1
ambiguous	29.3053	37.7264	28.9184	31.9834	Q06681	YSP2
ambiguous	1.16277	1.43003	0.892769	1.16186	Q06680	YCG1
ambiguous	0.169082	0.294333	0.234387	0.232601	Q06682	UBX5
NA	0.619018	0.630081	1.13713	0.795409	Q3E835	MHF1
NA	40.8486	48.787	32.1416	40.5924	P38256	YBR096W
plasma membrane	53.8955	66.52	49.6291	56.6815	P38250	IST2
ambiguous	0.253463	0.170209	0.226509	0.216727	Q08686	TUM1
nucleus	1.13158	0.911068	0.935954	0.992866	Q08685	CLP1
NA	0.375138	0.440671	0.363484	0.393098	P32528	DUR1,2
nucleus	0.621321	0.517329	0.519159	0.552603	P32529	RPA12
mitochondrion	2.23166	3.83307	2.5207	2.86181	P32839	BCS1
ambiguous	1.97436	2.25572	2.19207	2.14072	P32525	ECM25
nucleus	0.407338	0.389516	0.394945	0.397267	P32832	NPL6
nucleus	0.892524	1.09519	0.998614	0.995442	P32833	ORC2
NA	0.414543	0.541476	0.559707	0.505242	P32831	NGR1
mitochondrion	0.502997	0.93698	1.22802	0.889333	P31334	MRPL9
Golgi apparatus	7.85445	7.99473	7.27485	7.70801	P51996	YPT32
ambiguous	0.161251	0.114269	0.169923	0.148481	P24521	ERG8
mitochondrion	0.245777	0.158713	0.40061	0.268367	P51998	YML6
ambiguous	1.34325	1.53423	1.21807	1.36518	Q12486	YOR131C
mitochondrion	2.60391	3.30602	2.67765	2.86253	Q12482	AGC1
mitochondrion	0.351766	0.33147	0.361579	0.348272	Q12480	AIM45
nucleus	2.73451	4.29954	3.93806	3.65737	Q12481	RRP36
NA	0.17048	0.289955	0.225072	0.228502	P21734	UBC1
nucleus	0.258385	0.0379158	0.193019	0.163107	Q12488	PSF1
nucleus	0.903595	0.816433	0.90942	0.876483	P32788	YBL010C
NA	1.22585	1.87013	1.83331	1.6431	P32789	ALK2
nucleus	0.697949	0.611163	0.649948	0.65302	P22276	RET1
nucleus	0.393343	0.207614	0.205512	0.268823	P32783	ABD1
ER	28.8856	30.4308	25.1382	28.1515	P32784	SCT1
ambiguous	0.729764	0.689343	0.791698	0.736935	P32785	FMT1
ambiguous	0.300978	0.266174	0.149305	0.238819	Q04179	URH1
plasma membrane	6.64785	8.8199	6.77367	7.41381	P53049	YOR1
ambiguous	0.979935	0.84406	0.321973	0.715323	Q04170	YDR391C
NA	0.9928	1.17383	1.10689	1.09117	P53044	UFD1
mitochondrion	2.32568	2.17991	2.16984	2.22514	Q04172	SHE9
ambiguous	0.661551	0.725947	0.558286	0.648595	Q04175	SXM1
nucleus	0.0925204	0.101956	0.107199	0.100559	P53043	PPT1
nucleus	0.813546	1.03372	0.777649	0.874973	P53040	TAF6
ambiguous	0.614254	0.780626	0.669696	0.688192	Q05881	YLR287C
ambiguous	0.0450416	0.0443087	0.0464459	0.0452654	P00358	TDH2
ambiguous	0.189927	0.216601	0.123597	0.176708	P00359	TDH3
mitochondrion	0.0859804	0.11835	0.134639	0.11299	P53598	LSC1
NA	1.21394	1.44339	1.3468	1.33471	P53599	SSK2
mitochondrion	0.19321	0.0847433	0.166961	0.148305	P46367	ALD4
ambiguous	12.3235	14.0776	13.3612	13.2541	P53262	VOA1
nucleus	5.48881	5.43806	5.2336	5.38682	P53261	NOP7
mitochondrion	0.882669	1.36359	1.68889	1.31172	P53266	SHY1
ambiguous	0.103428	0.114097	0.298087	0.171871	P53267	DAM1
NA	0.531042	0.492106	0.485176	0.502775	P53265	YGR111W
ambiguous	1.1811	1.59812	1.36942	1.38288	P12688	YPK1
ambiguous	1.59068	1.06909	1.51711	1.39229	Q05080	HOF1
NA	1.21254	0.782558	0.892906	0.962669	Q99296	YLR149C
mitochondrion	4.03698	3.48145	3.07994	3.53279	Q99297	ODC2
ambiguous	4.20328	4.83333	4.66842	4.56834	Q99299	AIM44
mitochondrion	0.552676	0.618208	0.697442	0.622776	P28834	IDH1
NA	0.380542	0.23516	0.235358	0.283687	P27472	GSY2
mitochondrion	1.14467	0.897706	1.10935	1.05057	P10834	PET54
mitochondrion	27.3614	30.8043	22.2395	26.8018	P42840	YNL320W
ambiguous	0.595819	0.726466	0.540017	0.620767	P42842	EMW1
ambiguous	0.231094	0.196622	0.374329	0.267348	P42843	SKP2
ambiguous	0.108286	0.25243	0.398052	0.252923	P42845	STB1
mitochondrion	0.189919	0.216994	0.700727	0.369213	P42847	MRPS18
mitochondrion	0.712712	0.778547	0.269368	0.586876	P12695	LAT1
ambiguous	10.6547	13.5327	8.95982	11.0491	P50108	MNN10
ambiguous	0.36921	0.351687	0.500647	0.407181	P50109	PSP2
nucleus	1.2351	0.503464	1.04659	0.928385	P50102	UBP8
ambiguous	0.281588	0.305204	0.322995	0.303262	P50101	UBP15
nucleus	0.716807	0.523278	0.615759	0.618615	P50106	RPA14
NA	0.649446	0.702783	0.610561	0.654263	P50107	GLO1
nucleus	0.5444	0.65107	0.682782	0.626084	P50105	TAF4
ambiguous	0.513606	0.505614	0.566078	0.528433	P22803	TRX2
Golgi apparatus	7.62954	9.44328	7.64039	8.23774	P38069	MNN2
NA	4.11405	5.4567	4.03146	4.53407	P38068	GRX7
ambiguous	4.97655	7.19026	4.4841	5.55031	P19807	HNM1
ambiguous	0.133552	0.267393	0.152976	0.18464	P38063	PRS4
ambiguous	0.802699	0.496074	0.76327	0.687348	P38061	RPL32
NA	0.343725	0.271909	0.412588	0.342741	P38066	RIB1
plasma membrane	3.36658	3.04068	2.93683	3.1147	P38065	APL3
mitochondrion	0.831908	0.966828	1.05414	0.950958	P38064	MRPL16
ambiguous	0.159353	0.170359	0.151477	0.160396	Q06146	YLR257W
Golgi apparatus	3.92425	4.57609	3.42819	3.97618	Q06147	LCB5
ambiguous	0.581044	0.70103	0.523325	0.601799	Q06142	KAP95
mitochondrion	4.45297	7.06762	4.8737	5.46476	Q06143	DIC1
ambiguous	5.82279	6.50035	7.40982	6.57765	P13259	PCT1
ambiguous	25.8074	24.07	19.6104	23.1626	Q03648	YMR209C
NA	6.88448	6.7103	4.95325	6.18268	Q03649	YMR210W
ambiguous	3.20924	3.63337	3.57386	3.47216	Q12355	PST1
plasma membrane	8.66469	11.8885	10.6066	10.3866	Q12675	DNF2
Golgi apparatus	9.92172	11.5612	9.50093	10.3279	Q12674	DNF3
NA	0.961216	0.806609	0.795145	0.854323	P47173	YJR142W
nucleus	1.0303	1.00801	0.957991	0.998767	P47171	HIR3
vacuole	2.80612	3.18757	3.28602	3.09323	P47170	IML1
ambiguous	0.324529	0.382284	0.337758	0.34819	P47176	BAT2
ambiguous	2.2139	1.51948	1.50987	1.74775	P47175	HMS2
Golgi apparatus	0.648015	0.783069	0.737744	0.722943	Q06336	GGA1
Golgi apparatus	5.49656	6.22665	5.69537	5.80619	P27810	KTR1
ambiguous	0.719766	0.304429	0.521713	0.515303	O14455	RPL36B
nucleus	1.07269	0.615793	0.88198	0.856819	Q08096	RCL1
ambiguous	0.488236	0.444035	0.22306	0.38511	P35844	KES1
ambiguous	5.72379	5.56585	4.59609	5.29525	P35845	SWH1
nucleus	0.91714	0.839789	0.960635	0.905855	P53165	SGF73
extracellular region	2.52776	3.18782	3.40431	3.03996	Q03655	GAS3
ambiguous	0.832425	0.780541	0.80519	0.806052	Q03654	CEF1
mitochondrion	0.183816	0.125843	0.210183	0.173281	P53163	MNP1
nucleus	0.499266	0.11126	0.23839	0.282972	Q05949	BUR2
ambiguous	0.650914	0.736471	0.420652	0.602679	Q05948	YLR225C
nucleus	1.32354	0.955498	1.05316	1.11073	Q05946	UTP13
nucleus	3.30986	3.52822	3.50367	3.44725	Q05942	RSA3
ambiguous	0.601454	0.792312	0.876253	0.756673	P05453	SUP35
ambiguous	24.5875	36.5092	38.1286	33.0751	P53903	PGA2
NA	NA	NA	0.0218555	0.0218555	P53900	GIM3
ambiguous	0.228518	0.18925	0.239203	0.21899	P53905	LSM7
ambiguous	0.41796	0.382371	0.474545	0.424959	P53904	ALF1
NA	1.38673	1.2307	1.43803	1.35182	P06243	CDC7
ambiguous	0.0968472	0.100562	0.416359	0.20459	P53909	AAH1
ambiguous	0.224394	0.286339	0.371152	0.293962	P06244	TPK1
NA	0.50437	0.549837	0.936685	0.663631	P06245	TPK2
ambiguous	0.568341	0.733821	0.879016	0.72706	P32644	ECM32
ambiguous	0.580138	0.573407	0.188384	0.44731	P32316	ACH1
ambiguous	0.27324	0.140039	0.19994	0.204406	P32643	TMT1
NA	0.828596	0.545994	0.643234	0.672608	P32642	GRX4
ambiguous	5.46649	6.3199	5.23541	5.67393	P32319	PEP1
ambiguous	1.12147	1.07086	0.909032	1.03379	P41812	POP1
ambiguous	0.59974	0.535374	0.587481	0.574198	P41813	FKH2
ambiguous	1.43569	1.50467	1.10614	1.34883	P41810	SEC26
ambiguous	0.810765	0.768936	0.617689	0.732463	P41811	SEC27
nucleus	2.70076	2.13263	1.95968	2.26436	Q04545	TDA9
nucleus	0.277875	0.21228	0.257684	0.24928	P41814	GCD10
ambiguous	11.4371	18.0351	12.5535	14.0086	P41815	BAP3
NA	0.0243738	0.00900951	0.0974869	0.0436234	P41818	GLC8
ambiguous	0.141633	0.20432	0.28729	0.211081	P41819	DIM1
nucleus	0.665276	0.635832	0.67413	0.658412	P38889	SKN7
ER	15.4557	18.2671	16.0147	16.5792	P38888	MNL1
ER	11.629	13.6305	11.015	12.0915	P22023	KRE5
mitochondrion	2.56859	2.41074	2.7029	2.56074	P38885	AIM46
mitochondrion	2.20881	2.44067	2.80233	2.48394	P38884	AIM18
vacuole	1.46439	1.55879	1.30962	1.44427	P38887	YHR202W
NA	0.210307	0.288018	0.278378	0.258901	P38886	RPN10
nucleus	10.6882	12.8922	11.3685	11.6497	P38881	NVJ1
nucleus	0.353102	0.402764	0.533368	0.429745	P38883	RIX1
nucleus	1.3231	1.0817	1.16582	1.19021	P38882	UTP9
ambiguous	0.471389	0.50785	0.524678	0.501305	Q04739	GAL83
mitochondrion	1.49446	1.90574	1.15837	1.51952	P40159	YNL208W
vacuole	15.4659	14.8962	11.5419	13.968	P53947	YNL058C
ER	21.3709	17.8711	18.3859	19.2093	Q02159	UBC7
NA	0.129538	0.435653	0.22164	0.262277	P04911|P04912	HTA1|HTA2
ambiguous	0.156252	0.128162	0.108016	0.13081	P25555	GBP2
nucleus	0.306265	0.308453	0.433201	0.349306	P25554	SGF29
NA	0.464872	0.541378	0.552787	0.519679	P25559	DCC1
NA	1.68964	1.78058	1.79962	1.75661	P25558	BUD3
plasma membrane	2.99649	3.84979	2.96027	3.26885	P36015	YKT6
ER	12.3789	14.229	10.6755	12.4278	P36016	LHS1
ambiguous	6.06272	5.92127	5.00686	5.66361	P36017	VPS21
ambiguous	0.357186	0.224937	0.08779	0.223304	P36010	YNK1
mitochondrion	0.190262	0.0775327	0.175749	0.147848	P36013	MAE1
ambiguous	3.0442	3.31431	3.36277	3.24042	P36018	YPT52
ambiguous	0.324652	0.393587	0.420242	0.379493	Q3E772	YGR169C-A
ambiguous	2.74399	4.01218	3.61328	3.45648	Q3E776	YBR255C-A
ambiguous	0.615545	0.364633	0.467691	0.482623	Q06449	PIN3
ambiguous	0.661989	0.73094	0.570526	0.654485	Q06338	BCP1
nucleus	1.22017	1.29254	1.2324	1.24837	Q06337	EAF1
NA	1.19508	0.25688	0.506726	0.652895	Q06440	CRN1
nucleus	0.569242	0.695802	0.590026	0.618357	Q03124	RSC9
nucleus	0.530829	0.35532	0.364278	0.416809	P11938	RAP1
ambiguous	5.96976	5.73444	5.04	5.5814	P40509	SEC28
mitochondrion	2.66739	3.25312	3.21439	3.04497	P40508	YIL077C
ambiguous	0.546316	0.640198	0.507852	0.564789	P40507	AIR1
ambiguous	1.70218	1.84857	1.07218	1.54098	P40506	CAB2
nucleus	0.228416	0.505869	0.479058	0.404448	P40505	SDS3
ambiguous	10.2898	11.912	10.3093	10.837	P40504	KTR7
mitochondrion	7.26462	5.06156	6.73228	6.35282	P40502	AIM19
vacuole	4.05017	3.155	3.26052	3.48856	P40501	AVT7
NA	1.48282	1.80916	1.78727	1.69309	P08964	MYO1
ambiguous	0.231572	0.198272	0.128183	0.186009	P31688	TPS2
ambiguous	0.0427971	0.0557901	0.0988143	0.0658005	P38986	ASP1
ambiguous	1.2051	1.13591	1.11978	1.1536	Q03786	YDR248C
ambiguous	1.75096	1.61339	2.11648	1.82694	Q03784	TRS23
ambiguous	0.883527	1.05615	1.01654	0.985406	Q03780	YDR239C
ambiguous	2.04589	1.11695	1.07255	1.4118	Q04377	LCD1
ambiguous	5.54417	4.86454	4.10041	4.83637	Q04373	PUF6
NA	0.0808283	0.0245424	0.120686	0.0753521	Q04371	YMR027W
ambiguous	10.1143	11.1377	9.17517	10.1424	P39107	MNN9
Golgi apparatus	5.96	8.12196	6.17557	6.75251	P39106	MNN1
plasma membrane	3.61594	4.29796	4.59033	4.16808	P39105	PLB1
nucleus	0.670314	0.682947	0.644468	0.66591	P39104	PIK1
mitochondrion	2.54764	2.05444	2.66903	2.4237	P39103	COX14
mitochondrion	3.22626	4.50067	3.47463	3.73385	P39102	XDJ1
NA	0.209465	0.232988	0.428635	0.290362	P39101	CAJ1
nucleus	0.684496	0.72005	1.01151	0.805353	P40339	RFC4
mitochondrion	6.38031	7.68469	9.68369	7.91623	Q3E6R5	YDR381C-A
ambiguous	5.02499	5.65972	4.67994	5.12155	P38913	FAD1
ambiguous	0.595662	0.82392	0.990303	0.803295	P02406	RPL28
ambiguous	0.353689	0.117447	0.0651213	0.178753	P02400	RPP2B
ambiguous	34.6813	33.5215	24.0067	30.7365	P17898	CPT1
ambiguous	0.0432165	0.032633	0.155796	0.077215	P17891	CLC1
nucleus	0.235146	0.22133	0.30695	0.254476	P17890	RPC31
nucleus	20.0613	22.064	20.6559	20.927	P53062	BRR6
nucleus	0.465738	0.33212	0.367743	0.388533	P53063	RAI1
nucleus	0.583691	0.653959	0.920651	0.719434	P53064	RTF1
NA	0.505493	0.224587	0.234034	0.321371	P53066	YGL242C
ambiguous	0.814669	0.975189	0.516268	0.768709	P53067	KAP114
mitochondrion	0.0572299	0.0271716	0.071809	0.0520701	P38910	HSP10
NA	0.850403	1.12166	1.04729	1.00645	P53244	ART5
plasma membrane	6.95651	8.61544	8.94425	8.17206	P53241	VHT1
ER	23.6205	30.1596	23.3798	25.72	Q04969	SPC2
peroxisome	2.63901	3.44844	3.14661	3.07802	P53248	PEX8
nucleus	1.67489	1.62645	1.61482	1.63872	P23250	RPI1
NA	0.229119	0.205238	0.180218	0.204858	P23254	TKL1
nucleus	0.829336	0.817303	1.01204	0.886228	P23255	TAF2
NA	1.18953	1.06285	1.02635	1.09291	P20049	TYR1
ambiguous	0.298659	0.210615	0.400625	0.303299	Q12179	YPL245W
NA	0.731759	0.923928	0.889251	0.848313	Q04372	TAP42
vacuole	3.42654	4.17989	3.30934	3.63859	P39109	YCF1
ambiguous	0.388705	0.371001	0.154808	0.304838	P25359	RRP43
ambiguous	6.68516	8.55827	7.11144	7.45162	P36224	JNM1
mitochondrion	0.208143	NA	0.290742	0.249442	P87108	TIM10
NA	0.502079	0.4633	0.33976	0.435046	P0CX39|P0CX40	RPS8A|RPS8B
ambiguous	0.590116	0.872576	0.918728	0.793807	P54730	UBX4
ambiguous	3.40378	3.77032	3.72845	3.63418	P11491	PHO8
ambiguous	0.409474	0.326403	0.237404	0.324427	P42826	XKS1
NA	0.360496	0.316075	0.493519	0.39003	Q04740	RNH1
ambiguous	55.2311	62.6482	43.753	53.8774	P40970	LCB2
nucleus	1.19792	1.27228	1.08596	1.18539	P40971	LYS14
ambiguous	0.604369	0.494718	0.915501	0.671529	P53901	INN1
ambiguous	40.4535	41.439	35.5598	39.1508	Q06833	YPR091C
ambiguous	1.76965	2.11833	2.11097	1.99965	Q06836	SYT1
nucleus	0.708942	1.01638	1.02498	0.916769	Q06835	RDS3
mitochondrion	3.12318	2.70836	1.9268	2.58612	Q06839	YPR097W
ambiguous	0.412398	0.55584	0.469899	0.479379	P50896	PSP1
ambiguous	4.85152	5.81388	4.64309	5.10283	P25353	NPP1
nucleus	0.479905	0.62238	0.595496	0.565927	Q06168	SFH1
peroxisome	62.3436	57.9217	49.2274	56.4976	Q06169	PEX30
Golgi apparatus	1.59036	2.12935	1.85508	1.85826	Q03660	TRS130
nucleus	13.4617	14.3624	13.251	13.6917	Q03661	ESC1
NA	0.107741	0.0797868	0.165429	0.117652	P07263-2	HTS1
NA	0.407861	0.397473	0.377415	0.39425	P20486	CKS1
ER	24.5495	26.8033	21.9263	24.4264	P25358	ELO2
NA	5.83058	6.93958	7.57243	6.78086	P15565|P15565-2	TRM1
ER	30.1845	31.4436	24.2406	28.6229	P47190	PMT3
ambiguous	0.3965	0.101923	0.210551	0.236325	P34087	RPB7
ambiguous	10.093	11.3364	7.66911	9.69949	P25087	ERG6
ambiguous	1.38534	1.49511	1.45393	1.44479	P35688	LRG1
ambiguous	0.494251	0.407399	0.343338	0.414996	P15496	IDI1
ambiguous	0.400827	0.551572	0.491522	0.481307	P24280	SEC14
nucleus	0.569312	0.758698	0.738822	0.688944	P20676	NUP1
mitochondrion	2.0936	1.93885	2.17578	2.06941	Q12233	ATP20
ambiguous	0.038675	0.0269648	0.0774634	0.047701	P00498	HIS1
ambiguous	1.22113	1.28221	1.44409	1.31581	P23394	PRP28
ambiguous	5.5436	7.57044	6.4803	6.53145	Q05924	DCR2
ambiguous	0.796707	0.322554	0.761839	0.627034	Q05926	GRX8
NA	0.69082	0.761663	0.674723	0.709069	P32481	GCD11
nucleus	0.811821	0.719866	0.988165	0.839951	P32480	HIR2
ambiguous	7.21885	8.75219	6.16809	7.37971	P32487	LYP1
Golgi apparatus	8.90025	11.3459	8.92112	9.72242	P32486	KRE6
ambiguous	0.884684	0.958923	0.652707	0.832105	P32485	HOG1
NA	0.0645176	0.0321643	0.0937477	0.0634765	P17423	THR1
NA	5.04138	5.83936	5.55853	5.47976	Q04033	YDR415C
ambiguous	8.69336	10.402	7.51655	8.87064	P32660	DNF1
ER	11.4702	14.4345	10.7523	12.219	P41834	UFE1
NA	0.362684	0.169797	0.227918	0.253466	P41835	THI6
ambiguous	4.94111	4.73718	4.1148	4.5977	P41832	BNI1
NA	0.326235	0.233816	0.347535	0.302528	Q02256	YVH1
extracellular region	0.220822	0.125935	0.314891	0.220549	P00635	PHO5
plasma membrane	4.17498	2.37386	3.71999	3.42294	P19657	PMA2
nucleus	0.836864	1.14641	1.006	0.996426	P19659	GAL11
ambiguous	2.29159	1.82033	1.61827	1.91006	P19658	EXO70
Golgi apparatus	5.13639	8.20646	5.17171	6.17152	P40071	TMN3
nucleus	0.118532	0.0943461	0.14609	0.119656	O13539	THP2
mitochondrion	0.287893	0.184973	0.228379	0.233748	P49367	LYS4
NA	0.552347	0.454264	0.599758	0.535456	P40449	YIL161W
nucleus	0.574389	0.20383	0.503585	0.427268	P41696	AZF1
NA	1.427	1.75673	1.33998	1.5079	P41697	BUD6
NA	0.80301	1.04789	0.920081	0.92366	P25579	LRE1
ambiguous	0.469494	0.643702	0.49171	0.534969	P25576	POF1
ER	36.4818	45.6102	33.566	38.5527	P25574	EMC1
mitochondrion	2.20194	3.0022	2.62802	2.61072	P25573	MGR1
ambiguous	0.862071	0.841977	0.810645	0.838231	Q06315	SKG3
ambiguous	31.621	23.999	16.6351	24.0851	P53845	YIF1
ambiguous	5.11229	6.33413	7.92329	6.45657	P40563	AIM21
nucleus	1.14383	1.49429	1.12818	1.25543	P40562	MPH1
ambiguous	7.26445	9.05102	10.1251	8.81351	P40564	DJP1
ambiguous	1.3621	1.33133	1.33651	1.34331	P38748	ETP1
ambiguous	0.472231	0.369073	0.427832	0.423045	P38749	YAP3
mitochondrion	1.00015	0.743679	0.627564	0.790465	P38746	YLF2
NA	0.395097	0.265913	0.0189468	0.226652	P38747	OTU2
NA	1.02108	1.41424	1.20124	1.21219	P38744	YHL018W
Golgi apparatus	2.52679	3.01498	2.10947	2.55041	P38745	YHL017W
vacuole	2.68351	3.29413	3.47336	3.15033	P38742	NPR3
nucleus	1.29748	1.37358	1.55629	1.40912	P31115	DEG1
NA	0.108536	0.118516	0.183143	0.136732	P31116	HOM6
ambiguous	0.122386	0.0896654	0.1252	0.112417	Q08647	PUS7
ambiguous	0.733084	0.725272	0.52948	0.662612	Q08645	MET7
ambiguous	1.17882	1.48018	1.46234	1.37378	P53843	IST1
ambiguous	1.11272	1.10473	1.59442	1.27062	Q08641	ABP140
NA	0.9048	1.09497	0.799451	0.933073	Q08649	ESA1
ER	17.6693	16.1593	12.7564	15.5283	P38298	YPC1
nucleus	1.53098	1.81689	1.69487	1.68091	Q00416	SEN1
ER	42.2572	41.761	28.12	37.3794	P29704	ERG9
NA	19.1928	18.8118	15.8438	17.9495	P38295	EHT1
mitochondrion	2.62496	2.86022	2.47927	2.65482	P38297	FZO1
ambiguous	0.525902	0.45587	0.185741	0.389171	Q04311	VMS1
ambiguous	1.06506	1.14881	1.13416	1.11601	P31378	NTG1
NA	0.844837	0.715357	0.810555	0.79025	Q03508	YMR265C
nucleus	0.799248	0.656078	0.957586	0.804304	P47037	SMC3
nucleus	4.7195	6.14392	6.53521	5.79954	P47035	NET1
NA	1.56446	1.46418	1.60977	1.54614	P47030	TAX4
ambiguous	1.13663	1.15698	1.34591	1.21317	P47031	IML2
ambiguous	0.566679	0.519483	0.536526	0.540896	P47039	BNA3
ER	11.1765	12.34	8.08919	10.5352	P53008	CWH41
NA	1.1779	1.34092	1.47091	1.32991	P53009	SCY1
ambiguous	1.29782	1.58692	1.36347	1.41607	P32873	BEM3
mitochondrion	0.644511	0.432502	0.890305	0.655773	P32874	HFA1
mitochondrion	0.356347	0.425777	0.515633	0.432585	P32875	LIP5
ambiguous	15.0237	14.191	12.473	13.8959	Q05040	FAR8
ambiguous	7.98573	9.7591	7.19427	8.31303	Q08760	RAX1
ambiguous	2.34538	2.44404	1.93437	2.24126	P23643	VPS3
ambiguous	14.9819	15.578	15.0846	15.2148	P23642	VAN1
mitochondrion	3.23735	3.71288	3.12034	3.35686	P23641	MIR1
mitochondrion	2.52572	3.11573	2.66725	2.76957	P23644	TOM40
NA	0.545535	0.588581	0.313163	0.482426	P0CX35|P0CX36	RPS4A|RPS4B
NA	1.13706	1.17136	1.82784	1.37875	P0CX33|P0CX34	RPS30A|RPS30B
NA	0.400483	0.361293	0.482489	0.414755	P0CX31|P0CX32	RPS24A|RPS24B
NA	0.472836	0.392274	0.523037	0.462716	P0CX29|P0CX30	RPS23A|RPS23B
NA	0.559909	0.7681	0.815598	0.714536	P0CX37|P0CX38	RPS6A|RPS6B
nucleus	1.88105	2.97916	2.83546	2.56522	P40956	GTS1
nucleus	0.451025	0.437867	0.543434	0.477442	P40957	MAD1
nucleus	1.96847	2.34472	1.39233	1.90184	P40958	MAD2
ambiguous	0.375587	0.427909	0.37536	0.392952	P40959	MVP1
ambiguous	1.19056	1.44761	1.60572	1.41463	Q12280	IQG1
mitochondrion	5.80981	6.46489	6.41982	6.2315	P07255	COX9
ambiguous	0.290184	0.333293	0.145866	0.256448	Q12285	MDY2
mitochondrion	0.929706	1.06134	1.06252	1.01785	P07251	ATP1
ambiguous	0.338681	0.576657	0.340546	0.418628	Q12288	YLR126C
ambiguous	0.178748	0.23585	0.185896	0.200164	P07258	CPA1
ambiguous	1.34781	1.39156	1.06085	1.26674	P07259	URA2
ambiguous	3.24615	4.24791	4.3488	3.94762	Q06815	MRL1
ambiguous	0.427705	0.155094	0.209089	0.263963	Q06817	GRS2
ambiguous	5.77692	6.01271	6.01099	5.93354	Q06810	OPY2
mitochondrion	2.94602	3.46289	3.34216	3.25036	P19516	COX11
nucleus	0.264899	0.210453	0.252743	0.242698	P38996	NAB3
nucleus	0.525062	0.423219	0.598986	0.515756	Q12753	HAA1
ambiguous	0.971573	1.12413	1.20307	1.09959	Q12751	RTP1
ambiguous	0.194733	0.176429	0.210857	0.194006	P22515	UBA1
ambiguous	1.18864	1.30234	1.11428	1.20175	Q12754	RRP12
NA	0.677897	0.631594	0.6434	0.650963	P22517	CMK2
ambiguous	0.507002	0.461854	0.444506	0.47112	P09959	SWI6
mitochondrion	0.355713	0.384118	0.346537	0.362123	P09950	HEM1
ambiguous	2.04278	2.18587	2.3388	2.18915	Q06108	RGC1
nucleus	0.297996	0.382673	0.572112	0.417594	Q06102	YTH1
NA	0.563233	0.646438	0.450541	0.553404	Q06103	RPN7
nucleus	0.266718	0.331728	0.31781	0.305418	Q06106	MRD1
ER	41.621	42.8177	36.6658	40.3682	Q06107	YPR114W
ambiguous	3.29192	3.9919	3.33203	3.53862	Q06104	YPR109W
nucleus	0.572599	0.554662	0.526291	0.551184	P32910	RPC34
mitochondrion	0.375214	0.947517	0.319087	0.547273	P38175	MRP21
ambiguous	0.681193	0.690519	0.430737	0.600816	P38174	MAP2
NA	20.2515	21.3182	16.1571	19.2423	P38177	YBL086C
vacuole	5.47403	5.13716	4.27208	4.96109	P38176	AVT5
ambiguous	0.651817	0.550708	0.688032	0.630185	P38170	BRN1
ER	20.9172	22.3336	16.8791	20.0433	P38179	ALG3
ambiguous	0.123807	0.0992073	0.192676	0.138563	P03965	CPA2
ambiguous	1.24445	1.98155	1.18606	1.47068	P08153	SWI5
ambiguous	1.06744	1.07107	0.728144	0.955552	P17442	PHO81
ambiguous	0.0558114	0.076574	0.102337	0.0782409	P32469	DPH5
ambiguous	0.488994	0.401976	0.628164	0.506378	P32468	CDC12
ambiguous	3.70978	5.35511	4.54246	4.53578	P32465	HXT1
NA	1.23816	1.04019	1.3299	1.20275	P32464	HYM1
plasma membrane	4.82773	4.04496	4.42713	4.43327	P32467	HXT4
ambiguous	3.58082	4.77881	3.53361	3.96441	P32466	HXT3
ambiguous	0.536481	0.571252	0.462022	0.523251	P32461	DPH2
mitochondrion	0.330872	0.220057	0.299702	0.283544	P32463	ACP1
ambiguous	21.342	28.4249	25.3343	25.0337	P32462	ERG24
ambiguous	1.19491	1.35764	0.701508	1.08468	P53727	BUD17
mitochondrion	5.74547	6.2462	5.29384	5.76184	P07143	CYT1
vacuole	2.20216	1.36446	1.29944	1.62202	P32609	PEP7
NA	0.378383	0.32859	0.342742	0.349905	P32608	RTG2
nucleus	3.51977	4.01434	4.05026	3.86146	Q04500	UTP14
ambiguous	1.0962	1.42605	0.985011	1.16909	Q04053	SNX41
NA	1.71562	1.63205	1.76578	1.70448	P32601	DSS4
ambiguous	2.76935	3.46009	3.02719	3.08554	P32600	TOR2
mitochondrion	0.664044	0.471097	0.963321	0.699487	P22354	MRPL20
ambiguous	1.64356	1.54289	2.59085	1.92577	P32602	SEC17
nucleus	0.792419	0.428185	0.911627	0.710743	P32605	MUD1
mitochondrion	0.964198	1.06874	1.66576	1.2329	P22353	MRPL8
ambiguous	0.539761	0.468725	1.04434	0.684277	P24000	RPL24B
nucleus	0.730394	0.787788	0.912644	0.810275	Q05900	YHC1
ambiguous	0.314594	0.317675	0.278515	0.303595	P21524	RNR1
ambiguous	0.207476	0.0687525	0.142039	0.139422	Q05905	HRI1
ambiguous	0.353419	0.27932	0.27278	0.30184	Q02908	ELP3
NA	4.99638	5.70904	5.70831	5.47124	P53728	CPR8
Golgi apparatus	2.44666	2.0671	1.43652	1.98343	P53633	YIP3
nucleus	0.897762	0.800763	0.843806	0.847443	P53632	PAP2
ER	3.84909	4.06832	3.40266	3.77336	P16151	ERD1
ER	48.7904	47.7298	44.4305	46.9836	P1707_RE	P1707_RE
ambiguous	0.532458	0.813902	0.711578	0.685979	Q05672	RBS1
ambiguous	2.90944	4.60383	3.58469	3.69932	P23585	HXT2
ambiguous	0.630927	0.604445	0.41231	0.549227	P40893	REE1
plasma membrane	6.01687	9.04117	4.30242	6.45349	P40897	OPT1
NA	0.689933	0.779296	0.61876	0.695997	P14741	GCN3
NA	0.469574	0.511028	0.431751	0.470784	P14742	GFA1
ambiguous	0.188564	0.286118	0.312483	0.262388	P14743	NMT1
NA	0.360862	0.458041	0.436166	0.418356	P14747	CMP2
NA	3.34886	3.7941	5.1243	4.08909	Q12446	LAS17
mitochondrion	0.176099	0.146	0.180269	0.167456	O74700	TIM9
ambiguous	0.505218	0.402806	0.317714	0.408579	P49775	HNT2
mitochondrion	0.659788	0.315883	0.403956	0.459876	P40099	FAU1
mitochondrion	2.86853	3.57794	3.05296	3.16648	P40098	FMP10
NA	1.55424	1.93376	3.2527	2.2469	P40091	PEA2
nucleus	0.666704	1.00614	0.702012	0.791618	P40090	SCC4
NA	0.135106	0.137858	0.183543	0.152169	P40093	YER156C
Golgi apparatus	1.27158	1.3803	1.13161	1.26116	P40094	COG3
nucleus	0.215069	0.196179	0.244448	0.218566	P40096	BUR6
nucleus	0.581435	0.501281	0.492624	0.525113	P20434	RPB5
nucleus	1.51332	1.14789	1.43948	1.3669	P40541	IRR1
ER	25.3906	33.5966	25.6183	28.2018	P40540	EMC5
ambiguous	1.33564	0.844147	0.742062	0.97395	P40547	VID28
nucleus	2.90772	3.08886	2.94759	2.98139	P40546	FAF1
ambiguous	0.083441	0.131847	0.447041	0.220776	P40545	HIS6
nucleus	1.94992	2.27073	2.14962	2.12342	P06701	SIR3
nucleus	2.56393	3.06386	3.48759	3.03846	P06700	SIR2
ambiguous	1.0373	0.793615	0.844515	0.891808	P06704	CDC31
ambiguous	0.501724	0.619209	0.560716	0.560549	P38768	PIH1
NA	0.385531	0.416171	0.341172	0.380958	P38764	RPN1
NA	0.0808406	0.129869	0.0932408	0.101317	P38765	YHI9
nucleus	3.26101	3.77919	4.15951	3.73323	P38766	RRM3
ambiguous	0.0976285	0.0385873	0.263957	0.133391	Q3E846	COA6
nucleus	0.470071	0.544375	0.635026	0.549824	Q07350	PRP11
ambiguous	2.93055	3.43526	3.43713	3.26765	Q04338	VTI1
mitochondrion	0.236753	0.230942	0.245357	0.237684	Q01217	ARG5,6
NA	0.372616	0.393168	0.322469	0.362751	Q04336	YMR196W
vacuole	3.82012	4.52143	4.22839	4.18998	Q04991	FMP42
ER	40.0419	43.6387	30.9605	38.2137	Q03529	SCS7
nucleus	5.12963	6.45019	6.62246	6.06743	Q03525	TMA23
ambiguous	1.27801	0.852036	0.990127	1.04006	P47011	GLG2
ER	6.74456	8.40801	6.76367	7.30541	Q08199	SIL1
ER	27.5717	29.6452	22.172	26.463	P47013	LCB3
mitochondrion	0.529546	0.10642	0.29759	0.311185	P47015	AIM23
ambiguous	0.24671	0.0757522	0.213904	0.178789	P16639	ATE1
ambiguous	0.147571	0.153087	0.211525	0.170728	P47018	MTC1
ambiguous	0.835078	0.0479686	0.263127	0.382058	P47019	ALB1
ER	20.657	28.6067	24.8836	24.7158	Q06144	ORM2
ambiguous	1.52301	1.76052	1.9973	1.76028	P32854	PEP12
ambiguous	3.63852	3.40666	3.52374	3.52297	P32855	SEC8
ambiguous	3.13787	2.79393	2.59181	2.8412	P32857	PTM1
ambiguous	0.0738312	0.0544167	0.119593	0.0826136	P46655	GUS1
ambiguous	1.79456	1.51047	1.96647	1.75716	P53280	CAF130
plasma membrane	7.26951	7.67676	6.46646	7.13758	P53283	TPO2
ambiguous	7.58619	9.34537	7.18575	8.0391	P53285	VPS62
NA	0.434631	0.388634	0.41111	0.411458	P52489	PYK2
nucleus	0.204409	0.194709	0.176382	0.191833	P52488	UBA2
nucleus	0.333238	0.243921	0.114219	0.230459	Q04199	CAC2
ambiguous	24.5888	21.2583	20.3339	22.0603	P08456	CHO1
NA	0.0512039	0.0330837	0.09092	0.0584025	P54885	PRO2
nucleus	0.40563	0.454959	0.277831	0.379473	Q99189	MTR10
nucleus	0.589241	0.814316	0.91264	0.772065	Q99181	HSH49
ambiguous	1.48621	1.56791	1.71962	1.59125	Q99186	APM4
nucleus	0.0934477	0.0482238	0.0631246	0.0682654	P15873	POL30
ambiguous	43.2338	35.511	29.3173	36.0207	Q99325	ATG40
ambiguous	0.253951	0.279293	0.253901	0.262382	Q99321	DDP1
NA	0.775211	0.943348	1.05772	0.925427	P21269|P21269-2	CCA1
ambiguous	0.198461	0.118701	0.0892529	0.135472	Q02046	MTD1
ambiguous	0.50621	0.470794	0.531313	0.502772	P07270	PHO4
nucleus	0.255206	0.249947	0.42581	0.310321	P07273	DST1
ambiguous	0.256501	0.333309	0.185359	0.25839	P07274	PFY1
mitochondrion	0.111066	0.0812458	0.160361	0.117558	P07275	PUT2
nucleus	0.573233	0.672224	0.933647	0.726368	P07276	RAD2
cytosol	0.270166	0.0206453	0.249608	0.18014	P07277	ERG12
ambiguous	0.300043	0.258636	0.602942	0.387207	P07278	BCY1
nucleus	0.748608	0.574038	0.742209	0.688285	Q01722	GCR2
nucleus	0.578184	0.61727	0.606008	0.600488	P22579	SIN3
nucleus	0.119434	0.0876394	0.184784	0.130619	P09938	RNR2
nucleus	0.559479	0.652279	0.423875	0.545211	P09932	HO
ambiguous	0.235357	0.0892406	0.229388	0.184662	O43137	YBR085C-A
plasma membrane	5.64651	3.83107	3.44034	4.30597	P13587	ENA1
Golgi apparatus	5.80193	7.32214	5.72617	6.28341	P13586	PMR1
ambiguous	0.414325	0.349314	0.441897	0.401845	P89886	TMA20
ambiguous	1.59254	2.1164	1.88878	1.86591	P38153	APM3
mitochondrion	3.87908	4.42146	3.7272	4.00925	P38152	CTP1
nucleus	0.406864	0.417033	0.558173	0.46069	P38151	PBP2
ambiguous	0.327535	0.286845	0.573076	0.395819	P17076	RPL8A
ambiguous	0.447871	0.413074	0.535779	0.465575	Q07655	WHI4
ambiguous	0.623152	0.634384	0.857624	0.705053	Q07657	SHS1
plasma membrane	4.95168	4.41254	5.1582	4.84081	Q07651	FMP45
ambiguous	3.8859	3.18345	3.55361	3.54099	Q07653	HBT1
ambiguous	27.5269	30.4538	23.5951	27.1919	P53154	GUP1
ambiguous	0.28611	0.117917	0.207869	0.203965	P06115	CTT1
nucleus	0.244405	0.159378	0.0771434	0.160309	P32447	ASF1
ambiguous	0.990463	0.465891	0.719322	0.725225	P05319	RPP2A
mitochondrion	0.225355	0.159596	0.256158	0.213703	P32445	RIM1
NA	0.260135	0.160576	0.0729474	0.164553	P32449	ARO4
ambiguous	0.803814	1.00595	0.949312	0.919694	Q03956	RAV2
ambiguous	0.317473	0.341686	0.258706	0.305955	Q03957	CTK1
ambiguous	0.293802	0.228123	0.048551	0.190159	Q03954	SPC19
mitochondrion	2.46407	2.7415	2.66033	2.62196	P00425	COX5B
extracellular region	2.9409	4.44168	3.54526	3.64262	P32623	UTR2
Golgi apparatus	3.12671	4.79999	4.01552	3.98074	P32621	GDA1
mitochondrion	0.759308	0.651506	1.068	0.826271	P00427	COX6
ambiguous	0.234579	0.143619	0.202392	0.19353	P32626	UTR4
ambiguous	4.49414	5.94715	4.90879	5.11669	P32629	ANP1
ambiguous	0.1317	0.0800585	0.104072	0.105277	P32628	RAD23
nucleus	1.00961	1.2349	1.15721	1.1339	P22082	SNF2
ambiguous	0.460483	0.460609	0.520324	0.480472	P26793	RAD27
nucleus	0.379296	0.492842	0.423101	0.431746	P53617	NRD1
NA	0.104839	0.0999195	0.168362	0.124374	P49090	ASN2
mitochondrion	0.284436	0.258631	0.297806	0.280291	P49095	GCV2
NA	0.0373128	0.0246126	0.0419881	0.0346378	Q12189	RKI1
nucleus	7.90524	9.16617	10.1969	9.08945	P53335	PXR1
ambiguous	0.400799	0.415142	0.286283	0.367408	Q12181	TAH18
ambiguous	0.457444	0.344295	0.43308	0.411606	Q12180	HAL9
nucleus	0.460475	0.41087	0.340721	0.404022	Q12186	MSL5
ambiguous	0.164716	0.184951	0.192582	0.18075	P53332	CAB4
NA	1.09841	0.979394	1.05027	1.04269	P23561	STE11
ambiguous	6.74337	7.10862	5.0608	6.30426	P17261	ERS1
ambiguous	0.304946	0.350013	0.281831	0.312263	P69850	DAD3
ambiguous	0.697825	0.694791	0.740826	0.711147	P40217	TIF34
mitochondrion	2.51029	2.8253	2.75191	2.69584	P40215	NDE1
NA	0.474442	0.497984	0.563377	0.511934	P40214	YMR144W
ambiguous	1.44082	1.74423	1.5556	1.58022	P40210	SIP5
ambiguous	1.6976	2.24502	1.78588	1.9095	Q08817	SOG2
ambiguous	2.93241	3.63367	2.86847	3.14485	P38700	APM2
ambiguous	0.31589	0.515355	0.238577	0.356607	P38701	RPS20
NA	0.172056	0.268308	0.167124	0.202496	P21304	PWP1
cytosol	0.0327358	0.0323784	0.0687823	0.0446322	P38707	DED81
mitochondrion	0.701865	0.427064	0.376104	0.501678	P38705	DIA4
NA	0.0335367	0.061223	0.116965	0.0705749	P38708	YHR020W
mitochondrion	0.633704	0.264542	0.454757	0.451001	Q08818	MSC6
ambiguous	0.381227	0.43307	0.313135	0.375811	P37254	ABZ1
nucleus	0.343054	0.49134	0.517564	0.450653	P13393	SPT15
ambiguous	0.268184	0.242163	0.29449	0.268279	P48445	BPL1
ER	17.5169	21.3749	15.3731	18.0883	Q03723	OST6
NA	4.94558	5.71082	6.09024	5.58221	Q03722	YML020W
NA	1.99882	1.8219	1.45972	1.76015	Q08979	KEL3
ambiguous	0.224466	0.264599	0.207605	0.232223	Q08977	YPL260W
ambiguous	0.460295	0.0642193	0.113477	0.212664	Q08971	YPL225W
mitochondrion	4.40019	5.44977	4.22869	4.69288	Q08970	MMT2
ambiguous	0.489972	0.647338	0.732482	0.623264	Q08972	NEW1
vacuole	3.28776	3.30435	3.87691	3.48967	Q03897	MTC5
ambiguous	1.58332	1.43131	1.7154	1.57668	Q03898	FIN1
ambiguous	1.02896	1.13717	0.92381	1.02998	P47079	CCT8
vacuole	0.421907	0.202078	0.271183	0.298389	Q12408	NPC2
ER	7.75058	10.666	9.16565	9.19409	Q12404	MPD1
nucleus	0.428041	0.543802	0.406076	0.459306	P47076	RPC17
nucleus	1.71544	1.28652	1.29244	1.43147	P47077	NOP9
ambiguous	0.266846	0.220939	0.223996	0.23726	Q12400	TRM10
ambiguous	4.47296	3.93844	4.16023	4.19055	P47075	VTC4
vacuole	1.6552	2.20717	1.43634	1.76624	P20795	VPS33
NA	74.5699	54.7277	66.6943	65.3307	P46679	STB2
nucleus	0.177219	0.134914	0.333428	0.215187	P46678	BDP1
nucleus	0.843541	0.843116	0.63872	0.775126	P46673	NUP85
ambiguous	0.111075	0.0663608	0.0981233	0.0918529	P46672	ARC1
ER	14.7812	13.5593	17.2607	15.2004	P46671	FAR3
ambiguous	0.565621	0.814023	0.554152	0.644599	P46670	CIN2
nucleus	0.771374	0.705272	0.835451	0.770699	P46677	TAF1
nucleus	0.771618	0.717524	0.620799	0.703314	P46676	SUM1
ambiguous	1.07391	1.39907	1.23751	1.23683	P46675	STU2
nucleus	0.827648	1.05141	0.982728	0.95393	P46674	SAC3
plasma membrane	5.02046	6.53893	5.00132	5.52024	P01119	RAS1
ambiguous	0.360637	0.451468	0.694357	0.502154	P05743	RPL26A
ambiguous	1.01625	1.36708	1.55524	1.31286	P05747	RPL29
ambiguous	0.548048	0.555542	0.432936	0.512175	P05744	RPL33A
ambiguous	0.202601	0.238063	0.611654	0.350773	P05745	RPL36A
ambiguous	2.25412	0.825452	1.05485	1.37814	P05749	RPL22A
NA	0.406534	0.439067	0.353659	0.399753	O13563|O13563-2	RPN13
ambiguous	5.58072	7.373	5.93196	6.29523	Q03516	RSN1
nucleus	0.839938	0.818349	0.79534	0.817876	P22149	AFT1
ambiguous	0.297404	0.238093	0.363838	0.299778	P22147	XRN1
ambiguous	4.06035	5.67403	5.32427	5.01955	P22146	GAS1
ambiguous	0.166472	0.27433	0.172023	0.204275	P22141	PRE1
Golgi apparatus	20.6894	24.3143	19.8757	21.6265	P22140	EPT1
ambiguous	1.7553	2.68246	2.49895	2.31224	P33419	SPC29
ambiguous	1.48999	1.71359	1.34434	1.51597	P24814	GRR1
ambiguous	0.959083	0.551626	0.421103	0.643937	P33412	ECT1
nucleus	1.80752	1.90627	2.81708	2.17695	P33411	PRP18
nucleus	0.127241	0.105007	0.14439	0.125546	P33417	IXR1
mitochondrion	0.362171	0.339092	0.351255	0.350839	P33416	HSP78
nucleus	0.521255	0.502341	0.681321	0.568306	P19736	PRP9
nucleus	0.24719	0.292624	0.228568	0.256128	Q03435	NHP10
nucleus	0.523684	0.384409	0.311549	0.406548	P19735	PRP6
ER	33.6778	41.2733	34.0966	36.3492	P21825	SEC62
nucleus	0.0793864	0.0826569	0.143915	0.101986	P21827	SRM1
mitochondrion	0.655214	0.40931	0.478802	0.514442	P10662	MRP1
nucleus	3.7596	4.23808	4.64972	4.2158	P15646	NOP1
mitochondrion	5.04171	5.71432	6.09715	5.61773	P07213	TOM70
ambiguous	0.215077	0.155104	0.178663	0.182948	P12962	CAF20
NA	1.94805	2.19958	2.35095	2.16619	P12611	WHI2
ambiguous	1.41809	1.48553	1.2625	1.38871	P12612	TCP1
ambiguous	0.344831	0.406779	0.583871	0.44516	P11709	BIK1
ER	4.77577	7.91229	6.18227	6.29011	P53394	YPR003C
ambiguous	0.100284	0.170837	0.139116	0.136746	P19880	YAP1
NA	0.316139	0.205977	0.324345	0.282154	P19881	PHO13
mitochondrion	0.104772	0.12884	0.130388	0.121333	P19882	HSP60
ambiguous	0.297728	0.233112	0.127	0.21928	P50278	SOL1
ambiguous	8.44495	10.066	7.66297	8.72465	P50276	MUP1
ER	23.5035	22.6457	18.7632	21.6375	P23797	GPI12
lipid droplet	10.1886	10.3447	7.88442	9.47258	P38139	LDH1
ER	10.4023	11.2055	8.33167	9.9798	P38138	ROT2
ambiguous	5.6965	7.65995	5.646	6.33415	P38131	KTR4
ambiguous	3.71297	4.39598	4.03566	4.0482	P38130	KTR3
ambiguous	0.409228	0.498422	0.490309	0.465986	P38132	MCM7
peroxisome	0.695421	1.0141	0.953178	0.887566	P38137	PCS60
mitochondrion	0.13915	0.0910992	0.227802	0.152684	Q12283	MCT1
ambiguous	2.48672	2.81438	2.71171	2.67093	P27895	CIN8
extracellular region	0.648766	1.11216	1.02547	0.928798	P29029	CTS1
nucleus	0.753727	0.596151	0.652741	0.667539	Q07897	CMS1
nucleus	5.75799	5.29006	5.22538	5.42447	Q07896	NOC3
vacuole	6.70458	8.15022	7.78044	7.54508	Q07895	YLR001C
ambiguous	0.454163	0.297052	0.348788	0.366668	P69852	HSK3
ER	6.25879	8.20822	7.95054	7.47252	Q12205	MNL2
ambiguous	0.481366	0.433947	0.242856	0.386056	P48589	RPS12
ambiguous	0.67324	0.884351	0.709651	0.755747	P48582	BRO1
nucleus	4.15119	4.41079	4.04094	4.20097	P53336	YGR283C
plasma membrane	2.16517	2.73792	2.63059	2.51123	Q04279	SEG1
ambiguous	1.05271	1.58389	0.89358	1.17673	Q04272	VPS20
nucleus	1.29423	1.42481	1.72227	1.48044	Q03973	HMO1
mitochondrion	0.183104	0.683044	0.300847	0.388998	Q03976	RSM24
nucleus	6.73273	8.94287	6.86361	7.51307	P53983	ASI3
NA	0.354177	0.0634501	0.10753	0.175053	P53982	IDP3
ambiguous	0.037879	0.0321946	0.0808555	0.0503097	P53981	YNL010W
nucleus	1.17755	1.36619	1.43673	1.32682	P29539	RIF1
NA	0.461834	0.492274	0.176188	0.376766	P28777	ARO2
NA	0.121979	0.147751	0.149272	0.139667	P53183	YGL039W
ambiguous	1.93005	1.69759	1.51913	1.71559	P53185	YGL036W
ambiguous	0.0387219	0.066975	0.0680731	0.0579234	P53184	PNC1
mitochondrion	4.24678	5.03521	4.35175	4.54458	Q04013	YHM2
extracellular region	0.363493	0.730904	0.284306	0.459568	P53189	SCW11
nucleus	1.7452	1.87095	1.68976	1.76864	P53188	CGR1
mitochondrion	2.58534	3.11355	3.18012	2.95967	P21560	CBP3
ambiguous	0.202277	0.240362	0.181725	0.208121	P16862	PFK2
ambiguous	0.293273	0.376279	0.319214	0.329588	P16861	PFK1
nucleus	5.09829	4.83531	3.93931	4.6243	P43586	LOC1
nucleus	0.509228	0.536314	0.38497	0.476837	P43587	YPI1
ambiguous	4.61031	4.69803	4.51917	4.60917	P43585	VTC2
ambiguous	0.358097	0.587536	0.325671	0.423768	P43582	WWM1
ambiguous	0.894081	0.478098	0.502133	0.624771	P43583	BLM10
NA	0.173808	0.284257	0.218487	0.225517	P43588	RPN11
nucleus	0.136964	0.43796	0.153265	0.242729	P43589	SAD1
nucleus	0.166403	0.186376	0.388301	0.247027	Q05635	RNH202
ambiguous	0.131719	0.0779385	0.0698974	0.093185	Q05636	RRP45
ambiguous	1.3693	1.50461	1.55998	1.47796	Q02948	VPS30
ambiguous	1.5055	1.77204	2.16986	1.8158	P36094	SPC42
ambiguous	0.418155	0.397164	0.526071	0.44713	P36095	VPS24
ambiguous	0.223984	0.298538	0.225073	0.249198	P23542	AAT2
ambiguous	2.13357	2.30732	2.2816	2.24083	P36097	TTI1
lipid droplet	17.6137	18.3363	13.9538	16.6346	P36090	ANR2
vacuole	1.18961	1.49462	1.33361	1.33928	P40451	AIM20
mitochondrion	3.39323	4.28191	3.09968	3.59161	P40452	COA1
nucleus	0.318942	0.414165	0.486693	0.4066	P40059	DOT6
nucleus	2.03293	1.62442	1.97366	1.877	P40055	UTP7
NA	0.0795734	0.13674	0.249049	0.155121	P40054	SER3
ambiguous	17.1797	22.4501	23.3096	20.9798	P40056	GET2
ambiguous	0.517906	0.489898	0.584597	0.530801	P40051	ICP55
mitochondrion	0.954826	0.530681	0.759317	0.748274	P40050	MRX1
mitochondrion	1.5309	1.65556	1.72431	1.63692	P40053	AIM9
NA	0.705669	0.645738	0.648574	0.66666	P40052	YER079W
ER	5.35692	4.42128	5.04322	4.94047	P40582	GTT1
ambiguous	0.442572	0.404403	0.697745	0.514907	P40581	HYR1
NA	0.316439	0.362137	0.295833	0.324803	P40580	IRC24
ambiguous	0.68191	0.190496	0.223812	0.365406	Q08831	VTS1
NA	0.10149	0.0367318	0.0827069	0.0736429	P22943	HSP12
ambiguous	0.377846	0.446335	0.165663	0.329948	P38720	GND1
nucleus	4.06842	4.96597	4.34982	4.4614	Q03707	SRC1
ambiguous	0.350134	0.2388	0.461137	0.350024	P38236	MUM2
nucleus	0.167685	0.140476	0.156762	0.154974	Q03705	CGI121
NA	1.10077	0.624431	0.598785	0.774661	Q03703	YML037C
mitochondrion	0.658316	0.575054	0.629862	0.621077	Q03702	CCE1
ambiguous	7.66857	8.49888	5.12162	7.09636	Q08954	YPL199C
mitochondrion	0.95121	0.417079	1.14357	0.837286	Q08952	OXR1
ambiguous	1.59645	2.01711	1.51451	1.70935	Q08951	APL5
ambiguous	5.04461	5.37693	3.52189	4.64781	Q08959	PGC1
vacuole	1.94835	1.68569	2.34265	1.99223	Q07468	VAM6
mitochondrion	3.58778	3.67509	3.97683	3.74657	Q01852	TIM44
ambiguous	0.415022	0.442027	0.314393	0.390481	Q01855	RPS15
mitochondrion	0.691498	0.640687	0.812223	0.714803	P09457	ATP5
nucleus	1.62421	1.75047	1.68782	1.6875	P47054	NUP192
ambiguous	2.01641	0.92057	1.01996	1.31898	P47057	SNX4
ambiguous	1.2705	0.761788	0.995122	1.00914	P47050	RTT101
NA	0.528025	0.802176	0.68966	0.673287	Q12428	PDH1
ambiguous	0.668848	0.653922	0.373537	0.565436	Q12429	DPH6
plasma membrane	6.02899	7.208	7.22411	6.82037	P52911	EXG2
ambiguous	0.29078	0.20909	0.250101	0.24999	P52910	ACS2
nucleus	0.829159	0.494702	0.629449	0.651103	Q12420	SNU66
NA	2.86334	3.89796	3.28278	3.34803	P52919	NBP1
NA	0.35989	0.330772	0.344962	0.345208	P52918	MSN5
ER	35.0245	39.119	27.7659	33.9698	P39986	SPF1
nucleus	0.911881	0.800534	0.657984	0.790133	P39985	POL5
ambiguous	NA	0.0119954	0.101867	0.0569311	P39984	HAT2
NA	4.42439	4.98332	5.34066	4.91612	P35725	YKL063C
ambiguous	12.051	13.5498	12.3515	12.6508	P35724	MNR2
ER	45.5354	57.6359	44.0878	49.0864	P35723	YET1
nucleus	1.05612	1.23883	1.02113	1.10536	P35729	NUP120
nucleus	0.569698	0.489802	0.571912	0.543804	P35728	MPE1
nucleus	0.612774	0.573482	0.661535	0.61593	P29496	MCM5
nucleus	0.712497	0.873625	0.874385	0.820169	P39678	MBP1
ambiguous	0.145648	0.163629	0.210013	0.173097	P39676	YHB1
ambiguous	0.0426491	0.0293752	0.139603	0.0705424	Q08225	YOL057W
NA	0.405339	NA	0.140345	0.272842	Q08224	THI20
ER	6.87548	7.94727	5.78528	6.86935	Q08227	INP54
NA	0.847878	0.973676	0.940635	0.92073	Q08226	CRT10
Golgi apparatus	0.44105	0.547624	0.385607	0.458094	Q05029	BCH1
mitochondrion	1.20528	1.21035	1.21786	1.21116	Q08223	AIM39
ambiguous	0.745111	0.839379	0.822454	0.802315	Q05024	TRI1
nucleus	0.455354	0.453548	0.411934	0.440279	Q05027	TAF9
ambiguous	2.05934	2.10701	1.91989	2.02875	Q08229	NBA1
nucleus	0.668286	0.81195	0.500854	0.660364	Q05021	TAF7
nucleus	1.88043	1.4469	1.13258	1.48663	Q05022	RRP5
ER	29.7614	38.9144	28.0006	32.2255	P05374	CHO2
NA	0.0907454	0.0999938	0.15318	0.11464	P05373	HEM2
ambiguous	0.265806	0.13408	0.146288	0.182058	P08417	FUM1
nucleus	0.26426	0.283736	0.351755	0.299917	O13297	CET1
mitochondrion	0.35161	NA	0.260121	0.305866	P34227	PRX1
NA	0.333757	0.382641	0.394564	0.370321	Q99369	FSH3
ambiguous	0.308449	0.470196	0.32413	0.367591	Q02887	ATG21
nucleus	1.12349	0.723423	0.917407	0.92144	Q02554	CUS1
ambiguous	0.308612	0.346944	0.587603	0.414386	Q02884	ELP4
mitochondrion	2.61829	3.55718	2.68339	2.95295	Q02883	FMP30
NA	0.2708	0.44191	0.407802	0.373504	P0CX53|P0CX54	RPL12A|RPL12B
NA	0.894147	1.18411	1.52725	1.20184	P0CX55|P0CX56	RPS18A|RPS18B
NA	0.704613	0.77709	0.686909	0.722871	P0CX49|P0CX50	RPL18A|RPL18B
ambiguous	0.591591	0.727237	0.326994	0.548607	P26321	RPL5
mitochondrion	1.54096	1.60241	1.78924	1.6442	P21801	SDH2
mitochondrion	0.386137	0.393921	0.514517	0.431525	P07236	MST1
ambiguous	9.49065	9.17279	7.75477	8.80607	Q12229	UBX3
ambiguous	1.66242	1.93501	1.71584	1.77109	Q02770	CWC27
mitochondrion	0.556098	0.363042	0.37366	0.430934	Q02772	PET191
NA	2.80142	3.25378	3.14289	3.06603	Q12222	YGK3
ER	32.7963	39.5048	26.947	33.0827	Q02774	SHR3
nucleus	1.54391	1.09718	1.27878	1.30662	Q12220	DIP2
ambiguous	1.28254	1.58635	1.24761	1.37217	Q12221	PUF2
ambiguous	0.383675	0.284321	0.267808	0.311935	P12945	NAT1
mitochondrion	0.860626	0.957871	0.317881	0.712126	P16387	PDA1
lipid droplet	1.62893	1.68505	1.55685	1.62361	P47912	FAA4
mitochondrion	3.22259	3.08828	2.68763	2.9995	Q03028	ODC1
nucleus	1.91326	1.6332	1.72172	1.75606	Q06506	RRP9
NA	5.13455	6.10432	6.26096	5.83327	P43599	YFR018C
vacuole	1.47354	1.64478	1.45306	1.52379	Q06708	VAC14
ambiguous	2.44567	2.70617	2.67259	2.60814	Q06709	REH1
ambiguous	0.437294	0.574246	0.465318	0.492286	P33297	RPT5
ER	29.924	34.7452	26.4854	30.3849	P33296	UBC6
ambiguous	1.03713	1.01053	1.08315	1.0436	Q06704	IMH1
ambiguous	0.547915	0.652075	0.646056	0.615349	Q06705	CSR1
ambiguous	0.312313	0.34801	0.301781	0.320702	Q06706	IKI3
NA	0.0190839	0.0219986	0.0762788	0.0391204	Q06252	YLR179C
ambiguous	0.475625	0.716745	0.6954	0.629257	Q06251	YLR177W
NA	0.0810778	0.0763621	0.0861846	0.0812082	P38113	ADH5
nucleus	2.88464	2.77758	2.29085	2.65102	P38112	MAK5
nucleus	1.67088	1.76395	1.95018	1.795	P38111	MEC1
Golgi apparatus	1.1598	1.87081	1.51548	1.51537	P38116	ARL1
ambiguous	0.054836	0.0457283	0.0597677	0.053444	P38115	ARA1
NA	0.0355033	0.0311294	0.117533	0.0613887	P18899	DDR48
mitochondrion	0.0490155	0.0205737	0.144342	0.0713105	P18544	ARG8
ambiguous	1.21938	1.07578	0.968643	1.08793	P34111	TFC3
ambiguous	0.37895	0.447211	0.528915	0.451692	P34110	VPS35
NA	0.627996	0.573463	0.668072	0.623177	Q03919	RUB1
nucleus	0.776362	0.734057	1.0778	0.862738	Q08032	CDC45
mitochondrion	0.156161	0.198123	0.168181	0.174155	P01097	INH1
NA	0.158902	NA	0.169652	0.164277	P01094	PAI3
nucleus	2.03493	2.10012	2.07913	2.07139	Q04031	RRP17
nucleus	0.156258	0.194118	0.181523	0.1773	P22336	RFA1
mitochondrion	0.481408	0.355587	0.63986	0.492285	Q01519	COX12
ambiguous	1.13962	1.28588	0.714899	1.0468	P53169	YBP2
ambiguous	0.597391	0.479786	0.603355	0.560177	P53168	DUO1
mitochondrion	0.834224	0.833697	1.56855	1.07882	P53166	MRH4
mitochondrion	2.30386	1.93156	1.9937	2.07637	P00410	COX2
ambiguous	NA	0.165788	0.0612183	0.113503	P53971	FAP1
ambiguous	3.50951	4.20672	4.45632	4.05752	P53309	YAP1802
extracellular region	0.966677	1.10501	1.0692	1.04696	P53301	CRH1
ambiguous	0.113193	0.32291	0.180014	0.205372	P53303	ZPR1
nucleus	0.379763	0.393198	0.338205	0.370389	P04786	TOP1
mitochondrion	0.429341	0.330082	0.682791	0.480738	P53305	RSM27
nucleus	0.879794	1.28406	0.974357	1.04607	P25648	SRB8
ambiguous	0.556581	0.651802	0.610384	0.606256	P25644	PAT1
ambiguous	37.0106	42.1573	50.5035	43.2238	P25641	ATG15
mitochondrion	0.672197	0.551071	1.02419	0.749153	P25642	IMG2
ambiguous	1.0725	1.15023	1.14028	1.121	P52892	ALT2
peroxisome	4.3701	6.44256	6.52536	5.77934	Q02969	PEX25
nucleus	0.589936	0.717552	0.952811	0.753433	P61830	HHT1
vacuole	3.55322	4.48748	3.76901	3.93657	P27514	PHO91
nucleus	0.185474	0.233269	0.248782	0.222508	P16649	TUP1
NA	0.333164	NA	0.0660877	0.199626	Q12455	SPE4
ambiguous	0.6381	0.72597	0.28344	0.54917	P32527	ZUO1
ambiguous	29.263	30.5063	27.1964	28.9886	P40075	SCS2
vacuole	3.26372	3.18689	2.63797	3.02953	P40074	AVT6
ambiguous	5.45256	8.32934	7.96366	7.24852	P40073	SHO1
ambiguous	0.261536	0.138594	0.221786	0.207306	P40106	GPP2
ambiguous	0.0258445	0.00826838	0.0375914	0.0239014	P40070	LSM4
nucleus	1.58526	1.93714	1.7838	1.76873	P40079	LCP5
nucleus	2.0353	2.32088	1.85229	2.06949	P40078	NSA2
NA	1.21744	0.72254	0.969796	0.969924	Q2V2P7	YDR461C-A
vacuole	9.42036	7.70915	7.76309	8.29753	Q2V2P4	YIL156W-B
mitochondrion	0.231143	0.164173	0.255502	0.216939	P48015	GCV1
ambiguous	15.6628	11.3033	9.47801	12.148	P48016	ATH1
nucleus	2.83623	1.98058	2.0433	2.2867	P40968	CDC40
ambiguous	2.63354	3.23087	3.24697	3.03713	P33338	SLA2
nucleus	0.732397	0.755441	0.696171	0.728003	P33339	TFC4
NA	3.59779	3.83372	4.11366	3.84839	P33332	SEC3
lipid droplet	27.795	35.5647	29.0179	30.7925	P33333	SLC1
NA	0.184752	0.215204	0.126936	0.175631	P33330	SER1
ambiguous	0.02265	NA	0.0173843	0.0200172	P33331	NTF2
ambiguous	8.94295	12.7559	10.1072	10.602	P33336	SKN1
nucleus	0.814772	0.656445	0.842148	0.771122	P33334	PRP8
ambiguous	0.253446	0.17457	0.238888	0.222302	Q12055	FAP7
ambiguous	5.34192	6.29381	5.43756	5.6911	Q12057	PIN2
ambiguous	0.169001	0.0928169	0.0993081	0.120375	P22696	ESS1
nucleus	0.588367	0.621072	0.571995	0.593811	Q03761	TAF12
nucleus	1.90871	1.98933	1.13752	1.67852	Q03760	PML39
NA	0.931835	0.446669	0.338211	0.572238	Q06063	DUS4
ambiguous	0.282988	0.183514	0.310961	0.259154	Q03769	ENT5
NA	0.145908	0.2784	0.157169	0.193826	Q03768	GIR2
nucleus	0.985079	0.603483	0.99075	0.85977	Q08932	RSA1
NA	0.603702	0.720743	0.724764	0.68307	P0C2H6|P0C2H7	RPL27A|RPL27B
NA	0.177388	0.217536	0.188967	0.19463	P07149	FAS1
ambiguous	2.83793	2.32259	2.06796	2.40949	Q07442	BDF2
ambiguous	16.0794	25.4765	14.8511	18.8023	Q12442	IZH2
ER	105.878	49.1002	55.0692	70.016	Q12443	RTN2
ambiguous	3.17188	2.92887	2.58298	2.89458	P16658	SEN2
ambiguous	0.146369	0.0845848	0.151375	0.127443	Q12447	PAA1
nucleus	7.53636	9.42757	7.4003	8.12141	Q12445	POM34
ambiguous	1.86059	1.99163	1.66702	1.83975	Q12449	AHA1
ambiguous	0.182987	0.308971	0.205752	0.23257	P20435	RPO26
nucleus	3.37157	2.57322	2.28785	2.74421	P37838	NOP4
nucleus	0.175486	0.287521	0.198065	0.220357	P20436	RPB8
mitochondrion	1.63764	1.49366	2.73618	1.95582	Q3E824	YOR020W-A
NA	0.463914	0.325166	0.257109	0.34873	Q3E829	MHF2
NA	2.5608	2.94609	2.38901	2.63197	P38306	YBR197C
mitochondrion	3.07204	4.20075	3.40802	3.56027	P38300	MBA1
ambiguous	4.43638	7.5413	5.69325	5.89031	P38301	GDT1
vacuole	1.34574	1.47971	1.29432	1.37326	Q00582	GTR1
mitochondrion	2.09994	2.19838	2.93032	2.40954	Q07914	PAM18
ambiguous	2.49028	2.2406	2.08554	2.27214	Q07915	RLP24
nucleus	0.852519	0.809222	0.788447	0.816729	Q07913	NSE1
mitochondrion	4.07641	3.17023	3.72274	3.65646	Q04935	COX20
vacuole	0.985684	0.997095	1.32192	1.10157	Q04934	IVY1
nucleus	2.49273	2.07302	1.4956	2.02045	Q08208	NOP12
NA	2.00193	1.68037	2.1488	1.9437	Q08206	YOL036W
nucleus	1.78691	1.60198	1.7507	1.7132	Q08204	SMC5
ambiguous	0.149097	NA	0.087267	0.118182	Q08202	OPI10
ambiguous	0.293421	0.310681	0.301465	0.301855	Q00055	GPD1
ambiguous	0.538296	0.603625	0.661593	0.601171	P05317	RPP0
ambiguous	0.212373	0.16767	0.222716	0.20092	P08432	SPE1
vacuole	0.739629	0.892546	0.645784	0.75932	P31412	VMA5
nucleus	0.568642	0.606872	0.56073	0.578748	P43132	BRE2
ambiguous	0.337089	0.337157	0.466798	0.380348	Q92331	VPS5
ambiguous	0.361904	0.36571	0.256819	0.328144	P48240	MTR3
NA	0.0624965	0.0438695	0.111603	0.0726562	P04046	ADE4
ambiguous	0.440615	0.686209	0.498305	0.54171	Q02753	RPL21A
ambiguous	0.60389	1.25985	0.780825	0.881524	Q02754	YPL067C
ambiguous	1.7231	2.2528	2.91561	2.29717	Q12209	FRE8
vacuole	6.00253	6.55598	5.04464	5.86772	Q12200	NCR1
mitochondrion	0.611917	0.459634	0.563484	0.545012	Q12204	YOR022C
NA	0.14776	0.0592709	0.221424	0.142818	Q12206	WTM2
plasma membrane	2.48893	3.34878	3.20678	3.01483	Q12207	NCE102
ambiguous	2.82774	3.64483	3.54037	3.33765	P46944	TRS85
ambiguous	0.56994	0.273382	0.517017	0.453446	P46947	BUD13
NA	0.789644	0.569704	0.636479	0.665275	P46949	FYV8
NA	0.12906	0.179128	0.470585	0.259591	P53316	YGR250C
nucleus	1.02201	0.988813	1.18507	1.0653	P54791	ORC4
nucleus	1.0198	1.3233	1.22547	1.18952	P54790	ORC3
vacuole	5.36456	5.00537	4.76562	5.04518	P34240	ZRT3
ambiguous	0.049589	0.0122046	0.0741754	0.045323	P25451	PUP3
nucleus	0.547266	0.671103	0.414092	0.544154	P25454	RAD51
mitochondrion	3.64797	5.50118	4.03763	4.39559	P23833	SCO1
mitochondrion	3.13352	3.53282	3.04661	3.23765	Q12375	ORT1
ambiguous	0.0729387	0.129182	0.175158	0.12576	P11745	RNA1
ambiguous	0.804675	0.851596	0.694031	0.783434	Q07589	YDL144C
ambiguous	0.609105	0.271151	0.381981	0.420746	P50946	OCA1
nucleus	0.427706	0.724594	0.603579	0.585293	P50947	PHO23
vacuole	4.85696	4.44405	3.56821	4.28974	P50944	AVT4
mitochondrion	2.17749	2.608	2.84248	2.54266	P50945	MIC27
ambiguous	0.735452	0.759119	1.02691	0.840495	P50942	INP52
NA	0.0843352	0.0137837	0.110671	0.0695967	P13298	URA5
nucleus	0.565169	0.53152	0.702753	0.599814	Q06188	YLR455W
Golgi apparatus	0.312476	0.361334	0.463307	0.379039	P38682	GLO3
ambiguous	1.11357	1.16805	1.30355	1.19506	P38687	SRP68
ambiguous	0.0872167	0.0396757	0.0946653	0.0738526	P38689	PRS3
ambiguous	1.02198	1.10696	1.18776	1.10557	P38688	SRP72
mitochondrion	0.0530958	0.0281216	0.0450073	0.0420749	P52893	ALT1
nucleus	0.810127	0.794137	0.630702	0.744989	P52891	NUP84
NA	0.328954	0.332914	0.179552	0.280474	P06174	HEM4
mitochondrion	6.04895	8.36765	6.77744	7.06468	P48813	GNP1
ambiguous	5.25095	7.13197	6.67345	6.35212	P34248	YKL100C
ambiguous	1.60667	1.79211	2.06948	1.82275	Q04233	GIS4
nucleus	0.541286	0.74471	0.802772	0.696256	Q04231	RAD33
mitochondrion	0.589765	0.382017	0.44572	0.472501	Q03246	MRPS17
NA	0.932905	0.700745	0.715002	0.782884	P18562	FUR1
ambiguous	6.45174	6.93015	5.85082	6.4109	Q06170	YLR326W
mitochondrion	0.340281	0.417555	0.404649	0.387495	P10507	MAS1
mitochondrion	0.630205	0.633762	0.644096	0.636021	P00431	CCP1
ER	28.652	35.0289	27.7749	30.4853	P53146	USE1
ambiguous	0.58902	0.28679	0.198343	0.358051	P53145	LSG1
ambiguous	0.0567603	0.0387079	0.220407	0.105292	P53141	MLC1
mitochondrion	0.18908	0.310623	0.202668	0.234124	P53140	RMD9
ambiguous	3.45599	3.65103	3.72638	3.61113	P28737	MSP1
ambiguous	1.52063	1.38851	1.15689	1.35534	P53148	SPC105
ambiguous	0.0669342	0.0662522	0.113006	0.0820641	P00925	ENO2
ambiguous	0.0720655	0.0897755	0.136962	0.0996012	P00924	ENO1
mitochondrion	1.16863	1.02525	1.02937	1.07442	P00927	ILV1
ambiguous	0.334307	0.397679	0.348926	0.360304	P53323	BUD32
ambiguous	6.71487	7.75768	7.2199	7.23081	P53322	TNA1
NA	2.86214	2.3646	2.97547	2.73407	P53857	YNL234W
nucleus	0.496086	0.41131	0.156026	0.354474	P53851	TEX1
NA	1.00664	1.08765	1.6119	1.2354	P53326	YGR266W
nucleus	NA	0.417896	0.17922	0.298558	P53853	VPS75
NA	0.0652958	0.0471806	0.0702805	0.0609189	P53852	YNL247W
ambiguous	0.344039	0.36484	0.531023	0.413301	P53859	CSL4
NA	0.773652	0.631701	0.74341	0.716254	P53858	BNI4
ER	48.1377	59.2269	36.407	47.9239	P49018	GPI8
ambiguous	0.485265	0.332907	0.466325	0.428166	P40561	SGN1
ambiguous	1.83568	2.25319	2.07003	2.05297	P53855	ATG2
nucleus	0.388089	0.418178	0.180248	0.328838	P53854	CWC25
cytosol	1.3127	1.21527	1.2355	1.25449	P53327	SLH1
ambiguous	0.886874	2.09022	1.83444	1.60384	P53850	RTC4
ER	6.75536	6.00542	4.95087	5.90388	P53324	SAY1
ambiguous	0.340764	0.456012	0.416198	0.404325	P51401	RPL9B
mitochondrion	3.81085	3.51083	2.73945	3.35371	P23500	MRS4
ambiguous	0.761698	1.00189	0.794067	0.852551	P51402	RPL37B
ambiguous	2.308	2.41698	1.64864	2.12454	P23503	NAR1
NA	0.306356	NA	0.191547	0.248952	P40011	YER010C
ambiguous	0.612754	0.429789	0.563643	0.535395	P40013	BIM1
mitochondrion	3.21319	3.63275	3.28816	3.37803	P40012	HEM14
ambiguous	17.758	21.254	18.9632	19.3251	P40015	ISC1
nucleus	0.5351	0.656647	0.566598	0.586115	P40014	SPC25
ambiguous	0.773092	0.849109	0.403765	0.675322	P40017	YAT2
NA	0.451842	0.479753	0.372996	0.434863	P40016	RPN3
nucleus	NA	NA	0.0338313	0.0338313	P40019	CHZ1
ambiguous	0.21191	0.418438	0.357533	0.329294	P40018	SMB1
ambiguous	0.596534	0.579722	0.733282	0.636513	Q02326	RPL6A
mitochondrion	3.36973	3.83731	3.43416	3.54707	P36147	PAM17
nucleus	2.05486	2.08557	2.06187	2.06743	P36144	UTP30
NA	0.0509922	0.0367723	0.0461427	0.0446357	P33317	DUT1
mitochondrion	2.57184	2.91391	2.7206	2.73545	P33310	MDL1
mitochondrion	2.56584	2.75182	2.3803	2.56599	P33311	MDL2
ambiguous	0.142888	0.091143	0.135638	0.123223	P33313	CNS1
ambiguous	33.5975	34.3553	29.9419	32.6316	P36148	GPT2
ambiguous	1.91582	1.97937	1.88257	1.92592	P36149	BET3
ambiguous	0.682609	0.568051	0.576815	0.609158	Q08873	SCP1
ambiguous	3.70359	4.93353	3.76923	4.13545	Q12078	SMF3
NA	0.0509089	0.0433462	0.060188	0.051481	Q12074	SPE3
nucleus	0.416289	0.393019	0.43354	0.414283	Q12072	IOC2
ambiguous	1.736	1.64164	1.37722	1.58495	Q12071	VPS54
mitochondrion	2.63455	3.03658	2.80206	2.82439	P04840	POR1
nucleus	4.10729	4.33705	3.63188	4.02541	Q06511	RRP15
mitochondrion	11.3913	8.98428	7.16881	9.18146	Q06510	TAZ1
nucleus	1.73518	1.86144	1.5729	1.72317	Q06512	NOC4
plasma membrane	4.47765	6.61793	5.90031	5.6653	Q08919	TRE1
nucleus	0.328992	0.381621	0.296805	0.335806	Q12464	RVB2
ambiguous	5.00439	6.5159	5.43991	5.6534	Q12465	RAX2
ambiguous	43.146	54.3457	40.4683	45.9867	Q12466	TCB1
nucleus	4.92268	5.53998	7.13715	5.8666	Q12460	NOP56
ambiguous	0.986042	0.686849	0.778083	0.816991	Q12461	RRD2
ambiguous	0.0996472	0.0751307	0.141201	0.105326	P47096	BNA1
ambiguous	0.302515	0.205231	0.167117	0.224954	Q12463	TRM11
NA	1.96514	2.64076	2.00856	2.20482	P38321	YBR225W
mitochondrion	2.51305	2.47428	2.60826	2.53186	P38323	MCX1
mitochondrion	2.91046	3.40877	4.11712	3.47879	P38325	OM14
nucleus	0.555139	0.427239	0.660787	0.547722	P38326	SWC5
ambiguous	0.503884	0.304377	0.318778	0.375679	P38328	ARC40
vacuole	4.48357	5.70186	4.9901	5.05851	P38329	VHC1
ambiguous	0.701115	0.693229	0.45246	0.615601	Q07938	MEU1
ambiguous	1.17194	1.16517	0.901798	1.07964	P05085	ARG81
plasma membrane	4.09855	5.29823	4.79262	4.7298	Q08269	ALR1
ambiguous	9.47906	11.875	8.51248	9.95551	Q08268	MCH4
ambiguous	4.0063	5.65721	4.24421	4.63591	P23291	YCK1
plasma membrane	3.89415	4.67616	3.94385	4.17139	P23292	YCK2
nucleus	0.532918	0.57737	0.623488	0.577925	P23293	SGV1
mitochondrion	0.0724954	0.030044	0.12793	0.076823	P17505	MDH1
ambiguous	0.413868	0.536113	0.448058	0.466013	P20081	FPR1
ambiguous	0.89295	0.944708	0.866129	0.901262	P29703	RAM2
ambiguous	1.12579	1.4049	1.14793	1.22621	P31374	PSK1
ambiguous	2.26058	2.28499	2.47405	2.33987	P31377	SYN8
ambiguous	0.0165055	0.0210385	0.0561613	0.0312351	P31373	CYS3
NA	0.222445	0.143688	0.180654	0.182262	Q04773	YMR074C
nucleus	0.728274	0.701116	0.605048	0.678146	Q04779	RCO1
ambiguous	1.421	1.63178	1.53629	1.52969	Q12263	GIN4
ambiguous	0.366687	0.488418	0.393599	0.416235	Q12265	PRS5
ambiguous	0.0830943	0.0657289	0.125879	0.0915675	P15624	FRS1
ambiguous	0.0104096	0.0125159	0.0702645	0.0310633	P15625	FRS2
nucleus	0.507127	0.317689	0.626636	0.483817	P40356	PGD1
ER	7.86274	9.075	6.88021	7.93932	P46965	SPC1
ER	32.2151	39.431	27.31	32.9854	P46964	OST2
nucleus	0.581453	0.659011	0.809359	0.683274	P46962	CTK2
ambiguous	25.6607	27.6305	21.6078	24.9663	P46961	GPI2
nucleus	0.59187	0.620797	0.513514	0.575393	Q08421	ETT1
ambiguous	0.397024	0.530453	0.564248	0.497242	P04456	RPL25
ambiguous	1.4423	1.44744	1.28686	1.3922	P14680	YAK1
ambiguous	0.514325	0.520018	0.439708	0.49135	P14682	CDC34
ambiguous	0.0975795	0.0822977	0.0758563	0.0852445	P54115	ALD6
ambiguous	0.125662	0.0504367	0.154443	0.11018	P54114	ALD3
nucleus	1.09312	1.13433	1.20285	1.14344	Q06211	MMS1
NA	0.0845208	0.0776375	0.118946	0.0937014	P54113	ADE16
nucleus	1.65241	1.74474	1.75891	1.71868	Q06218	DBP9
plasma membrane	5.20915	6.25757	4.638	5.36824	P01120	RAS2
ER	30.0862	33.4323	25.2377	29.5854	P40350	ALG5
NA	1.09353	0.779326	0.944059	0.938972	P40357	SEC9
nucleus	0.196948	0.150696	0.351022	0.232889	P40352	RAD26
ambiguous	15.4993	16.0951	12.3968	14.6637	P40353	ATF1
ER	39.2153	44.0783	27.6256	36.9731	P40351	ALG8
ambiguous	0.435538	0.428425	0.434941	0.432968	P25043	PUP1
ambiguous	0.152458	0.102126	0.173316	0.142633	P25040	TSR4
ambiguous	13.3428	14.7553	14.9515	14.3499	P40358	JEM1
ambiguous	0.476278	0.376393	0.548951	0.467207	P25044	PTP1
NA	0.00909933	0.000985067	0.0384413	0.0161752	P31787	ACB1
mitochondrion	0.283017	0.0915879	0.523335	0.299313	P48525	MSE1
ambiguous	0.933449	1.10757	1.14967	1.06356	P48524	BUL1
mitochondrion	0.282157	0.436278	0.369816	0.362751	P48527	MSY1
ambiguous	9.18895	10.9893	7.73995	9.30607	P38604	ERG7
nucleus	0.665181	0.625082	0.796137	0.695467	P48837	NUP57
vacuole	0.0399238	0.0396393	0.0480632	0.0425421	P48836	VMA10
ambiguous	0.719879	0.838256	0.705868	0.754667	Q01939	RPT6
nucleus	1.03437	1.23142	1.15686	1.14088	Q04217	ECM16
ER	19.0771	15.5955	12.3005	15.6577	Q04210	YET2
NA	0.243324	0.198484	0.199567	0.213792	Q04212	ARA2
nucleus	0.861054	1.03911	0.789754	0.896639	Q04213	IOC4
ambiguous	0.523778	0.699522	0.522387	0.581896	Q03262	PRM15
ambiguous	0.140334	0.272428	0.256606	0.223123	Q03264	NGL2
ambiguous	0.643939	0.458362	0.244779	0.449027	Q03266	ABZ2
ambiguous	4.7695	5.46416	5.8119	5.34852	Q00684	CDC14
ER	6.43227	7.60663	7.44481	7.16124	P53121	FLC3
ambiguous	24.1337	25.7802	18.3844	22.7661	P53120	YGL140C
nucleus	0.469101	0.53715	0.425256	0.477169	P53125	ITC1
ambiguous	2.0297	1.8734	2.10292	2.00201	P53129	MON1
NA	0.0342693	0.0228708	0.0917402	0.0496267	P53128	MET13
Golgi apparatus	3.14753	3.96995	3.58274	3.56674	P09620	KEX1
mitochondrion	0.529943	0.540271	0.231089	0.433768	P09624	LPD1
mitochondrion	0.516799	0.386778	0.550424	0.484667	P49017	COQ5
ambiguous	7.02111	6.78009	7.53682	7.11267	P53879	RHO5
ER	45.9552	52.1468	40.3895	46.1638	P53878	YNL181W
nucleus	0.454024	0.428918	0.553747	0.478896	P53877	IPI3
nucleus	4.43751	4.68242	3.87885	4.33293	P53874	UBP10
NA	0.723415	0.882243	0.647543	0.751067	P53870	YNL193W
ER	30.4622	30.693	21.578	27.5777	P35206	CSG2
ambiguous	0.307802	0.289784	0.343102	0.313562	P35207	SKI2
nucleus	2.06007	2.39516	2.39213	2.28245	Q05166	ASM4
mitochondrion	0.792608	0.992594	0.849583	0.878262	P28241	IDH2
mitochondrion	0.270713	0.289219	0.398415	0.319449	P25605	ILV6
ambiguous	0.743607	0.839549	0.723439	0.768865	P25604	STP22
nucleus	1.83141	1.99329	2.03562	1.95344	P40010	NUG1
mitochondrion	2.8094	4.12064	3.99458	3.64154	Q00873	CYT2
mitochondrion	1.4687	1.51541	2.152	1.71204	P05626	ATP4
ambiguous	0.200276	0.252824	0.282726	0.245275	P41920	YRB1
ambiguous	0.47433	0.502682	0.120841	0.365951	P41921	GLR1
ambiguous	1.87142	1.92347	1.68639	1.82709	P40038	PCL6
mitochondrion	0.385099	0.25926	0.545729	0.396696	P40033	RSM18
nucleus	0.445056	0.41321	0.181082	0.34645	P40032	TPA1
ambiguous	0.0336654	0.0278407	0.0761764	0.0458942	P40037	HMF1
mitochondrion	4.05634	3.25339	3.13841	3.48272	P40035	PIC2
nucleus	3.19832	2.61788	2.4164	2.7442	P36160	RPF2
nucleus	1.22026	1.21774	1.01521	1.15107	P36161	NUP133
mitochondrion	1.76612	2.33873	1.95832	2.02106	P36163	OMA1
Golgi apparatus	2.6273	2.66206	2.18898	2.49278	P36164	TVP38
lipid droplet	2.86568	3.88447	3.0178	3.25598	P36165	TGL4
NA	3.71601	4.03488	5.35641	4.3691	P36166	PXL1
ambiguous	0.365053	0.4422	0.281173	0.362809	P36168	ESL2
ambiguous	3.28215	4.57463	3.75445	3.87041	P36169	SKG1
nucleus	1.81883	1.95753	1.80033	1.8589	Q12019	MDN1
ambiguous	0.966855	0.933394	0.845959	0.915403	Q12018	CDC53
NA	0.0654287	0.053719	0.094955	0.0713676	P40825|P40825-2	ALA1
vacuole	2.25611	2.57846	2.26704	2.3672	Q12010	YPQ1
NA	1.01438	1.13699	0.892844	1.01474	P15019	TAL1
NA	0.985322	0.619732	0.759894	0.788316	Q12012	YOR289W
ER	6.66456	7.46213	7.31449	7.14706	Q12015	YOR223W
ambiguous	0.189146	0.274839	0.239593	0.234526	Q12017	PLP2
ambiguous	2.49936	2.47692	3.2815	2.75259	P25385	BOS1
ambiguous	0.626709	0.79617	0.750757	0.724545	P25386	USO1
plasma membrane	6.69608	9.50518	7.06939	7.75688	P39928	SLN1
nucleus	0.376557	0.421401	0.424081	0.407346	P25382	RSA4
ambiguous	0.992677	1.0718	1.0368	1.03376	P17157	PHO85
mitochondrion	1.92856	2.20188	2.38224	2.17089	P39925	AFG3
nucleus	0.185484	0.274377	0.346643	0.268835	P39927	PTI1
ambiguous	5.41954	6.3377	5.28412	5.68045	P39926	SSO2
ambiguous	1.01167	1.00162	1.2555	1.0896	P25389	KCC4
vacuole	2.23441	2.46802	2.94384	2.54876	P39923	NPR2
ambiguous	0.817353	0.962974	1.04601	0.942111	Q03016	GIP3
ambiguous	0.42463	0.386029	0.417966	0.409542	Q03010	UME1
ambiguous	4.21079	5.44958	5.6692	5.10986	Q06538	CSC1
NA	0.549611	0.48104	0.687781	0.572811	P33314	BUD2
ambiguous	0.343054	0.202932	0.187011	0.244332	P38348	HSM3
ER	2.13333	2.35177	2.24311	2.24274	P38349	UBX7
ER	15.4478	17.2257	11.2995	14.6577	P38342	TSC10
ambiguous	0.11755	0.133096	0.0563461	0.102331	P38340	TAE1
mitochondrion	2.91853	4.02139	3.8662	3.60204	P38341	MIC12
ambiguous	1.0619	1.47429	0.889728	1.14197	P38347	EFM2
ambiguous	0.419993	0.411137	0.586222	0.472451	P38344	REI1
mitochondrion	1.4151	1.04746	1.1501	1.20422	P38345	SDH8
nucleus	0.214395	0.167375	0.33432	0.238697	P36145	TFA2
NA	0.185472	0.104691	0.169116	0.153093	P39692	MET10
ambiguous	0.121678	0.172588	0.175026	0.156431	P14832	CPR1
mitochondrion	1.65899	1.49636	1.78567	1.64701	P36141	FMP46
ambiguous	0.138085	0.0939393	0.152233	0.128086	P09436	ILS1
nucleus	0.444801	0.54688	0.485535	0.492406	P24384	PRP22
nucleus	1.06781	1.05144	0.944197	1.02115	P32259	SIN4
plasma membrane	0.286491	0.324719	0.333736	0.314982	Q08245	ZEO1
mitochondrion	0.222101	0.254498	0.453639	0.310079	Q6Q560	ISD11
ambiguous	4.03499	3.95789	3.87607	3.95632	Q02825	SEN54
ER	32.0041	43.5864	34.1126	36.5677	Q99382	ENV10
ambiguous	0.13641	0.178885	0.0649642	0.126753	Q99383	HRP1
ambiguous	0.464891	0.670923	0.580526	0.572114	Q02821	SRP1
vacuole	3.49438	3.09289	3.14908	3.24545	Q99385	VCX1
ambiguous	11.3024	14.9099	10.6089	12.2737	P12866	STE6
nucleus	0.678658	0.745358	0.842954	0.755656	Q01329	PTA1
vacuole	1.63471	1.70069	1.59736	1.64426	P12868	PEP5
mitochondrion	0.694325	0.864777	0.766002	0.775035	P54861	DNM1
ambiguous	0.607945	0.701188	0.551737	0.62029	P54860	UFD2
ambiguous	0.172162	0.216247	0.194599	0.194336	P13517	CAP2
ambiguous	2.74144	3.00794	2.47214	2.74051	Q12246	LCB4
nucleus	3.12388	3.24971	2.76194	3.04518	Q12247	FYV7
vacuole	2.02612	2.66599	2.05694	2.24969	Q12241	VAM3
ambiguous	0.339583	0.0647112	0.280257	0.228184	Q12242	RUP1
nucleus	1.98682	2.39746	2.14997	2.17808	O13329	FOB1
Golgi apparatus	2.48972	2.29489	3.00189	2.5955	P40994	ARF3
nucleus	2.61894	2.64197	2.10526	2.45539	P40991	NOP2
nucleus	0.210626	0.189718	0.457411	0.285918	Q02796	LGE1
ER	24.3302	30.0263	23.3398	25.8987	Q02795	SWP1
ambiguous	0.567514	0.614016	0.176413	0.452648	Q02793	SKI8
nucleus	0.20477	0.316272	0.289221	0.270088	Q02792	RAT1
ambiguous	0.228565	0.207428	0.195035	0.210343	P38627	URA8
ambiguous	0.232006	0.0898192	0.194021	0.171949	Q03034	FDC1
ambiguous	1.87386	2.00961	1.47692	1.7868	P11075	SEC7
ambiguous	0.145439	0.145422	0.14603	0.14563	P21243	SCL1
ambiguous	0.327699	0.241639	0.303667	0.291002	P21242	PRE10
ambiguous	2.02162	1.99575	3.10174	2.37303	P37370	VRP1
mitochondrion	2.22582	3.09875	3.13494	2.81984	Q06493	YLH47
peroxisome	7.04717	9.40435	6.32507	7.59219	Q06497	ANT1
ambiguous	1.29021	1.32377	1.22595	1.27998	Q03466	EBS1
ambiguous	0.616336	0.449703	0.434403	0.500147	P38427	TSL1
ambiguous	0.630108	0.559523	0.495251	0.561627	P38426	TPS3
nucleus	0.840782	1.14475	1.16886	1.05147	P38429	SAP30
ER	22.0732	21.129	26.1357	23.1126	P38428	CUE1
vacuole	3.40991	3.49501	2.19208	3.03233	Q07549	SNA4
NA	2.76483	3.02439	3.94873	3.24598	Q01919	KIN4
ambiguous	24.4217	31.9385	26.3796	27.5799	Q07541	YDL121C
NA	0.709705	0.746225	0.673494	0.709808	P15807	MET8
mitochondrion	0.873375	0.902979	1.07644	0.950931	P15801	MIP1
NA	NA	NA	0.0552107	0.0552107	Q04894	ADH6
NA	0.736453	0.829922	0.84589	0.804089	Q03208	YML119W
nucleus	1.06027	1.42173	1.06467	1.18222	P21657	DAL81
NA	2.19741	2.66208	2.07205	2.31052	Q06821	YPR084W
ambiguous	0.190554	NA	0.184282	0.187418	P53965	SIW14
ambiguous	11.2325	8.20376	5.84491	8.42705	P53109	AIM14
ambiguous	2.69927	2.57417	2.53136	2.6016	P53108	YIP5
Golgi apparatus	8.13938	7.4428	8.30144	7.96121	P53740	YNR048W
ambiguous	1.45348	1.8801	1.61727	1.65028	P53101	STR3
NA	0.4641	0.548767	0.946581	0.653149	P53100	YGL185C
ambiguous	0.59628	0.570256	0.638007	0.601514	P53107	YRB30
ambiguous	6.9881	4.29315	6.72874	6.00333	P53966	KTR5
ambiguous	34.1077	38.6402	29.483	34.077	P53961	GPI15
NA	0.649049	0.567395	0.0768808	0.431108	P53960	YNL040W
NA	0.0761748	0.110938	0.16558	0.117564	P53962	YNL035C
ambiguous	0.322642	0.311339	0.322179	0.31872	P53968	CRZ1
ambiguous	1.49723	1.33561	1.50023	1.44435	Q04093	YDR444W
nucleus	0.996254	1.1662	0.969203	1.04389	Q05854	YLR278C
ER	30.148	35.4648	24.9786	30.1971	P25628	ARE1
ambiguous	8.44709	8.98278	8.99263	8.8075	P25623	SYP1
ambiguous	0.416936	0.371348	0.566487	0.45159	P25627	BUD23
mitochondrion	0.391311	0.0482198	0.412451	0.283994	P25626	IMG1
ER	23.1655	22.4037	12.9877	19.5189	P25625	PER1
plasma membrane	3.31962	4.21103	3.23635	3.589	P08004	CHS1
ambiguous	11.3678	9.39638	8.00254	9.58891	P38090	AGP2
ambiguous	1.26805	1.51488	1.63772	1.47355	Q99247	YOL087C
nucleus	0.0935869	0.036629	0.0647393	0.064985	Q04636	POB3
nucleus	0.68379	0.845293	0.782503	0.770529	P30665	MCM4
Golgi apparatus	0.86976	0.977781	0.863369	0.903637	Q04632	COG8
nucleus	0.679477	0.570256	0.531827	0.593854	P26449	BUB3
peroxisome	1.2954	1.33196	1.28829	1.30522	P41903	TES1
ER	15.8557	18.336	16.6849	16.9588	P47090	YJR015W
nucleus	2.41606	2.50983	2.18595	2.37061	Q12389	DBP10
ambiguous	0.783536	0.470011	0.67112	0.641556	Q12387	MDM20
ambiguous	0.278539	0.444422	0.352925	0.358629	Q12386	ARP8
peroxisome	6.12839	9.85615	8.2808	8.08845	Q12462	PEX11
ambiguous	0.244584	0.126966	0.219539	0.19703	Q06494	YPR127W
ambiguous	0.468275	0.542381	1.10973	0.706795	P36108	DID4
NA	0.171924	0.237291	0.150676	0.18663	P33315	TKL2
ambiguous	0.556719	0.53839	0.575956	0.557021	P36102	PAN3
ambiguous	0.538447	0.401373	0.694601	0.544807	P36103	YKL023W
nucleus	0.802481	0.585142	0.664899	0.684174	P36100	TFA1
mitochondrion	3.40311	3.93703	3.61108	3.65041	P36101	TCD2
ambiguous	0.377978	0.352357	0.523712	0.418016	P36105	RPL14A
ambiguous	0.751268	0.673041	0.769647	0.731319	Q12033	RIM20
mitochondrion	0.45127	0.274282	0.282736	0.336096	Q12032	AIM41
nucleus	0.527949	0.281523	0.318778	0.376083	Q12030	TAF10
nucleus	2.85138	2.86599	2.64846	2.78861	Q12035	FCF2
NA	0.433914	0.397522	0.391051	0.407496	Q12034	SLF1
ambiguous	0.385657	0.441133	0.803738	0.543509	Q12038	SRO7
ambiguous	0.112666	0.0529235	0.121947	0.0958455	P04802	DPS1
ambiguous	0.0608569	0.0489715	0.0932598	0.0676961	P04801	THS1
NA	0.0277833	0.0260737	0.0932996	0.0490522	P04806	HXK1
NA	0.0476767	0.0461597	0.119148	0.0709947	P04807	HXK2
plasma membrane	3.60354	4.99489	4.41893	4.33912	P46992	YJL171C
ambiguous	0.473937	0.603842	0.484889	0.520889	P43612	SAP155
ER	48.0162	56.2827	36.4413	46.9134	P43613	ERJ5
NA	21.066	20.8411	17.3481	19.7518	P43611	OSW7
mitochondrion	1.07902	1.13522	1.07022	1.09482	P07256	COR1
mitochondrion	1.10117	1.03197	1.14989	1.09434	P07257	QCR2
ambiguous	0.954342	0.972349	0.85672	0.927804	P39904	VPS52
ER	3.78472	4.12451	3.99353	3.96759	Q12284	ERV2
NA	0.363978	0.420555	0.423065	0.402533	P20459	SUI2
ambiguous	5.41799	4.86523	4.95108	5.0781	P30624	FAA1
mitochondrion	3.27972	2.87182	3.68149	3.27768	P07253	CBP6
nucleus	1.33622	1.10156	1.22231	1.22003	P25368	RRP7
ambiguous	0.553045	0.720952	0.547507	0.607168	P25369	LSB5
NA	1.51557	1.25965	1.08249	1.2859	P25366	OCA4
ambiguous	3.22351	3.75923	4.50276	3.8285	P25367	RNQ1
ambiguous	20.1972	25.1715	19.4508	21.6065	P25365	SED4
ambiguous	11.7659	14.3321	10.69	12.2627	P25360	PHO87
NA	8.77507	10.6366	7.75659	9.0561	P25361	YCR043C
ambiguous	0.263191	0.12271	0.0691014	0.151668	Q03071	ELC1
ambiguous	34.0005	35.731	29.3129	33.0148	Q06001	FAR10
nucleus	0.857428	0.755503	0.586774	0.733235	Q06554	IRC20
mitochondrion	0.355399	0.3829	0.327529	0.355276	Q06005	LIP2
nucleus	0.607576	0.735853	0.53103	0.62482	Q07979	RSC58
ambiguous	0.35391	0.542975	0.550002	0.482296	P32770	NRP1
ambiguous	0.221809	0.130085	0.281609	0.211168	P32773	TOA1
ambiguous	0.0501019	0.0472159	0.14841	0.0819091	P40414	TPM2
mitochondrion	1.98353	2.33404	2.13334	2.1503	P40416	ATM1
ambiguous	0.285441	0.368912	0.303772	0.319375	P40413	CCT5
ambiguous	0.446916	0.42604	0.545298	0.472751	Q03690	CLU1
ambiguous	0.450335	0.538686	0.206113	0.398378	P39015	STM1
ambiguous	1.2813	1.56201	1.13112	1.32481	P39014	MET30
ambiguous	1.20556	1.18875	0.930171	1.10816	P39016	MPT5
ambiguous	0.626996	0.769141	0.650638	0.682258	P39011	BEM4
ambiguous	2.63275	4.34346	3.18699	3.38773	P39010	AKR1
ambiguous	1.46582	1.85219	2.12192	1.81331	P39013	END3
ER	20.8126	23.1899	15.4522	19.8182	P39012	GAA1
ER	25.8585	28.8691	22.0978	25.6085	P32906	MNS1
mitochondrion	0.564004	0.667798	0.769714	0.667172	P32902	MRP4
ambiguous	2.11673	2.85033	2.31745	2.42817	P32900	SKG6
ambiguous	0.174891	0.138891	0.15371	0.15583	Q04409	EMI2
ambiguous	0.542298	1.74681	0.306585	0.865232	Q04408	YDR514C
mitochondrion	0.198508	0.0754016	0.133508	0.135806	Q04401	SDH7
NA	5.5992	5.4776	4.31381	5.13021	P51862	ROM2
ambiguous	0.598711	0.683515	0.210577	0.497601	P12887	UNG1
ambiguous	1.26336	1.20413	1.26273	1.24341	Q02805	ROD1
Golgi apparatus	1.13261	1.15639	1.45852	1.24917	Q02804	ARL3
ambiguous	2.02896	2.32059	1.93051	2.09335	Q05468	RQC1
mitochondrion	0.962	1.01876	1.16725	1.04934	P13433	RPO41
NA	0.944918	0.844575	0.844118	0.87787	P40083	YER137C
ambiguous	21.4956	27.9203	18.6034	22.6731	P40318	SSM4
ER	26.0362	31.47	23.8663	27.1241	P40319	ELO3
ER	36.656	44.624	38.3398	39.8733	P40312	CYB5
nucleus	1.11054	1.35248	1.07465	1.17922	P40317	SOK1
plasma membrane	7.62881	6.93214	7.31341	7.29145	P38993	FET3
ER	49.2989	66.2513	46.6525	54.0676	P38992	SUR2
ambiguous	1.85905	2.2232	2.09381	2.05869	P38990	SAK1
ambiguous	0.0718967	0.100042	0.101383	0.0911072	P38625	GUA1
ambiguous	0.17642	0.18044	0.208924	0.188595	P38624	PRE3
NA	4.15119	4.47659	3.89754	4.17511	P38994	MSS4
nucleus	1.59531	1.58616	1.65886	1.61344	P38629	RFC3
ambiguous	0.35476	0.280031	0.310361	0.315051	P38628	PCM1
NA	0.274021	0.189311	0.213866	0.225733	P38999	LYS9
peroxisome	0.0521374	0.103028	0.326375	0.160513	P38998	LYS1
nucleus	0.823246	1.18143	1.444	1.14956	P48561	TRF5
mitochondrion	0.74509	0.911499	0.300868	0.652485	P20084	MRPL33
Golgi apparatus	2.05472	1.97752	1.68885	1.90703	P48563	MON2
NA	0.48369	0.533209	0.654611	0.55717	P48562	CLA4
ambiguous	0.209072	0.142097	0.246459	0.199209	P48567	PUS4
NA	0.0754455	0.0551761	0.110463	0.0803615	P10659	SAM1
ambiguous	9.20144	12.0576	9.72492	10.328	Q03441	RMD1
ambiguous	3.18101	4.27659	4.96891	4.14217	Q03446	RCR2
ambiguous	0.25961	0.33567	0.480901	0.358727	Q03195	RLI1
ambiguous	0.060353	0.081668	0.134833	0.0922847	P38199	HEK2
ambiguous	1.30767	1.8083	1.67059	1.59552	P38198	STU1
nucleus	0.929266	0.546017	0.926971	0.800752	P38193	PSY4
ambiguous	0.0410129	NA	0.0720853	0.0565491	P38197	YBL036C
ambiguous	8.2135	12.761	9.196	10.0568	P38196	FUI1
ambiguous	3.19942	2.69177	2.94733	2.94617	Q06616	YPR174C
mitochondrion	0.326738	0.29316	0.383062	0.33432	Q3E7A4	CMC2
ambiguous	42.071	53.1944	37.0213	44.0956	Q3E7A7	YKL018C-A
ambiguous	0.0384101	0.0368721	0.0847939	0.0533587	P16550	APA1
ambiguous	0.507554	0.565741	0.346043	0.473113	Q12525	MHT1
ambiguous	1.63394	2.03652	1.24551	1.63865	Q12527	ATG11
ER	36.6651	42.6708	23.191	34.1756	Q12520	HUT1
ambiguous	0.957599	0.986357	1.06239	1.00212	Q12523	YPL247C
ambiguous	2.14045	1.92192	1.63963	1.90067	Q12522	TIF6
ER	20.9618	28.6465	42.2601	30.6228	P52870	SBH1
ER	28.5257	41.7173	38.5617	36.2682	P52871	SBH2
NA	0.20301	0.0791546	0.126695	0.136287	P00942	TPI1
peroxisome	7.91854	9.13084	8.08668	8.37869	P39718	PEX22
ER	5.00035	6.87814	5.47963	5.78604	P39719	FLC2
ambiguous	0.871658	0.737857	0.682502	0.764006	P39713	BDH2
ambiguous	1.57027	1.68822	1.41465	1.55771	P39717	GPB2
ambiguous	0.816159	0.820875	0.706877	0.781304	P39714	BDH1
nucleus	0.379502	0.469591	0.432755	0.427282	Q05123	ARP9
ambiguous	0.232178	0.176144	0.231995	0.213439	Q08162	DIS3
vacuole	1.97086	2.30233	1.50442	1.92587	P20107	ZRC1
ambiguous	3.1902	3.08396	3.61835	3.2975	Q01590	SED5
ambiguous	3.30936	5.0099	3.57194	3.96374	P08539	GPA1
ambiguous	0.308667	0.323139	0.190015	0.27394	P08536	MET3
NA	0.639648	0.795787	0.682783	0.706073	P32599	SAC6
ambiguous	0.318769	0.360679	0.314337	0.331262	P32598	GLC7
nucleus	0.891469	1.13061	1.04299	1.02169	P32591	SWI3
NA	0.179554	0.148962	0.185409	0.171308	P32590	SSE2
nucleus	0.790729	0.829548	0.7701	0.796792	P32597	STH1
plasma membrane	4.0957	4.92976	3.97903	4.33483	P53832	WSC2
ambiguous	1.54154	1.77093	2.1288	1.81376	P53836	CAF120
ambiguous	0.21675	0.433136	0.326157	0.325348	P53834	HCH1
ambiguous	2.86611	3.39895	3.51846	3.26117	P53389	HOL1
ambiguous	4.88628	6.90215	4.69423	5.49422	P53388	DIP5
ambiguous	0.780254	0.20544	0.219589	0.401761	P53839	GOR1
ambiguous	5.41327	5.96013	4.15788	5.17709	P53838	BOR1
ambiguous	0.782311	1.05036	0.931811	0.921493	P48365	GYP7
NA	1.32499	0.497672	0.511251	0.777971	P48363	PAC10
NA	0.317764	0.416724	0.354713	0.363067	P48362	HGH1
ambiguous	1.65595	1.65281	1.95724	1.75533	P48361	ASK10
mitochondrion	0.269659	0.364008	0.435996	0.356554	P48360	ARH1
ambiguous	1.00229	1.07071	1.18418	1.08573	P32047	MLF3
mitochondrion	0.308522	0.758609	0.211249	0.426127	P32048	MSK1
plasma membrane	7.18144	6.7793	5.63679	6.53251	Q99260	YPT6
mitochondrion	0.3846	0.339986	0.449023	0.391203	P15424	MSS116
mitochondrion	3.13804	3.90341	3.52652	3.52266	P38756	TCD1
nucleus	0.557121	0.537491	0.326424	0.473679	P26755	RFA3
ambiguous	2.62362	3.82171	2.87122	3.10552	P31109	SNC1
ambiguous	0.602656	0.564749	0.531357	0.566254	P04821	CDC25
ER	30.5581	34.2271	24.8099	29.865	P33775	PMT1
ambiguous	9.09525	10.5349	9.15139	9.59385	P49573	CTR1
NA	0.693808	0.704734	0.795985	0.731509	P36124	SET3
ambiguous	6.52932	7.15973	6.69845	6.79583	P36125	GMH1
NA	2.73147	3.4527	3.19214	3.12544	P36126	SPO14
nucleus	3.11533	2.2163	1.71576	2.34913	P36120	DBP7
nucleus	0.194291	0.168318	0.283553	0.215387	P36121	RPC37
Golgi apparatus	1.19041	0.979369	1.09618	1.08865	P36122	BCH2
ambiguous	0.666026	0.777309	0.681878	0.708404	P36123	SAP190
plasma membrane	5.87872	6.59988	6.17011	6.21624	P30606	ITR2
plasma membrane	4.77526	6.20445	5.06482	5.34818	P30605	ITR1
ambiguous	0.0612463	0.0793174	0.0834102	0.074658	Q08985	SAM4
nucleus	0.506695	0.290166	0.358032	0.384964	P38123	SWD3
ambiguous	9.02707	10.6193	9.31455	9.65363	Q08986	SAM3
NA	1.54895	1.68878	1.61064	1.61612	P39960	BEM2
ambiguous	6.73148	7.46638	5.65078	6.61621	P39962	YCK3
mitochondrion	0.645311	0.404304	0.48027	0.509962	P39965	AIM10
NA	0.161961	0.128274	0.256551	0.182262	P39966	PTC2
ambiguous	2.59397	2.5304	2.42502	2.51646	P39969	BOI2
vacuole	2.75846	3.33617	3.19983	3.09815	P39968	VAC8
ambiguous	1.63729	1.91342	1.71957	1.75676	P17119	KAR3
ambiguous	2.75773	3.49105	3.03309	3.09396	P25349	YCP4
[truncated: 1,766 more rows]

## Sheet: heatmap
median values	P100				isolate
ER	2.15806	2.33859	2.09372	2.19679	27.2304	31.4108	24.4832	27.7082
mitochondrion	1.25344	1.36311	1.36236	1.3263	1.10117	1.06874	1.20405	1.12466
Golgi apparatus	1.91308	2.23607	2.04796	2.0657	2.64633	3.01498	2.80194	2.82108
vacuole	1.94569	2.12842	2.00596	2.02669	3.26372	3.33617	3.1673	3.25573
plasma membrane	1.94988	2.01715	1.86245	1.94316	4.44245	5.59039	4.70254	4.91179
peroxisome	2.14032	2.45101	2.2596	2.28364	4.11114	5.68192	6.0892	5.29409
lipid droplet	1.17617	1.14235	1.20032	1.17295	3.84222	3.90105	3.2474	3.66356
nucleus	1.14959	1.14026	1.16989	1.15325	0.773276	0.799181	0.806946	0.793134
nuclear membrane	1.50062	1.62371	1.50695	1.54376	6.73273	8.26833	6.86361	7.28823
cytosol	0.20962	0.262889	0.217855	0.230121	0.270166	0.0773847	0.249608	0.199053
extracellular region	0.518901	0.450152	0.489886	0.486313	0.893459	1.00024	0.967343	0.953681
ambiguous	1.17815	1.20481	1.19273	1.1919	0.772701	0.796209	0.767657	0.778856
	rep1	rep2	rep3	mean	rep1	rep2	rep3	mean
