# Supplementary material for: MemPrep, a new technology for isolating organellar membranes provides fingerprints of lipid bilayer stress
Source: EMBO J. 2024 Mar 15;43(8):13. doi: 10.1038/s44318-024-00063-y (PMC11021466; doi:10.1038/s44318-024-00063-y)
Supplement: Supplementary file 3 — Source Data Fig. 2 [file 44318_2024_63_MOESM3_ESM.zip]

Archive with 2 entries (2 files):
- Figure 2_lipidomics.xlsx
- __MACOSX/._Figure 2_lipidomics.xlsx
