# Supplementary material for: MemPrep, a new technology for isolating organellar membranes provides fingerprints of lipid bilayer stress
Source: EMBO J. 2024 Mar 15;43(8):13. doi: 10.1038/s44318-024-00063-y (PMC11021466; doi:10.1038/s44318-024-00063-y)
Supplement: Supplementary file 3 — Source Data Fig. 2 [file 44318_2024_63_MOESM3_ESM.zip › Figure 2_lipidomics.xlsx]

## Sheet: raw picomol
lipid	class	structural category	functional category	total length	total DB	total OH	whole cell 1 [pmol]	whole cell 2 [pmol]	whole cell 3 [pmol]	whole cell 4 [pmol]	ER Rtn1 1 [pmol]	ER Rtn1 2 [pmol]	ER Rtn1 3 [pmol]	ER Rtn1 4 [pmol]	ER Elo3 1 [pmol]	ER Elo3 2 [pmol]	ER Elo3 3 [pmol]	ER Elo3 4 [pmol]
CDP_DAG 32:0;0	CDP-DAG	GPL	MEM	32	0	0	0	0.498455	0	0	0	0	0	0	0	0	0	0
CDP_DAG 32:1;0	CDP-DAG	GPL	MEM	32	1	0	3.60779	3.90557	4.90973	2.48059	1.28855	2.14971	1.45825	0.746672	0	1.94892	0.656927	1.91885
CDP_DAG 32:2;0	CDP-DAG	GPL	MEM	32	2	0	0	0	0	0	0	0	0	0.425564	0	1.03251	0	0.583485
CDP_DAG 34:1;0	CDP-DAG	GPL	MEM	34	1	0	8.94303	8.15355	9.31841	4.72764	3.02929	4.92255	3.46144	1.82741	0	4.80535	3.81693	4.49807
CDP_DAG 34:2;0	CDP-DAG	GPL	MEM	34	2	0	0.608901	0.746463	0.859832	0	0	0.578029	0.455878	0	0	1.23577	0.906168	1.39119
CDP_DAG 36:2;0	CDP-DAG	GPL	MEM	36	2	0	0	0	0	0	0	0	0	0	0	0	0.490404	0
Cer 32:0;2	Cer	SL	MEM	32	0	2	0.949364	1.00471	0.940142	0.778195	0	0	0	0.165038	0	0	0	0
Cer 32:0;3	Cer	SL	MEM	32	0	3	0	0	0	0	0	0	0	0.235133	0	0	0	0
Cer 32:1;3	Cer	SL	MEM	32	1	3	0	0	0	0	0	0	0	0.731988	0	0	0	0
Cer 32:1;4	Cer	SL	MEM	32	1	4	0	0	0	0	0	0	0	0.293017	0	0	0	0
Cer 32:1;5	Cer	SL	MEM	32	1	5	0	0	0	0	0	0	0	0.130907	0	0	0	0
Cer 34:0;2	Cer	SL	MEM	34	0	2	1.95958	1.9173	1.84162	1.45499	0	0	0	0	0	0	0	0
Cer 34:0;3	Cer	SL	MEM	34	0	3	0	0	0	0	0	0	0	0.365689	0	0	0	0
Cer 34:1;2	Cer	SL	MEM	34	1	2	4.33693	4.03761	3.99771	3.18614	0	0	0	0	0	0	0	0
Cer 34:1;3	Cer	SL	MEM	34	1	3	0	0	0	0	0	0	0	0.683807	0	0	0	0
Cer 34:1;4	Cer	SL	MEM	34	1	4	0.460708	0.475408	0.481643	0.508652	0	0.320532	0.221514	0.330676	0	0	0	0.156223
Cer 34:1;5	Cer	SL	MEM	34	1	5	0	0	0	0	0	0	0	0.14286	0	0	0	0
Cer 36:0;2	Cer	SL	MEM	36	0	2	1.08727	1.07965	0.904996	0.839392	0	0	0	0	0	0	0	0
Cer 36:1;2	Cer	SL	MEM	36	1	2	1.40891	1.54581	1.35607	1.38534	0	0	0	0	0	0	0	0
Cer 38:1;2	Cer	SL	MEM	38	1	2	0	0	0	0.303396	0	0	0	0	0	0	0	0
Cer 40:0;2	Cer	SL	MEM	40	0	2	0	0.374526	0	0.355769	0	0	0	0	0	0	0	0
Cer 42:0;2	Cer	SL	MEM	42	0	2	2.73725	3.27582	3.04314	3.52114	0.739009	1.05356	0.737113	0.413762	0	0.533151	0.551706	0.641285
Cer 42:0;3	Cer	SL	MEM	42	0	3	1.30641	1.11836	1.43133	1.41959	0	0.625645	0	0	0	0	0	0
Cer 42:0;4	Cer	SL	MEM	42	0	4	3.14306	3.12831	3.23473	2.85703	0.687498	1.01566	0.67216	0.302841	0	0.366084	0.389684	0.580193
Cer 44:0;2	Cer	SL	MEM	44	0	2	1.19325	1.10611	1.18782	1.29465	0	0	0	0	0	0	0	0
Cer 44:0;3	Cer	SL	MEM	44	0	3	5.15987	4.6563	4.78404	4.76741	1.46545	2.08089	1.46375	0.528872	0.763915	0.719161	0.750431	1.0031
Cer 44:0;4	Cer	SL	MEM	44	0	4	36.7094	34.3037	34.755	38.9047	6.10813	9.56224	6.81579	3.71033	4.49134	5.10548	5.16359	7.32542
Cer 44:0;5	Cer	SL	MEM	44	0	5	1.52842	1.41565	1.43789	1.80973	0.255196	0.449241	0.344611	0.142699	0.217936	0.222469	0.19211	0.606
Cer 46:0;3	Cer	SL	MEM	46	0	3	0	0	0	0.336676	0	0	0	0	0	0	0	0
Cer 46:0;4	Cer	SL	MEM	46	0	4	2.05335	1.81858	1.87384	2.62391	0.528726	0.741942	0.525589	0.260875	0.402975	0.579868	0.576348	0.866639
CL 58:1;0	CL	GPL	MEM	58	1	0	0	0	0	1.05058	0	0	0	0	0	0	0	0
CL 58:2;0	CL	GPL	MEM	58	2	0	0	0	0	1.42838	0	0	0	0	0	0	0	0
CL 60:1;0	CL	GPL	MEM	60	1	0	2.44601	2.25353	2.58263	3.38909	0	0	0	0	0	0	0	0.687985
CL 60:2;0	CL	GPL	MEM	60	2	0	2.46398	0	1.69696	2.48392	0	0	0	0	0	0	0	0.956198
CL 62:0;0	CL	GPL	MEM	62	0	0	0	0	0	0	0	0	0	0	0	0	1.68455	0
CL 62:2;0	CL	GPL	MEM	62	2	0	0	0	0	2.98969	0	0	0	0	0	0	0	0.884021
CL 62:3;0	CL	GPL	MEM	62	3	0	0	0	0	1.96599	0	0	0	0	0	0	0	0
CL 64:2;0	CL	GPL	MEM	64	2	0	2.33945	0	1.87494	2.04494	0	0	0	0	0	0	0	0.855274
CL 64:3;0	CL	GPL	MEM	64	3	0	2.51714	2.35745	0	2.4277	0	0	0	0	0	0	0	1.00532
CL 66:4;0	CL	GPL	MEM	66	4	0	0	0	0	0	0	5.33702	3.2936	1.36388	1.99988	0	2.04685	3.25597
CL 68:2;0	CL	GPL	MEM	68	2	0	4.63584	4.31537	4.56007	0	0	3.30786	3.79458	0	2.10114	0	0	0
CL 68:4;0	CL	GPL	MEM	68	4	0	0	0	0	0	0	7.77917	5.05995	1.89355	2.83834	1.65692	1.93016	2.68485
CL 70:4;0	CL	GPL	MEM	70	4	0	0	0	0	0	0	3.29175	3.58663	0	1.49686	0	0	0
CL 70:7;0	CL	GPL	MEM	70	7	0	0	0	2.16058	0	0	0	0	0	0	0	0	0
CL 72:2;0	CL	GPL	MEM	72	2	0	0	0	0	0	3.42314	0	3.86136	1.31721	0	0	2.5475	2.29138
DAG 10:0;0_16:0;0	DAG	GL	MEM	26	0	0	16.8985	15.5915	17.2646	23.2831	5.51287	10.0889	6.89579	3.71649	4.86359	3.85466	4.06289	6.11462
DAG 10:0;0_16:1;0	DAG	GL	MEM	26	1	0	1.69966	1.65206	1.79654	3.28943	0	0	0	0	0	0	0	0
DAG 10:0;0_18:0;0	DAG	GL	MEM	28	0	0	6.19008	5.24858	5.75988	8.25223	1.81895	3.74971	2.59712	1.20076	1.87979	1.54566	1.37231	2.16715
DAG 10:0;0_18:1;0	DAG	GL	MEM	28	1	0	1.15854	1.02638	1.18895	1.6022	0.371694	0.68859	0.375506	0.168412	0.309752	0.344881	0.292617	0.417019
DAG 10:1;0_16:0;0	DAG	GL	MEM	26	1	0	0.156384	0.151461	0.139588	0.277515	0	0	0	0	0	0	0	0
DAG 12:0;0_14:0;0	DAG	GL	MEM	26	0	0	1.71779	1.61916	1.80878	2.28391	0.517599	1.00269	0.650267	0.331134	0.384731	0.294682	0.324662	0.547287
DAG 12:0;0_14:1;0	DAG	GL	MEM	26	1	0	0.0265657	0	0	0	0	0	0	0	0	0	0	0
DAG 12:0;0_16:0;0	DAG	GL	MEM	28	0	0	21.6556	19.7875	21.8349	27.1013	6.56487	12.381	8.8645	3.8056	5.60231	4.98694	4.71186	6.72623
DAG 12:0;0_16:1;0	DAG	GL	MEM	28	1	0	5.50431	5.12038	5.77131	7.49837	2.09495	4.06663	2.44184	1.18736	1.81999	1.73517	1.68919	2.54988
DAG 12:0;0_18:0;0	DAG	GL	MEM	30	0	0	4.2656	4.07029	4.31038	5.42738	1.60588	2.79546	1.94129	0.880319	1.26108	1.01546	0.965454	1.55317
DAG 12:0;0_18:1;0	DAG	GL	MEM	30	1	0	0	0	0	0	0.446679	0.854128	0.597913	0.295796	0.497306	0.336204	0.408582	0.541915
DAG 14:0;0_14:0;0	DAG	GL	MEM	28	0	0	1.42584	1.30046	1.45158	1.70785	0.452741	0.864368	0.531764	0.224056	0.28401	0.220624	0.243552	0.325019
DAG 14:0;0_14:1;0	DAG	GL	MEM	28	1	0	0.539707	0.47115	0.554057	0.679554	0.253331	0.459894	0.19343	0.0866456	0.117119	0	0	0.143474
DAG 14:0;0_16:0;0	DAG	GL	MEM	30	0	0	9.12631	8.27968	9.14522	9.37878	0	6.13732	0	0	0	0	0	2.41427
DAG 14:0;0_16:1;0	DAG	GL	MEM	30	1	0	14.9432	13.9138	15.5376	19.6002	5.96478	10.1406	6.98509	3.13587	4.53853	3.55851	3.74305	5.63973
DAG 14:0;0_17:0;0	DAG	GL	MEM	31	0	0	0	0	0	0	0	0.495081	0	0	0	0	0	0
DAG 14:0;0_18:0;0	DAG	GL	MEM	32	0	0	0	0	0	1.36444	0	0	0	0.187998	0	0.303991	0.267482	0.383303
DAG 14:0;0_18:1;0	DAG	GL	MEM	32	1	0	12.6707	12.11	13.3448	15.6811	4.8374	9.48315	6.46653	2.60954	3.96048	3.58105	3.8727	4.97888
DAG 14:1;0_16:0;0	DAG	GL	MEM	30	1	0	4.57422	4.14457	4.66286	5.78543	1.64411	3.00001	2.04011	0.982436	1.38977	1.03782	1.2082	1.60519
DAG 14:1;0_16:1;0	DAG	GL	MEM	30	2	0	1.99578	1.67328	2.20416	2.67326	0	2.19626	0.952385	0	0.77054	0	0	0
DAG 14:1;0_18:0;0	DAG	GL	MEM	32	1	0	1.06674	0.971919	1.13259	1.37374	0.366889	0.741544	0.556579	0.30479	0.208391	0	0	0.502856
DAG 14:1;0_18:1;0	DAG	GL	MEM	32	2	0	0.587605	0.417729	0.324637	0.768328	0	0	0.206165	0	0	0	0	0.152399
DAG 15:0;0_16:1;0	DAG	GL	MEM	31	1	0	0	0	0	0	0	1.81147	0	0	0	0	0	0
DAG 15:0;0_17:0;0	DAG	GL	MEM	32	0	0	0	0	0	0	0.0661869	0.150528	0	0	0	0	0	0
DAG 15:0;0_18:1;0	DAG	GL	MEM	33	1	0	0	0	0	0	0.500211	0.798221	0	0	0	0	0	0
DAG 15:1;0_16:0;0	DAG	GL	MEM	31	1	0	0	0	0	0	0.322109	0	0	0	0	0	0	0
DAG 16:0;0_16:0;0	DAG	GL	MEM	32	0	0	0	0	0	4.89518	0	0	0	0	0	0	0	0
DAG 16:0;0_16:1;0	DAG	GL	MEM	32	1	0	104.526	95.7508	107.419	124.546	40.2564	77.4046	51.456	23.7336	35.9251	33.1817	33.0853	47.9868
DAG 16:0;0_17:1;0	DAG	GL	MEM	33	1	0	0	0	0	0	0.30468	0.501357	0	0	0	0	0	0
DAG 16:0;0_18:1;0	DAG	GL	MEM	34	1	0	92.4056	87.9845	94.5183	108.974	34.9818	67.1432	45.6824	19.1386	29.7284	30.3199	31.1522	43.4186
DAG 16:1;0_16:1;0	DAG	GL	MEM	32	2	0	90.9567	83.6265	92.5737	107.663	49.5675	87.8389	62.1336	26.8897	45.1049	35.5246	36.2839	64.0318
DAG 16:1;0_18:0;0	DAG	GL	MEM	34	1	0	27.4582	25.5122	28.4725	36.0193	9.99762	18.699	13.5639	6.41908	9.18881	8.95054	8.68527	13.7062
DAG 16:1;0_18:1;0	DAG	GL	MEM	34	2	0	76.3236	73.6202	80.3677	91.2435	45.0643	86.151	60.484	25.0547	40.6956	37.0616	38.4427	62.9738
DAG 16:1;0_22:0;0	DAG	GL	MEM	38	1	0	0	0	0	0	0	2.35496	0	0	0	0	0	0
DAG 18:0;0_18:1;0	DAG	GL	MEM	36	1	0	26.31	22.5684	25.9183	33.3927	9.32556	17.7361	12.0811	5.59071	8.45407	8.31626	8.77642	12.3824
DAG 18:1;0_18:1;0	DAG	GL	MEM	36	2	0	6.04649	5.56031	5.55371	7.96348	3.45616	5.88191	4.00424	1.76984	3.02688	2.6383	2.87588	4.03178
EE 10:0;0	EE	STE	STO	10	0	0	3.03961	0	3.53205	0	0	0	0	0	0	0	0	0
EE 14:0;0	EE	STE	STO	14	0	0	5.88981	6.02903	6.20257	5.83078	0	0	0	0	0	0	0	0
EE 16:0;0	EE	STE	STO	16	0	0	82.1956	76.2499	85.5001	100.176	0	12.4924	9.62903	3.54714	6.85715	8.37213	7.22838	14.6342
EE 16:1;0	EE	STE	STO	16	1	0	100.94	96.8888	108.7	120.005	9.66978	14.4495	11.9022	3.49629	7.84282	11.574	8.38041	18.1258
EE 18:1;0	EE	STE	STO	18	1	0	37.9923	36.9648	37.1453	40.7206	3.25953	4.41247	3.35555	0	2.56943	2.70546	0	4.49955
Erg	Erg	ST	MEM	28	3	0	1324.07	1202.46	1345.88	1500.44	358.115	624.37	531.18	206.855	278.523	254.524	275.539	397.111
IPC 38:1;2	IPC	SL	MEM	38	1	2	4.29039	0	3.29255	0	0	0	0	0	0	0	0	0
IPC 40:0;4	IPC	SL	MEM	40	0	4	0	0	0	0	13.2387	10.6248	6.26048	3.59996	0	4.43757	0	0
IPC 40:1;5	IPC	SL	MEM	40	1	5	35.4446	0	35.2199	6.09171	0	0	0	0	0	0	0	0
IPC 42:0;3	IPC	SL	MEM	42	0	3	9.03041	7.84048	11.0195	4.01343	0	0	0	0	0	0	0	0
IPC 42:0;4	IPC	SL	MEM	42	0	4	30.9363	28.6264	34.0231	14.2695	0	7.20546	6.6834	0	0	0	0	1.3181
IPC 42:1;5	IPC	SL	MEM	42	1	5	10.1023	11.5881	11.1596	0	0	0	0	0	0	0	0	0
IPC 44:0;3	IPC	SL	MEM	44	0	3	76.9714	68.8646	81.7643	44.3557	0	24.665	20.2123	0	8.85465	0	3.41764	3.30396
IPC 44:0;4	IPC	SL	MEM	44	0	4	426.743	362.903	460.673	209.886	60.7565	113.886	94.6186	22.3612	59.1147	28.7014	27.5764	24.5423
IPC 44:0;5	IPC	SL	MEM	44	0	5	34.109	29.6788	33.1119	19.8719	0	6.83116	5.16071	0	5.33776	0	1.92829	4.4297
IPC 46:0;4	IPC	SL	MEM	46	0	4	20.3091	18.1576	21.6541	11.0215	0	0	0	0	3.62671	0	2.69893	2.45732
LPA 16:1;0	LPA	GPL	LYS	16	1	0	1.86409	1.72032	2.39642	0	0	0	0	0	0	0	0	0
LPA 16:2;0	LPA	GPL	LYS	16	2	0	0	0	0	0	0	0	0	0	0.825586	0	0	0
LPA 18:0;0	LPA	GPL	LYS	18	0	0	0	0	0	0	0	0	0	0	0.711307	0	0	0.379434
LPA 18:1;0	LPA	GPL	LYS	18	1	0	0	1.29369	1.85266	0	0	0	0	0	0	0	0	0
LPA 20:0;0	LPA	GPL	LYS	20	0	0	0	0	0	0	0	0	0	0	0	0	0.807516	0
LPC 12:1;0	LPC	GPL	LYS	12	1	0	0	0	0	0	0	2.49646	0	0	0	0	0	0
LPC 14:0;0	LPC	GPL	LYS	14	0	0	3.197	3.36848	3.7209	0	0	0	0	0	0	0	0	0
LPC 14:1;0	LPC	GPL	LYS	14	1	0	0	0	0	0	0.686087	0	0.55749	0	0.486721	0	0	0
LPC 16:0;0	LPC	GPL	LYS	16	0	0	25.2576	25.4221	28.5016	34.963	0.737686	0.936125	0.962069	0	0.650886	0	0	0.720051
LPC 16:1;0	LPC	GPL	LYS	16	1	0	70.3348	74.7093	86.0734	109.318	10.1499	13.2949	12.5748	6.37171	10.4983	7.16573	5.88238	10.2333
LPC 16:2;0	LPC	GPL	LYS	16	2	0	0	0	0	2.04872	0	0	0	0	0	0	0	0
LPC 18:0;0	LPC	GPL	LYS	18	0	0	4.69035	4.44595	4.96529	5.92705	0	0	0	0	0	0	0	0
LPC 18:1;0	LPC	GPL	LYS	18	1	0	55.674	63.1039	71.4706	75.4056	1.25109	2.15307	1.8896	1.22276	1.2836	0.912157	0.837055	1.5593
LPE 14:0;0	LPE	GPL	LYS	14	0	0	7.05991	7.96536	8.66315	0	0	0	0	0	0	0	0	0
LPE 14:1;0	LPE	GPL	LYS	14	1	0	0	0	0	0.479716	0	0.300013	0	0	0.173505	0	0	0
LPE 16:0;0	LPE	GPL	LYS	16	0	0	111.602	98.7674	121.1	142.108	2.13194	3.54807	2.9335	1.45591	2.43588	1.10142	1.47391	1.90401
LPE 16:1;0	LPE	GPL	LYS	16	1	0	106.606	137.88	137.45	184.777	5.29862	7.92161	6.9264	3.27144	6.16342	3.42884	4.61501	4.54153
LPE 18:0;0	LPE	GPL	LYS	18	0	0	4.57451	4.08774	4.93379	6.15161	0	0	0.261331	0	0	0	0	0
LPE 18:1;0	LPE	GPL	LYS	18	1	0	100.869	117.029	127.262	153.614	1.07422	2.13652	2.01627	1.68159	1.18262	0.960929	1.13458	1.33661
LPE 20:1;0	LPE	GPL	LYS	20	1	0	5.7009	6.10591	6.55746	7.58416	0	0	0	0.216622	0	0	0	0
LPE 24:0;0	LPE	GPL	LYS	24	0	0	0	0	0	0	0	0.32014	0	0	0	0	0	0
LPI 10:0;0	LPI	GPL	LYS	10	0	0	2.03376	1.78562	2.89676	3.61174	0	0	0	0	0.678335	0	0	0
LPI 12:0;0	LPI	GPL	LYS	12	0	0	2.32121	2.14421	2.86634	3.77021	0	0	0	0	0	0	0	0
LPI 14:0;0	LPI	GPL	LYS	14	0	0	2.1067	2.10407	2.54519	2.36702	0	0	0	0	0	0	0	0
LPI 14:1;0	LPI	GPL	LYS	14	1	0	1.09662	0.889001	1.25523	0	0	0	0	0	0	0	0	0
LPI 16:0;0	LPI	GPL	LYS	16	0	0	75.5674	76.5152	93.2292	87.6439	4.15291	7.35506	6.63436	3.15913	3.49045	2.99889	2.09445	6.40587
LPI 16:1;0	LPI	GPL	LYS	16	1	0	42.8784	39.2511	49.8451	53.5913	2.56055	4.31988	4.05517	2.4003	2.76134	1.95426	1.39212	4.59619
LPI 18:0;0	LPI	GPL	LYS	18	0	0	33.7605	33.6221	39.1454	54.886	3.18863	5.32635	4.81113	3.2796	2.55599	3.21103	2.71973	5.04857
LPI 18:1;0	LPI	GPL	LYS	18	1	0	49.6925	44.7077	54.786	64.5666	1.71845	3.70067	4.07028	2.77206	1.97417	0	1.73143	4.0378
LPS 16:0;0	LPS	GPL	LYS	16	0	0	12.6788	13.9865	15.5027	6.19189	0	0	0	0	0.980737	0	0	0
LPS 16:1;0	LPS	GPL	LYS	16	1	0	2.89734	2.91379	3.27602	5.04588	0	0	0	0	0	0	0	0
LPS 18:1;0	LPS	GPL	LYS	18	1	0	8.93891	8.56753	10.3027	10.9657	0	0	0	0	0	0	0	0
M(IP)2C 42:0;3	M(IP)2C	SL	MEM	42	0	3	3.56886	0	2.58248	0	0	0	0	0	0	0	0	0
M(IP)2C 44:0;3	M(IP)2C	SL	MEM	44	0	3	67.4015	57.1862	59.7282	48.1465	13.7021	25.7075	19.2548	4.72887	8.19714	0	4.06422	4.73412
M(IP)2C 44:0;4	M(IP)2C	SL	MEM	44	0	4	247.838	199.9	228.314	195.556	54.0097	96.7021	62.5012	21.4865	39.2186	23.9462	22.7066	29.1158
M(IP)2C 46:0;3	M(IP)2C	SL	MEM	46	0	3	7.2154	4.83993	0	0	0	0	0	0	0	0	0	0
M(IP)2C 46:0;4	M(IP)2C	SL	MEM	46	0	4	34.4844	28.0942	32.2977	29.0549	0	12.1598	8.26904	0	0	0	0	5.57691
MIPC 36:0;3	MIPC	SL	MEM	36	0	3	3.27091	3.49843	3.71847	4.23339	0	0	0	0	0	0	0	0
MIPC 38:0;3	MIPC	SL	MEM	38	0	3	2.38115	2.02616	2.24801	0	0	0	0	0	0	0	0	0
MIPC 42:0;3	MIPC	SL	MEM	42	0	3	2.51604	2.79427	3.16571	0	0	0	0	0	0	0	0	0
MIPC 44:0;3	MIPC	SL	MEM	44	0	3	10.9158	10.7746	11.6845	10.9336	0	0	2.58606	0	0	0	0	0
MIPC 44:0;4	MIPC	SL	MEM	44	0	4	54.4336	53.1426	60.9757	48.6187	10.3022	20.3043	15.1248	4.72459	9.17658	7.61943	7.66101	7.07765
MIPC 44:0;5	MIPC	SL	MEM	44	0	5	1.92047	0	2.08455	0	0	0	0	0	0	0	0	0
MIPC 46:0;4	MIPC	SL	MEM	46	0	4	6.13739	5.87663	6.38499	5.10203	0	0	0	0	0	0	0	0
PA 10:0;0_16:0;0	PA	GPL	MEM	26	0	0	9.07199	9.18714	10.1292	5.87412	0	0	0	0	0	0	0	0
PA 10:0;0_18:0;0	PA	GPL	MEM	28	0	0	0	0	0	1.34777	0	0	0	0	0	0	0	0
PA 10:0;0_18:1;0	PA	GPL	MEM	28	1	0	0	0	0	0.282086	0	0	0	0	0	0	0	0
PA 12:0;0_14:0;0	PA	GPL	MEM	26	0	0	0	0	0	0.695272	0	0	0	0	0	0	0	0
PA 12:0;0_16:0;0	PA	GPL	MEM	28	0	0	9.27445	8.01765	10.4952	3.74932	0	0	0	0	0	0	0	0
PA 12:0;0_16:1;0	PA	GPL	MEM	28	1	0	4.3858	4.42051	4.82622	1.74364	0	0	0	0	0	0	0	0
PA 12:0;0_18:0;0	PA	GPL	MEM	30	0	0	0	0	0	0.00776334	0	0	0	0	0	0	0	0
PA 12:0;0_18:1;0	PA	GPL	MEM	30	1	0	0	0	0	0	0	0	0	0	0	0	0	0.131774
PA 14:0;0_14:0;0	PA	GPL	MEM	28	0	0	0.579833	0	0	1.42133	0	0	0	0	0	0	0	0
PA 14:0;0_14:1;0	PA	GPL	MEM	28	1	0	0	0	0	0.30729	0	0	0	0	0	0	0	0
PA 14:0;0_16:0;0	PA	GPL	MEM	30	0	0	1.94989	0	0	1.85982	0	0	0	0	0	0	0	0
PA 14:0;0_16:1;0	PA	GPL	MEM	30	1	0	12.4212	11.628	12.7263	6.63589	0	4.86284	5.30743	0	2.7208	0	1.65538	1.31665
PA 14:0;0_17:1;0	PA	GPL	MEM	31	1	0	0	0	0	0.33762	0	0	0	0	0	0	0	0
PA 14:0;0_18:1;0	PA	GPL	MEM	32	1	0	17.1038	16.3938	17.9731	14.8824	2.46656	4.66745	4.12549	1.12947	1.84208	1.52171	1.69636	1.74918
PA 14:0;0_18:2;0	PA	GPL	MEM	32	2	0	0	0	0	0.836592	0	0	0	0	0	0	0	0
PA 14:0;0_22:1;0	PA	GPL	MEM	36	1	0	0	0	0	0.165229	0	0	0	0	0	0	0	0
PA 14:1;0_16:0;0	PA	GPL	MEM	30	1	0	0	0	0	0	0	0	0	0	0	0	0	0.802228
PA 14:1;0_18:0;0	PA	GPL	MEM	32	1	0	0	0	0	0.270249	0	0	0	0	0	0	0	0
PA 15:0;0_16:1;0	PA	GPL	MEM	31	1	0	0	0	0	2.80619	0	0	0	0	0	0	0	0
PA 16:0;0_16:1;0	PA	GPL	MEM	32	1	0	88.7726	80.4803	94.0277	30.4443	19.4244	33.7652	31.4094	6.70105	11.5517	12.8174	12.2523	13.5039
PA 16:0;0_18:1;0	PA	GPL	MEM	34	1	0	99.7281	83.3377	95.4907	36.1874	18.5144	29.1098	26.959	5.6358	8.97985	11.6176	11.7947	9.95711
PA 16:1;0_16:1;0	PA	GPL	MEM	32	2	0	81.3864	72.4417	86.973	41.0837	36.9205	61.4713	60.1512	14.7491	36.9082	20.2556	23.0438	41.4933
PA 16:1;0_18:0;0	PA	GPL	MEM	34	1	0	10.3416	8.79882	12.2002	8.00823	2.3428	5.53059	4.22699	1.58285	2.20628	1.82535	2.03604	2.42668
PA 16:1;0_18:1;0	PA	GPL	MEM	34	2	0	77.5173	65.988	78.6432	33.0756	34.1688	53.5609	51.5915	10.8786	25.1203	21.7922	23.6096	28.9098
PA 17:0;0_17:1;0	PA	GPL	MEM	34	1	0	0	0	0	0	0	0	0	0.161599	0	0	0.226433	0
PA 17:1;0_17:1;0	PA	GPL	MEM	34	2	0	0	0	0	0	0	0.58637	0.371108	0.378018	0	0	0.138233	0.160351
PA 18:0;0_18:1;0	PA	GPL	MEM	36	1	0	4.07054	3.02615	3.78145	3.11411	0	0	0	0	0	0	0	0
PA 18:1;0_18:1;0	PA	GPL	MEM	36	2	0	3.30809	2.77039	2.97573	0	0	0	0	0	0	0	0	0
PC 10:0;0_18:0;0	PC	GPL	MEM	28	0	0	0	0	0	0	0	0	0	0	0.146198	0	0	0
PC 10:0;0_18:1;0	PC	GPL	MEM	28	1	0	2.44609	0	0	0	0	0	0	0	0	0	0	0
PC 12:0;0_14:0;0	PC	GPL	MEM	26	0	0	1.33615	1.45061	1.70422	0	0	0	0	0	0	0	0	0
PC 12:0;0_16:0;0	PC	GPL	MEM	28	0	0	5.61199	4.99153	5.36547	5.82002	1.83885	2.59982	1.75954	0.938388	1.09935	1.25874	1.02729	1.61942
PC 12:0;0_16:1;0	PC	GPL	MEM	28	1	0	13.7725	15.4436	17.3307	19.375	6.71729	11.5097	9.0002	3.70582	5.72736	4.5528	4.23742	7.4096
PC 12:0;0_18:0;0	PC	GPL	MEM	30	0	0	0.460422	0.444571	0.468896	0	0.100398	0	0.108097	0	0.112537	0	0	0
PC 14:0;0_14:0;0	PC	GPL	MEM	28	0	0	0.439871	0.29024	0.33234	0	0	0.195699	0.138573	0	0.0975255	0	0	0
PC 14:0;0_14:1;0	PC	GPL	MEM	28	1	0	0.815183	0.755213	0.837762	0.966478	0.745007	1.15595	0.623801	0.446751	0.405262	0.376228	0.293514	0.486056
PC 14:0;0_15:1;0	PC	GPL	MEM	29	1	0	2.26411	1.81623	0	0	0	0	0	0	0	0	0	0
PC 14:0;0_16:0;0	PC	GPL	MEM	30	0	0	2.50202	2.61942	2.72785	2.63142	0.51086	0	0.723092	0	0.364419	0	0	0
PC 14:0;0_17:1;0	PC	GPL	MEM	31	1	0	0	0	0	0	0.0888995	0	0	0	0	0	0	0
PC 14:0;0_18:1;0	PC	GPL	MEM	32	1	0	12.5405	11.0289	12.2666	12.2329	4.73412	7.33228	5.74528	2.37435	3.54468	3.49089	3.30563	4.64884
PC 14:1;0_14:1;0	PC	GPL	MEM	28	2	0	25.8453	27.8696	39.8828	0	48.8226	61.9142	50.4453	19.0938	40.2347	17.2337	13.2788	39.1546
PC 14:1;0_15:0;0	PC	GPL	MEM	29	1	0	0	0	0	0	1.20793	0	0	0	0	0	0	0
PC 14:1;0_16:1;0	PC	GPL	MEM	30	2	0	57.7568	59.421	84.6688	119.418	87.8361	115.511	95.7647	33.0806	74.8136	36.4235	29.0082	79.3567
PC 14:1;0_17:1;0	PC	GPL	MEM	31	2	0	0	0	0	0	0.269016	0	0.130993	0	0.138193	0	0	0
PC 14:1;0_18:0;0	PC	GPL	MEM	32	1	0	0.806901	0.85518	0.857141	0	0.459584	0.768757	0.404778	0.23035	0.383986	0.391176	0.241488	0.382812
PC 14:1;0_18:1;0	PC	GPL	MEM	32	2	0	3.57195	3.37912	3.79963	4.89345	3.82758	4.77875	2.85049	1.98356	1.96162	1.9888	1.94314	3.32057
PC 15:0;0_16:1;0	PC	GPL	MEM	31	1	0	6.92267	6.36714	7.78828	7.99488	3.31642	4.40984	3.96113	1.50152	2.57836	2.1027	1.79557	3.20375
PC 15:0;0_18:1;0	PC	GPL	MEM	33	1	0	1.58976	0	0.384945	0	0.216372	0	0.902716	0	0.708127	0.180067	0	0
PC 15:1;0_16:0;0	PC	GPL	MEM	31	1	0	3.48535	3.68446	4.41202	4.80679	1.32584	1.92932	1.33127	0.656462	0.964913	0.80968	0.847719	1.18664
PC 15:1;0_16:1;0	PC	GPL	MEM	31	2	0	14.7293	13.1018	17.6272	18.2226	10.9261	17.7794	16.3197	5.6292	10.4674	7.09957	7.48002	13.7627
PC 15:1;0_18:0;0	PC	GPL	MEM	33	1	0	0	1.1294	0	0	0	0	0	0	0	0	0	0
PC 15:1;0_18:1;0	PC	GPL	MEM	33	2	0	5.33268	5.42998	7.07405	6.96491	0	5.89585	6.0328	0	3.65164	0	0	4.16234
PC 16:0;0_16:1;0	PC	GPL	MEM	32	1	0	145.999	134.68	152.38	164.985	58.8674	94.9015	72.228	30.3617	50.4692	51.2484	46.2992	75.6577
PC 16:0;0_17:1;0	PC	GPL	MEM	33	1	0	0.277812	0.540434	0.0422122	1.92242	0.0751009	0	0.24333	0	0.171657	0.0630758	0.0624495	1.16915
PC 16:0;0_18:1;0	PC	GPL	MEM	34	1	0	60.7188	57.6024	63.537	65.8551	23.2751	37.4335	29.3986	11.7572	20.7508	21.0045	19.1602	30.2304
PC 16:1;0_16:1;0	PC	GPL	MEM	32	2	0	551.557	516.001	605.941	644.541	319.729	520.713	422.001	176.796	262.799	230.335	213.721	411.863
PC 16:1;0_16:2;0	PC	GPL	MEM	32	3	0	0	0	0	3.47842	0	1.9078	1.42426	0	0	1.04226	0	3.90892
PC 16:1;0_17:0;0	PC	GPL	MEM	33	1	0	0	0	1.68329	0	0.428166	0	0	0	0	0.489819	0.545206	0
PC 16:1;0_17:1;0	PC	GPL	MEM	33	2	0	3.13412	2.86361	3.58271	3.76822	6.24336	4.01929	3.76216	3.1614	2.54332	4.401	4.03555	3.3031
PC 16:1;0_18:1;0	PC	GPL	MEM	34	2	0	444.237	418.424	489.84	509.548	275.946	450.079	371.49	147.962	218.432	196.918	183.834	325.009
PC 16:1;0_20:0;0	PC	GPL	MEM	36	1	0	0	0	0	0	0	0.739731	0	0	0	0	0	0
PC 16:1;0_20:1;0	PC	GPL	MEM	36	2	0	5.73756	7.44231	4.3411	10.1368	2.00045	4.20356	2.68501	0.78482	1.42517	0.936125	1.23812	1.72651
PC 17:0;0_20:6;0	PC	GPL	MEM	37	6	0	0	0	0	0	0	0	0	0	0.50085	0	0	0
PC 17:1;0_18:1;0	PC	GPL	MEM	35	2	0	0	0	1.23611	0	0.704978	0	1.19946	0	0.791389	0	0	1.00332
PC 18:0;0_18:1;0	PC	GPL	MEM	36	1	0	6.1816	5.47043	6.05365	6.63494	2.32766	2.62725	2.69825	1.05738	1.85499	1.83334	1.83409	2.60567
PC 18:1;0_18:1;0	PC	GPL	MEM	36	2	0	23.5227	19.5496	27.1832	24.2697	16.6499	26.1053	22.3347	8.52279	12.6473	11.7422	11.683	18.5965
PE 10:0;0_16:0;0	PE	GPL	MEM	26	0	0	0	4.88921	0	0	2.27769	0	3.19778	0	2.06106	0	0	0
PE 10:0;0_16:1;0	PE	GPL	MEM	26	1	0	0	0	0	0	1.4689	0	1.97203	0.927217	0	0	0.734844	1.42885
PE 10:0;0_18:1;0	PE	GPL	MEM	28	1	0	0.747043	0	0.687771	0	0	0.864576	0.656988	0.274472	0.358092	0	0	0
PE 12:0;0_14:0;0	PE	GPL	MEM	26	0	0	5.8489	1.10277	6.46942	6.84589	0.317078	4.64685	0.427696	1.34143	0.209922	1.41035	1.24579	2.49634
PE 12:0;0_16:0;0	PE	GPL	MEM	28	0	0	6.37231	6.03742	7.09738	7.13757	2.07658	3.86466	3.09695	1.10776	1.77578	1.22926	1.13704	1.79082
PE 12:0;0_16:1;0	PE	GPL	MEM	28	1	0	10.4996	11.6172	12.2039	14.0705	4.89833	8.34675	6.5694	2.32591	3.26846	2.34364	2.1226	4.65432
PE 12:0;0_18:0;0	PE	GPL	MEM	30	0	0	0	0.285247	0	0.41413	0.0706921	0.191938	0.129547	0.069768	0.106529	0	0	0.0689973
PE 12:0;0_18:1;0	PE	GPL	MEM	30	1	0	4.60922	5.49662	7.12634	7.4099	0.987212	1.80836	1.3634	0.602417	0.818244	0.570398	0.525523	1.12566
PE 12:1;0_18:1;0	PE	GPL	MEM	30	2	0	0	0	0	0	0.136386	0	0	0	0	0	0	0
PE 13:1;0_17:0;0	PE	GPL	MEM	30	1	0	0	0	0	0	0	0	0	0	0.0721795	0	0	0
PE 14:0;0_14:0;0	PE	GPL	MEM	28	0	0	0.232437	0.244215	0.230683	0.16748	0.0766688	0.202084	0.165397	0.035417	0.0713382	0	0.0619131	0.0621161
PE 14:0;0_14:1;0	PE	GPL	MEM	28	1	0	0.364633	0.335571	0.367249	0.330562	0.616606	0.889525	0.812619	0.543197	0.598413	0.467338	0.508053	0.692196
PE 14:0;0_16:0;0	PE	GPL	MEM	30	0	0	1.79846	1.45064	1.90769	1.37085	0.448457	0.771767	0.596714	0.216143	0.367193	0	0	0.307578
PE 14:0;0_16:1;0	PE	GPL	MEM	30	1	0	27.8284	26.9337	28.8567	27.1657	13.7517	24.4765	19.7118	7.04316	10.13	6.52981	6.33971	11.2557
PE 14:0;0_17:1;0	PE	GPL	MEM	31	1	0	0.489821	0.511237	0	0	0	0	0.257015	0	0	0	0	0
PE 14:0;0_18:1;0	PE	GPL	MEM	32	1	0	33.9194	34.9713	38.2139	37.0323	17.1208	29.1691	23.3596	8.64637	12.384	8.42914	8.35156	14.6728
PE 14:1;0_16:0;0	PE	GPL	MEM	30	1	0	3.01724	2.90408	3.12281	3.22404	1.87834	3.19045	2.6132	1.01608	1.34072	0.871428	0.826738	1.69704
PE 14:1;0_16:1;0	PE	GPL	MEM	30	2	0	3.09444	3.25854	3.28332	3.65802	1.71425	3.49189	2.69511	1.00651	1.41519	0.931013	0.960976	1.59966
PE 14:1;0_18:0;0	PE	GPL	MEM	32	1	0	0	0	0	0	0.231775	0.446522	0	0.213967	0.125247	0.159703	0.108701	0
PE 14:1;0_18:1;0	PE	GPL	MEM	32	2	0	1.45072	0	1.97605	2.02263	1.4273	2.13937	1.77654	0.892288	0.997552	0.925717	0.809428	2.1252
PE 14:1;0_22:1;0	PE	GPL	MEM	36	2	0	0	0	0	0	0	0	0.160992	0	0	0	0	0
PE 15:0;0_15:0;0	PE	GPL	MEM	30	0	0	0.0241009	0	0	0	0.0252568	0.0580528	0.0163066	0	0.0202175	0	0	0
PE 15:0;0_16:1;0	PE	GPL	MEM	31	1	0	2.68435	2.73661	2.85897	3.15652	1.23792	1.98576	1.87677	0.723731	0.983619	0.690913	0.659637	1.12979
PE 15:0;0_18:1;0	PE	GPL	MEM	33	1	0	1.99747	3.78833	3.785	3.91311	0.940045	3.04653	1.47386	0.518017	1.53956	0.557594	0.574783	1.08866
PE 15:1;0_16:0;0	PE	GPL	MEM	31	1	0	2.18283	2.13702	2.69405	2.01566	1.82161	2.4893	2.36199	0.794799	1.18635	1.03268	1.06885	1.2465
PE 15:1;0_16:1;0	PE	GPL	MEM	31	2	0	1.18403	1.18948	1.05938	1.28212	0	0.610907	0.47699	0.283068	0.377302	0	0	0
PE 15:1;0_18:0;0	PE	GPL	MEM	33	1	0	0	0.310236	0.27079	0.461417	0	0	0	0	0	0	0	0
PE 15:1;0_18:1;0	PE	GPL	MEM	33	2	0	0	0	0	0	1.27735	2.19603	1.61948	0	0.980326	1.04618	0	1.76385
PE 16:0;0_16:1;0	PE	GPL	MEM	32	1	0	253.96	241.35	271.208	276.981	116.87	200.437	162.222	61.3801	97.2769	62.2778	58.8868	113.132
PE 16:0;0_17:1;0	PE	GPL	MEM	33	1	0	2.21861	3.87558	3.87724	4.10187	1.13817	3.69563	1.53454	0.659803	2.02047	0.615627	0.596772	1.31273
PE 16:0;0_18:1;0	PE	GPL	MEM	34	1	0	284.767	271.103	307.892	311.699	130.652	222.22	184.323	67.459	107.991	78.0073	74.0676	133.513
PE 16:0;0_20:1;0	PE	GPL	MEM	36	1	0	2.08327	2.11445	1.97218	2.20497	0	1.5116	1.03224	0	0.768301	0	0	6.20351
PE 16:1;0_16:1;0	PE	GPL	MEM	32	2	0	400.214	386.686	430.393	456.8	237.021	393.992	326.991	135.336	183.069	139.295	135.194	259.398
PE 16:1;0_17:0;0	PE	GPL	MEM	33	1	0	3.7368	0	0	0	2.10677	0	2.75333	1.22509	0	1.25539	1.07505	2.011
PE 16:1;0_17:1;0	PE	GPL	MEM	33	2	0	0	0	0	0	7.31749	12.7761	10.4022	6.15503	6.5236	4.94631	6.03893	7.46371
PE 16:1;0_18:1;0	PE	GPL	MEM	34	2	0	488.359	471.423	533.379	572.521	316.746	525.634	447.007	183.371	244.907	201.937	194.536	358.963
PE 16:1;0_20:0;0	PE	GPL	MEM	36	1	0	0	0	1.75585	0	0	0	0	0	0	0	0	0
PE 16:1;0_20:1;0	PE	GPL	MEM	36	2	0	8.6138	8.35884	9.66419	10.031	6.45096	10.6445	8.65447	0	4.60819	3.55323	3.34273	6.3531
PE 17:1;0_18:1;0	PE	GPL	MEM	35	2	0	10.7877	10.8731	11.6621	13.0665	0	15.688	13.712	6.88349	8.29007	0	0	10.764
PE 18:0;0_18:1;0	PE	GPL	MEM	36	1	0	12.1728	12.0453	11.72	12.9701	6.45843	9.76838	8.02336	3.18167	4.80173	3.94275	0	0
PE 18:0;0_18:2;0	PE	GPL	MEM	36	2	0	0	0	0.129436	0	0	0	0	0	0	0	0	0
PE 18:1;0_18:1;0	PE	GPL	MEM	36	2	0	40.4855	38.5044	44.3524	45.3615	28.3109	48.6009	42.2495	18.9971	22.3183	17.3334	16.5168	30.9594
PE 18:1;0_20:1;0	PE	GPL	MEM	38	2	0	1.29778	0	1.40899	1.72257	0.943444	1.80488	0	0	0.745274	0	0	0.9811
PE 19:1;0_19:1;0	PE	GPL	MEM	38	2	0	0.0246911	1.22909	0	0	0	0	0	0	0	0	0	0
PG 14:0;0_16:1;0	PG	GPL	MEM	30	1	0	0	0	0	0	0.069157	0	0.143473	0.029964	0.0688051	0.0723639	0	0.257975
PG 14:0;0_18:1;0	PG	GPL	MEM	32	1	0	0.274188	0.300264	0.310054	0.234112	0.1662	0.230348	0.19293	0.0774776	0.142873	0	0	0
PG 14:1;0_17:1;0	PG	GPL	MEM	31	2	0	0	0	0	0	0.280379	0	0.317849	0.471817	0.227532	0.545634	0.544107	0.443737
PG 15:0;0_16:1;0	PG	GPL	MEM	31	1	0	1.07012	1.25644	1.23303	0	0	0	0	0	0	0	0	0
PG 16:0;0_16:1;0	PG	GPL	MEM	32	1	0	0.673173	0.680103	0.694492	0.516367	0.320551	0.474177	0.478865	0.153932	0.358569	0.389659	0.366321	0.564846
PG 16:0;0_18:1;0	PG	GPL	MEM	34	1	0	1.35408	0.574087	1.06874	1.02392	0.369341	0.552048	0.490541	0.126247	0.379662	0.417895	0.384571	0.444296
PG 16:1;0_16:1;0	PG	GPL	MEM	32	2	0	0	0	0	0	0	0.383549	0	0	0	0.219759	0	0.261007
PG 16:1;0_18:0;0	PG	GPL	MEM	34	1	0	0	0.540233	0	0	0.2015	0.271187	0.168357	0.0696627	0.105798	0	0	0.126781
PG 16:1;0_18:1;0	PG	GPL	MEM	34	2	0	0	0	0	0	0	0	0.290044	0	0.243313	0.339003	0.31068	0.333905
PG 17:0;0_17:1;0	PG	GPL	MEM	34	1	0	0	0	0	0	0	0	0	0	0	0	0	0.0171494
PI 10:0;0_14:0;0	PI	GPL	MEM	24	0	0	9.9659	11.2329	13.0537	9.73044	0	2.56123	0	0	0	0	0	0
PI 10:0;0_16:0;0	PI	GPL	MEM	26	0	0	296.655	275.234	332.83	330.714	0	0	71.8222	0	0	0	0	46.4581
PI 10:0;0_16:1;0	PI	GPL	MEM	26	1	0	8.96187	0	12.7375	9.92663	0	0	0	0	1.59429	0	0	1.7393
PI 10:0;0_18:0;0	PI	GPL	MEM	28	0	0	76.36	68.2456	83.5347	95.4374	0	0	18.2638	0	11.598	0	0	15.0274
PI 10:0;0_18:1;0	PI	GPL	MEM	28	1	0	1.6483	0	1.95759	1.96681	0	0	0	0	0	0	0	0
PI 10:1;0_16:0;0	PI	GPL	MEM	26	1	0	2.48833	0	0	2.68612	0	0	0	0	0	0	0	0.432684
PI 10:1;0_18:0;0	PI	GPL	MEM	28	1	0	0	0	0	0	0	0	0	0	1.50451	0	0	0.422226
PI 12:0;0_12:0;0	PI	GPL	MEM	24	0	0	1.99323	0.76999	1.12676	1.78765	0	0	0	0	0	0	0	0
PI 12:0;0_14:0;0	PI	GPL	MEM	26	0	0	17.0553	16.0789	19.5166	18.2797	45.0716	82.1729	2.41141	0	0	0	25.8623	1.63512
PI 12:0;0_16:0;0	PI	GPL	MEM	28	0	0	320.43	284.09	365.902	365.994	47.5984	88.4534	56.2576	26.2791	31.6309	31.3076	27.7544	39.3494
PI 12:0;0_16:1;0	PI	GPL	MEM	28	1	0	18.2839	18.0339	20.9178	21.0254	5.18271	7.57909	0	0	2.06862	2.43284	2.01563	3.23337
PI 12:0;0_18:0;0	PI	GPL	MEM	30	0	0	65.4607	54.5113	71.4365	78.1935	7.61445	14.2238	0	3.8417	5.17786	5.24595	4.8024	8.45013
PI 12:0;0_18:1;0	PI	GPL	MEM	30	1	0	18.3508	14.5347	18.6844	22.618	0	0	0	0	0	0	0.497861	0.822433
PI 12:1;0_16:0;0	PI	GPL	MEM	28	1	0	0	0	0	0.977877	0	0	0	0	0	0	0	0.319479
PI 14:0;0_14:0;0	PI	GPL	MEM	28	0	0	7.47696	6.67665	7.24999	6.83386	0.750874	1.64262	1.36206	0.246662	0	0.288706	0.479947	0.534354
PI 14:0;0_14:1;0	PI	GPL	MEM	28	1	0	1.00701	0.829143	0.990378	1.43596	0	0	6.25532	0	0	0	0.425923	0.405267
PI 14:0;0_16:0;0	PI	GPL	MEM	30	0	0	73.2451	62.813	79.2043	67.8891	8.10388	13.3565	21.26	3.64543	5.11914	4.90533	4.62667	6.53456
PI 14:0;0_16:1;0	PI	GPL	MEM	30	1	0	52.0729	47.4323	59.7279	59.5985	11.5712	21.6549	17.5962	5.72314	8.86674	5.2303	5.58066	9.75518
PI 14:0;0_18:0;0	PI	GPL	MEM	32	0	0	0.612778	0	0.598153	0	0	0	0	0	0	0	0	0
PI 14:0;0_18:1;0	PI	GPL	MEM	32	1	0	52.611	43.9742	60.0406	57.4878	10.5689	23.3631	18.3724	7.32644	10.2006	6.74029	8.6246	12.5673
PI 14:1;0_16:0;0	PI	GPL	MEM	30	1	0	43.6833	37.9302	48.861	50.2764	9.70679	17.7297	14.2313	5.95702	7.10932	6.72536	5.79866	9.52984
PI 14:1;0_16:1;0	PI	GPL	MEM	30	2	0	3.28408	2.86415	4.34602	4.50897	0	3.1251	3.17843	0	0	0	1.39555	0.843634
PI 14:1;0_18:0;0	PI	GPL	MEM	32	1	0	14.2205	6.79338	15.8089	16.6691	3.61462	6.7128	6.00292	0	4.75896	4.57212	5.22456	5.67356
PI 14:1;0_18:1;0	PI	GPL	MEM	32	2	0	0	0	0	3.32139	0	0	0	0	0	0	0	0.332987
PI 15:0;0_16:1;0	PI	GPL	MEM	31	1	0	3.40919	1.76043	0	3.33168	0	2.4313	2.55397	1.08809	0	0	1.51026	1.40776
PI 15:0;0_18:1;0	PI	GPL	MEM	33	1	0	1.76848	1.9636	2.55749	1.55229	0	0	0	0	0	0	0	0.176755
PI 15:1;0_16:0;0	PI	GPL	MEM	31	1	0	3.46915	0	4.02439	4.09088	0	0	0	1.13068	0	1.88272	1.49819	1.83156
PI 15:1;0_18:0;0	PI	GPL	MEM	33	1	0	0	0	0	0.577844	0	0	0	0	0	0	0	0.36003
PI 16:0;0_16:0;0	PI	GPL	MEM	32	0	0	2.06851	0	2.08718	0	0	0	0	0	0	0	0	0
PI 16:0;0_16:1;0	PI	GPL	MEM	32	1	0	1102.68	939.389	1230.88	1272.72	260.494	489.299	401.635	167.803	254.174	147.552	178.183	296.465
PI 16:0;0_17:1;0	PI	GPL	MEM	33	1	0	1.80691	1.62823	2.31012	2.57168	0	0	0	0	0	0	0	0.834007
PI 16:0;0_18:1;0	PI	GPL	MEM	34	1	0	714.224	575.652	795.404	901.313	198.184	381.381	302.799	138.154	198.741	145.141	164.775	258.089
PI 16:0;0_18:2;0	PI	GPL	MEM	34	2	0	0	0	0	0.794187	0	0	0	0	0	0	0	0
PI 16:0;0_20:1;0	PI	GPL	MEM	36	1	0	0	0	0	0.9359	0	0	0	0	0	0	0	0
PI 16:1;0_16:1;0	PI	GPL	MEM	32	2	0	131.18	110.236	148.104	156.5	9.77398	34.4401	26.245	13.1856	20.9169	12.1917	19.474	35.8134
PI 16:1;0_17:0;0	PI	GPL	MEM	33	1	0	0.798531	0	0	1.42359	0	0	0	0	0	0	0	0.112905
PI 16:1;0_18:0;0	PI	GPL	MEM	34	1	0	274.202	223.71	305.55	348.779	87.4975	160.574	134.059	58.3559	92.0954	60.1084	70.5725	112.671
PI 16:1;0_18:1;0	PI	GPL	MEM	34	2	0	76.9358	62.0102	89.4006	98.5907	28.3862	45.4182	35.062	16.5335	25.6906	19.0442	21.7506	34.2747
PI 16:1;0_20:0;0	PI	GPL	MEM	36	1	0	1.03495	0	0	1.34712	0	0	2.0342	0.721349	0	0	0.532989	0
PI 16:1;0_20:1;0	PI	GPL	MEM	36	2	0	0	0	0	0.454783	0	0	0	0	0	0	0	0
PI 16:1;0_26:0;0	PI	GPL	MEM	42	1	0	0	0	0	1.24128	0	0	0	0	0	0	0	0
PI 18:0;0_18:1;0	PI	GPL	MEM	36	1	0	157.034	120.56	173.693	197.035	46.1368	80.6465	61.6331	28.4056	39.0259	35.4849	35.0485	64.5665
PI 18:1;0_18:1;0	PI	GPL	MEM	36	2	0	6.19559	4.8737	6.3497	7.69978	0	3.7747	3.15836	1.98233	1.76735	2.28248	1.88511	3.04499
PI 18:1;0_24:0;0	PI	GPL	MEM	42	1	0	0	0	0	0.372238	0	0	0	0	0	0	0	0
PI 18:1;0_26:0;0	PI	GPL	MEM	44	1	0	0	0	0	1.61324	0	0	0	0	0	0	0	0
PS 10:0;0_16:0;0	PS	GPL	MEM	26	0	0	0	0	0	3.29289	0	0	0	0	0	0	0	0
PS 10:0;0_18:1;0	PS	GPL	MEM	28	1	0	0	0	0	0.338964	0	0	0	0	0	0	0	0
PS 12:0;0_16:0;0	PS	GPL	MEM	28	0	0	4.11462	0	0	5.54237	0	0	0	0	0	0	0	0
PS 12:0;0_16:1;0	PS	GPL	MEM	28	1	0	2.30584	0	0	2.74863	0	0	0	0	0	0	0	0
PS 12:0;0_18:1;0	PS	GPL	MEM	30	1	0	0	0	0	0.621903	0	0	0	0	0	0	0	0
PS 14:0;0_14:0;0	PS	GPL	MEM	28	0	0	0	0	0	0.103063	0	0	0	0	0	0	0	0
PS 14:0;0_16:1;0	PS	GPL	MEM	30	1	0	7.0345	7.75885	8.93483	8.98037	0	0	0	0	0	0	0	1.77034
PS 14:0;0_17:1;0	PS	GPL	MEM	31	1	0	0	0	0	0.847015	0	1.0544	0	0	0	0	0	0
PS 14:0;0_18:1;0	PS	GPL	MEM	32	1	0	15.2139	12.8596	16.1498	23.3366	3.71117	6.98642	4.90535	1.94085	2.62152	2.11069	1.6401	3.84317
PS 14:1;0_16:0;0	PS	GPL	MEM	30	1	0	0	0	0	1.6758	0	0	0	0	0	0	0	0
PS 14:1;0_18:0;0	PS	GPL	MEM	32	1	0	0	0	0	0	0	0	0	0.745506	0	0	0.623242	0.629376
PS 15:0;0_16:1;0	PS	GPL	MEM	31	1	0	0	0	0	1.91236	0	0	0	0	0	0	0	0
PS 15:0;0_18:1;0	PS	GPL	MEM	33	1	0	13.6174	0	0	18.189	0	0	0	0	0.289153	0	0	0.317905
PS 15:1;0_16:0;0	PS	GPL	MEM	31	1	0	0	0	0	1.60572	0	0	0	0	0	0	0	0
PS 16:0;0_16:1;0	PS	GPL	MEM	32	1	0	97.9696	96.6764	114.53	154.17	27.7366	45.3193	34.4301	15.0997	26.2967	17.1095	11.97	27.1585
PS 16:0;0_17:1;0	PS	GPL	MEM	33	1	0	0	0	0	0	0	0	0	0	2.22427	0	2.01854	1.86394
PS 16:0;0_18:1;0	PS	GPL	MEM	34	1	0	167.442	149.075	187.391	254.249	44.5514	84.4895	55.9993	24.3002	39.7408	32.7369	23.9273	49.8232
PS 16:0;0_19:1;0	PS	GPL	MEM	35	1	0	0	0	0	0	0	6.47072	0	0	0	0	0	0
PS 16:1;0_16:1;0	PS	GPL	MEM	32	2	0	29.0658	28.5745	31.7362	50.445	9.67137	15.8258	12.1219	6.23298	8.29174	7.04738	5.22845	11.6924
PS 16:1;0_17:0;0	PS	GPL	MEM	33	1	0	0	0	0	0	0	0	0	0	0	0	1.08182	1.42919
PS 16:1;0_18:0;0	PS	GPL	MEM	34	1	0	0	0	0	0	0	0	2.7002	2.02416	2.41964	2.68483	2.27452	3.543
PS 16:1;0_18:1;0	PS	GPL	MEM	34	2	0	75.049	68.0854	0	135.664	30.4039	51.6216	38.2287	21.4899	28.1209	27.3935	18.0958	42.5377
PS 17:1;0_17:1;0	PS	GPL	MEM	34	2	0	0	0	0	0.0846697	0	0	0	0	0	0	0.0809215	0.0808706
TAG 36:0;0	TAG	GL	STO	36	0	0	0	0	0	0	0	1.92603	0	0	0	0	0	0
TAG 38:0;0	TAG	GL	STO	38	0	0	1.34176	1.0814	1.14945	0	0	1.84871	0	0	0	0	0	0
TAG 40:0;0	TAG	GL	STO	40	0	0	5.07965	4.71601	4.8358	6.39797	0.934453	2.76505	0.809871	0	0	0	0	0
TAG 40:1;0	TAG	GL	STO	40	1	0	6.5058	6.45517	7.5492	9.61664	1.49347	2.05209	1.17532	0	1.00051	0	0	0
TAG 42:0;0	TAG	GL	STO	42	0	0	18.6451	16.8428	19.3593	25.0926	3.40682	5.29971	3.73686	1.75435	2.72347	2.28032	2.02467	4.03001
TAG 42:1;0	TAG	GL	STO	42	1	0	38.3817	34.4301	39.966	51.3865	6.87848	8.92122	7.05989	3.18991	5.14244	5.11479	4.27774	8.28867
TAG 42:2;0	TAG	GL	STO	42	2	0	10.1039	8.9496	11.1887	15.0976	1.70866	2.30007	1.63323	0	1.47881	0	0	2.65218
TAG 43:0;0	TAG	GL	STO	43	0	0	0	0	0	0	0	1.34949	0	0	0	0	0	0
TAG 44:0;0	TAG	GL	STO	44	0	0	17.9556	15.8073	18.064	23.8427	4.4508	7.53524	4.00849	2.28708	3.03235	2.84705	2.39554	4.4708
TAG 44:1;0	TAG	GL	STO	44	1	0	53.3232	47.6271	55.2098	66.2502	10.0698	13.8045	8.80594	4.29787	6.96341	6.41728	5.83144	10.4195
TAG 44:2;0	TAG	GL	STO	44	2	0	0	0	0	27.151	0	0	0	0	0	0	0	0
TAG 45:0;0	TAG	GL	STO	45	0	0	0	0	0	0	1.62638	3.4711	0	0	0	0	0	0
TAG 45:1;0	TAG	GL	STO	45	1	0	0	0	0	0	2.43926	3.03971	0	0	0	0	0	0
TAG 46:0;0	TAG	GL	STO	46	0	0	9.03801	7.86629	9.00446	10.7958	0	8.63753	0	0	0	0	0	0
TAG 46:1;0	TAG	GL	STO	46	1	0	44.1471	40.7771	46.9019	54.0514	9.88204	14.3701	0	0	0	5.20471	0	8.01741
TAG 46:2;0	TAG	GL	STO	46	2	0	42.7823	38.382	42.7103	52.3756	8.62129	11.6069	6.59824	3.42081	5.04891	4.5013	4.04894	7.65294
TAG 46:3;0	TAG	GL	STO	46	3	0	4.42206	3.97052	4.59734	5.67121	0	1.84241	0	0	0	0	0	0
TAG 47:0;0	TAG	GL	STO	47	0	0	0	0	0	0	0	4.6622	0	0	0	0	0	0
TAG 47:1;0	TAG	GL	STO	47	1	0	0	0	0	0	0	0	0	1.41198	0	0	0	0
TAG 47:2;0	TAG	GL	STO	47	2	0	0	0	0	1.72642	3.33212	3.714	0	0	0	0	0	0
TAG 47:3;0	TAG	GL	STO	47	3	0	0	0	0	0	0	0.933136	0	0	0	0	0	0
TAG 48:1;0	TAG	GL	STO	48	1	0	57.8638	51.7484	59.2802	71.5791	11.9971	16.9735	9.2518	5.15727	8.20509	7.13925	6.14648	12.4506
TAG 48:2;0	TAG	GL	STO	48	2	0	149.277	134.242	151.034	186.584	24.6637	33.7291	21.8924	9.60424	17.7611	17.0529	14.4546	29.8093
TAG 48:3;0	TAG	GL	STO	48	3	0	110.641	100.441	113.769	137.116	16.9536	24.1555	17.5378	6.99041	12.9175	12.8901	11.1851	21.6881
TAG 49:0;0	TAG	GL	STO	49	0	0	0	0	0	0	1.23665	2.4415	0	0	0	0	0	0
TAG 49:1;0	TAG	GL	STO	49	1	0	0	0	0	0	2.82947	3.61149	0	0	0	0	0	0
TAG 49:2;0	TAG	GL	STO	49	2	0	0	0	0	1.79013	0	0	0	0	0	0	0	0
TAG 50:1;0	TAG	GL	STO	50	1	0	39.954	36.8191	42.5334	52.0786	7.91941	10.3642	6.48228	0	5.77433	5.75336	0	9.11747
TAG 50:2;0	TAG	GL	STO	50	2	0	140.441	128.636	144.093	171.139	21.812	32.7754	22.033	9.22007	17.5361	19.2219	16.1855	31.2433
TAG 50:3;0	TAG	GL	STO	50	3	0	129.018	117.214	133.153	155.836	20.1703	29.5097	22.0525	8.29687	16.3435	16.5204	15.1425	27.2545
TAG 51:1;0	TAG	GL	STO	51	1	0	0	0	0	0	1.20698	1.36811	0	0	0	0	0	0
TAG 51:2;0	TAG	GL	STO	51	2	0	0	0	0	0	1.65154	1.51526	0	0	0	0	0	0
TAG 52:0;0	TAG	GL	STO	52	0	0	0	0	0	2.81325	0	0	0	0	0	0	0	0
TAG 52:1;0	TAG	GL	STO	52	1	0	19.4439	16.3536	19.0401	23.6306	0	4.56562	3.01689	1.05107	0	0	1.88404	0
TAG 52:2;0	TAG	GL	STO	52	2	0	63.365	56.1078	65.0276	76.42	10.8185	14.8549	10.2186	4.19761	8.22849	8.2617	7.39087	13.8032
TAG 52:3;0	TAG	GL	STO	52	3	0	43.9918	39.7901	46.8857	53.0645	8.94229	11.9343	7.69303	3.32052	6.88788	6.65254	6.145	9.49698
TAG 54:0;0	TAG	GL	STO	54	0	0	1.84511	1.58596	1.82623	1.97576	0	1.78152	0	0	0	0	0	0
TAG 54:1;0	TAG	GL	STO	54	1	0	5.28128	4.94843	5.52039	6.70602	0	0	0	0	0	0	0	0
TAG 54:2;0	TAG	GL	STO	54	2	0	16.2818	15.124	16.7944	18.7922	3.70424	4.01806	2.87747	0	2.37107	2.80177	2.74589	3.70618
TAG 54:3;0	TAG	GL	STO	54	3	0	5.04924	5.02536	5.10481	6.70078	2.48145	2.19384	1.39915	0	1.54685	0	0	0
TAG 56:1;0	TAG	GL	STO	56	1	0	4.68462	4.75564	4.67288	5.75462	0	1.99118	1.17116	0	0	0	0	0
TAG 56:2;0	TAG	GL	STO	56	2	0	4.50462	5.37265	4.85386	5.99339	1.3503	0	0	0	0	0	0	0
TAG 58:2;0	TAG	GL	STO	58	2	0	0	6.75056	7.45265	8.02075	0	0	0	0	0	0	0	0
TAG 60:1;0	TAG	GL	STO	60	1	0	4.14032	3.26885	0	4.61968	0	0	0	0	0	0	0	0

## Sheet: mol%
lipid	class	structural category	functional category	total length	total DB	total OH	whole cell 1 [mol%]	whole cell 2 [mol%]	whole cell 3 [mol%]	whole cell 4 [mol%]	ER Rtn1 1 [mol%]	ER Rtn1 2 [mol%]	ER Rtn1 3 [mol%]	ER Rtn1 4 [mol%]	ER Elo3 1 [mol%]	ER Elo3 2 [mol%]	ER Elo3 3 [mol%]	ER Elo3 4 [mol%]
CDP_DAG 32:0;0	CDP-DAG	GPL	MEM	32	0	0	0	0.00444072	0	0	0	0	0	0	0	0	0	0
CDP_DAG 32:1;0	CDP-DAG	GPL	MEM	32	1	0	0.0289473	0.0347946	0.0367146	0.0176227	0.0339809	0.032511	0.0275967	0.0362077	0	0.0788526	0.0264528	0.0444733
CDP_DAG 32:2;0	CDP-DAG	GPL	MEM	32	2	0	0	0	0	0	0	0	0	0.0206365	0	0.041775	0	0.0135235
CDP_DAG 34:1;0	CDP-DAG	GPL	MEM	34	1	0	0.0717548	0.0726398	0.0696825	0.0335863	0.0798866	0.0744458	0.0655062	0.088615	0	0.194423	0.153698	0.104252
CDP_DAG 34:2;0	CDP-DAG	GPL	MEM	34	2	0	0.00488555	0.00665022	0.00642977	0	0	0.00874178	0.00862729	0	0	0.0499988	0.0364891	0.0322437
CDP_DAG 36:2;0	CDP-DAG	GPL	MEM	36	2	0	0	0	0	0	0	0	0	0	0	0	0.0197473	0
Cer 32:0;2	Cer	SL	MEM	32	0	2	0.00761727	0.00895094	0.00703032	0.00552848	0	0	0	0.00800305	0	0	0	0
Cer 32:0;3	Cer	SL	MEM	32	0	3	0	0	0	0	0	0	0	0.0114021	0	0	0	0
Cer 32:1;3	Cer	SL	MEM	32	1	3	0	0	0	0	0	0	0	0.0354957	0	0	0	0
Cer 32:1;4	Cer	SL	MEM	32	1	4	0	0	0	0	0	0	0	0.014209	0	0	0	0
Cer 32:1;5	Cer	SL	MEM	32	1	5	0	0	0	0	0	0	0	0.00634796	0	0	0	0
Cer 34:0;2	Cer	SL	MEM	34	0	2	0.0157228	0.0170812	0.0137715	0.0103366	0	0	0	0	0	0	0	0
Cer 34:0;3	Cer	SL	MEM	34	0	3	0	0	0	0	0	0	0	0.017733	0	0	0	0
Cer 34:1;2	Cer	SL	MEM	34	1	2	0.0347976	0.035971	0.0298946	0.0226351	0	0	0	0	0	0	0	0
Cer 34:1;3	Cer	SL	MEM	34	1	3	0	0	0	0	0	0	0	0.0331593	0	0	0	0
Cer 34:1;4	Cer	SL	MEM	34	1	4	0.00369651	0.0042354	0.00360169	0.00361359	0	0.00484754	0.00419205	0.0160352	0	0	0	0.00362079
Cer 34:1;5	Cer	SL	MEM	34	1	5	0	0	0	0	0	0	0	0.00692759	0	0	0	0
Cer 36:0;2	Cer	SL	MEM	36	0	2	0.00872376	0.00961858	0.0067675	0.00596324	0	0	0	0	0	0	0	0
Cer 36:1;2	Cer	SL	MEM	36	1	2	0.0113045	0.0137716	0.0101406	0.00984179	0	0	0	0	0	0	0	0
Cer 38:1;2	Cer	SL	MEM	38	1	2	0	0	0	0.0021554	0	0	0	0	0	0	0	0
Cer 40:0;2	Cer	SL	MEM	40	0	2	0	0.00333664	0	0.00252747	0	0	0	0	0	0	0	0
Cer 42:0;2	Cer	SL	MEM	42	0	2	0.0219625	0.0291842	0.0227564	0.025015	0.0194887	0.0159334	0.0139495	0.0200642	0	0.0215711	0.0222158	0.0148631
Cer 42:0;3	Cer	SL	MEM	42	0	3	0.010482	0.00996344	0.0107034	0.0100851	0	0.0094619	0	0	0	0	0	0
Cer 42:0;4	Cer	SL	MEM	42	0	4	0.0252185	0.02787	0.0241891	0.020297	0.0181303	0.0153603	0.0127203	0.0146854	0	0.0148116	0.0156916	0.0134472
Cer 44:0;2	Cer	SL	MEM	44	0	2	0.0095741	0.00985431	0.00888244	0.00919751	0	0	0	0	0	0	0	0
Cer 44:0;3	Cer	SL	MEM	44	0	3	0.0414005	0.0414829	0.0357747	0.0338688	0.038646	0.0314702	0.0277008	0.0256461	0.0240933	0.029097	0.0302179	0.0232489
Cer 44:0;4	Cer	SL	MEM	44	0	4	0.29454	0.305611	0.259896	0.276388	0.16108	0.144614	0.128986	0.179922	0.141654	0.206566	0.207925	0.169782
Cer 44:0;5	Cer	SL	MEM	44	0	5	0.0122633	0.012612	0.0107524	0.0128568	0.00672988	0.00679406	0.00652161	0.00691978	0.00687354	0.00900101	0.00773578	0.0140453
Cer 46:0;3	Cer	SL	MEM	46	0	3	0	0	0	0.00239183	0	0	0	0	0	0	0	0
Cer 46:0;4	Cer	SL	MEM	46	0	4	0.0164752	0.0162017	0.0140125	0.0186409	0.0139432	0.0112207	0.00994654	0.0126504	0.0127095	0.0234612	0.0232081	0.0200862
CL 58:1;0	CL	GPL	MEM	58	1	0	0	0	0	0.00746357	0	0	0	0	0	0	0	0
CL 58:2;0	CL	GPL	MEM	58	2	0	0	0	0	0.0101476	0	0	0	0	0	0	0	0
CL 60:1;0	CL	GPL	MEM	60	1	0	0.0196257	0.0200766	0.0193127	0.0240769	0	0	0	0	0	0	0	0.0159455
CL 60:2;0	CL	GPL	MEM	60	2	0	0.0197699	0	0.0126898	0.0176464	0	0	0	0	0	0	0	0.0221619
CL 62:0;0	CL	GPL	MEM	62	0	0	0	0	0	0	0	0	0	0	0	0	0.0678325	0
CL 62:2;0	CL	GPL	MEM	62	2	0	0	0	0	0.0212395	0	0	0	0	0	0	0	0.020489
CL 62:3;0	CL	GPL	MEM	62	3	0	0	0	0	0.0139669	0	0	0	0	0	0	0	0
CL 64:2;0	CL	GPL	MEM	64	2	0	0.0187707	0	0.0140207	0.0145277	0	0	0	0	0	0	0	0.0198228
CL 64:3;0	CL	GPL	MEM	64	3	0	0.0201964	0.0210025	0	0.017247	0	0	0	0	0	0	0	0.0233004
CL 66:4;0	CL	GPL	MEM	66	4	0	0	0	0	0	0	0.080714	0.0623299	0.0661375	0.0630748	0	0.0824214	0.0754639
CL 68:2;0	CL	GPL	MEM	68	2	0	0.0371959	0.0384455	0.0340999	0	0	0.0500262	0.0718107	0	0.0662684	0	0	0
CL 68:4;0	CL	GPL	MEM	68	4	0	0	0	0	0	0	0.117648	0.0957573	0.0918223	0.0895192	0.0670383	0.0777226	0.062227
CL 70:4;0	CL	GPL	MEM	70	4	0	0	0	0	0	0	0.0497825	0.0678754	0	0.0472099	0	0	0
CL 70:7;0	CL	GPL	MEM	70	7	0	0	0	0.0161567	0	0	0	0	0	0	0	0	0
CL 72:2;0	CL	GPL	MEM	72	2	0	0	0	0	0	0.090273	0	0.0730745	0.0638743	0	0	0.102581	0.0531075
DAG 10:0;0_16:0;0	DAG	GL	MEM	26	0	0	0.135586	0.138904	0.129104	0.165409	0.145382	0.152579	0.1305	0.180221	0.153394	0.155958	0.163602	0.141719
DAG 10:0;0_16:1;0	DAG	GL	MEM	26	1	0	0.0136373	0.0147182	0.0134344	0.0233689	0	0	0	0	0	0	0	0
DAG 10:0;0_18:0;0	DAG	GL	MEM	28	0	0	0.0496664	0.0467595	0.043072	0.0586258	0.0479683	0.0567085	0.0491493	0.0582274	0.0592872	0.0625368	0.0552594	0.0502282
DAG 10:0;0_18:1;0	DAG	GL	MEM	28	1	0	0.0092956	0.009144	0.00889089	0.0113824	0.00980209	0.0104138	0.00710628	0.00816666	0.00976935	0.0139538	0.0117829	0.00966528
DAG 10:1;0_16:0;0	DAG	GL	MEM	26	1	0	0.00125475	0.00134936	0.00104383	0.00197153	0	0	0	0	0	0	0	0
DAG 12:0;0_14:0;0	DAG	GL	MEM	26	0	0	0.0137828	0.0144251	0.0135259	0.0162254	0.0136498	0.0151641	0.012306	0.0160574	0.0121341	0.0119227	0.0130733	0.0126845
DAG 12:0;0_14:1;0	DAG	GL	MEM	26	1	0	0.000213151	0	0	0	0	0	0	0	0	0	0	0
DAG 12:0;0_16:0;0	DAG	GL	MEM	28	0	0	0.173755	0.176286	0.16328	0.192534	0.173125	0.187243	0.167757	0.184542	0.176693	0.20177	0.189735	0.155894
DAG 12:0;0_16:1;0	DAG	GL	MEM	28	1	0	0.0441641	0.0456173	0.0431575	0.0532702	0.0552468	0.0615014	0.0462107	0.0575776	0.0574012	0.0702043	0.0680194	0.0590988
DAG 12:0;0_18:0;0	DAG	GL	MEM	30	0	0	0.0342252	0.0362621	0.0322327	0.0385574	0.0423493	0.0422769	0.036738	0.0426886	0.0397735	0.0410851	0.0388764	0.0359979
DAG 12:0;0_18:1;0	DAG	GL	MEM	30	1	0	0	0	0	0	0.0117796	0.0129173	0.0113152	0.0143438	0.0156847	0.0136027	0.0164526	0.01256
DAG 14:0;0_14:0;0	DAG	GL	MEM	28	0	0	0.0114403	0.0115858	0.0108548	0.012133	0.0119394	0.0130722	0.0100634	0.010865	0.00895747	0.00892636	0.00980722	0.00753299
DAG 14:0;0_14:1;0	DAG	GL	MEM	28	1	0	0.00433036	0.00419746	0.0041432	0.00482772	0.00668069	0.00695517	0.00366058	0.00420163	0.00369385	0	0	0.00332531
DAG 14:0;0_16:0;0	DAG	GL	MEM	30	0	0	0.0732254	0.0737635	0.0683874	0.0666291	0	0.0928173	0	0	0	0	0	0.0559557
DAG 14:0;0_16:1;0	DAG	GL	MEM	30	1	0	0.119897	0.123958	0.116189	0.139245	0.1573	0.153361	0.13219	0.152065	0.143142	0.143976	0.150723	0.130712
DAG 14:0;0_17:0;0	DAG	GL	MEM	31	0	0	0	0	0	0	0	0.00748732	0	0	0	0	0	0
DAG 14:0;0_18:0;0	DAG	GL	MEM	32	0	0	0	0	0	0.00969331	0	0	0	0.00911643	0	0.0122994	0.0107708	0.00888384
DAG 14:0;0_18:1;0	DAG	GL	MEM	32	1	0	0.101664	0.107888	0.0997915	0.111402	0.127569	0.143418	0.122376	0.126542	0.124911	0.144888	0.155944	0.115396
DAG 14:1;0_16:0;0	DAG	GL	MEM	30	1	0	0.0367015	0.0369239	0.0348686	0.0411011	0.0433575	0.0453704	0.0386082	0.0476404	0.0438323	0.0419898	0.0486511	0.0372036
DAG 14:1;0_16:1;0	DAG	GL	MEM	30	2	0	0.0160132	0.0149072	0.0164826	0.0189915	0	0.033215	0.0180235	0	0.0243023	0	0	0
DAG 14:1;0_18:0;0	DAG	GL	MEM	32	1	0	0.00855904	0.0086588	0.00846943	0.00975938	0.00967538	0.0112147	0.010533	0.0147799	0.0065725	0	0	0.0116547
DAG 14:1;0_18:1;0	DAG	GL	MEM	32	2	0	0.00471468	0.00372154	0.00242761	0.00545839	0	0	0.00390158	0	0	0	0	0.00353216
DAG 15:0;0_16:1;0	DAG	GL	MEM	31	1	0	0	0	0	0	0	0.0273956	0	0	0	0	0	0
DAG 15:0;0_17:0;0	DAG	GL	MEM	32	0	0	0	0	0	0	0.00174544	0.0022765	0	0	0	0	0	0
DAG 15:0;0_18:1;0	DAG	GL	MEM	33	1	0	0	0	0	0	0.0131913	0.0120718	0	0	0	0	0	0
DAG 15:1;0_16:0;0	DAG	GL	MEM	31	1	0	0	0	0	0	0.00849447	0	0	0	0	0	0	0
DAG 16:0;0_16:0;0	DAG	GL	MEM	32	0	0	0	0	0	0.0347765	0	0	0	0	0	0	0	0
DAG 16:0;0_16:1;0	DAG	GL	MEM	32	1	0	0.838669	0.853042	0.803272	0.884805	1.06162	1.17062	0.973782	1.15089	1.13305	1.34252	1.33226	1.11219
DAG 16:0;0_17:1;0	DAG	GL	MEM	33	1	0	0	0	0	0	0.00803484	0.00758224	0	0	0	0	0	0
DAG 16:0;0_18:1;0	DAG	GL	MEM	34	1	0	0.741421	0.783852	0.706802	0.774178	0.922519	1.01544	0.864519	0.928072	0.937612	1.22673	1.25442	1.00632
DAG 16:1;0_16:1;0	DAG	GL	MEM	32	2	0	0.729795	0.745027	0.69226	0.764864	1.30716	1.32843	1.17585	1.30394	1.42258	1.43731	1.46106	1.48407
DAG 16:1;0_18:0;0	DAG	GL	MEM	34	1	0	0.220312	0.227288	0.212915	0.25589	0.263651	0.282793	0.256691	0.311275	0.289808	0.362135	0.349734	0.31767
DAG 16:1;0_18:1;0	DAG	GL	MEM	34	2	0	0.612386	0.655881	0.600984	0.648216	1.18841	1.3029	1.14463	1.21496	1.28351	1.4995	1.54799	1.45955
DAG 16:1;0_22:0;0	DAG	GL	MEM	38	1	0	0	0	0	0	0	0.0356151	0	0	0	0	0	0
DAG 18:0;0_18:1;0	DAG	GL	MEM	36	1	0	0.2111	0.201061	0.193815	0.23723	0.245928	0.268231	0.228629	0.271106	0.266635	0.336473	0.353404	0.286988
DAG 18:1;0_18:1;0	DAG	GL	MEM	36	2	0	0.0485143	0.0495367	0.0415303	0.0565745	0.0911438	0.0889546	0.0757784	0.0858233	0.0954656	0.106745	0.115804	0.0934449
EE 10:0;0	EE	STE	STO	10	0	0	0.0243885	0	0.0264124	0	0	0	0	0	0	0	0	0
EE 14:0;0	EE	STE	STO	14	0	0	0.0472572	0.0537125	0.0463824	0.0414233	0	0	0	0	0	0	0	0
EE 16:0;0	EE	STE	STO	16	0	0	0.6595	0.679309	0.639364	0.711674	0	0.188928	0.182225	0.172008	0.21627	0.338733	0.291068	0.339178
EE 16:1;0	EE	STE	STO	16	1	0	0.809897	0.86318	0.812851	0.852544	0.255006	0.218526	0.225244	0.169543	0.247357	0.46828	0.337458	0.420103
EE 18:1;0	EE	STE	STO	18	1	0	0.304833	0.329319	0.27777	0.289289	0.0859584	0.0667317	0.0635023	0	0.081038	0.109462	0	0.104286
Erg	Erg	ST	MEM	28	3	0	10.6237	10.7127	10.0644	10.6595	9.444	9.44261	10.0523	10.0308	8.78441	10.2979	11.0953	9.20387
IPC 38:1;2	IPC	SL	MEM	38	1	2	0.0344241	0	0.0246215	0	0	0	0	0	0	0	0	0
IPC 40:0;4	IPC	SL	MEM	40	0	4	0	0	0	0	0.349123	0.160683	0.118477	0.17457	0	0.179542	0	0
IPC 40:1;5	IPC	SL	MEM	40	1	5	0.284391	0	0.263372	0.043277	0	0	0	0	0	0	0	0
IPC 42:0;3	IPC	SL	MEM	42	0	3	0.0724559	0.0698507	0.0824031	0.0285124	0	0	0	0	0	0	0	0
IPC 42:0;4	IPC	SL	MEM	42	0	4	0.248219	0.255032	0.254423	0.101374	0	0.108971	0.12648	0	0	0	0	0.0305497
IPC 42:1;5	IPC	SL	MEM	42	1	5	0.0810563	0.103238	0.0834508	0	0	0	0	0	0	0	0	0
IPC 44:0;3	IPC	SL	MEM	44	0	3	0.617584	0.613513	0.611428	0.315114	0	0.373019	0.382509	0	0.279269	0	0.13762	0.0765761
IPC 44:0;4	IPC	SL	MEM	44	0	4	3.42399	3.23309	3.44488	1.49108	1.60223	1.72235	1.79061	1.08434	1.86443	1.16125	1.11043	0.568819
IPC 44:0;5	IPC	SL	MEM	44	0	5	0.273675	0.264408	0.247609	0.141175	0	0.103311	0.0976641	0	0.168349	0	0.0776473	0.102668
IPC 46:0;4	IPC	SL	MEM	46	0	4	0.162951	0.161766	0.161928	0.0782994	0	0	0	0	0.114384	0	0.108679	0.0569535
LPA 16:1;0	LPA	GPL	LYS	16	1	0	0.0149566	0.0153263	0.0179203	0	0	0	0	0	0	0	0	0
LPA 16:2;0	LPA	GPL	LYS	16	2	0	0	0	0	0	0	0	0	0	0.0260384	0	0	0
LPA 18:0;0	LPA	GPL	LYS	18	0	0	0	0	0	0	0	0	0	0	0.0224341	0	0	0.00879417
LPA 18:1;0	LPA	GPL	LYS	18	1	0	0	0.0115255	0.0138541	0	0	0	0	0	0	0	0	0
LPA 20:0;0	LPA	GPL	LYS	20	0	0	0	0	0	0	0	0	0	0	0	0	0.0325166	0
LPC 12:1;0	LPC	GPL	LYS	12	1	0	0	0	0	0	0	0.037755	0	0	0	0	0	0
LPC 14:0;0	LPC	GPL	LYS	14	0	0	0.0256513	0.0300097	0.0278246	0	0	0	0	0	0	0	0	0
LPC 14:1;0	LPC	GPL	LYS	14	1	0	0	0	0	0	0.0180931	0	0.0105502	0	0.0153508	0	0	0
LPC 16:0;0	LPC	GPL	LYS	16	0	0	0.202656	0.226485	0.213133	0.248386	0.0194538	0.0141574	0.0182067	0	0.0205285	0	0	0.0166887
LPC 16:1;0	LPC	GPL	LYS	16	1	0	0.564335	0.665583	0.643651	0.776621	0.267667	0.201064	0.237972	0.308978	0.331109	0.289923	0.236868	0.237178
LPC 16:2;0	LPC	GPL	LYS	16	2	0	0	0	0	0.0145546	0	0	0	0	0	0	0	0
LPC 18:0;0	LPC	GPL	LYS	18	0	0	0.0376332	0.0396089	0.0371301	0.0421072	0	0	0	0	0	0	0	0
LPC 18:1;0	LPC	GPL	LYS	18	1	0	0.446703	0.562191	0.534452	0.5357	0.032993	0.0325618	0.0357598	0.0592943	0.0404838	0.0369055	0.0337061	0.03614
LPE 14:0;0	LPE	GPL	LYS	14	0	0	0.0566455	0.0709632	0.0647825	0	0	0	0	0	0	0	0	0
LPE 14:1;0	LPE	GPL	LYS	14	1	0	0	0	0	0.00340802	0	0.00453722	0	0	0.00547222	0	0	0
LPE 16:0;0	LPE	GPL	LYS	16	0	0	0.895444	0.879917	0.905578	1.00957	0.0562222	0.053659	0.0555152	0.0706002	0.0768259	0.044563	0.0593506	0.0441294
LPE 16:1;0	LPE	GPL	LYS	16	1	0	0.855358	1.22837	1.02784	1.3127	0.139732	0.119802	0.131079	0.158639	0.19439	0.13873	0.185835	0.105259
LPE 18:0;0	LPE	GPL	LYS	18	0	0	0.0367038	0.0364176	0.0368946	0.0437025	0	0	0.00494557	0	0	0	0	0
LPE 18:1;0	LPE	GPL	LYS	18	1	0	0.809327	1.04261	0.951657	1.09131	0.0283287	0.0323115	0.038157	0.0815439	0.037299	0.0388788	0.0456866	0.0309787
LPE 20:1;0	LPE	GPL	LYS	20	1	0	0.0457414	0.0543974	0.0490363	0.0538797	0	0	0	0.0105045	0	0	0	0
LPE 24:0;0	LPE	GPL	LYS	24	0	0	0	0	0	0	0	0.00484161	0	0	0	0	0	0
LPI 10:0;0	LPI	GPL	LYS	10	0	0	0.016318	0.015908	0.0216618	0.0256587	0	0	0	0	0.0213942	0	0	0
LPI 12:0;0	LPI	GPL	LYS	12	0	0	0.0186243	0.0191027	0.0214343	0.0267845	0	0	0	0	0	0	0	0
LPI 14:0;0	LPI	GPL	LYS	14	0	0	0.0169032	0.0187451	0.0190328	0.0168159	0	0	0	0	0	0	0	0
LPI 14:1;0	LPI	GPL	LYS	14	1	0	0.00879878	0.00792009	0.00938653	0	0	0	0	0	0	0	0	0
LPI 16:0;0	LPI	GPL	LYS	16	0	0	0.606319	0.681672	0.697162	0.622643	0.109518	0.111234	0.125552	0.153193	0.110086	0.121334	0.0843381	0.148469
LPI 16:1;0	LPI	GPL	LYS	16	1	0	0.344037	0.349687	0.372738	0.380726	0.0675253	0.0653314	0.0767423	0.116396	0.0870907	0.0790686	0.0560571	0.106526
LPI 18:0;0	LPI	GPL	LYS	18	0	0	0.270879	0.299539	0.292727	0.389923	0.0840887	0.0805527	0.0910485	0.159035	0.0806141	0.129917	0.109517	0.117011
LPI 18:1;0	LPI	GPL	LYS	18	1	0	0.39871	0.3983	0.409686	0.458697	0.0453179	0.0559668	0.0770282	0.134423	0.0622639	0	0.0697203	0.0935844
LPS 16:0;0	LPS	GPL	LYS	16	0	0	0.101729	0.124605	0.115928	0.0439887	0	0	0	0	0.0309317	0	0	0
LPS 16:1;0	LPS	GPL	LYS	16	1	0	0.0232469	0.0259589	0.0244979	0.0358471	0	0	0	0	0	0	0	0
LPS 18:1;0	LPS	GPL	LYS	18	1	0	0.0717218	0.0763279	0.0770429	0.077903	0	0	0	0	0	0	0	0
M(IP)2C 42:0;3	M(IP)2C	SL	MEM	42	0	3	0.0286349	0	0.0193116	0	0	0	0	0	0	0	0	0
M(IP)2C 44:0;3	M(IP)2C	SL	MEM	44	0	3	0.540799	0.509471	0.446644	0.342044	0.361344	0.388786	0.364388	0.229313	0.258532	0	0.163656	0.109723
M(IP)2C 44:0;4	M(IP)2C	SL	MEM	44	0	4	1.98854	1.7809	1.70732	1.38928	1.42431	1.46247	1.18281	1.04193	1.23693	0.968854	0.914337	0.674819
M(IP)2C 46:0;3	M(IP)2C	SL	MEM	46	0	3	0.0578931	0.0431188	0	0	0	0	0	0	0	0	0	0
M(IP)2C 46:0;4	M(IP)2C	SL	MEM	46	0	4	0.276687	0.250291	0.24152	0.206413	0	0.183898	0.156488	0	0	0	0	0.129256
MIPC 36:0;3	MIPC	SL	MEM	36	0	3	0.0262443	0.0311674	0.0278065	0.030075	0	0	0	0	0	0	0	0
MIPC 38:0;3	MIPC	SL	MEM	38	0	3	0.0191053	0.018051	0.0168105	0	0	0	0	0	0	0	0	0
MIPC 42:0;3	MIPC	SL	MEM	42	0	3	0.0201876	0.0248941	0.023673	0	0	0	0	0	0	0	0	0
MIPC 44:0;3	MIPC	SL	MEM	44	0	3	0.0875834	0.0959907	0.0873759	0.0776749	0	0	0.04894	0	0	0	0	0
MIPC 44:0;4	MIPC	SL	MEM	44	0	4	0.436751	0.473446	0.455972	0.345399	0.271683	0.307071	0.28623	0.229106	0.289423	0.308279	0.308489	0.164039
MIPC 44:0;5	MIPC	SL	MEM	44	0	5	0.015409	0	0.0155881	0	0	0	0	0	0	0	0	0
MIPC 46:0;4	MIPC	SL	MEM	46	0	4	0.0492436	0.0523548	0.0477465	0.036246	0	0	0	0	0	0	0	0
PA 10:0;0_16:0;0	PA	GPL	MEM	26	0	0	0.0727895	0.081848	0.0757455	0.0417312	0	0	0	0	0	0	0	0
PA 10:0;0_18:0;0	PA	GPL	MEM	28	0	0	0	0	0	0.00957488	0	0	0	0	0	0	0	0
PA 10:0;0_18:1;0	PA	GPL	MEM	28	1	0	0	0	0	0.00200401	0	0	0	0	0	0	0	0
PA 12:0;0_14:0;0	PA	GPL	MEM	26	0	0	0	0	0	0.00493938	0	0	0	0	0	0	0	0
PA 12:0;0_16:0;0	PA	GPL	MEM	28	0	0	0.074414	0.0714291	0.0784824	0.0266361	0	0	0	0	0	0	0	0
PA 12:0;0_16:1;0	PA	GPL	MEM	28	1	0	0.0351897	0.0393822	0.0360902	0.0123872	0	0	0	0	0	0	0	0
PA 12:0;0_18:0;0	PA	GPL	MEM	30	0	0	0	0	0	5.51526e-05	0	0	0	0	0	0	0	0
PA 12:0;0_18:1;0	PA	GPL	MEM	30	1	0	0	0	0	0	0	0	0	0	0	0	0	0.00305414
PA 14:0;0_14:0;0	PA	GPL	MEM	28	0	0	0.00465232	0	0	0.0100975	0	0	0	0	0	0	0	0
PA 14:0;0_14:1;0	PA	GPL	MEM	28	1	0	0	0	0	0.00218306	0	0	0	0	0	0	0	0
PA 14:0;0_16:0;0	PA	GPL	MEM	30	0	0	0.015645	0	0	0.0132126	0	0	0	0	0	0	0	0
PA 14:0;0_16:1;0	PA	GPL	MEM	30	1	0	0.0996621	0.103594	0.0951664	0.047143	0	0.0735428	0.100441	0	0.0858121	0	0.0666579	0.0305161
PA 14:0;0_17:1;0	PA	GPL	MEM	31	1	0	0	0	0	0.00239853	0	0	0	0	0	0	0	0
PA 14:0;0_18:1;0	PA	GPL	MEM	32	1	0	0.137233	0.146052	0.134402	0.105728	0.0650466	0.0705878	0.078073	0.0547704	0.0580979	0.0615678	0.0683081	0.0405409
PA 14:0;0_18:2;0	PA	GPL	MEM	32	2	0	0	0	0	0.00594335	0	0	0	0	0	0	0	0
PA 14:0;0_22:1;0	PA	GPL	MEM	36	1	0	0	0	0	0.00117383	0	0	0	0	0	0	0	0
PA 14:1;0_16:0;0	PA	GPL	MEM	30	1	0	0	0	0	0	0	0	0	0	0	0	0	0.0185933
PA 14:1;0_18:0;0	PA	GPL	MEM	32	1	0	0	0	0	0.00191991	0	0	0	0	0	0	0	0
PA 15:0;0_16:1;0	PA	GPL	MEM	31	1	0	0	0	0	0.0199359	0	0	0	0	0	0	0	0
PA 16:0;0_16:1;0	PA	GPL	MEM	32	1	0	0.712271	0.716997	0.703133	0.216284	0.512249	0.510646	0.594409	0.324948	0.364332	0.518587	0.493369	0.312981
PA 16:0;0_18:1;0	PA	GPL	MEM	34	1	0	0.800173	0.742454	0.714073	0.257084	0.488251	0.44024	0.510187	0.273292	0.283218	0.470044	0.474942	0.230777
PA 16:1;0_16:1;0	PA	GPL	MEM	32	2	0	0.653008	0.645382	0.650378	0.291868	0.973645	0.929657	1.13833	0.715216	1.16406	0.819534	0.927915	0.961694
PA 16:1;0_18:0;0	PA	GPL	MEM	34	1	0	0.0829763	0.0783885	0.0912323	0.0568924	0.0617829	0.0836415	0.0799939	0.0767558	0.0695845	0.073853	0.0819861	0.0562434
PA 16:1;0_18:1;0	PA	GPL	MEM	34	2	0	0.621964	0.587886	0.588089	0.234977	0.901079	0.810024	0.976346	0.527527	0.792276	0.881704	0.950698	0.670045
PA 17:0;0_17:1;0	PA	GPL	MEM	34	1	0	0	0	0	0	0	0	0	0.00783628	0	0	0.00911788	0
PA 17:1;0_17:1;0	PA	GPL	MEM	34	2	0	0	0	0	0	0	0.00886792	0.00702305	0.0183309	0	0	0.00556629	0.00371647
PA 18:0;0_18:1;0	PA	GPL	MEM	36	1	0	0.0326602	0.0269599	0.0282774	0.0221234	0	0	0	0	0	0	0	0
PA 18:1;0_18:1;0	PA	GPL	MEM	36	2	0	0.0265426	0.0246813	0.0222523	0	0	0	0	0	0	0	0	0
PC 10:0;0_18:0;0	PC	GPL	MEM	28	0	0	0	0	0	0	0	0	0	0	0.00461098	0	0	0
PC 10:0;0_18:1;0	PC	GPL	MEM	28	1	0	0.0196263	0	0	0	0	0	0	0	0	0	0	0
PC 12:0;0_14:0;0	PC	GPL	MEM	26	0	0	0.0107207	0.0129235	0.012744	0	0	0	0	0	0	0	0	0
PC 12:0;0_16:0;0	PC	GPL	MEM	28	0	0	0.0450281	0.0444694	0.0401226	0.0413468	0.0484931	0.0393182	0.0332985	0.0455045	0.0346727	0.0509281	0.0413663	0.0375334
PC 12:0;0_16:1;0	PC	GPL	MEM	28	1	0	0.110504	0.137587	0.129598	0.137645	0.177144	0.174066	0.170325	0.179703	0.180637	0.184205	0.17063	0.171733
PC 12:0;0_18:0;0	PC	GPL	MEM	30	0	0	0.00369422	0.00396067	0.00350637	0	0.00264764	0	0.00204569	0	0.00354934	0	0	0
PC 14:0;0_14:0;0	PC	GPL	MEM	28	0	0	0.00352933	0.00258574	0.00248522	0	0	0.00295964	0.00262243	0	0.00307588	0	0	0
PC 14:0;0_14:1;0	PC	GPL	MEM	28	1	0	0.00654066	0.00672818	0.00626473	0.00686609	0.0196469	0.0174819	0.0118052	0.0216639	0.0127817	0.015222	0.0118191	0.0112654
PC 14:0;0_15:1;0	PC	GPL	MEM	29	1	0	0.0181662	0.0161808	0	0	0	0	0	0	0	0	0	0
PC 14:0;0_16:0;0	PC	GPL	MEM	30	0	0	0.0200751	0.0233364	0.0203987	0.0186942	0.0134721	0	0.0136842	0	0.0114935	0	0	0
PC 14:0;0_17:1;0	PC	GPL	MEM	31	1	0	0	0	0	0	0.0023444	0	0	0	0	0	0	0
PC 14:0;0_18:1;0	PC	GPL	MEM	32	1	0	0.100619	0.0982562	0.0917288	0.0869055	0.124845	0.110889	0.108727	0.115137	0.111797	0.14124	0.133109	0.107747
PC 14:1;0_14:1;0	PC	GPL	MEM	28	2	0	0.207371	0.24829	0.298241	0	1.28752	0.936355	0.954655	0.925899	1.26897	0.697269	0.534703	0.907489
PC 14:1;0_15:0;0	PC	GPL	MEM	29	1	0	0	0	0	0	0.0318548	0	0	0	0	0	0	0
PC 14:1;0_16:1;0	PC	GPL	MEM	30	2	0	0.463414	0.52938	0.633148	0.848374	2.31636	1.74692	1.8123	1.60415	2.35957	1.47368	1.16809	1.83926
PC 14:1;0_17:1;0	PC	GPL	MEM	31	2	0	0	0	0	0	0.00709433	0	0.00247898	0	0.00435851	0	0	0
PC 14:1;0_18:0;0	PC	GPL	MEM	32	1	0	0.00647421	0.00761878	0.00640964	0	0.0121199	0.0116262	0.00766024	0.0111702	0.0121106	0.0158268	0.0097241	0.00887246
PC 14:1;0_18:1;0	PC	GPL	MEM	32	2	0	0.0286597	0.0301045	0.0284134	0.0347642	0.100939	0.0722711	0.0539442	0.0961871	0.0618681	0.0804661	0.0782453	0.0769611
PC 15:0;0_16:1;0	PC	GPL	MEM	31	1	0	0.0555444	0.0567247	0.0582402	0.0567976	0.0874587	0.0666919	0.0749626	0.0728119	0.0813196	0.0850744	0.072303	0.0742536
PC 15:0;0_18:1;0	PC	GPL	MEM	33	1	0	0.0127555	0	0.00287859	0	0.00570603	0	0.0170835	0	0.0223338	0.00728544	0	0
PC 15:1;0_16:0;0	PC	GPL	MEM	31	1	0	0.0279649	0.0328248	0.0329928	0.0341486	0.0349643	0.0291779	0.0251937	0.0318333	0.0304327	0.0327593	0.0341355	0.0275028
PC 15:1;0_16:1;0	PC	GPL	MEM	31	2	0	0.118181	0.116724	0.131815	0.129458	0.288137	0.268885	0.308843	0.272972	0.330134	0.287246	0.301201	0.318979
PC 15:1;0_18:0;0	PC	GPL	MEM	33	1	0	0	0.0100618	0	0	0	0	0	0	0	0	0	0
PC 15:1;0_18:1;0	PC	GPL	MEM	33	2	0	0.042787	0.0483756	0.0528993	0.0494804	0	0.0891655	0.114168	0	0.11517	0	0	0.0964709
PC 16:0;0_16:1;0	PC	GPL	MEM	32	1	0	1.17143	1.19986	1.13949	1.17209	1.55242	1.43524	1.36688	1.4723	1.59176	2.07349	1.86435	1.75352
PC 16:0;0_17:1;0	PC	GPL	MEM	33	1	0	0.00222904	0.00481471	0.00031566	0.0136573	0.00198052	0	0.00460491	0	0.00541394	0.00255202	0.00251468	0.0270975
PC 16:0;0_18:1;0	PC	GPL	MEM	34	1	0	0.48718	0.513178	0.475126	0.467851	0.613797	0.566123	0.556355	0.570132	0.654465	0.849834	0.771532	0.700652
PC 16:1;0_16:1;0	PC	GPL	MEM	32	2	0	4.42544	4.59704	4.53119	4.57897	8.4317	7.87497	7.98618	8.57322	8.28849	9.31927	8.606	9.54578
PC 16:1;0_16:2;0	PC	GPL	MEM	32	3	0	0	0	0	0.0247115	0	0.0288525	0.0269535	0	0	0.0421694	0	0.0905973
PC 16:1;0_17:0;0	PC	GPL	MEM	33	1	0	0	0	0.0125875	0	0.0112913	0	0	0	0	0.0198179	0.0219541	0
PC 16:1;0_17:1;0	PC	GPL	MEM	33	2	0	0.0251468	0.0255118	0.0267913	0.0267703	0.164646	0.0607854	0.0711972	0.153303	0.0802145	0.178063	0.162501	0.0765562
PC 16:1;0_18:1;0	PC	GPL	MEM	34	2	0	3.56436	3.72773	3.66299	3.61995	7.27708	6.80674	7.03028	7.175	6.88919	7.96723	7.40252	7.53276
PC 16:1;0_20:0;0	PC	GPL	MEM	36	1	0	0	0	0	0	0	0.0111873	0	0	0	0	0	0
PC 16:1;0_20:1;0	PC	GPL	MEM	36	2	0	0.0460356	0.0663034	0.0324625	0.0720143	0.0527547	0.0635722	0.0508126	0.0380576	0.0449488	0.0378753	0.0498559	0.0400155
PC 17:0;0_20:6;0	PC	GPL	MEM	37	6	0	0	0	0	0	0	0	0	0	0.0157964	0	0	0
PC 17:1;0_18:1;0	PC	GPL	MEM	35	2	0	0	0	0.00924355	0	0.0185913	0	0.0226992	0	0.0249598	0	0	0.023254
PC 18:0;0_18:1;0	PC	GPL	MEM	36	1	0	0.0495984	0.0487359	0.0452688	0.0471362	0.0613837	0.039733	0.0510632	0.0512746	0.058505	0.0741762	0.0738541	0.0603918
PC 18:1;0_18:1;0	PC	GPL	MEM	36	2	0	0.188735	0.174167	0.203274	0.172418	0.439081	0.394802	0.422674	0.413288	0.398887	0.475085	0.470445	0.431013
PE 10:0;0_16:0;0	PE	GPL	MEM	26	0	0	0	0.0435579	0	0	0.0600659	0	0.0605165	0	0.0650043	0	0	0
PE 10:0;0_16:1;0	PE	GPL	MEM	26	1	0	0	0	0	0	0.038737	0	0.0373198	0.0449627	0	0	0.0295903	0.0331166
PE 10:0;0_18:1;0	PE	GPL	MEM	28	1	0	0.00599393	0	0.00514311	0	0	0.0130754	0.0124332	0.0133097	0.011294	0	0	0
PE 12:0;0_14:0;0	PE	GPL	MEM	26	0	0	0.0469289	0.00982455	0.0483779	0.0486349	0.00836179	0.0702763	0.00809395	0.0650488	0.00662079	0.0570622	0.0501648	0.0578579
PE 12:0;0_16:0;0	PE	GPL	MEM	28	0	0	0.0511285	0.0537872	0.0530737	0.050707	0.0547623	0.0584469	0.0586084	0.0537177	0.0560068	0.0497354	0.0457857	0.041506
PE 12:0;0_16:1;0	PE	GPL	MEM	28	1	0	0.084244	0.103497	0.09126	0.0999602	0.129176	0.126231	0.124323	0.112788	0.103085	0.0948228	0.0854717	0.107874
PE 12:0;0_18:0;0	PE	GPL	MEM	30	0	0	0	0.00254126	0	0.00294208	0.00186425	0.00290276	0.00245162	0.0033832	0.00335985	0	0	0.00159916
PE 12:0;0_18:1;0	PE	GPL	MEM	30	1	0	0.0369823	0.0489693	0.0532903	0.0526417	0.0260342	0.0273486	0.0258017	0.0292125	0.0258068	0.0230781	0.0211615	0.0260895
PE 12:1;0_18:1;0	PE	GPL	MEM	30	2	0	0	0	0	0	0.00359669	0	0	0	0	0	0	0
PE 13:1;0_17:0;0	PE	GPL	MEM	30	1	0	0	0	0	0	0	0	0	0	0.00227649	0	0	0
PE 14:0;0_14:0;0	PE	GPL	MEM	28	0	0	0.00186497	0.00217571	0.00172503	0.00118982	0.00202186	0.0030562	0.00313006	0.00171745	0.00224996	0	0.00249308	0.00143967
PE 14:0;0_14:1;0	PE	GPL	MEM	28	1	0	0.00292565	0.00298959	0.00274626	0.00234839	0.0162608	0.0134527	0.0153784	0.0263408	0.0188735	0.0189083	0.020458	0.0160431
PE 14:0;0_16:0;0	PE	GPL	MEM	30	0	0	0.01443	0.0129237	0.0142656	0.00973885	0.0118264	0.0116718	0.0112925	0.0104812	0.011581	0	0	0.00712876
PE 14:0;0_16:1;0	PE	GPL	MEM	30	1	0	0.223282	0.239952	0.215789	0.192992	0.362652	0.370169	0.373037	0.341538	0.319493	0.264194	0.255284	0.260874
PE 14:0;0_17:1;0	PE	GPL	MEM	31	1	0	0.0039301	0.0045546	0	0	0	0	0.00486389	0	0	0	0	0
PE 14:0;0_18:1;0	PE	GPL	MEM	32	1	0	0.272154	0.311559	0.285761	0.263086	0.4515	0.441137	0.44207	0.419281	0.390582	0.34104	0.336296	0.340073
PE 14:1;0_16:0;0	PE	GPL	MEM	30	1	0	0.024209	0.0258724	0.0233522	0.0229044	0.0495345	0.0482505	0.0494536	0.0492719	0.0422853	0.0352576	0.0332906	0.0393324
PE 14:1;0_16:1;0	PE	GPL	MEM	30	2	0	0.0248284	0.0290303	0.0245525	0.0259875	0.0452072	0.0528093	0.0510037	0.0488078	0.0446341	0.0376684	0.038696	0.0370754
PE 14:1;0_18:0;0	PE	GPL	MEM	32	1	0	0	0	0	0	0.00611223	0.00675294	0	0.0103757	0.0039502	0.00646152	0.00437711	0
PE 14:1;0_18:1;0	PE	GPL	MEM	32	2	0	0.0116399	0	0.0147768	0.0143693	0.0376399	0.0323546	0.0336202	0.043269	0.0314621	0.0374542	0.0325936	0.0492559
PE 14:1;0_22:1;0	PE	GPL	MEM	36	2	0	0	0	0	0	0	0	0.0030467	0	0	0	0	0
PE 15:0;0_15:0;0	PE	GPL	MEM	30	0	0	0.000193375	0	0	0	0.000666057	0.000877957	0.000308595	0	0.000637645	0	0	0
PE 15:0;0_16:1;0	PE	GPL	MEM	31	1	0	0.021538	0.0243804	0.0213792	0.0224247	0.0326457	0.0300315	0.035517	0.0350953	0.0310226	0.0279541	0.0265619	0.0261852
PE 15:0;0_18:1;0	PE	GPL	MEM	33	1	0	0.0160268	0.0337501	0.028304	0.0277997	0.0247903	0.046074	0.0278921	0.0251198	0.0485566	0.02256	0.023145	0.025232
PE 15:1;0_16:0;0	PE	GPL	MEM	31	1	0	0.017514	0.0190387	0.0201459	0.0143197	0.0480384	0.0376467	0.0446996	0.0385415	0.0374166	0.0417818	0.0430399	0.0288902
PE 15:1;0_16:1;0	PE	GPL	MEM	31	2	0	0.00950012	0.010597	0.00792197	0.00910849	0	0.00923901	0.00902682	0.0137266	0.0118998	0	0	0
PE 15:1;0_18:0;0	PE	GPL	MEM	33	1	0	0	0.00276389	0.00202495	0.00327802	0	0	0	0	0	0	0	0
PE 15:1;0_18:1;0	PE	GPL	MEM	33	2	0	0	0	0	0	0.0336855	0.0332115	0.0306479	0	0.0309188	0.042328	0	0.0408809
PE 16:0;0_16:1;0	PE	GPL	MEM	32	1	0	2.03766	2.15018	2.02808	1.96774	3.08203	3.03129	3.06998	2.97645	3.06804	2.51974	2.37122	2.62207
PE 16:0;0_17:1;0	PE	GPL	MEM	33	1	0	0.0178011	0.0345275	0.0289937	0.0291407	0.0300151	0.0558906	0.0290405	0.0319953	0.0637242	0.024908	0.0240305	0.0304252
PE 16:0;0_18:1;0	PE	GPL	MEM	34	1	0	2.28484	2.41525	2.3024	2.21438	3.44548	3.36073	3.48823	3.27123	3.40596	3.15615	2.98251	3.09444
PE 16:0;0_20:1;0	PE	GPL	MEM	36	1	0	0.0167152	0.0188376	0.0147478	0.0156646	0	0.0228606	0.0195347	0	0.0242317	0	0	0.143779
PE 16:1;0_16:1;0	PE	GPL	MEM	32	2	0	3.21114	3.44498	3.21845	3.24522	6.25058	5.95851	6.18816	6.56273	5.77386	5.63582	5.44392	6.01209
PE 16:1;0_17:0;0	PE	GPL	MEM	33	1	0	0.0299824	0	0	0	0.0555585	0	0.0521055	0.0594072	0	0.0507926	0.0432895	0.0466091
PE 16:1;0_17:1;0	PE	GPL	MEM	33	2	0	0	0	0	0	0.192972	0.193218	0.196857	0.298471	0.20575	0.200126	0.243172	0.172987
PE 16:1;0_18:1;0	PE	GPL	MEM	34	2	0	3.91837	4.1999	3.98857	4.06733	8.35304	7.94939	8.45941	8.89205	7.72419	8.17029	7.83347	8.31971
PE 16:1;0_20:0;0	PE	GPL	MEM	36	1	0	0	0	0.0131301	0	0	0	0	0	0	0	0	0
PE 16:1;0_20:1;0	PE	GPL	MEM	36	2	0	0.0691132	0.0744687	0.0722682	0.0712626	0.170121	0.160981	0.163782	0	0.145339	0.143762	0.134603	0.147246
PE 17:1;0_18:1;0	PE	GPL	MEM	35	2	0	0.0865556	0.0968682	0.0872084	0.0928276	0	0.237256	0.259493	0.333795	0.261463	0	0	0.249478
PE 18:0;0_18:1;0	PE	GPL	MEM	36	1	0	0.097669	0.107311	0.0876414	0.0921427	0.170318	0.147731	0.151838	0.154286	0.151443	0.159522	0	0
PE 18:0;0_18:2;0	PE	GPL	MEM	36	2	0	0	0	0.000967914	0	0	0	0	0	0	0	0	0
PE 18:1;0_18:1;0	PE	GPL	MEM	36	2	0	0.324837	0.343035	0.331664	0.322259	0.746598	0.735012	0.799553	0.92121	0.703903	0.701303	0.665089	0.717548
PE 18:1;0_20:1;0	PE	GPL	MEM	38	2	0	0.0104128	0	0.0105363	0.0122376	0.0248799	0.027296	0	0	0.0235054	0	0	0.022739
PE 19:1;0_19:1;0	PE	GPL	MEM	38	2	0	0.00019811	0.0109499	0	0	0	0	0	0	0	0	0	0
PG 14:0;0_16:1;0	PG	GPL	MEM	30	1	0	0	0	0	0	0.00182377	0	0.00271516	0.00145302	0.00217006	0.00292782	0	0.00597911
PG 14:0;0_18:1;0	PG	GPL	MEM	32	1	0	0.00219996	0.00267505	0.00231856	0.00166319	0.00438293	0.00348365	0.00365111	0.00375706	0.00450611	0	0	0
PG 14:1;0_17:1;0	PG	GPL	MEM	31	2	0	0	0	0	0	0.00739399	0	0.00601515	0.0228794	0.00717619	0.0220761	0.0219098	0.0102845
PG 15:0;0_16:1;0	PG	GPL	MEM	31	1	0	0.00858616	0.0111936	0.00922052	0	0	0	0	0	0	0	0	0
PG 16:0;0_16:1;0	PG	GPL	MEM	32	1	0	0.00540124	0.00605902	0.00519337	0.0036684	0.00845338	0.00717118	0.0090623	0.00746449	0.011309	0.0157655	0.0147508	0.0130915
PG 16:0;0_18:1;0	PG	GPL	MEM	34	1	0	0.0108645	0.00511453	0.00799197	0.00727417	0.00974004	0.00834886	0.00928327	0.00612199	0.0119743	0.0169079	0.0154857	0.0102975
PG 16:1;0_16:1;0	PG	GPL	MEM	32	2	0	0	0	0	0	0	0.00580058	0	0	0	0.00889136	0	0.00604938
PG 16:1;0_18:0;0	PG	GPL	MEM	34	1	0	0	0.00481292	0	0	0.00531384	0.00410128	0.00318608	0.00337809	0.00333679	0	0	0.00293841
PG 16:1;0_18:1;0	PG	GPL	MEM	34	2	0	0	0	0	0	0	0	0.00548895	0	0.00767392	0.0137159	0.0125103	0.00773894
PG 17:0;0_17:1;0	PG	GPL	MEM	34	1	0	0	0	0	0	0	0	0	0	0	0	0	0.000397473
PI 10:0;0_14:0;0	PI	GPL	MEM	24	0	0	0.0799619	0.100074	0.0976147	0.0691274	0	0.0387346	0	0	0	0	0	0
PI 10:0;0_16:0;0	PI	GPL	MEM	26	0	0	2.38023	2.45205	2.48888	2.34947	0	0	1.3592	0	0	0	0	1.07676
PI 10:0;0_16:1;0	PI	GPL	MEM	26	1	0	0.071906	0	0.0952502	0.0705212	0	0	0	0	0.0502828	0	0	0.0403119
PI 10:0;0_18:0;0	PI	GPL	MEM	28	0	0	0.612678	0.607998	0.624667	0.67801	0	0	0.345634	0	0.365792	0	0	0.348291
PI 10:0;0_18:1;0	PI	GPL	MEM	28	1	0	0.0132252	0	0.0146387	0.0139727	0	0	0	0	0	0	0	0
PI 10:1;0_16:0;0	PI	GPL	MEM	26	1	0	0.0199652	0	0	0.0190828	0	0	0	0	0	0	0	0.0100284
PI 10:1;0_18:0;0	PI	GPL	MEM	28	1	0	0	0	0	0	0	0	0	0	0.0474512	0	0	0.00978597
PI 12:0;0_12:0;0	PI	GPL	MEM	24	0	0	0.0159928	0.00685982	0.00842584	0.0126999	0	0	0	0	0	0	0	0
PI 12:0;0_14:0;0	PI	GPL	MEM	26	0	0	0.136844	0.143247	0.145944	0.129863	1.1886	1.24274	0.0456349	0	0	0	1.04141	0.0378973
PI 12:0;0_16:0;0	PI	GPL	MEM	28	0	0	2.57099	2.53095	2.73619	2.60011	1.25524	1.33772	1.06465	1.27433	0.997616	1.26669	1.1176	0.912004
PI 12:0;0_16:1;0	PI	GPL	MEM	28	1	0	0.146702	0.160664	0.156422	0.14937	0.136675	0.114622	0	0	0.0652428	0.0984318	0.0811643	0.0749401
PI 12:0;0_18:0;0	PI	GPL	MEM	30	0	0	0.525227	0.48564	0.534197	0.555505	0.200804	0.215113	0	0.186292	0.163306	0.212249	0.19338	0.195849
PI 12:0;0_18:1;0	PI	GPL	MEM	30	1	0	0.147239	0.129489	0.139721	0.160684	0	0	0	0	0	0	0.0200476	0.0190616
PI 12:1;0_16:0;0	PI	GPL	MEM	28	1	0	0	0	0	0.00694707	0	0	0	0	0	0	0	0.00740459
PI 14:0;0_14:0;0	PI	GPL	MEM	28	0	0	0.0599917	0.0594821	0.054215	0.0485494	0.0198016	0.024842	0.0257764	0.0119612	0	0.0116809	0.0193262	0.0123848
PI 14:0;0_14:1;0	PI	GPL	MEM	28	1	0	0.00807979	0.00738682	0.00740598	0.0102014	0	0	0.118379	0	0	0	0.0171508	0.00939291
PI 14:0;0_16:0;0	PI	GPL	MEM	30	0	0	0.587686	0.5596	0.592285	0.482301	0.213711	0.201996	0.402336	0.176775	0.161454	0.198468	0.186304	0.151452
PI 14:0;0_16:1;0	PI	GPL	MEM	30	1	0	0.417809	0.422573	0.446641	0.423402	0.305149	0.327496	0.333	0.277527	0.279651	0.211616	0.224719	0.226097
PI 14:0;0_18:0;0	PI	GPL	MEM	32	0	0	0.00491665	0	0.00447295	0	0	0	0	0	0	0	0	0
PI 14:0;0_18:1;0	PI	GPL	MEM	32	1	0	0.422127	0.391765	0.44898	0.408407	0.278717	0.35333	0.347689	0.355275	0.32172	0.27271	0.347291	0.291273
PI 14:1;0_16:0;0	PI	GPL	MEM	30	1	0	0.350495	0.337919	0.365379	0.357176	0.255982	0.268134	0.269321	0.288869	0.224223	0.272105	0.233497	0.220874
PI 14:1;0_16:1;0	PI	GPL	MEM	30	2	0	0.02635	0.0255166	0.0324993	0.0320328	0	0.0472622	0.0601504	0	0	0	0.0561952	0.019553
PI 14:1;0_18:0;0	PI	GPL	MEM	32	1	0	0.114099	0.0605221	0.118218	0.118421	0.0953226	0.101521	0.113603	0	0.150094	0.184986	0.21038	0.131497
PI 14:1;0_18:1;0	PI	GPL	MEM	32	2	0	0	0	0	0.023596	0	0	0	0	0	0	0	0.00771767
PI 15:0;0_16:1;0	PI	GPL	MEM	31	1	0	0.0273538	0.0156836	0	0.0236691	0	0.0367696	0.0483327	0.0527638	0	0	0.0608143	0.0326278
PI 15:0;0_18:1;0	PI	GPL	MEM	33	1	0	0.0141895	0.0174937	0.0191247	0.0110278	0	0	0	0	0	0	0	0.00409666
PI 15:1;0_16:0;0	PI	GPL	MEM	31	1	0	0.0278349	0	0.0300941	0.0290626	0	0	0	0.0548291	0	0.0761741	0.0603283	0.0424502
PI 15:1;0_18:0;0	PI	GPL	MEM	33	1	0	0	0	0	0.00410514	0	0	0	0	0	0	0	0.00834444
PI 16:0;0_16:0;0	PI	GPL	MEM	32	0	0	0.0165968	0	0.0156078	0	0	0	0	0	0	0	0	0
PI 16:0;0_16:1;0	PI	GPL	MEM	32	1	0	8.84741	8.369	9.20444	9.04171	6.86959	7.39988	7.60076	8.13713	8.01646	5.9699	7.17497	6.87119
PI 16:0;0_17:1;0	PI	GPL	MEM	33	1	0	0.0144978	0.0145059	0.0172749	0.0182698	0	0	0	0	0	0	0	0.0193298
PI 16:0;0_18:1;0	PI	GPL	MEM	34	1	0	5.73061	5.12847	5.94798	6.40314	5.22639	5.76779	5.73034	6.69938	6.26815	5.87235	6.63507	5.98175
PI 16:0;0_18:2;0	PI	GPL	MEM	34	2	0	0	0	0	0.0056421	0	0	0	0	0	0	0	0
PI 16:0;0_20:1;0	PI	GPL	MEM	36	1	0	0	0	0	0.00664886	0	0	0	0	0	0	0	0
PI 16:1;0_16:1;0	PI	GPL	MEM	32	2	0	1.05253	0.98209	1.10751	1.11181	0.257754	0.520852	0.496675	0.639398	0.659704	0.493271	0.784168	0.83005
PI 16:1;0_17:0;0	PI	GPL	MEM	33	1	0	0.00640705	0	0	0.0101135	0	0	0	0	0	0	0	0.00261681
PI 16:1;0_18:0;0	PI	GPL	MEM	34	1	0	2.20007	1.99303	2.28488	2.47781	2.30743	2.42843	2.53701	2.8298	2.90462	2.43196	2.84177	2.61138
PI 16:1;0_18:1;0	PI	GPL	MEM	34	2	0	0.617298	0.552447	0.668532	0.700412	0.748584	0.686879	0.663533	0.801745	0.810263	0.770521	0.875841	0.794387
PI 16:1;0_20:0;0	PI	GPL	MEM	36	1	0	0.00830397	0	0	0.00957027	0	0	0.0384963	0.0349798	0	0	0.0214621	0
PI 16:1;0_20:1;0	PI	GPL	MEM	36	2	0	0	0	0	0.00323089	0	0	0	0	0	0	0	0
PI 16:1;0_26:0;0	PI	GPL	MEM	42	1	0	0	0	0	0.00881835	0	0	0	0	0	0	0	0
PI 18:0;0_18:1;0	PI	GPL	MEM	36	1	0	1.25997	1.07407	1.29886	1.39978	1.21669	1.21965	1.16638	1.37745	1.23085	1.43571	1.41131	1.49646
PI 18:1;0_18:1;0	PI	GPL	MEM	36	2	0	0.0497106	0.0434197	0.0474826	0.0547011	0	0.0570864	0.0597705	0.0961274	0.0557409	0.0923483	0.0759086	0.070574
PI 18:1;0_24:0;0	PI	GPL	MEM	42	1	0	0	0	0	0.00264447	0	0	0	0	0	0	0	0
PI 18:1;0_26:0;0	PI	GPL	MEM	44	1	0	0	0	0	0.0114608	0	0	0	0	0	0	0	0
PS 10:0;0_16:0;0	PS	GPL	MEM	26	0	0	0	0	0	0.0233935	0	0	0	0	0	0	0	0
PS 10:0;0_18:1;0	PS	GPL	MEM	28	1	0	0	0	0	0.00240808	0	0	0	0	0	0	0	0
PS 12:0;0_16:0;0	PS	GPL	MEM	28	0	0	0.0330138	0	0	0.0393743	0	0	0	0	0	0	0	0
PS 12:0;0_16:1;0	PS	GPL	MEM	28	1	0	0.018501	0	0	0.0195269	0	0	0	0	0	0	0	0
PS 12:0;0_18:1;0	PS	GPL	MEM	30	1	0	0	0	0	0.00441815	0	0	0	0	0	0	0	0
PS 14:0;0_14:0;0	PS	GPL	MEM	28	0	0	0	0	0	0.000732184	0	0	0	0	0	0	0	0
PS 14:0;0_16:1;0	PS	GPL	MEM	30	1	0	0.0564416	0.0691234	0.0668141	0.0637987	0	0	0	0	0	0	0	0.0410313
PS 14:0;0_17:1;0	PS	GPL	MEM	31	1	0	0	0	0	0.0060174	0	0.0159461	0	0	0	0	0	0
PS 14:0;0_18:1;0	PS	GPL	MEM	32	1	0	0.122069	0.114566	0.120767	0.165789	0.0978688	0.105659	0.0928315	0.094116	0.0826808	0.0853977	0.0660426	0.0890735
PS 14:1;0_16:0;0	PS	GPL	MEM	30	1	0	0	0	0	0.0119053	0	0	0	0	0	0	0	0
PS 14:1;0_18:0;0	PS	GPL	MEM	32	1	0	0	0	0	0	0	0	0	0.0361512	0	0	0.0250964	0.0145871
PS 15:0;0_16:1;0	PS	GPL	MEM	31	1	0	0	0	0	0.0135859	0	0	0	0	0	0	0	0
PS 15:0;0_18:1;0	PS	GPL	MEM	33	1	0	0.10926	0	0	0.129219	0	0	0	0	0.00911968	0	0	0.00736811
PS 15:1;0_16:0;0	PS	GPL	MEM	31	1	0	0	0	0	0.0114074	0	0	0	0	0	0	0	0
PS 16:0;0_16:1;0	PS	GPL	MEM	32	1	0	0.786064	0.861288	0.856448	1.09526	0.731453	0.685383	0.651574	0.732217	0.829379	0.692244	0.482001	0.629455
PS 16:0;0_17:1;0	PS	GPL	MEM	33	1	0	0	0	0	0	0	0	0	0	0.0701519	0	0.0812814	0.0432007
PS 16:0;0_18:1;0	PS	GPL	MEM	34	1	0	1.34348	1.32811	1.4013	1.80625	1.17488	1.27777	1.05976	1.17837	1.2534	1.32452	0.963491	1.15476
PS 16:0;0_19:1;0	PS	GPL	MEM	35	1	0	0	0	0	0	0	0.0978595	0	0	0	0	0	0
PS 16:1;0_16:1;0	PS	GPL	MEM	32	2	0	0.233211	0.25457	0.237321	0.358373	0.255048	0.23934	0.229402	0.302251	0.261515	0.285134	0.210536	0.270996
PS 16:1;0_17:0;0	PS	GPL	MEM	33	1	0	0	0	0	0	0	0	0	0	0	0	0.0435621	0.0331245
PS 16:1;0_18:0;0	PS	GPL	MEM	34	1	0	0	0	0	0	0	0	0.0511001	0.0981559	0.0763137	0.108627	0.0915891	0.0821164
PS 16:1;0_18:1;0	PS	GPL	MEM	34	2	0	0.602159	0.606571	0	0.96379	0.801794	0.780696	0.723461	1.04209	0.886913	1.10833	0.728672	0.9859
PS 17:1;0_17:1;0	PS	GPL	MEM	34	2	0	0	0	0	0.000601514	0	0	0	0	0	0	0.0032585	0.00187434
TAG 36:0;0	TAG	GL	STO	36	0	0	0	0	0	0	0	0.0291282	0	0	0	0	0	0
TAG 38:0;0	TAG	GL	STO	38	0	0	0.0107657	0.00963417	0.00859551	0	0	0.0279588	0	0	0	0	0	0
TAG 40:0;0	TAG	GL	STO	40	0	0	0.0407568	0.0420148	0.0361618	0.0454527	0.0246428	0.041817	0.0153264	0	0	0	0	0
TAG 40:1;0	TAG	GL	STO	40	1	0	0.0521996	0.057509	0.0564524	0.0683189	0.0393849	0.0310346	0.0222424	0	0.0315554	0	0	0
TAG 42:0;0	TAG	GL	STO	42	0	0	0.1496	0.150052	0.144768	0.178264	0.0898426	0.0801498	0.0707184	0.0850722	0.0858963	0.0922609	0.0815283	0.0934039
TAG 42:1;0	TAG	GL	STO	42	1	0	0.307957	0.306737	0.298863	0.365062	0.181395	0.134919	0.133605	0.154686	0.162189	0.206942	0.172254	0.192107
TAG 42:2;0	TAG	GL	STO	42	2	0	0.0810691	0.0797318	0.0836684	0.107257	0.0450598	0.0347849	0.0309081	0	0.0466406	0	0	0.0614698
TAG 43:0;0	TAG	GL	STO	43	0	0	0	0	0	0	0	0.0204089	0	0	0	0	0	0
TAG 44:0;0	TAG	GL	STO	44	0	0	0.144068	0.140827	0.135081	0.169384	0.117374	0.113959	0.0758589	0.110905	0.0956381	0.115191	0.0964623	0.10362
TAG 44:1;0	TAG	GL	STO	44	1	0	0.427841	0.424309	0.412855	0.470657	0.265555	0.208771	0.166648	0.208413	0.219621	0.259641	0.234817	0.241494
TAG 44:2;0	TAG	GL	STO	44	2	0	0	0	0	0.192887	0	0	0	0	0	0	0	0
TAG 45:0;0	TAG	GL	STO	45	0	0	0	0	0	0	0.0428899	0.0524949	0	0	0	0	0	0
TAG 45:1;0	TAG	GL	STO	45	1	0	0	0	0	0	0.0643267	0.0459708	0	0	0	0	0	0
TAG 46:0;0	TAG	GL	STO	46	0	0	0.0725169	0.0700806	0.0673348	0.076696	0	0.130629	0	0	0	0	0	0
TAG 46:1;0	TAG	GL	STO	46	1	0	0.354216	0.363282	0.350729	0.383994	0.260603	0.217325	0	0	0	0.210581	0	0.18582
TAG 46:2;0	TAG	GL	STO	46	2	0	0.343266	0.341944	0.319385	0.372089	0.227356	0.175536	0.124869	0.165882	0.159239	0.182121	0.16304	0.177373
TAG 46:3;0	TAG	GL	STO	46	3	0	0.0354806	0.0353733	0.0343786	0.0402896	0	0.0278636	0	0	0	0	0	0
TAG 47:0;0	TAG	GL	STO	47	0	0	0	0	0	0	0	0.0705084	0	0	0	0	0	0
TAG 47:1;0	TAG	GL	STO	47	1	0	0	0	0	0	0	0	0	0.0684699	0	0	0	0
TAG 47:2;0	TAG	GL	STO	47	2	0	0	0	0	0.0122649	0.0878727	0.0561684	0	0	0	0	0	0
TAG 47:3;0	TAG	GL	STO	47	3	0	0	0	0	0	0	0.0141122	0	0	0	0	0	0
TAG 48:1;0	TAG	GL	STO	48	1	0	0.464273	0.461025	0.443293	0.508515	0.31638	0.256697	0.175086	0.250087	0.258783	0.288851	0.247503	0.288569
TAG 48:2;0	TAG	GL	STO	48	2	0	1.19773	1.19596	1.12942	1.32554	0.650416	0.5101	0.414304	0.46573	0.560172	0.689954	0.58205	0.690892
TAG 48:3;0	TAG	GL	STO	48	3	0	0.887733	0.894827	0.850757	0.974105	0.44709	0.365314	0.331895	0.33898	0.407409	0.521528	0.450395	0.502667
TAG 49:0;0	TAG	GL	STO	49	0	0	0	0	0	0	0.0326122	0.0369238	0	0	0	0	0	0
TAG 49:1;0	TAG	GL	STO	49	1	0	0	0	0	0	0.0746171	0.0546181	0	0	0	0	0	0
TAG 49:2;0	TAG	GL	STO	49	2	0	0	0	0	0.0127175	0	0	0	0	0	0	0	0
TAG 50:1;0	TAG	GL	STO	50	1	0	0.320573	0.328021	0.318062	0.369979	0.208846	0.156742	0.122674	0	0.182118	0.232779	0	0.211316
TAG 50:2;0	TAG	GL	STO	50	2	0	1.12683	1.14602	1.07752	1.21581	0.575213	0.495676	0.416965	0.447101	0.553076	0.777711	0.651749	0.724128
TAG 50:3;0	TAG	GL	STO	50	3	0	1.03518	1.04426	0.995709	1.1071	0.531919	0.446288	0.417334	0.402333	0.515462	0.668409	0.60975	0.63168
TAG 51:1;0	TAG	GL	STO	51	1	0	0	0	0	0	0.0318298	0.0206905	0	0	0	0	0	0
TAG 51:2;0	TAG	GL	STO	51	2	0	0	0	0	0	0.0435534	0.0229159	0	0	0	0	0	0
TAG 52:0;0	TAG	GL	STO	52	0	0	0	0	0	0.019986	0	0	0	0	0	0	0	0
TAG 52:1;0	TAG	GL	STO	52	1	0	0.156009	0.145694	0.142381	0.167877	0	0.0690478	0.0570933	0.0509686	0	0	0.0758655	0
TAG 52:2;0	TAG	GL	STO	52	2	0	0.508412	0.499863	0.486272	0.542906	0.285299	0.224657	0.193382	0.203551	0.259521	0.334265	0.297611	0.319918
TAG 52:3;0	TAG	GL	STO	52	3	0	0.35297	0.354489	0.350608	0.376983	0.235821	0.180488	0.145587	0.161019	0.217239	0.269159	0.247443	0.220112
TAG 54:0;0	TAG	GL	STO	54	0	0	0.0148043	0.0141293	0.0136564	0.0140363	0	0.0269427	0	0	0	0	0	0
TAG 54:1;0	TAG	GL	STO	54	1	0	0.0423746	0.0440855	0.0412811	0.0476412	0	0	0	0	0	0	0	0
TAG 54:2;0	TAG	GL	STO	54	2	0	0.130638	0.134739	0.125587	0.133504	0.097686	0.0607668	0.0544548	0	0.0747818	0.113359	0.11057	0.0858984
TAG 54:3;0	TAG	GL	STO	54	3	0	0.0405128	0.0447708	0.0381734	0.047604	0.0654393	0.0331784	0.0264783	0	0.0487865	0	0	0
TAG 56:1;0	TAG	GL	STO	56	1	0	0.0375873	0.0423679	0.0349435	0.0408822	0	0.0301135	0.0221637	0	0	0	0	0
TAG 56:2;0	TAG	GL	STO	56	2	0	0.036143	0.0478648	0.0362968	0.0425785	0.0356093	0	0	0	0	0	0	0
TAG 58:2;0	TAG	GL	STO	58	2	0	0	0.0601406	0.0557304	0.0569813	0	0	0	0	0	0	0	0
TAG 60:1;0	TAG	GL	STO	60	1	0	0.0332201	0.0291221	0	0.0328193	0	0	0	0	0	0	0	0

## Sheet: panel AB
class	whole cell [mol%]	whole cell SD [mol%]	ER Rtn1 [mol%]	ER Rtn1 SD [mol%]
CDP-DAG	0.0970372	0.0310075	0.119189	0.0185781
Cer	0.49726	0.0400962	0.277734	0.0904671
CL	0.10442	0.0207326	0.245281	0.119919
DAG	4.33428	0.241778	6.06729	0.445748
EE	1.86728	0.0540824	0.406918	0.0758298
Erg	10.5151	0.302668	9.74245	0.345532
IPC	4.31815	1.43133	2.04859	0.585224
LPA	0.0183957	0.0141506	0	0
LPC	1.4686	0.143829	0.323627	0.0369833
LPE	3.14056	0.353678	0.247605	0.0494875
LPI	1.80913	0.101045	0.388238	0.12002
LPS	0.199699	0.0306861	0	0
M(IP)2C	2.45722	0.398832	1.69893	0.318071
MIPC	0.628699	0.0943934	0.285757	0.045838
PA	2.80946	0.950896	2.85319	0.62096
PC	11.594	0.229281	21.7901	1.01208
PE	13.2365	0.431172	24.128	0.660739
PG	0.0235593	0.00759765	0.0376174	0.00669938
PI	28.766	1.53299	22.2721	1.18918
PS	3.48423	0.866859	3.1388	0.281769
TAG	8.63044	0.61958	3.92853	1.02458

## Sheet: panel C
total number of double bonds	whole cell [mol%]	whole cell SD [mol%]	ER Rtn1 [mol%]	ER Rtn1 SD [mol%]
0	12.3066	0.220773	4.21057	0.925641
1	52.7862	0.911344	43.4473	1.03286
2	34.8978	0.92331	52.3247	1.05924

## Sheet: panel D
lipid	ER Rtn1 1 [mol%]	ER Rtn1 2 [mol%]	ER Rtn1 3 [mol%]	ER Rtn1 4 [mol%]
CDP_DAG 32:1;0	0.0339809	0.032511	0.0275967	0.0362077
CDP_DAG 32:2;0	0	0	0	0.0206365
CDP_DAG 34:1;0	0.0798866	0.0744458	0.0655062	0.088615
CDP_DAG 34:2;0	0	0.00874178	0.00862729	0
Cer 32:0;2	0	0	0	0.00800305
Cer 32:0;3	0	0	0	0.0114021
Cer 32:1;3	0	0	0	0.0354957
Cer 32:1;4	0	0	0	0.014209
Cer 32:1;5	0	0	0	0.00634796
Cer 34:0;3	0	0	0	0.017733
Cer 34:1;3	0	0	0	0.0331593
Cer 34:1;4	0	0.00484754	0.00419205	0.0160352
Cer 34:1;5	0	0	0	0.00692759
Cer 42:0;2	0.0194887	0.0159334	0.0139495	0.0200642
Cer 42:0;3	0	0.0094619	0	0
Cer 42:0;4	0.0181303	0.0153603	0.0127203	0.0146854
Cer 44:0;3	0.038646	0.0314702	0.0277008	0.0256461
Cer 44:0;4	0.16108	0.144614	0.128986	0.179922
Cer 44:0;5	0.00672988	0.00679406	0.00652161	0.00691978
Cer 46:0;4	0.0139432	0.0112207	0.00994654	0.0126504
CL 66:4;0	0	0.080714	0.0623299	0.0661375
CL 68:2;0	0	0.0500262	0.0718107	0
CL 68:4;0	0	0.117648	0.0957573	0.0918223
CL 70:4;0	0	0.0497825	0.0678754	0
CL 72:2;0	0.090273	0	0.0730745	0.0638743
DAG 10:0;0_16:0;0	0.145382	0.152579	0.1305	0.180221
DAG 10:0;0_18:0;0	0.0479683	0.0567085	0.0491493	0.0582274
DAG 10:0;0_18:1;0	0.00980209	0.0104138	0.00710628	0.00816666
DAG 12:0;0_14:0;0	0.0136498	0.0151641	0.012306	0.0160574
DAG 12:0;0_16:0;0	0.173125	0.187243	0.167757	0.184542
DAG 12:0;0_16:1;0	0.0552468	0.0615014	0.0462107	0.0575776
DAG 12:0;0_18:0;0	0.0423493	0.0422769	0.036738	0.0426886
DAG 12:0;0_18:1;0	0.0117796	0.0129173	0.0113152	0.0143438
DAG 14:0;0_14:0;0	0.0119394	0.0130722	0.0100634	0.010865
DAG 14:0;0_14:1;0	0.00668069	0.00695517	0.00366058	0.00420163
DAG 14:0;0_16:0;0	0	0.0928173	0	0
DAG 14:0;0_16:1;0	0.1573	0.153361	0.13219	0.152065
DAG 14:0;0_17:0;0	0	0.00748732	0	0
DAG 14:0;0_18:0;0	0	0	0	0.00911643
DAG 14:0;0_18:1;0	0.127569	0.143418	0.122376	0.126542
DAG 14:1;0_16:0;0	0.0433575	0.0453704	0.0386082	0.0476404
DAG 14:1;0_16:1;0	0	0.033215	0.0180235	0
DAG 14:1;0_18:0;0	0.00967538	0.0112147	0.010533	0.0147799
DAG 14:1;0_18:1;0	0	0	0.00390158	0
DAG 15:0;0_16:1;0	0	0.0273956	0	0
DAG 15:0;0_17:0;0	0.00174544	0.0022765	0	0
DAG 15:0;0_18:1;0	0.0131913	0.0120718	0	0
DAG 15:1;0_16:0;0	0.00849447	0	0	0
DAG 16:0;0_16:1;0	1.06162	1.17062	0.973782	1.15089
DAG 16:0;0_17:1;0	0.00803484	0.00758224	0	0
DAG 16:0;0_18:1;0	0.922519	1.01544	0.864519	0.928072
DAG 16:1;0_16:1;0	1.30716	1.32843	1.17585	1.30394
DAG 16:1;0_18:0;0	0.263651	0.282793	0.256691	0.311275
DAG 16:1;0_18:1;0	1.18841	1.3029	1.14463	1.21496
DAG 16:1;0_22:0;0	0	0.0356151	0	0
DAG 18:0;0_18:1;0	0.245928	0.268231	0.228629	0.271106
DAG 18:1;0_18:1;0	0.0911438	0.0889546	0.0757784	0.0858233
EE 16:0;0	0	0.188928	0.182225	0.172008
EE 16:1;0	0.255006	0.218526	0.225244	0.169543
EE 18:1;0	0.0859584	0.0667317	0.0635023	0
Erg	9.444	9.44261	10.0523	10.0308
IPC 40:0;4	0.349123	0.160683	0.118477	0.17457
IPC 42:0;4	0	0.108971	0.12648	0
IPC 44:0;3	0	0.373019	0.382509	0
IPC 44:0;4	1.60223	1.72235	1.79061	1.08434
IPC 44:0;5	0	0.103311	0.0976641	0
LPC 12:1;0	0	0.037755	0	0
LPC 14:1;0	0.0180931	0	0.0105502	0
LPC 16:0;0	0.0194538	0.0141574	0.0182067	0
LPC 16:1;0	0.267667	0.201064	0.237972	0.308978
LPC 18:1;0	0.032993	0.0325618	0.0357598	0.0592943
LPE 14:1;0	0	0.00453722	0	0
LPE 16:0;0	0.0562222	0.053659	0.0555152	0.0706002
LPE 16:1;0	0.139732	0.119802	0.131079	0.158639
LPE 18:0;0	0	0	0.00494557	0
LPE 18:1;0	0.0283287	0.0323115	0.038157	0.0815439
LPE 20:1;0	0	0	0	0.0105045
LPE 24:0;0	0	0.00484161	0	0
LPI 16:0;0	0.109518	0.111234	0.125552	0.153193
LPI 16:1;0	0.0675253	0.0653314	0.0767423	0.116396
LPI 18:0;0	0.0840887	0.0805527	0.0910485	0.159035
LPI 18:1;0	0.0453179	0.0559668	0.0770282	0.134423
M(IP)2C 44:0;3	0.361344	0.388786	0.364388	0.229313
M(IP)2C 44:0;4	1.42431	1.46247	1.18281	1.04193
M(IP)2C 46:0;4	0	0.183898	0.156488	0
MIPC 44:0;3	0	0	0.04894	0
MIPC 44:0;4	0.271683	0.307071	0.28623	0.229106
PA 14:0;0_16:1;0	0	0.0735428	0.100441	0
PA 14:0;0_18:1;0	0.0650466	0.0705878	0.078073	0.0547704
PA 16:0;0_16:1;0	0.512249	0.510646	0.594409	0.324948
PA 16:0;0_18:1;0	0.488251	0.44024	0.510187	0.273292
PA 16:1;0_16:1;0	0.973645	0.929657	1.13833	0.715216
PA 16:1;0_18:0;0	0.0617829	0.0836415	0.0799939	0.0767558
PA 16:1;0_18:1;0	0.901079	0.810024	0.976346	0.527527
PA 17:0;0_17:1;0	0	0	0	0.00783628
PA 17:1;0_17:1;0	0	0.00886792	0.00702305	0.0183309
PC 12:0;0_16:0;0	0.0484931	0.0393182	0.0332985	0.0455045
PC 12:0;0_16:1;0	0.177144	0.174066	0.170325	0.179703
PC 12:0;0_18:0;0	0.00264764	0	0.00204569	0
PC 14:0;0_14:0;0	0	0.00295964	0.00262243	0
PC 14:0;0_14:1;0	0.0196469	0.0174819	0.0118052	0.0216639
PC 14:0;0_16:0;0	0.0134721	0	0.0136842	0
PC 14:0;0_17:1;0	0.0023444	0	0	0
PC 14:0;0_18:1;0	0.124845	0.110889	0.108727	0.115137
PC 14:1;0_14:1;0	1.28752	0.936355	0.954655	0.925899
PC 14:1;0_15:0;0	0.0318548	0	0	0
PC 14:1;0_16:1;0	2.31636	1.74692	1.8123	1.60415
PC 14:1;0_17:1;0	0.00709433	0	0.00247898	0
PC 14:1;0_18:0;0	0.0121199	0.0116262	0.00766024	0.0111702
PC 14:1;0_18:1;0	0.100939	0.0722711	0.0539442	0.0961871
PC 15:0;0_16:1;0	0.0874587	0.0666919	0.0749626	0.0728119
PC 15:0;0_18:1;0	0.00570603	0	0.0170835	0
PC 15:1;0_16:0;0	0.0349643	0.0291779	0.0251937	0.0318333
PC 15:1;0_16:1;0	0.288137	0.268885	0.308843	0.272972
PC 15:1;0_18:1;0	0	0.0891655	0.114168	0
PC 16:0;0_16:1;0	1.55242	1.43524	1.36688	1.4723
PC 16:0;0_17:1;0	0.00198052	0	0.00460491	0
PC 16:0;0_18:1;0	0.613797	0.566123	0.556355	0.570132
PC 16:1;0_16:1;0	8.4317	7.87497	7.98618	8.57322
PC 16:1;0_16:2;0	0	0.0288525	0.0269535	0
PC 16:1;0_17:0;0	0.0112913	0	0	0
PC 16:1;0_17:1;0	0.164646	0.0607854	0.0711972	0.153303
PC 16:1;0_18:1;0	7.27708	6.80674	7.03028	7.175
PC 16:1;0_20:0;0	0	0.0111873	0	0
PC 16:1;0_20:1;0	0.0527547	0.0635722	0.0508126	0.0380576
PC 17:1;0_18:1;0	0.0185913	0	0.0226992	0
PC 18:0;0_18:1;0	0.0613837	0.039733	0.0510632	0.0512746
PC 18:1;0_18:1;0	0.439081	0.394802	0.422674	0.413288
PE 10:0;0_16:0;0	0.0600659	0	0.0605165	0
PE 10:0;0_16:1;0	0.038737	0	0.0373198	0.0449627
PE 10:0;0_18:1;0	0	0.0130754	0.0124332	0.0133097
PE 12:0;0_14:0;0	0.00836179	0.0702763	0.00809395	0.0650488
PE 12:0;0_16:0;0	0.0547623	0.0584469	0.0586084	0.0537177
PE 12:0;0_16:1;0	0.129176	0.126231	0.124323	0.112788
PE 12:0;0_18:0;0	0.00186425	0.00290276	0.00245162	0.0033832
PE 12:0;0_18:1;0	0.0260342	0.0273486	0.0258017	0.0292125
PE 12:1;0_18:1;0	0.00359669	0	0	0
PE 14:0;0_14:0;0	0.00202186	0.0030562	0.00313006	0.00171745
PE 14:0;0_14:1;0	0.0162608	0.0134527	0.0153784	0.0263408
PE 14:0;0_16:0;0	0.0118264	0.0116718	0.0112925	0.0104812
PE 14:0;0_16:1;0	0.362652	0.370169	0.373037	0.341538
PE 14:0;0_17:1;0	0	0	0.00486389	0
PE 14:0;0_18:1;0	0.4515	0.441137	0.44207	0.419281
PE 14:1;0_16:0;0	0.0495345	0.0482505	0.0494536	0.0492719
PE 14:1;0_16:1;0	0.0452072	0.0528093	0.0510037	0.0488078
PE 14:1;0_18:0;0	0.00611223	0.00675294	0	0.0103757
PE 14:1;0_18:1;0	0.0376399	0.0323546	0.0336202	0.043269
PE 14:1;0_22:1;0	0	0	0.0030467	0
PE 15:0;0_15:0;0	0.000666057	0.000877957	0.000308595	0
PE 15:0;0_16:1;0	0.0326457	0.0300315	0.035517	0.0350953
PE 15:0;0_18:1;0	0.0247903	0.046074	0.0278921	0.0251198
PE 15:1;0_16:0;0	0.0480384	0.0376467	0.0446996	0.0385415
PE 15:1;0_16:1;0	0	0.00923901	0.00902682	0.0137266
PE 15:1;0_18:1;0	0.0336855	0.0332115	0.0306479	0
PE 16:0;0_16:1;0	3.08203	3.03129	3.06998	2.97645
PE 16:0;0_17:1;0	0.0300151	0.0558906	0.0290405	0.0319953
PE 16:0;0_18:1;0	3.44548	3.36073	3.48823	3.27123
PE 16:0;0_20:1;0	0	0.0228606	0.0195347	0
PE 16:1;0_16:1;0	6.25058	5.95851	6.18816	6.56273
PE 16:1;0_17:0;0	0.0555585	0	0.0521055	0.0594072
PE 16:1;0_17:1;0	0.192972	0.193218	0.196857	0.298471
PE 16:1;0_18:1;0	8.35304	7.94939	8.45941	8.89205
PE 16:1;0_20:1;0	0.170121	0.160981	0.163782	0
PE 17:1;0_18:1;0	0	0.237256	0.259493	0.333795
PE 18:0;0_18:1;0	0.170318	0.147731	0.151838	0.154286
PE 18:1;0_18:1;0	0.746598	0.735012	0.799553	0.92121
PE 18:1;0_20:1;0	0.0248799	0.027296	0	0
PG 14:0;0_16:1;0	0.00182377	0	0.00271516	0.00145302
PG 14:0;0_18:1;0	0.00438293	0.00348365	0.00365111	0.00375706
PG 14:1;0_17:1;0	0.00739399	0	0.00601515	0.0228794
PG 16:0;0_16:1;0	0.00845338	0.00717118	0.0090623	0.00746449
PG 16:0;0_18:1;0	0.00974004	0.00834886	0.00928327	0.00612199
PG 16:1;0_16:1;0	0	0.00580058	0	0
PG 16:1;0_18:0;0	0.00531384	0.00410128	0.00318608	0.00337809
PG 16:1;0_18:1;0	0	0	0.00548895	0
PI 10:0;0_14:0;0	0	0.0387346	0	0
PI 10:0;0_16:0;0	0	0	1.3592	0
PI 10:0;0_18:0;0	0	0	0.345634	0
PI 12:0;0_14:0;0	1.1886	1.24274	0.0456349	0
PI 12:0;0_16:0;0	1.25524	1.33772	1.06465	1.27433
PI 12:0;0_16:1;0	0.136675	0.114622	0	0
PI 12:0;0_18:0;0	0.200804	0.215113	0	0.186292
PI 14:0;0_14:0;0	0.0198016	0.024842	0.0257764	0.0119612
PI 14:0;0_14:1;0	0	0	0.118379	0
PI 14:0;0_16:0;0	0.213711	0.201996	0.402336	0.176775
PI 14:0;0_16:1;0	0.305149	0.327496	0.333	0.277527
PI 14:0;0_18:1;0	0.278717	0.35333	0.347689	0.355275
PI 14:1;0_16:0;0	0.255982	0.268134	0.269321	0.288869
PI 14:1;0_16:1;0	0	0.0472622	0.0601504	0
PI 14:1;0_18:0;0	0.0953226	0.101521	0.113603	0
PI 15:0;0_16:1;0	0	0.0367696	0.0483327	0.0527638
PI 15:1;0_16:0;0	0	0	0	0.0548291
PI 16:0;0_16:1;0	6.86959	7.39988	7.60076	8.13713
PI 16:0;0_18:1;0	5.22639	5.76779	5.73034	6.69938
PI 16:1;0_16:1;0	0.257754	0.520852	0.496675	0.639398
PI 16:1;0_18:0;0	2.30743	2.42843	2.53701	2.8298
PI 16:1;0_18:1;0	0.748584	0.686879	0.663533	0.801745
PI 16:1;0_20:0;0	0	0	0.0384963	0.0349798
PI 18:0;0_18:1;0	1.21669	1.21965	1.16638	1.37745
PI 18:1;0_18:1;0	0	0.0570864	0.0597705	0.0961274
PS 14:0;0_17:1;0	0	0.0159461	0	0
PS 14:0;0_18:1;0	0.0978688	0.105659	0.0928315	0.094116
PS 14:1;0_18:0;0	0	0	0	0.0361512
PS 16:0;0_16:1;0	0.731453	0.685383	0.651574	0.732217
PS 16:0;0_18:1;0	1.17488	1.27777	1.05976	1.17837
PS 16:0;0_19:1;0	0	0.0978595	0	0
PS 16:1;0_16:1;0	0.255048	0.23934	0.229402	0.302251
PS 16:1;0_18:0;0	0	0	0.0511001	0.0981559
PS 16:1;0_18:1;0	0.801794	0.780696	0.723461	1.04209
TAG 36:0;0	0	0.0291282	0	0
TAG 38:0;0	0	0.0279588	0	0
TAG 40:0;0	0.0246428	0.041817	0.0153264	0
TAG 40:1;0	0.0393849	0.0310346	0.0222424	0
TAG 42:0;0	0.0898426	0.0801498	0.0707184	0.0850722
TAG 42:1;0	0.181395	0.134919	0.133605	0.154686
TAG 42:2;0	0.0450598	0.0347849	0.0309081	0
TAG 43:0;0	0	0.0204089	0	0
TAG 44:0;0	0.117374	0.113959	0.0758589	0.110905
TAG 44:1;0	0.265555	0.208771	0.166648	0.208413
TAG 45:0;0	0.0428899	0.0524949	0	0
TAG 45:1;0	0.0643267	0.0459708	0	0
TAG 46:0;0	0	0.130629	0	0
TAG 46:1;0	0.260603	0.217325	0	0
TAG 46:2;0	0.227356	0.175536	0.124869	0.165882
TAG 46:3;0	0	0.0278636	0	0
TAG 47:0;0	0	0.0705084	0	0
TAG 47:1;0	0	0	0	0.0684699
TAG 47:2;0	0.0878727	0.0561684	0	0
TAG 47:3;0	0	0.0141122	0	0
TAG 48:1;0	0.31638	0.256697	0.175086	0.250087
TAG 48:2;0	0.650416	0.5101	0.414304	0.46573
TAG 48:3;0	0.44709	0.365314	0.331895	0.33898
TAG 49:0;0	0.0326122	0.0369238	0	0
TAG 49:1;0	0.0746171	0.0546181	0	0
TAG 50:1;0	0.208846	0.156742	0.122674	0
TAG 50:2;0	0.575213	0.495676	0.416965	0.447101
TAG 50:3;0	0.531919	0.446288	0.417334	0.402333
TAG 51:1;0	0.0318298	0.0206905	0	0
TAG 51:2;0	0.0435534	0.0229159	0	0
TAG 52:1;0	0	0.0690478	0.0570933	0.0509686
TAG 52:2;0	0.285299	0.224657	0.193382	0.203551
TAG 52:3;0	0.235821	0.180488	0.145587	0.161019
TAG 54:0;0	0	0.0269427	0	0
TAG 54:2;0	0.097686	0.0607668	0.0544548	0
TAG 54:3;0	0.0654393	0.0331784	0.0264783	0
TAG 56:1;0	0	0.0301135	0.0221637	0
TAG 56:2;0	0.0356093	0	0	0

## Sheet: panel E
Pearson correlation coefficients
replicate	#1	#2	#3	#4
#1		0.997128	0.992944	0.992488
#2	0.997128		0.994842	0.995354
#3	0.992944	0.994842		0.99451
#4	0.992488	0.995354	0.99451

## Sheet: panel F
lipid	ER Rtn1 [mol%]	ER Elo3 [mol%]
CDP_DAG 32:1;0	0.0325741	0.0374447
CDP_DAG 32:2;0	0.00515913	0.0138246
CDP_DAG 34:1;0	0.0771134	0.113093
CDP_DAG 34:2;0	0.00434227	0.0296829
CDP_DAG 36:2;0	0	0.00493683
Cer 32:0;2	0.00200076	0
Cer 32:0;3	0.00285053	0
Cer 32:1;3	0.00887392	0
Cer 32:1;4	0.00355226	0
Cer 32:1;5	0.00158699	0
Cer 34:0;3	0.00443326	0
Cer 34:1;3	0.00828982	0
Cer 34:1;4	0.0062687	0.000905198
Cer 34:1;5	0.0017319	0
Cer 42:0;2	0.017359	0.0146625
Cer 42:0;3	0.00236547	0
Cer 42:0;4	0.0152241	0.0109876
Cer 44:0;3	0.0308658	0.0266643
Cer 44:0;4	0.15365	0.181481
Cer 44:0;5	0.00674133	0.00941391
Cer 46:0;4	0.0119402	0.0198662
CL 60:1;0	0	0.00398637
CL 60:2;0	0	0.00554047
CL 62:0;0	0	0.0169581
CL 62:2;0	0	0.00512226
CL 64:2;0	0	0.00495569
CL 64:3;0	0	0.00582509
CL 66:4;0	0.0522954	0.05524
CL 68:2;0	0.0304592	0.0165671
CL 68:4;0	0.0763068	0.0741268
CL 70:4;0	0.0294145	0.0118025
CL 72:2;0	0.0568055	0.0389222
DAG 10:0;0_16:0;0	0.15217	0.153668
DAG 10:0;0_18:0;0	0.0530134	0.0568279
DAG 10:0;0_18:1;0	0.00887222	0.0112928
DAG 12:0;0_14:0;0	0.0142943	0.0124537
DAG 12:0;0_16:0;0	0.178167	0.181023
DAG 12:0;0_16:1;0	0.0551341	0.0636809
DAG 12:0;0_18:0;0	0.0410132	0.0389332
DAG 12:0;0_18:1;0	0.012589	0.014575
DAG 14:0;0_14:0;0	0.011485	0.00880601
DAG 14:0;0_14:1;0	0.00537452	0.00175479
DAG 14:0;0_16:0;0	0.0232043	0.0139889
DAG 14:0;0_16:1;0	0.148729	0.142138
DAG 14:0;0_17:0;0	0.00187183	0
DAG 14:0;0_18:0;0	0.00227911	0.0079885
DAG 14:0;0_18:1;0	0.129976	0.135285
DAG 14:1;0_16:0;0	0.0437441	0.0429192
DAG 14:1;0_16:1;0	0.0128096	0.00607557
DAG 14:1;0_18:0;0	0.0115507	0.00455681
DAG 14:1;0_18:1;0	0.000975395	0.000883041
DAG 15:0;0_16:1;0	0.00684891	0
DAG 15:0;0_17:0;0	0.00100549	0
DAG 15:0;0_18:1;0	0.00631578	0
DAG 15:1;0_16:0;0	0.00212362	0
DAG 16:0;0_16:1;0	1.08923	1.23001
DAG 16:0;0_17:1;0	0.00390427	0
DAG 16:0;0_18:1;0	0.932636	1.10627
DAG 16:1;0_16:1;0	1.27884	1.45125
DAG 16:1;0_18:0;0	0.278602	0.329837
DAG 16:1;0_18:1;0	1.21272	1.44764
DAG 16:1;0_22:0;0	0.00890377	0
DAG 18:0;0_18:1;0	0.253473	0.310875
DAG 18:1;0_18:1;0	0.0854251	0.102865
EE 16:0;0	0.13579	0.296312
EE 16:1;0	0.21708	0.368299
EE 18:1;0	0.0540481	0.0736966
Erg	9.74245	9.84537
IPC 40:0;4	0.200713	0.0448856
IPC 42:0;4	0.0588629	0.00763743
IPC 44:0;3	0.188882	0.123366
IPC 44:0;4	1.54988	1.17623
IPC 44:0;5	0.0502437	0.087166
IPC 46:0;4	0	0.0700041
LPA 16:2;0	0	0.0065096
LPA 18:0;0	0	0.00780707
LPA 20:0;0	0	0.00812915
LPC 12:1;0	0.00943876	0
LPC 14:1;0	0.00716083	0.00383771
LPC 16:0;0	0.0129545	0.00930429
LPC 16:1;0	0.25392	0.273769
LPC 18:1;0	0.0401522	0.0368089
LPE 14:1;0	0.00113431	0.00136806
LPE 16:0;0	0.0589992	0.0562172
LPE 16:1;0	0.137313	0.156053
LPE 18:0;0	0.00123639	0
LPE 18:1;0	0.0450853	0.0382108
LPE 20:1;0	0.00262612	0
LPE 24:0;0	0.0012104	0
LPI 10:0;0	0	0.00534855
LPI 16:0;0	0.124874	0.116057
LPI 16:1;0	0.0814987	0.0821857
LPI 18:0;0	0.103681	0.109265
LPI 18:1;0	0.078184	0.0563921
LPS 16:0;0	0	0.00773293
M(IP)2C 44:0;3	0.335958	0.132978
M(IP)2C 44:0;4	1.27788	0.948734
M(IP)2C 46:0;4	0.0850964	0.0323141
MIPC 44:0;3	0.012235	0
MIPC 44:0;4	0.273522	0.267558
PA 12:0;0_18:1;0	0	0.000763534
PA 14:0;0_16:1;0	0.0434959	0.0457465
PA 14:0;0_18:1;0	0.0671195	0.0571287
PA 14:1;0_16:0;0	0	0.00464833
PA 16:0;0_16:1;0	0.485563	0.422317
PA 16:0;0_18:1;0	0.427992	0.364745
PA 16:1;0_16:1;0	0.939213	0.9683
PA 16:1;0_18:0;0	0.0755435	0.0704167
PA 16:1;0_18:1;0	0.803744	0.823681
PA 17:0;0_17:1;0	0.00195907	0.00227947
PA 17:1;0_17:1;0	0.00855547	0.00232069
PC 10:0;0_18:0;0	0	0.00115274
PC 12:0;0_16:0;0	0.0416535	0.0411251
PC 12:0;0_16:1;0	0.17531	0.176801
PC 12:0;0_18:0;0	0.00117333	0.000887334
PC 14:0;0_14:0;0	0.00139552	0.000768971
PC 14:0;0_14:1;0	0.0176495	0.012772
PC 14:0;0_16:0;0	0.00678907	0.00287338
PC 14:0;0_17:1;0	0.000586101	0
PC 14:0;0_18:1;0	0.1149	0.123473
PC 14:1;0_14:1;0	1.02611	0.852109
PC 14:1;0_15:0;0	0.0079637	0
PC 14:1;0_16:1;0	1.86993	1.71015
PC 14:1;0_17:1;0	0.00239333	0.00108963
PC 14:1;0_18:0;0	0.0106441	0.0116335
PC 14:1;0_18:1;0	0.0808353	0.0743851
PC 15:0;0_16:1;0	0.0754813	0.0782377
PC 15:0;0_18:1;0	0.00569738	0.00740481
PC 15:1;0_16:0;0	0.0302923	0.0312076
PC 15:1;0_16:1;0	0.284709	0.30939
PC 15:1;0_18:1;0	0.0508334	0.0529102
PC 16:0;0_16:1;0	1.45671	1.82078
PC 16:0;0_17:1;0	0.00164636	0.00939453
PC 16:0;0_18:1;0	0.576602	0.744121
PC 16:1;0_16:1;0	8.21652	8.93988
PC 16:1;0_16:2;0	0.0139515	0.0331917
PC 16:1;0_17:0;0	0.00282283	0.010443
PC 16:1;0_17:1;0	0.112483	0.124334
PC 16:1;0_18:1;0	7.07227	7.44792
PC 16:1;0_20:0;0	0.00279682	0
PC 16:1;0_20:1;0	0.0512993	0.0431739
PC 17:0;0_20:6;0	0	0.00394911
PC 17:1;0_18:1;0	0.0103226	0.0120535
PC 18:0;0_18:1;0	0.0508636	0.0667318
PC 18:1;0_18:1;0	0.417461	0.443857
PE 10:0;0_16:0;0	0.0301456	0.0162511
PE 10:0;0_16:1;0	0.0302549	0.0156767
PE 10:0;0_18:1;0	0.00970457	0.00282349
PE 12:0;0_14:0;0	0.0379452	0.0429264
PE 12:0;0_16:0;0	0.0563838	0.0482585
PE 12:0;0_16:1;0	0.12313	0.0978132
PE 12:0;0_18:0;0	0.00265046	0.00123975
PE 12:0;0_18:1;0	0.0270992	0.024034
PE 12:1;0_18:1;0	0.000899173	0
PE 13:1;0_17:0;0	0	0.000569122
PE 14:0;0_14:0;0	0.00248139	0.00154568
PE 14:0;0_14:1;0	0.0178582	0.0185707
PE 14:0;0_16:0;0	0.011318	0.00467744
PE 14:0;0_16:1;0	0.361849	0.274961
PE 14:0;0_17:1;0	0.00121597	0
PE 14:0;0_18:1;0	0.438497	0.351998
PE 14:1;0_16:0;0	0.0491276	0.0375415
PE 14:1;0_16:1;0	0.049457	0.0395185
PE 14:1;0_18:0;0	0.00581022	0.00369721
PE 14:1;0_18:1;0	0.0367209	0.0376914
PE 14:1;0_22:1;0	0.000761675	0
PE 15:0;0_15:0;0	0.000463152	0.000159411
PE 15:0;0_16:1;0	0.0333224	0.027931
PE 15:0;0_18:1;0	0.030969	0.0298734
PE 15:1;0_16:0;0	0.0422316	0.0377821
PE 15:1;0_16:1;0	0.0079981	0.00297496
PE 15:1;0_18:1;0	0.0243862	0.0285319
PE 16:0;0_16:1;0	3.03994	2.64527
PE 16:0;0_17:1;0	0.0367354	0.035772
PE 16:0;0_18:1;0	3.39142	3.15976
PE 16:0;0_20:1;0	0.0105988	0.0420027
PE 16:1;0_16:1;0	6.23999	5.71642
PE 16:1;0_17:0;0	0.0417678	0.0351728
PE 16:1;0_17:1;0	0.22038	0.205509
PE 16:1;0_18:1;0	8.41347	8.01192
PE 16:1;0_20:1;0	0.123721	0.142738
PE 17:1;0_18:1;0	0.207636	0.127735
PE 18:0;0_18:1;0	0.156043	0.0777413
PE 18:1;0_18:1;0	0.800593	0.696961
PE 18:1;0_20:1;0	0.013044	0.0115611
PG 14:0;0_16:1;0	0.00149799	0.00276925
PG 14:0;0_18:1;0	0.00381869	0.00112653
PG 14:1;0_17:1;0	0.00907214	0.0153617
PG 16:0;0_16:1;0	0.00803784	0.0137292
PG 16:0;0_18:1;0	0.00837354	0.0136663
PG 16:1;0_16:1;0	0.00145014	0.00373519
PG 16:1;0_18:0;0	0.00399482	0.0015688
PG 16:1;0_18:1;0	0.00137224	0.0104098
PG 17:0;0_17:1;0	0	9.93682e-05
PI 10:0;0_14:0;0	0.00968364	0
PI 10:0;0_16:0;0	0.339801	0.269191
PI 10:0;0_16:1;0	0	0.0226487
PI 10:0;0_18:0;0	0.0864086	0.178521
PI 10:1;0_16:0;0	0	0.00250709
PI 10:1;0_18:0;0	0	0.0143093
PI 12:0;0_14:0;0	0.619243	0.269827
PI 12:0;0_16:0;0	1.23298	1.07348
PI 12:0;0_16:1;0	0.0628243	0.0799447
PI 12:0;0_18:0;0	0.150552	0.191196
PI 12:0;0_18:1;0	0	0.0097773
PI 12:1;0_16:0;0	0	0.00185115
PI 14:0;0_14:0;0	0.0205953	0.010848
PI 14:0;0_14:1;0	0.0295948	0.00663593
PI 14:0;0_16:0;0	0.248704	0.174419
PI 14:0;0_16:1;0	0.310793	0.23552
PI 14:0;0_18:1;0	0.333753	0.308248
PI 14:1;0_16:0;0	0.270576	0.237675
PI 14:1;0_16:1;0	0.0268531	0.0189371
PI 14:1;0_18:0;0	0.0776114	0.169239
PI 14:1;0_18:1;0	0	0.00192942
PI 15:0;0_16:1;0	0.0344665	0.0233605
PI 15:0;0_18:1;0	0	0.00102417
PI 15:1;0_16:0;0	0.0137073	0.0447382
PI 15:1;0_18:0;0	0	0.00208611
PI 16:0;0_16:1;0	7.50184	7.00813
PI 16:0;0_17:1;0	0	0.00483246
PI 16:0;0_18:1;0	5.85597	6.18933
PI 16:1;0_16:1;0	0.47867	0.691798
PI 16:1;0_17:0;0	0	0.000654202
PI 16:1;0_18:0;0	2.52567	2.69744
PI 16:1;0_18:1;0	0.725185	0.812753
PI 16:1;0_20:0;0	0.018369	0.00536553
PI 18:0;0_18:1;0	1.24504	1.39358
PI 18:1;0_18:1;0	0.0532461	0.0736429
PS 14:0;0_16:1;0	0	0.0102578
PS 14:0;0_17:1;0	0.00398654	0
PS 14:0;0_18:1;0	0.0976187	0.0807987
PS 14:1;0_18:0;0	0.0090378	0.00992086
PS 15:0;0_18:1;0	0	0.00412195
PS 16:0;0_16:1;0	0.700157	0.65827
PS 16:0;0_17:1;0	0	0.0486585
PS 16:0;0_18:1;0	1.1727	1.17404
PS 16:0;0_19:1;0	0.0244649	0
PS 16:1;0_16:1;0	0.25651	0.257045
PS 16:1;0_17:0;0	0	0.0191716
PS 16:1;0_18:0;0	0.037314	0.0896616
PS 16:1;0_18:1;0	0.83701	0.927454
PS 17:1;0_17:1;0	0	0.00128321
TAG 36:0;0	0.00728204	0
TAG 38:0;0	0.00698971	0
TAG 40:0;0	0.0204466	0
TAG 40:1;0	0.0231655	0.00788884
TAG 42:0;0	0.0814458	0.0882723
TAG 42:1;0	0.151151	0.183373
TAG 42:2;0	0.0276882	0.0270276
TAG 43:0;0	0.00510223	0
TAG 44:0;0	0.104524	0.102728
TAG 44:1;0	0.212347	0.238893
TAG 45:0;0	0.0238462	0
TAG 45:1;0	0.0275744	0
TAG 46:0;0	0.0326573	0
TAG 46:1;0	0.119482	0.0991002
TAG 46:2;0	0.173411	0.170443
TAG 46:3;0	0.00696589	0
TAG 47:0;0	0.0176271	0
TAG 47:1;0	0.0171175	0
TAG 47:2;0	0.0360103	0
TAG 47:3;0	0.00352805	0
TAG 48:1;0	0.249563	0.270926
TAG 48:2;0	0.510138	0.630767
TAG 48:3;0	0.37082	0.4705
TAG 49:0;0	0.017384	0
TAG 49:1;0	0.0323088	0
TAG 50:1;0	0.122066	0.156553
TAG 50:2;0	0.483739	0.676666
TAG 50:3;0	0.449468	0.606325
TAG 51:1;0	0.0131301	0
TAG 51:2;0	0.0166173	0
TAG 52:1;0	0.0442774	0.0189664
TAG 52:2;0	0.226722	0.302829
TAG 52:3;0	0.180729	0.238488
TAG 54:0;0	0.00673567	0
TAG 54:2;0	0.0532269	0.0961522
TAG 54:3;0	0.031274	0.0121966
TAG 56:1;0	0.0130693	0
TAG 56:2;0	0.00890233	0
