# Supplementary material for: MemPrep, a new technology for isolating organellar membranes provides fingerprints of lipid bilayer stress
Source: EMBO J. 2024 Mar 15;43(8):13. doi: 10.1038/s44318-024-00063-y (PMC11021466; doi:10.1038/s44318-024-00063-y)
Supplement: Supplementary file 4 — Source Data Fig. 3 [file 44318_2024_63_MOESM4_ESM.zip › Figure 3A_proteomics.xlsx]

## Sheet: proteomics
protein_id	gene_name	found.in.conditions	found.in.reps	max.qupm	logFC	pvalue.limma	fdr.limma	comparison	subcellular location	sublocation
Q01846	MDM1	4	3	4	4.39288	3.6751e-12	4.07793e-09	ER_control - lysate_control	ambiguous	NA
P43570	GYP8	4	3	2	5.51249	6.00987e-12	4.07793e-09	ER_control - lysate_control	NA	NA
P43560	LAM5	4	3	6	5.24045	7.98579e-12	4.07793e-09	ER_control - lysate_control	ER	ER membrane
P25045	LCB1	4	3	7	4.70164	9.14358e-12	4.07793e-09	ER_control - lysate_control	ambiguous	NA
P43611	OSW7	4	3	5	4.01408	1.02701e-11	4.07793e-09	ER_control - lysate_control	NA	NA
P25297	PHO84	4	3	3	3.89334	1.05782e-11	4.07793e-09	ER_control - lysate_control	ambiguous	NA
Q07830	GPI13	4	3	4	4.15329	1.14479e-11	4.07793e-09	ER_control - lysate_control	ER	ER membrane
P46993	ASG7	4	3	3	3.8555	1.22875e-11	4.07793e-09	ER_control - lysate_control	ambiguous	NA
P39685	POM152	4	3	10	3.50529	1.8389e-11	5.41062e-09	ER_control - lysate_control	nucleus	NA
Q06001	FAR10	4	3	5	4.57146	2.09203e-11	5.41062e-09	ER_control - lysate_control	ambiguous	NA
P22768	ARG1	4	3	5	-3.3342	3.22477e-11	5.41062e-09	ER_control - lysate_control	ambiguous	NA
P38800	LAM4	4	3	9	4.31069	3.27236e-11	5.41062e-09	ER_control - lysate_control	ER	ER membrane
P53198	ERP6	4	3	2	4.19748	3.33405e-11	5.41062e-09	ER_control - lysate_control	ER	ER membrane
Q08650	DGA1	4	3	2	4.88619	3.39751e-11	5.41062e-09	ER_control - lysate_control	ambiguous	NA
P32860	NFU1	4	3	5	-3.18955	3.41375e-11	5.41062e-09	ER_control - lysate_control	mitochondrion	NA
P32341	VPH2	4	3	3	4.06482	3.55738e-11	5.41062e-09	ER_control - lysate_control	ER	ER membrane
P43571	BST1	4	3	2	4.35178	3.56678e-11	5.41062e-09	ER_control - lysate_control	ER	ER membrane
P27825	CNE1	4	3	2	5.42524	3.85605e-11	5.41062e-09	ER_control - lysate_control	ER	ER membrane
P38775	YHR045W	4	3	4	4.77164	4.14283e-11	5.41062e-09	ER_control - lysate_control	ambiguous	NA
P53954	ALG11	4	3	5	5.21616	4.21613e-11	5.41062e-09	ER_control - lysate_control	ER	ER membrane
Q03714	USA1	4	3	6	4.64469	4.38507e-11	5.41062e-09	ER_control - lysate_control	ER	ER membrane
P35196	RER2	4	3	3	3.69043	4.58194e-11	5.41062e-09	ER_control - lysate_control	ER	ER peripheral
P32449	ARO4	4	3	3	-2.90677	4.68717e-11	5.41062e-09	ER_control - lysate_control	NA	NA
P53332	CAB4	4	3	2	-3.26173	4.97863e-11	5.47135e-09	ER_control - lysate_control	ambiguous	NA
Q12211	PUS1	4	3	7	-4.40698	5.28659e-11	5.47135e-09	ER_control - lysate_control	nucleus	NA
Q05031	DFG5	4	3	2	3.1409	5.358e-11	5.47135e-09	ER_control - lysate_control	plasma membrane	NA
Q03778	FMN1	4	3	2	3.99525	5.57075e-11	5.47791e-09	ER_control - lysate_control	ambiguous	NA
P32584	STE14	4	3	4	3.39182	5.95228e-11	5.64404e-09	ER_control - lysate_control	ER	ER membrane
Q12144	PER33	4	3	2	4.46929	6.49307e-11	5.70345e-09	ER_control - lysate_control	ambiguous	NA
Q06636	GPI11	4	3	2	3.48881	6.69318e-11	5.70345e-09	ER_control - lysate_control	ER	ER membrane
P14906	SEC63	4	3	7	4.88938	6.72391e-11	5.70345e-09	ER_control - lysate_control	ambiguous	NA
Q07648	DTD1	4	3	2	-6.58866	9.50045e-09	7.29008e-08	ER_control - lysate_control	ambiguous	NA
Q06179	FMP27	4	3	16	4.50033	6.87422e-11	5.70345e-09	ER_control - lysate_control	ambiguous	NA
P40207	YMR134W	4	3	2	4.86256	7.43617e-11	5.92053e-09	ER_control - lysate_control	ER	ER membrane
P38335	MTC4	4	3	5	3.97357	7.63337e-11	5.92053e-09	ER_control - lysate_control	ambiguous	NA
Q04228	UBX2	4	3	2	4.56504	7.80485e-11	5.92053e-09	ER_control - lysate_control	ER	ER membrane
Q06681	YSP2	4	3	8	4.77113	8.51696e-11	6.21439e-09	ER_control - lysate_control	ambiguous	NA
P54837	ERV25	4	3	3	4.66897	8.66036e-11	6.21439e-09	ER_control - lysate_control	ambiguous	NA
P53253	NNF2	4	3	9	4.94956	9.38478e-11	6.42519e-09	ER_control - lysate_control	ER	ER membrane
P53878	YNL181W	4	3	2	4.68174	9.43813e-11	6.42519e-09	ER_control - lysate_control	ER	ER membrane
P40452	COA1	4	3	2	3.46616	9.96846e-11	6.58005e-09	ER_control - lysate_control	mitochondrion	MIM
P32901	PTR2	4	3	4	3.85678	1.02173e-10	6.58005e-09	ER_control - lysate_control	ambiguous	NA
P53898	NSG2	4	3	3	3.77718	1.04091e-10	6.58005e-09	ER_control - lysate_control	ER	ER membrane
Q12150	CSF1	4	3	5	3.46686	1.12389e-10	6.80554e-09	ER_control - lysate_control	ambiguous	NA
P42840	YNL320W	4	3	3	4.42337	1.14804e-10	6.80554e-09	ER_control - lysate_control	mitochondrion	NA
Q12443	RTN2	4	3	10	6.3587	1.15348e-10	6.80554e-09	ER_control - lysate_control	ER	ER membrane
P38881	NVJ1	4	3	5	3.35877	1.23456e-10	6.94203e-09	ER_control - lysate_control	nucleus	nuclear membrane
P39012	GAA1	4	3	4	4.73283	1.23736e-10	6.94203e-09	ER_control - lysate_control	ER	ER membrane
Q08581	SLK19	4	3	6	-4.37385	1.27108e-10	6.94203e-09	ER_control - lysate_control	ambiguous	NA
P50094	IMD4	4	3	5	-5.34946	1.2812e-10	6.94203e-09	ER_control - lysate_control	ambiguous	NA
P23797	GPI12	4	3	2	4.87477	1.30984e-10	6.95523e-09	ER_control - lysate_control	ER	ER membrane
Q12445	POM34	4	3	3	3.70458	1.37237e-10	6.98374e-09	ER_control - lysate_control	nucleus	NA
P53322	TNA1	4	3	3	3.14068	1.43163e-10	6.98374e-09	ER_control - lysate_control	ambiguous	NA
Q08920	CBC2	4	3	4	-3.40102	1.43952e-10	6.98374e-09	ER_control - lysate_control	ambiguous	NA
P38770	BRL1	4	3	2	4.50697	1.4436e-10	6.98374e-09	ER_control - lysate_control	nucleus	nuclear membrane
P00924	ENO1	4	3	5	-3.96684	1.44673e-10	6.98374e-09	ER_control - lysate_control	ambiguous	NA
P10614	ERG11	4	3	3	4.71977	1.4799e-10	6.99708e-09	ER_control - lysate_control	ER	ER membrane
P33891	TIP20	4	3	4	4.03611	1.52297e-10	6.99708e-09	ER_control - lysate_control	ER	ER peripheral
P47042	IKS1	4	3	3	4.42666	1.52855e-10	6.99708e-09	ER_control - lysate_control	NA	NA
P39727	ERV46	4	3	3	3.78878	1.55951e-10	7.01779e-09	ER_control - lysate_control	ambiguous	NA
P53890	BNI5	4	3	6	-4.21591	1.77706e-10	7.82548e-09	ER_control - lysate_control	ambiguous	NA
P53226	BUD9	4	3	5	2.97394	1.79794e-10	7.82548e-09	ER_control - lysate_control	plasma membrane	NA
Q08232	YOL073C	4	3	2	3.84261	1.87395e-10	7.94289e-09	ER_control - lysate_control	ambiguous	NA
P38074	HMT1	4	3	4	-3.33245	1.88475e-10	7.94289e-09	ER_control - lysate_control	nucleus	NA
P38999	LYS9	4	3	4	-4.82777	1.92251e-10	7.97542e-09	ER_control - lysate_control	NA	NA
P51862	ROM2	4	3	4	2.63701	2.01187e-10	8.05827e-09	ER_control - lysate_control	NA	NA
P53895	ASI2	4	3	3	3.36554	2.01681e-10	8.05827e-09	ER_control - lysate_control	nucleus	nuclear membrane
P32500	NDC1	4	3	5	3.39331	2.05107e-10	8.05827e-09	ER_control - lysate_control	ambiguous	NA
Q12006	PFA4	4	3	3	5.40164	2.08372e-10	8.05827e-09	ER_control - lysate_control	ER	ER membrane
Q12452	ERG27	4	3	4	3.61239	2.10603e-10	8.05827e-09	ER_control - lysate_control	ambiguous	NA
Q12346	YPR071W	4	3	4	4.61208	2.14527e-10	8.05827e-09	ER_control - lysate_control	ER	ER membrane
P38799	YHR078W	4	3	4	3.17764	2.1698e-10	8.05827e-09	ER_control - lysate_control	ambiguous	NA
P40367	LAS21	4	3	4	4.28834	2.18529e-10	8.05827e-09	ER_control - lysate_control	ER	ER membrane
P38875	GPI16	4	3	3	4.1372	2.25564e-10	8.20373e-09	ER_control - lysate_control	ER	ER membrane
Q04458	HFD1	4	3	2	4.48543	2.35132e-10	8.43616e-09	ER_control - lysate_control	ambiguous	NA
Q03375	CWC21	4	3	2	-3.64599	2.46501e-10	8.5192e-09	ER_control - lysate_control	ambiguous	NA
P39006	PSD1	4	3	4	2.81368	2.46769e-10	8.5192e-09	ER_control - lysate_control	ambiguous	NA
P22215	SLY41	4	3	2	4.12057	2.47073e-10	8.5192e-09	ER_control - lysate_control	ambiguous	NA
Q99252	ECM3	4	3	4	3.89045	2.50365e-10	8.52205e-09	ER_control - lysate_control	ER	ER membrane
P48510	DSK2	4	3	4	-2.88981	2.5904e-10	8.70572e-09	ER_control - lysate_control	nucleus	NA
P12684	HMG2	4	3	2	4.19105	2.66164e-10	8.8098e-09	ER_control - lysate_control	ambiguous	NA
P04147	PAB1	4	3	12	-2.68971	2.68773e-10	8.8098e-09	ER_control - lysate_control	ambiguous	NA
Q12403	ERP3	4	3	3	4.50007	2.7566e-10	8.92533e-09	ER_control - lysate_control	ER	ER membrane
P41543	OST1	4	3	2	4.85321	2.81271e-10	8.9973e-09	ER_control - lysate_control	ER	ER membrane
P47161	VPS70	4	3	6	4.57011	2.84903e-10	9.00498e-09	ER_control - lysate_control	ambiguous	NA
P40474	QDR2	4	3	2	2.64591	2.92888e-10	9.14845e-09	ER_control - lysate_control	plasma membrane	NA
P16603	NCP1	4	3	5	3.89808	3.07476e-10	9.49242e-09	ER_control - lysate_control	ambiguous	NA
P38967	TAT2	4	3	3	2.58503	3.11056e-10	9.49256e-09	ER_control - lysate_control	ambiguous	NA
Q12025	YDR056C	4	3	5	4.42031	3.24218e-10	9.72752e-09	ER_control - lysate_control	ER	ER membrane
P40501	AVT7	4	3	2	2.26231	3.26082e-10	9.72752e-09	ER_control - lysate_control	vacuole	NA
P36004	KKQ8	4	3	5	2.15404	3.31774e-10	9.78732e-09	ER_control - lysate_control	ambiguous	NA
P48015	GCV1	4	3	3	-3.13084	3.47812e-10	1.01477e-08	ER_control - lysate_control	mitochondrion	NA
P37012	PGM2	4	3	6	-3.51568	3.54574e-10	1.0187e-08	ER_control - lysate_control	ambiguous	NA
P50077	CCH1	4	3	5	3.9262	3.62458e-10	1.0187e-08	ER_control - lysate_control	plasma membrane	NA
P32775	GLC3	4	3	7	-3.46149	3.63708e-10	1.0187e-08	ER_control - lysate_control	NA	NA
P43636	ALG2	4	3	4	5.89087	3.73568e-10	1.0187e-08	ER_control - lysate_control	ER	ER membrane
P40015	ISC1	4	3	2	4.24796	3.74581e-10	1.0187e-08	ER_control - lysate_control	ambiguous	NA
P38013	AHP1	4	3	3	-3.94307	3.74812e-10	1.0187e-08	ER_control - lysate_control	ambiguous	NA
Q03558	OYE2	4	3	4	-4.63907	3.76017e-10	1.0187e-08	ER_control - lysate_control	ambiguous	NA
P32905	RPS0A	4	3	3	-2.58284	3.87762e-10	1.0399e-08	ER_control - lysate_control	ambiguous	NA
P25580	PBN1	4	3	3	4.55997	3.91676e-10	1.0399e-08	ER_control - lysate_control	ER	ER membrane
P38698	PPX1	4	3	4	-3.83105	4.19323e-10	1.09904e-08	ER_control - lysate_control	NA	NA
P1707_RE	P1707_RE	4	3	11	4.8139	4.2223e-10	1.09904e-08	ER_control - lysate_control	#N/A	#N/A
P33336	SKN1	4	3	2	3.10191	4.34401e-10	1.10911e-08	ER_control - lysate_control	ambiguous	NA
P12685	TRK1	4	3	5	3.04466	4.34453e-10	1.10911e-08	ER_control - lysate_control	ambiguous	NA
P32454	APE2	4	3	5	-3.33746	4.4262e-10	1.1192e-08	ER_control - lysate_control	ambiguous	NA
Q12746	PGA3	4	3	4	4.93733	4.55971e-10	1.14208e-08	ER_control - lysate_control	ambiguous	NA
P18899	DDR48	4	3	7	-2.32696	4.68818e-10	1.1591e-08	ER_control - lysate_control	NA	NA
P32379	PUP2	4	3	3	-2.82467	4.71498e-10	1.1591e-08	ER_control - lysate_control	ambiguous	NA
Q12382	DGK1	4	3	3	4.9125	4.81659e-10	1.17321e-08	ER_control - lysate_control	ambiguous	NA
P40509	SEC28	4	3	2	4.36121	4.93258e-10	1.19055e-08	ER_control - lysate_control	ambiguous	NA
P52870	SBH1	4	3	2	3.80761	5.02075e-10	1.20091e-08	ER_control - lysate_control	ER	ER membrane
P38750	YHL008C	4	3	4	4.22705	5.12387e-10	1.20328e-08	ER_control - lysate_control	ambiguous	NA
P25628	ARE1	4	3	4	4.78943	5.13874e-10	1.20328e-08	ER_control - lysate_control	ER	ER membrane
P38708	YHR020W	4	3	7	-2.71423	5.17867e-10	1.20328e-08	ER_control - lysate_control	NA	NA
P43616	DUG1	4	3	4	-4.74658	5.2343e-10	1.20328e-08	ER_control - lysate_control	ambiguous	NA
Q99271	NHA1	4	3	3	2.53003	5.29803e-10	1.20328e-08	ER_control - lysate_control	ambiguous	NA
Q01532-2	LAP3	4	3	4	-3.03417	5.3026e-10	1.20328e-08	ER_control - lysate_control	#N/A	#N/A
Q06538	CSC1	4	3	3	3.85669	5.47331e-10	1.22871e-08	ER_control - lysate_control	ambiguous	NA
P14180	CHS2	4	3	4	3.04068	5.50722e-10	1.22871e-08	ER_control - lysate_control	ambiguous	NA
P53938	EOS1	4	3	2	4.10586	5.6235e-10	1.23599e-08	ER_control - lysate_control	ER	ER membrane
P33417	IXR1	4	3	3	-2.30502	5.63982e-10	1.23599e-08	ER_control - lysate_control	nucleus	NA
P00830	ATP2	4	3	2	-2.29328	5.67949e-10	1.23599e-08	ER_control - lysate_control	mitochondrion	NA
P24280	SEC14	4	3	4	-1.98398	5.9393e-10	1.28202e-08	ER_control - lysate_control	ambiguous	NA
P25360	PHO87	4	3	3	3.81579	6.00729e-10	1.28624e-08	ER_control - lysate_control	ambiguous	NA
P38227	QDR3	4	3	6	2.29292	6.10025e-10	1.28753e-08	ER_control - lysate_control	plasma membrane	NA
P53968	CRZ1	4	3	4	-3.3169	6.11032e-10	1.28753e-08	ER_control - lysate_control	ambiguous	NA
P38295	EHT1	4	3	8	3.05575	6.23172e-10	1.30277e-08	ER_control - lysate_control	NA	NA
P38793	TRM5	4	3	4	-2.78444	6.32023e-10	1.30702e-08	ER_control - lysate_control	ambiguous	NA
P47124	HOC1	4	3	2	3.3295	6.35048e-10	1.30702e-08	ER_control - lysate_control	Golgi apparatus	NA
P40504	KTR7	4	3	2	4.14585	6.63504e-10	1.35508e-08	ER_control - lysate_control	ambiguous	NA
Q03640	TCB3	4	3	23	4.79251	6.73725e-10	1.36276e-08	ER_control - lysate_control	ambiguous	NA
P19807	HNM1	4	3	2	2.61709	6.77529e-10	1.36276e-08	ER_control - lysate_control	ambiguous	NA
P04046	ADE4	4	3	4	-2.19665	6.98982e-10	1.39534e-08	ER_control - lysate_control	NA	NA
P47069	MPS3	4	3	6	2.75693	7.05958e-10	1.39874e-08	ER_control - lysate_control	ambiguous	NA
P32361	IRE1	4	3	10	4.88105	7.34712e-10	1.44493e-08	ER_control - lysate_control	ER	ER membrane
Q06510	TAZ1	4	3	6	2.1932	7.52719e-10	1.46946e-08	ER_control - lysate_control	mitochondrion	NA
P00498	HIS1	4	3	3	-3.2812	7.69404e-10	1.48632e-08	ER_control - lysate_control	ambiguous	NA
Q04399	GMC1	4	3	2	4.19226	7.72552e-10	1.48632e-08	ER_control - lysate_control	NA	NA
P04801	THS1	4	3	13	-2.53274	7.89632e-10	1.50825e-08	ER_control - lysate_control	ambiguous	NA
P40578	MGA2	4	3	4	3.715	8.11584e-10	1.51756e-08	ER_control - lysate_control	ambiguous	NA
Q6Q595	SCS22	4	3	2	6.99391	8.15058e-10	1.51756e-08	ER_control - lysate_control	ambiguous	NA
Q12040	YOR283W	4	3	5	-2.42277	8.16751e-10	1.51756e-08	ER_control - lysate_control	ambiguous	NA
P53200	EFM5	4	3	3	-2.97247	8.21723e-10	1.51756e-08	ER_control - lysate_control	ambiguous	NA
Q08760	RAX1	4	3	3	2.79707	8.32715e-10	1.51756e-08	ER_control - lysate_control	ambiguous	NA
P32618	YEL043W / GTA1	4	3	6	5.12115	8.35489e-10	1.51756e-08	ER_control - lysate_control	NA	NA
P39928	SLN1	4	3	10	2.92179	8.39354e-10	1.51756e-08	ER_control - lysate_control	plasma membrane	NA
P38848	PEX28	4	3	3	4.73151	8.40231e-10	1.51756e-08	ER_control - lysate_control	peroxisome	NA
Q07824	TPO1	4	3	3	2.67504	8.47361e-10	1.5201e-08	ER_control - lysate_control	plasma membrane	NA
Q03281	HEH2	4	3	8	3.46423	8.59824e-10	1.5321e-08	ER_control - lysate_control	nucleus	nuclear membrane
Q03823	YMR160W	4	3	7	2.73827	8.71686e-10	1.54288e-08	ER_control - lysate_control	NA	NA
Q03648	YMR209C	4	3	2	4.94074	8.85609e-10	1.54959e-08	ER_control - lysate_control	ambiguous	NA
P52893	ALT1	4	3	4	-3.84582	8.8715e-10	1.54959e-08	ER_control - lysate_control	mitochondrion	NA
P21147	OLE1	4	3	7	5.35029	9.3695e-10	1.62588e-08	ER_control - lysate_control	ER	ER membrane
Q05016	YMR226C	4	3	4	-3.73761	9.46008e-10	1.62595e-08	ER_control - lysate_control	ambiguous	NA
P40007	NOP16	4	3	3	-3.98686	9.50696e-10	1.62595e-08	ER_control - lysate_control	nucleus	NA
P39522	ILV3	4	3	6	-2.27917	9.55363e-10	1.62595e-08	ER_control - lysate_control	mitochondrion	NA
P41895	TFG1	4	3	7	-2.2547	9.73328e-10	1.63296e-08	ER_control - lysate_control	nucleus	NA
P36421	TYS1	4	3	4	-2.79455	9.76361e-10	1.63296e-08	ER_control - lysate_control	ambiguous	NA
P35206	CSG2	4	3	2	3.8356	9.77931e-10	1.63296e-08	ER_control - lysate_control	ER	ER membrane
Q12326	GPM3	4	3	4	-4.43071	1.01744e-09	1.68832e-08	ER_control - lysate_control	NA	NA
P38878	LNP1	4	3	5	5.03025	1.07785e-09	1.76654e-08	ER_control - lysate_control	ER	ER membrane
Q12361	GPR1	4	3	4	2.03117	1.07789e-09	1.76654e-08	ER_control - lysate_control	plasma membrane	NA
P38351	PAF1	4	3	3	-2.51174	1.14758e-09	1.86921e-08	ER_control - lysate_control	nucleus	NA
P32614	FRD1	4	3	4	-4.08401	1.19704e-09	1.92873e-08	ER_control - lysate_control	ambiguous	NA
Q08492	BUD21	4	3	4	-2.20421	1.19864e-09	1.92873e-08	ER_control - lysate_control	nucleus	NA
P07806|P07806-2	VAS1	4	3	12	-3.0372	1.21203e-09	1.9323e-08	ER_control - lysate_control	#N/A	#N/A
P53049	YOR1	4	3	12	3.18634	1.21542e-09	1.9323e-08	ER_control - lysate_control	plasma membrane	NA
Q12229	UBX3	4	3	3	2.62474	1.22804e-09	1.94074e-08	ER_control - lysate_control	ambiguous	NA
P40825|P40825-2	ALA1	4	3	11	-4.10272	1.24599e-09	1.95746e-08	ER_control - lysate_control	#N/A	#N/A
P40309	KHA1	4	3	2	2.79494	1.28212e-09	1.99642e-08	ER_control - lysate_control	ambiguous	NA
P32352	ERG2	4	3	2	3.90518	1.29475e-09	1.99642e-08	ER_control - lysate_control	ER	ER membrane
P38281	APD1	4	3	4	-2.16279	1.29958e-09	1.99642e-08	ER_control - lysate_control	ambiguous	NA
P53224	ORM1	4	3	2	5.68835	1.30087e-09	1.99642e-08	ER_control - lysate_control	ER	ER membrane
P33399	LHP1	4	3	3	-4.18129	1.32084e-09	2.00308e-08	ER_control - lysate_control	nucleus	NA
P50944	AVT4	4	3	2	2.33961	1.32292e-09	2.00308e-08	ER_control - lysate_control	vacuole	NA
P32803	EMP24	4	3	3	4.84511	1.33392e-09	2.00308e-08	ER_control - lysate_control	ambiguous	NA
Q02774	SHR3	4	3	2	5.26097	1.33538e-09	2.00308e-08	ER_control - lysate_control	ER	ER membrane
P53174	PRM8	4	3	3	5.84725	1.36085e-09	2.02269e-08	ER_control - lysate_control	ambiguous	NA
Q03707	SRC1	4	3	4	2.89639	1.3637e-09	2.02269e-08	ER_control - lysate_control	nucleus	nuclear membrane
P36022	DYN1	4	3	15	2.0383	1.38405e-09	2.04147e-08	ER_control - lysate_control	ambiguous	NA
Q12325	SUL2	4	3	3	4.05453	1.40656e-09	2.06321e-08	ER_control - lysate_control	ambiguous	NA
Q08970	MMT2	4	3	3	2.77048	1.43627e-09	2.08947e-08	ER_control - lysate_control	mitochondrion	NA
P34760	TSA1	4	3	3	-3.6879	1.44798e-09	2.08947e-08	ER_control - lysate_control	ambiguous	NA
P07275	PUT2	4	3	2	-2.86466	1.44807e-09	2.08947e-08	ER_control - lysate_control	mitochondrion	MIM
P49957	TRM9	4	3	2	-3.07305	1.49404e-09	2.14414e-08	ER_control - lysate_control	ambiguous	NA
P40989	GSC2	4	3	7	2.92154	1.52083e-09	2.17086e-08	ER_control - lysate_control	ambiguous	NA
P38624	PRE3	4	3	3	-2.81938	1.55495e-09	2.2077e-08	ER_control - lysate_control	ambiguous	NA
P38225	FAT1	4	3	5	2.18108	1.57238e-09	2.20972e-08	ER_control - lysate_control	ambiguous	NA
P53159	MPS2	4	3	2	3.04962	1.5775e-09	2.20972e-08	ER_control - lysate_control	ambiguous	NA
P40056	GET2	4	3	2	3.63161	1.58807e-09	2.20972e-08	ER_control - lysate_control	ambiguous	NA
P35719	MRP8	4	3	5	-5.41517	1.58967e-09	2.20972e-08	ER_control - lysate_control	ambiguous	NA
Q04182	PDR15	4	3	7	2.74048	1.59831e-09	2.21016e-08	ER_control - lysate_control	ambiguous	NA
P53203	PEX31	4	3	2	5.52098	1.61678e-09	2.22412e-08	ER_control - lysate_control	peroxisome	NA
Q08001	LAM6	4	3	6	3.7538	1.64492e-09	2.25117e-08	ER_control - lysate_control	ER	ER membrane
P20486	CKS1	4	3	2	-4.02528	1.68111e-09	2.28889e-08	ER_control - lysate_control	NA	NA
P39704	ERP2	4	3	2	2.9242	1.69349e-09	2.29399e-08	ER_control - lysate_control	ER	ER membrane
P23639	PRE8	4	3	3	-2.60474	1.71022e-09	2.30489e-08	ER_control - lysate_control	ambiguous	NA
P06197	PIS1	4	3	3	4.99025	1.73892e-09	2.33174e-08	ER_control - lysate_control	ambiguous	NA
P38088|P38088-2	GRS1	4	3	11	-4.04826	1.77486e-09	2.36273e-08	ER_control - lysate_control	#N/A	#N/A
Q08963	LEA1	4	3	3	-3.39084	1.77983e-09	2.36273e-08	ER_control - lysate_control	nucleus	NA
P39552	MST28	4	3	4	5.59712	1.8163e-09	2.39915e-08	ER_control - lysate_control	ambiguous	NA
P50278	SOL1	4	3	2	-3.51916	1.82976e-09	2.40269e-08	ER_control - lysate_control	ambiguous	NA
P40073	SHO1	4	3	2	4.18639	1.83709e-09	2.40269e-08	ER_control - lysate_control	ambiguous	NA
P19262	KGD2	4	3	4	-2.76855	1.8847e-09	2.44142e-08	ER_control - lysate_control	mitochondrion	NA
P38439	LEO1	4	3	8	-2.03722	1.88509e-09	2.44142e-08	ER_control - lysate_control	nucleus	NA
Q12743	DFM1	4	3	2	4.45212	1.91576e-09	2.46034e-08	ER_control - lysate_control	ER	ER membrane
P40548	SNL1	4	3	2	3.49991	1.91823e-09	2.46034e-08	ER_control - lysate_control	ambiguous	NA
Q00816	REG1	4	3	11	-1.82708	1.95707e-09	2.48917e-08	ER_control - lysate_control	nucleus	NA
P16120	THR4	4	3	12	-3.93274	1.95946e-09	2.48917e-08	ER_control - lysate_control	NA	NA
P07281	RPS19B	4	3	4	-3.82327	2.00233e-09	2.53151e-08	ER_control - lysate_control	ambiguous	NA
P38851	LAM1	4	3	9	5.75332	2.01902e-09	2.53273e-08	ER_control - lysate_control	ambiguous	NA
Q06200	ECM7	4	3	3	3.74713	2.0371e-09	2.53273e-08	ER_control - lysate_control	ambiguous	NA
P48567	PUS4	4	3	3	-2.18202	2.04372e-09	2.53273e-08	ER_control - lysate_control	ambiguous	NA
P32566	SMI1	4	3	4	-1.91399	2.04796e-09	2.53273e-08	ER_control - lysate_control	nucleus	NA
P40302	PRE5	4	3	4	-2.44965	2.05098e-09	2.53273e-08	ER_control - lysate_control	ambiguous	NA
P38179	ALG3	4	3	2	2.99605	2.06475e-09	2.53792e-08	ER_control - lysate_control	ER	ER membrane
P38992	SUR2	4	3	3	6.13919	2.17851e-09	2.66541e-08	ER_control - lysate_control	ER	ER membrane
P32939	YPT7	4	3	4	2.77029	2.1914e-09	2.66556e-08	ER_control - lysate_control	ambiguous	NA
P40533	TED1	4	3	2	4.90521	2.19871e-09	2.66556e-08	ER_control - lysate_control	ER	ER membrane
P35179	SSS1	4	3	3	4.57145	2.23923e-09	2.70234e-08	ER_control - lysate_control	ER	ER membrane
P40483	YIL108W	4	3	8	3.36978	2.30239e-09	2.766e-08	ER_control - lysate_control	ambiguous	NA
Q99332	FRT1	4	3	5	4.50329	2.32111e-09	2.77592e-08	ER_control - lysate_control	ER	ER membrane
P25037	UBP1	4	3	4	2.86056	2.35656e-09	2.80568e-08	ER_control - lysate_control	NA	NA
Q12674	DNF3	4	3	11	3.48303	2.37787e-09	2.81841e-08	ER_control - lysate_control	Golgi apparatus	NA
P32590	SSE2	4	3	7	-2.99596	2.40495e-09	2.83243e-08	ER_control - lysate_control	NA	NA
P30605	ITR1	4	3	6	2.94235	2.41103e-09	2.83243e-08	ER_control - lysate_control	plasma membrane	NA
P28321	YJU3	4	3	4	2.67596	2.44846e-09	2.86373e-08	ER_control - lysate_control	ambiguous	NA
Q08687	TMA16	4	3	2	-2.72927	2.52973e-09	2.94581e-08	ER_control - lysate_control	nucleus	NA
P52919	NBP1	4	3	3	2.13899	2.54228e-09	2.94749e-08	ER_control - lysate_control	NA	NA
P25365	SED4	4	3	5	4.05623	2.5864e-09	2.9856e-08	ER_control - lysate_control	ambiguous	NA
Q12009	TRM8	4	3	4	-3.1918	2.73359e-09	3.14185e-08	ER_control - lysate_control	nucleus	NA
P40438	VTH1	4	3	4	3.41709	2.74671e-09	3.14333e-08	ER_control - lysate_control	ambiguous	NA
Q01217	ARG5,6	4	3	5	-1.74767	2.83443e-09	3.22979e-08	ER_control - lysate_control	mitochondrion	NA
P26570	PPZ1	4	3	4	2.85438	2.88537e-09	3.27378e-08	ER_control - lysate_control	NA	NA
P32486	KRE6	4	3	7	2.08072	2.90604e-09	3.28321e-08	ER_control - lysate_control	Golgi apparatus	NA
Q06116	YPR117W	4	3	6	2.70297	3.05162e-09	3.42645e-08	ER_control - lysate_control	ambiguous	NA
P32600	TOR2	4	3	7	2.46477	3.05864e-09	3.42645e-08	ER_control - lysate_control	ambiguous	NA
Q06508	LOA1	4	3	2	3.13457	3.0985e-09	3.45652e-08	ER_control - lysate_control	ambiguous	NA
Q08960	TYW1	4	3	4	4.77896	3.17568e-09	3.52779e-08	ER_control - lysate_control	ER	NA
Q04311	VMS1	4	3	3	-2.02232	3.19525e-09	3.53475e-08	ER_control - lysate_control	ambiguous	NA
P38764	RPN1	4	3	7	-1.90919	3.26464e-09	3.59652e-08	ER_control - lysate_control	NA	NA
P33767	WBP1	4	3	6	4.18857	3.35537e-09	3.6812e-08	ER_control - lysate_control	ER	ER membrane
P17106	CBF1	4	3	2	-4.9216	3.38871e-09	3.70248e-08	ER_control - lysate_control	ambiguous	NA
P53312	LSC2	4	3	4	-2.7604	3.45573e-09	3.76023e-08	ER_control - lysate_control	mitochondrion	NA
P40557	EPS1	4	3	8	2.9026	3.51699e-09	3.81126e-08	ER_control - lysate_control	ER	ER membrane
P09457	ATP5	4	3	4	-3.39792	3.63265e-09	3.90525e-08	ER_control - lysate_control	mitochondrion	NA
P36165	TGL4	4	3	6	1.93934	3.63313e-09	3.90525e-08	ER_control - lysate_control	lipid droplet	NA
P25042	ROX1	4	3	2	-2.1988	3.72514e-09	3.97224e-08	ER_control - lysate_control	nucleus	NA
Q05924	DCR2	4	3	3	2.40447	3.72537e-09	3.97224e-08	ER_control - lysate_control	ambiguous	NA
P53273	YGR125W	4	3	3	2.98046	3.74682e-09	3.97912e-08	ER_control - lysate_control	vacuole	NA
P53900	GIM3	4	3	4	-5.00198	3.7953e-09	4.00244e-08	ER_control - lysate_control	NA	NA
Q12341	HAT1	4	3	2	-3.29171	3.79893e-09	4.00244e-08	ER_control - lysate_control	ambiguous	NA
P38797	PTC7	4	3	2	2.57504	3.85323e-09	4.03794e-08	ER_control - lysate_control	mitochondrion	NA
P32499	NUP2	4	3	8	-1.73328	3.86317e-09	4.03794e-08	ER_control - lysate_control	nucleus	NA
Q03973	HMO1	4	3	4	-2.82307	3.884e-09	4.03794e-08	ER_control - lysate_control	nucleus	NA
Q12142	ATG9	4	3	4	2.31463	3.8941e-09	4.03794e-08	ER_control - lysate_control	ambiguous	NA
P69771	DID2	4	3	2	-2.56576	3.90867e-09	4.03794e-08	ER_control - lysate_control	ambiguous	NA
Q03944	VPS64	4	3	4	2.40339	3.92553e-09	4.03964e-08	ER_control - lysate_control	ER	ER membrane
P23291	YCK1	4	3	3	2.43169	3.97444e-09	4.07418e-08	ER_control - lysate_control	ambiguous	NA
P53903	PGA2	4	3	2	4.718	4.01956e-09	4.10135e-08	ER_control - lysate_control	ambiguous	NA
Q06833	YPR091C	4	3	12	5.16615	4.03184e-09	4.10135e-08	ER_control - lysate_control	ambiguous	NA
P36136	SHB17	4	3	4	-10.0712	2.00574e-07	6.59633e-07	ER_control - lysate_control	ambiguous	NA
P36101	TCD2	4	3	4	1.79116	4.08737e-09	4.14197e-08	ER_control - lysate_control	mitochondrion	MOM
P04786	TOP1	4	3	3	-2.43336	4.14541e-09	4.16965e-08	ER_control - lysate_control	nucleus	NA
Q12030	TAF10	4	3	2	-3.04118	4.1461e-09	4.16965e-08	ER_control - lysate_control	nucleus	NA
P40463	VHS2	4	3	6	-1.62029	4.21241e-09	4.22036e-08	ER_control - lysate_control	ambiguous	NA
P54964	REX2	4	3	2	-2.67274	4.25157e-09	4.24358e-08	ER_control - lysate_control	mitochondrion	NA
P14772	BPT1	4	3	6	3.45047	4.40224e-09	4.37751e-08	ER_control - lysate_control	vacuole	NA
P38250	IST2	4	3	12	5.3036	4.44114e-09	4.39581e-08	ER_control - lysate_control	plasma membrane	NA
P38196	FUI1	4	3	3	3.45207	4.45376e-09	4.39581e-08	ER_control - lysate_control	ambiguous	NA
P43561	FET5	4	3	5	2.73166	4.51631e-09	4.44103e-08	ER_control - lysate_control	plasma membrane	NA
P53228	NQM1	4	3	3	-2.41882	4.55893e-09	4.46641e-08	ER_control - lysate_control	NA	NA
P38342	TSC10	4	3	2	3.42631	4.6396e-09	4.51274e-08	ER_control - lysate_control	ER	ER membrane
Q04636	POB3	4	3	4	-2.5422	4.64022e-09	4.51274e-08	ER_control - lysate_control	nucleus	NA
P07991	CAR2	4	3	2	-2.11378	4.67887e-09	4.53372e-08	ER_control - lysate_control	ambiguous	NA
Q12059	ULA1	4	3	2	-2.22141	4.69825e-09	4.53594e-08	ER_control - lysate_control	NA	NA
Q08967	FLC1	4	3	3	2.91032	4.75503e-09	4.57413e-08	ER_control - lysate_control	ER	ER membrane
Q06409	YLR422W	4	3	5	2.14769	4.83599e-09	4.63522e-08	ER_control - lysate_control	ambiguous	NA
Q03795	YMR155W	4	3	3	4.15633	4.92898e-09	4.70736e-08	ER_control - lysate_control	ambiguous	NA
Q12206	WTM2	4	3	4	-2.30651	4.97795e-09	4.73708e-08	ER_control - lysate_control	NA	NA
P36523	MRPL15	4	3	2	-2.068	5.08282e-09	4.8196e-08	ER_control - lysate_control	mitochondrion	NA
P37297	STT4	4	3	10	2.29053	5.15593e-09	4.87153e-08	ER_control - lysate_control	NA	NA
P38766	RRM3	4	3	2	1.51159	5.17863e-09	4.87562e-08	ER_control - lysate_control	nucleus	NA
Q12518	ENT1	4	3	7	-2.26483	5.29224e-09	4.96498e-08	ER_control - lysate_control	ambiguous	NA
Q12178	FCY1	4	3	3	-6.03541	3.51615e-08	1.78839e-07	ER_control - lysate_control	ambiguous	NA
P53059	MNT2	4	3	2	2.95692	5.42879e-09	5.06302e-08	ER_control - lysate_control	Golgi apparatus	NA
P32568	SNQ2	4	3	5	2.44251	5.43488e-09	5.06302e-08	ER_control - lysate_control	ambiguous	NA
P53121	FLC3	4	3	5	2.60058	5.57813e-09	5.1783e-08	ER_control - lysate_control	ER	ER membrane
P53337	ERV29	4	3	2	3.7556	5.64337e-09	5.22061e-08	ER_control - lysate_control	ER	ER membrane
P39954	SAH1	4	3	9	-2.75644	5.71294e-09	5.26662e-08	ER_control - lysate_control	NA	NA
Q03897	MTC5	4	3	7	2.39743	5.82005e-09	5.3468e-08	ER_control - lysate_control	vacuole	NA
Q08234	YOL075C	4	3	4	2.84839	5.85173e-09	5.35724e-08	ER_control - lysate_control	ambiguous	NA
P38825	TOM71	4	3	8	2.37851	5.87178e-09	5.35724e-08	ER_control - lysate_control	mitochondrion	MOM
P47133	EMC2	4	3	2	3.48038	5.97071e-09	5.41021e-08	ER_control - lysate_control	ER	ER peripheral
P48813	GNP1	4	3	8	3.18388	5.98303e-09	5.41021e-08	ER_control - lysate_control	mitochondrion	NA
P32831|P32831-2	NGR1	4	3	4	-1.6947	5.99097e-09	5.41021e-08	ER_control - lysate_control	#N/A	#N/A
Q12205	MNL2	4	3	6	3.47067	6.02993e-09	5.42694e-08	ER_control - lysate_control	ER	ER membrane
P06843	SPT2	4	3	2	-2.62585	6.0796e-09	5.45315e-08	ER_control - lysate_control	nucleus	NA
P48445	BPL1	4	3	2	-2.18066	6.16831e-09	5.50839e-08	ER_control - lysate_control	ambiguous	NA
P18963	IRA1	4	3	8	2.12336	6.18268e-09	5.50839e-08	ER_control - lysate_control	ambiguous	NA
P23292	YCK2	4	3	3	1.65217	6.22643e-09	5.52882e-08	ER_control - lysate_control	plasma membrane	NA
Q12296	MAM3	4	3	4	2.7437	6.26287e-09	5.54264e-08	ER_control - lysate_control	vacuole	NA
Q04958	NTE1	4	3	5	5.71134	6.36033e-09	5.61019e-08	ER_control - lysate_control	ambiguous	NA
P14020	DPM1	4	3	8	5.38448	6.40456e-09	5.6177e-08	ER_control - lysate_control	ER	ER membrane
P36057	SRP102	4	3	2	3.84424	6.42765e-09	5.6177e-08	ER_control - lysate_control	ER	ER membrane
P36039	EMC3	4	3	2	5.50769	6.43601e-09	5.6177e-08	ER_control - lysate_control	ER	ER membrane
P13188	GLN4	4	3	10	-3.04254	6.45347e-09	5.6177e-08	ER_control - lysate_control	NA	NA
P17536	TPM1	4	3	10	-4.73125	6.51648e-09	5.65401e-08	ER_control - lysate_control	ambiguous	NA
Q08641	ABP140	4	3	6	-1.90478	6.59189e-09	5.68582e-08	ER_control - lysate_control	ambiguous	NA
P34237	COY1	4	3	13	3.07697	6.59598e-09	5.68582e-08	ER_control - lysate_control	Golgi apparatus	NA
P47166	SGM1	4	3	7	-2.97578	6.64723e-09	5.7061e-08	ER_control - lysate_control	Golgi apparatus	NA
Q99288	DET1	4	3	3	-2.63182	6.66249e-09	5.7061e-08	ER_control - lysate_control	ambiguous	NA
P26370	UGA3	4	3	2	1.81418	6.71531e-09	5.73285e-08	ER_control - lysate_control	nucleus	NA
Q03370	PEX29	4	3	5	5.00324	6.74505e-09	5.73978e-08	ER_control - lysate_control	peroxisome	NA
Q99312	ISN1	4	3	4	-3.05201	6.99677e-09	5.93496e-08	ER_control - lysate_control	NA	NA
P48563	MON2	4	3	5	1.89882	7.15878e-09	6.05305e-08	ER_control - lysate_control	Golgi apparatus	NA
P48589	RPS12	4	3	3	-2.58798	7.26243e-09	6.12119e-08	ER_control - lysate_control	ambiguous	NA
Q12015	YOR223W	4	3	4	2.90287	7.416e-09	6.21114e-08	ER_control - lysate_control	ER	ER membrane
P53062	BRR6	4	3	2	4.87561	7.42343e-09	6.21114e-08	ER_control - lysate_control	nucleus	nuclear membrane
P25349	YCP4	4	3	7	2.26189	7.46258e-09	6.21114e-08	ER_control - lysate_control	ambiguous	NA
O13563-2	RPN13	4	3	4	-1.72219	7.46828e-09	6.21114e-08	ER_control - lysate_control	#N/A	#N/A
P47137	YJR096W	4	3	2	-3.28957	7.48612e-09	6.21114e-08	ER_control - lysate_control	NA	NA
P38146	YPT10	4	3	3	2.65657	7.59502e-09	6.28186e-08	ER_control - lysate_control	plasma membrane	NA
P38717	SIP3	4	3	11	4.967	7.68711e-09	6.33828e-08	ER_control - lysate_control	ER	ER membrane
P38130	KTR3	4	3	2	2.62154	7.81774e-09	6.42604e-08	ER_control - lysate_control	ambiguous	NA
Q03862	ARX1	4	3	3	-2.20509	7.87088e-09	6.44975e-08	ER_control - lysate_control	ambiguous	NA
P17064	FCY2	4	3	2	3.10908	8.08278e-09	6.60301e-08	ER_control - lysate_control	ambiguous	NA
Q12277	RRP42	4	3	2	-2.7541	8.28601e-09	6.74827e-08	ER_control - lysate_control	ambiguous	NA
P53839	GOR1	4	3	2	-2.9951	8.40876e-09	6.8273e-08	ER_control - lysate_control	ambiguous	NA
P32327	PYC2	4	3	5	-2.49814	8.50194e-09	6.85379e-08	ER_control - lysate_control	ambiguous	NA
P54070	KTR6	4	3	2	3.5632	8.50973e-09	6.85379e-08	ER_control - lysate_control	ambiguous	NA
P36516	MRPL3	4	3	2	-2.37549	8.55603e-09	6.85379e-08	ER_control - lysate_control	mitochondrion	NA
Q07541	YDL121C	4	3	2	3.24854	8.57548e-09	6.85379e-08	ER_control - lysate_control	ambiguous	NA
P38138	ROT2	4	3	6	2.36948	8.5805e-09	6.85379e-08	ER_control - lysate_control	ER	NA
P35189	TAF14	4	3	2	-2.31053	8.59627e-09	6.85379e-08	ER_control - lysate_control	nucleus	NA
P25087	ERG6	4	3	11	2.03437	8.65368e-09	6.8789e-08	ER_control - lysate_control	ambiguous	NA
Q03516	RSN1	4	3	2	3.06005	8.75482e-09	6.93852e-08	ER_control - lysate_control	ambiguous	NA
Q03656	SKY1	4	3	5	1.89622	8.92877e-09	7.05062e-08	ER_control - lysate_control	NA	NA
P35210	SPT23	4	3	2	3.32908	8.94937e-09	7.05062e-08	ER_control - lysate_control	NA	NA
Q12117	MRH1	4	3	3	2.55298	9.13715e-09	7.16613e-08	ER_control - lysate_control	ambiguous	NA
P36013	MAE1	4	3	6	-2.22145	9.16247e-09	7.16613e-08	ER_control - lysate_control	mitochondrion	NA
P06115	CTT1	4	3	5	-2.78773	9.17696e-09	7.16613e-08	ER_control - lysate_control	ambiguous	NA
P32621	GDA1	4	3	4	2.78223	9.29086e-09	7.23379e-08	ER_control - lysate_control	Golgi apparatus	NA
P32873	BEM3	4	3	3	1.91076	9.32025e-09	7.23546e-08	ER_control - lysate_control	ambiguous	NA
P36015	YKT6	4	3	4	1.70361	9.36061e-09	7.2456e-08	ER_control - lysate_control	plasma membrane	NA
P35728	MPE1	4	3	5	-3.04971	9.4599e-09	7.28796e-08	ER_control - lysate_control	nucleus	NA
P11154	PYC1	4	3	4	-2.55923	9.47024e-09	7.28796e-08	ER_control - lysate_control	ambiguous	NA
P36060	MCR1	4	3	4	1.6946	9.60766e-09	7.34564e-08	ER_control - lysate_control	ambiguous	NA
Q08548	ALE1	4	3	3	5.08799	9.62819e-09	7.34564e-08	ER_control - lysate_control	ER	ER membrane
Q12191	BUG1	4	3	3	-3.9436	9.68934e-09	7.37111e-08	ER_control - lysate_control	ambiguous	NA
P00937	TRP3	4	3	9	-1.7561	9.78195e-09	7.42031e-08	ER_control - lysate_control	NA	NA
Q12427	STB3	4	3	3	-2.12225	9.94685e-09	7.5239e-08	ER_control - lysate_control	ambiguous	NA
P11938	RAP1	4	3	7	-2.19692	1.00416e-08	7.57399e-08	ER_control - lysate_control	nucleus	NA
P06208|P06208-2	LEU4	4	3	3	-2.89584	1.01486e-08	7.61578e-08	ER_control - lysate_control	#N/A	#N/A
P07262	GDH1	4	3	5	-3.98826	1.01743e-08	7.61578e-08	ER_control - lysate_control	NA	NA
P32589	SSE1	4	3	18	-2.83777	1.01831e-08	7.61578e-08	ER_control - lysate_control	ambiguous	NA
P53388	DIP5	4	3	6	3.0991	1.02718e-08	7.66061e-08	ER_control - lysate_control	ambiguous	NA
P10823	GPA2	4	3	4	2.11128	1.04711e-08	7.7755e-08	ER_control - lysate_control	plasma membrane	NA
Q02724	ULP1	4	3	6	2.03302	1.04933e-08	7.7755e-08	ER_control - lysate_control	NA	NA
P53879	RHO5	4	3	4	2.45627	1.05138e-08	7.7755e-08	ER_control - lysate_control	ambiguous	NA
Q08912|Q08989	YOR389W|YPL277C	4	3	2	2.55823	1.05818e-08	7.78165e-08	ER_control - lysate_control	#N/A	#N/A
P53912	YNL134C	4	3	4	-3.5922	1.06001e-08	7.78165e-08	ER_control - lysate_control	NA	NA
P38742	NPR3	4	3	2	1.92049	1.061e-08	7.78165e-08	ER_control - lysate_control	vacuole	NA
P38181	NUP170	4	3	9	1.8101	1.07088e-08	7.83248e-08	ER_control - lysate_control	nucleus	NA
P53146	USE1	4	3	6	6.09267	1.07452e-08	7.8375e-08	ER_control - lysate_control	ER	ER membrane
Q04409	EMI2	4	3	7	-2.85968	1.09531e-08	7.96332e-08	ER_control - lysate_control	ambiguous	NA
P47119	HAM1	4	3	2	-2.41141	1.09951e-08	7.96332e-08	ER_control - lysate_control	ambiguous	NA
P05756	RPS13	4	3	2	3.0605	1.10077e-08	7.96332e-08	ER_control - lysate_control	ambiguous	NA
P39524	DRS2	4	3	12	3.51314	1.12242e-08	8.08975e-08	ER_control - lysate_control	Golgi apparatus	NA
P49090	ASN2	4	3	2	-4.20111	1.12434e-08	8.08975e-08	ER_control - lysate_control	NA	NA
P38740	YHL026C	4	3	2	3.42136	1.1424e-08	8.1834e-08	ER_control - lysate_control	ambiguous	NA
P47082	AVT1	4	3	5	2.62172	1.14628e-08	8.1834e-08	ER_control - lysate_control	vacuole	NA
P38849	MTC6	4	3	2	2.40119	1.1466e-08	8.1834e-08	ER_control - lysate_control	ambiguous	NA
Q12256	TPO4	4	3	6	2.50304	1.15092e-08	8.19218e-08	ER_control - lysate_control	plasma membrane	NA
P40308	TGL3	4	3	4	1.79183	1.15937e-08	8.23029e-08	ER_control - lysate_control	lipid droplet	NA
P00817	IPP1	4	3	4	-6.57186	1.17025e-08	8.25991e-08	ER_control - lysate_control	ambiguous	NA
P53940	APJ1	4	3	5	2.14762	1.17284e-08	8.25991e-08	ER_control - lysate_control	ambiguous	NA
Q06485	ATG33	4	3	2	2.41011	1.17468e-08	8.25991e-08	ER_control - lysate_control	mitochondrion	NA
Q08954	YPL199C	4	3	3	2.25618	1.17599e-08	8.25991e-08	ER_control - lysate_control	ambiguous	NA
P46672	ARC1	4	3	5	-3.0618	1.18566e-08	8.30586e-08	ER_control - lysate_control	ambiguous	NA
P38111	MEC1	4	3	5	2.48582	1.20671e-08	8.43107e-08	ER_control - lysate_control	nucleus	NA
P32660	DNF1	4	3	11	3.18056	1.21263e-08	8.441e-08	ER_control - lysate_control	ambiguous	NA
O13525	COQ4	4	3	3	1.72815	1.21582e-08	8.441e-08	ER_control - lysate_control	mitochondrion	MIM
P35169	TOR1	4	3	7	2.11321	1.2212e-08	8.441e-08	ER_control - lysate_control	ambiguous	NA
P32832	NPL6	4	3	4	-1.5943	1.22319e-08	8.441e-08	ER_control - lysate_control	nucleus	NA
P53759	DUS1	4	3	3	-1.76972	1.22402e-08	8.441e-08	ER_control - lysate_control	NA	NA
Q99382	ENV10	4	3	3	6.13471	1.2547e-08	8.61484e-08	ER_control - lysate_control	ER	ER membrane
P39004	HXT7	4	3	6	2.55988	1.25572e-08	8.61484e-08	ER_control - lysate_control	ambiguous	NA
P36036	YRA2	4	3	3	-2.54624	1.27264e-08	8.7084e-08	ER_control - lysate_control	nucleus	NA
P50107	GLO1	4	3	5	-1.78459	1.27722e-08	8.71727e-08	ER_control - lysate_control	NA	NA
Q04120	TSA2	4	3	2	-3.25797	1.28295e-08	8.73394e-08	ER_control - lysate_control	ambiguous	NA
Q08919	TRE1	4	3	3	3.2639	1.28636e-08	8.73472e-08	ER_control - lysate_control	plasma membrane	NA
P10080	SBP1	4	3	6	-5.32023	1.32332e-08	8.96281e-08	ER_control - lysate_control	ambiguous	NA
P40970	LCB2	4	3	9	4.97795	1.35259e-08	9.13774e-08	ER_control - lysate_control	ambiguous	NA
P39731	MTW1	4	3	2	-2.13397	1.35666e-08	9.14199e-08	ER_control - lysate_control	ambiguous	NA
P38925	SMF1	4	3	4	3.32123	1.3865e-08	9.3081e-08	ER_control - lysate_control	plasma membrane	NA
Q06245	SEC10	4	3	2	1.36523	1.38863e-08	9.3081e-08	ER_control - lysate_control	NA	NA
P33329	PPZ2	4	3	2	2.53277	1.39183e-08	9.3081e-08	ER_control - lysate_control	NA	NA
P06174	HEM4	4	3	3	-2.45397	1.40196e-08	9.34497e-08	ER_control - lysate_control	NA	NA
P50108	MNN10	4	3	5	3.50549	1.40581e-08	9.34497e-08	ER_control - lysate_control	ambiguous	NA
P29465	CHS3	4	3	6	2.65646	1.40791e-08	9.34497e-08	ER_control - lysate_control	ambiguous	NA
P40075	SCS2	4	3	6	5.4683	1.42582e-08	9.44025e-08	ER_control - lysate_control	ambiguous	NA
P50276	MUP1	4	3	2	3.33589	1.43027e-08	9.44512e-08	ER_control - lysate_control	ambiguous	NA
Q01560	NPL3	4	3	9	-4.23863	1.43367e-08	9.44512e-08	ER_control - lysate_control	ambiguous	NA
P28625	YIM1	4	3	2	1.8908	1.44466e-08	9.49402e-08	ER_control - lysate_control	ambiguous	NA
Q06504	NAT3	4	3	2	1.65159	1.46445e-08	9.58389e-08	ER_control - lysate_control	ambiguous	NA
Q03722	YML020W	4	3	6	2.32928	1.46668e-08	9.58389e-08	ER_control - lysate_control	NA	NA
Q03525	TMA23	4	3	3	2.35981	1.46917e-08	9.58389e-08	ER_control - lysate_control	nucleus	NA
Q05892	COQ11	4	3	3	2.03315	1.48884e-08	9.68841e-08	ER_control - lysate_control	mitochondrion	NA
P43588	RPN11	4	3	6	-2.80248	1.49963e-08	9.73475e-08	ER_control - lysate_control	NA	NA
Q02950	MRP51	4	3	4	1.54152	1.51602e-08	9.81714e-08	ER_control - lysate_control	mitochondrion	NA
P01119	RAS1	4	3	4	2.49073	1.53257e-08	9.90016e-08	ER_control - lysate_control	plasma membrane	NA
P37293	NAT2	4	3	2	2.33739	1.55813e-08	1.00409e-07	ER_control - lysate_control	ambiguous	NA
P21242	PRE10	4	3	3	-2.16798	1.56378e-08	1.00528e-07	ER_control - lysate_control	ambiguous	NA
P53283	TPO2	4	3	2	2.72736	1.58425e-08	1.01599e-07	ER_control - lysate_control	plasma membrane	NA
Q08269	ALR1	4	3	6	2.03158	1.61064e-08	1.03042e-07	ER_control - lysate_control	plasma membrane	NA
P40010	NUG1	4	3	4	1.68504	1.61471e-08	1.03054e-07	ER_control - lysate_control	nucleus	NA
P48231	TCB2	4	3	11	5.00854	1.63404e-08	1.04038e-07	ER_control - lysate_control	ambiguous	NA
P36090	ANR2	4	3	4	3.68721	1.64301e-08	1.04283e-07	ER_control - lysate_control	lipid droplet	NA
Q99234	DFG16	4	3	2	1.63962	1.64574e-08	1.04283e-07	ER_control - lysate_control	ambiguous	NA
Q04401	SDH7	4	3	2	-2.14305	1.67493e-08	1.0588e-07	ER_control - lysate_control	mitochondrion	NA
P23642	VAN1	4	3	2	3.17191	1.67964e-08	1.05925e-07	ER_control - lysate_control	ambiguous	NA
P40312	CYB5	4	3	2	9.41306	9.4741e-08	3.75868e-07	ER_control - lysate_control	ER	ER membrane
Q03758	BUL2	4	3	6	1.50879	1.68676e-08	1.06083e-07	ER_control - lysate_control	ambiguous	NA
Q01852	TIM44	4	3	8	1.89797	1.69014e-08	1.06083e-07	ER_control - lysate_control	mitochondrion	MIM
Q05788	PNP1	4	3	3	-1.99071	1.70067e-08	1.06492e-07	ER_control - lysate_control	NA	NA
P24521	ERG8	4	3	6	-2.67812	1.7093e-08	1.06781e-07	ER_control - lysate_control	ambiguous	NA
P04807	HXK2	4	3	5	-3.29615	1.7251e-08	1.07515e-07	ER_control - lysate_control	NA	NA
Q05636	RRP45	4	3	2	-2.27924	1.73595e-08	1.07938e-07	ER_control - lysate_control	ambiguous	NA
P33317	DUT1	4	3	2	-5.81551	1.75243e-08	1.08499e-07	ER_control - lysate_control	NA	NA
Q00873	CYT2	4	3	3	1.78292	1.75315e-08	1.08499e-07	ER_control - lysate_control	mitochondrion	MIM
Q05998	THI7	4	3	3	2.94301	1.81596e-08	1.11557e-07	ER_control - lysate_control	ambiguous	NA
P43123	QRI1	4	3	2	-5.24293	1.81932e-08	1.11557e-07	ER_control - lysate_control	ambiguous	NA
P49018	GPI8	4	3	3	5.80062	1.81942e-08	1.11557e-07	ER_control - lysate_control	ER	ER membrane
Q12377	RPN6	4	3	4	-1.75049	1.8234e-08	1.11557e-07	ER_control - lysate_control	NA	NA
Q06143	DIC1	4	3	4	1.87637	1.82631e-08	1.11557e-07	ER_control - lysate_control	mitochondrion	MIM
P53845	YIF1	4	3	3	4.67005	1.82778e-08	1.11557e-07	ER_control - lysate_control	ambiguous	NA
P53904	ALF1	4	3	3	-2.66017	1.83866e-08	1.11918e-07	ER_control - lysate_control	ambiguous	NA
P33332	SEC3	4	3	12	1.73391	1.84211e-08	1.11918e-07	ER_control - lysate_control	NA	NA
P54885	PRO2	4	3	4	-5.21307	1.85013e-08	1.12148e-07	ER_control - lysate_control	NA	NA
P28777	ARO2	4	3	3	-3.97123	1.97004e-08	1.19029e-07	ER_control - lysate_control	NA	NA
Q02455	MLP1	4	3	20	-1.71719	1.97261e-08	1.19029e-07	ER_control - lysate_control	nucleus	NA
P13856	RSR1	4	3	5	2.16342	1.98415e-08	1.19454e-07	ER_control - lysate_control	plasma membrane	NA
P43601	ATG18	4	3	2	-1.96822	2.0114e-08	1.2082e-07	ER_control - lysate_control	ambiguous	NA
Q08227	INP54	4	3	2	4.46661	2.03167e-08	1.21763e-07	ER_control - lysate_control	ER	ER peripheral
P15496	IDI1	4	3	4	-3.37166	2.04085e-08	1.21945e-07	ER_control - lysate_control	ambiguous	NA
P53164	NPY1	4	3	2	-2.07549	2.04466e-08	1.21945e-07	ER_control - lysate_control	peroxisome	NA
P42839	VNX1	4	3	2	2.59687	2.04849e-08	1.21945e-07	ER_control - lysate_control	vacuole	NA
Q04894	ADH6	4	3	3	-4.6649	2.08142e-08	1.23628e-07	ER_control - lysate_control	NA	NA
P30606	ITR2	4	3	2	2.47288	2.10823e-08	1.24941e-07	ER_control - lysate_control	plasma membrane	NA
P38996	NAB3	4	3	3	-1.59181	2.12432e-08	1.25487e-07	ER_control - lysate_control	nucleus	NA
P38075	PDX3	4	3	4	-2.50329	2.12689e-08	1.25487e-07	ER_control - lysate_control	mitochondrion	NA
Q06217	SMD2	4	3	2	-2.88109	2.13534e-08	1.25706e-07	ER_control - lysate_control	ambiguous	NA
Q03976	RSM24	4	3	5	-2.36856	2.14497e-08	1.25993e-07	ER_control - lysate_control	mitochondrion	NA
P32179	MET22	4	3	5	-3.74587	2.15447e-08	1.26272e-07	ER_control - lysate_control	ambiguous	NA
P40169	YNL194C	4	3	4	2.17665	2.16483e-08	1.266e-07	ER_control - lysate_control	plasma membrane	NA
Q12400	TRM10	4	3	4	-2.48275	2.17161e-08	1.26717e-07	ER_control - lysate_control	ambiguous	NA
P38084	BAP2	4	3	2	3.27672	2.18291e-08	1.27097e-07	ER_control - lysate_control	plasma membrane	NA
P28000	RPC19	4	3	2	-1.8798	2.20001e-08	1.27813e-07	ER_control - lysate_control	nucleus	NA
Q12232	SLP1	4	3	4	4.80555	2.26097e-08	1.3082e-07	ER_control - lysate_control	ER	ER membrane
P53241	VHT1	4	3	3	2.78155	2.26164e-08	1.3082e-07	ER_control - lysate_control	plasma membrane	NA
P32445	RIM1	4	3	2	-2.94841	2.27194e-08	1.31131e-07	ER_control - lysate_control	mitochondrion	NA
P53925	YNL115C	4	3	7	2.91766	2.29941e-08	1.31919e-07	ER_control - lysate_control	vacuole	NA
P10356	YER152C	4	3	2	-3.52559	2.30216e-08	1.31919e-07	ER_control - lysate_control	NA	NA
Q12013	AKR2	4	3	2	3.11477	2.30543e-08	1.31919e-07	ER_control - lysate_control	ambiguous	NA
P53599	SSK2	4	3	5	1.65728	2.30547e-08	1.31919e-07	ER_control - lysate_control	NA	NA
P38131	KTR4	4	3	8	3.16659	2.32781e-08	1.32911e-07	ER_control - lysate_control	ambiguous	NA
Q99383	HRP1	4	3	5	-4.73938	2.33874e-08	1.33248e-07	ER_control - lysate_control	ambiguous	NA
P32898	CYM1	4	3	2	-1.49079	2.34864e-08	1.33525e-07	ER_control - lysate_control	mitochondrion	NA
P40154	IES2	4	3	3	-4.54468	1.28351e-07	4.7594e-07	ER_control - lysate_control	nucleus	NA
P40061	TSC11	4	3	4	2.54552	2.38343e-08	1.35214e-07	ER_control - lysate_control	ambiguous	NA
P0CS90	SSC1	4	3	8	-1.93765	2.3895e-08	1.35269e-07	ER_control - lysate_control	mitochondrion	NA
P50090	KEL2	4	3	3	1.52677	2.39644e-08	1.35373e-07	ER_control - lysate_control	NA	NA
P33894	STE13	4	3	5	2.94357	2.4103e-08	1.35867e-07	ER_control - lysate_control	vacuole	NA
P40505	SDS3	4	3	4	-1.52168	2.44582e-08	1.37577e-07	ER_control - lysate_control	nucleus	NA
P10869	HOM3	4	3	4	-1.93998	2.45874e-08	1.38012e-07	ER_control - lysate_control	NA	NA
P53728	CPR8	4	3	2	2.92544	2.48238e-08	1.39045e-07	ER_control - lysate_control	NA	NA
P43597	YFR016C	4	3	16	-3.55843	2.51693e-08	1.40683e-07	ER_control - lysate_control	NA	NA
Q06169	PEX30	4	3	5	7.01901	2.5298e-08	1.41106e-07	ER_control - lysate_control	peroxisome	NA
P48606	RBL2	4	3	2	-4.89987	1.36114e-07	4.99146e-07	ER_control - lysate_control	ambiguous	NA
P29539	RIF1	4	3	14	1.59325	2.58477e-08	1.43869e-07	ER_control - lysate_control	nucleus	NA
P25358	ELO2	4	3	2	2.89552	2.593e-08	1.44026e-07	ER_control - lysate_control	ER	ER membrane
Q12252	PHM7	4	3	4	2.52984	2.60397e-08	1.44199e-07	ER_control - lysate_control	plasma membrane	NA
P38260	FES1	4	3	2	-3.57757	2.60699e-08	1.44199e-07	ER_control - lysate_control	ambiguous	NA
P36026	UBP11	4	3	3	2.34245	2.64059e-08	1.45754e-07	ER_control - lysate_control	NA	NA
P53956	YNL046W	4	3	2	4.70045	2.65142e-08	1.46048e-07	ER_control - lysate_control	ER	ER membrane
P38300	MBA1	4	3	2	2.03196	2.66731e-08	1.46619e-07	ER_control - lysate_control	mitochondrion	MIM
P07284	SES1	4	3	7	-2.81939	2.68838e-08	1.47472e-07	ER_control - lysate_control	ambiguous	NA
P47190	PMT3	4	3	3	4.60835	2.74497e-08	1.50266e-07	ER_control - lysate_control	ER	ER membrane
P23585	HXT2	4	3	4	2.42095	2.76621e-08	1.51117e-07	ER_control - lysate_control	ambiguous	NA
P32629	ANP1	4	3	6	2.9473	2.78645e-08	1.5191e-07	ER_control - lysate_control	ambiguous	NA
P43620	RMD8	4	3	8	2.59834	2.80865e-08	1.52807e-07	ER_control - lysate_control	ambiguous	NA
Q07799	YLL007C	4	3	6	1.77077	2.85522e-08	1.55022e-07	ER_control - lysate_control	ambiguous	NA
Q04773	YMR074C	4	3	2	-1.87157	2.87827e-08	1.55955e-07	ER_control - lysate_control	NA	NA
Q06625	GDB1	4	3	4	-2.42132	2.89712e-08	1.56657e-07	ER_control - lysate_control	ambiguous	NA
Q12697	YPK9	4	3	7	3.20131	2.93761e-08	1.58523e-07	ER_control - lysate_control	vacuole	NA
P09938	RNR2	4	3	6	-2.39106	2.99115e-08	1.60622e-07	ER_control - lysate_control	nucleus	NA
P40528	SYG1	4	3	4	3.00305	2.99858e-08	1.60622e-07	ER_control - lysate_control	plasma membrane	NA
P19158	IRA2	4	3	5	1.81199	2.99988e-08	1.60622e-07	ER_control - lysate_control	ambiguous	NA
P36148	GPT2	4	3	6	4.27753	3.00463e-08	1.60622e-07	ER_control - lysate_control	ambiguous	NA
P43549	YFL054C	4	3	2	3.76279	3.00674e-08	1.60622e-07	ER_control - lysate_control	plasma membrane	NA
P53184	PNC1	4	3	4	-4.21429	3.02857e-08	1.61463e-07	ER_control - lysate_control	ambiguous	NA
Q12300	RGT2	4	3	2	5.26232	3.08376e-08	1.64076e-07	ER_control - lysate_control	plasma membrane	NA
P29311	BMH1	4	3	4	-1.55366	3.09412e-08	1.64298e-07	ER_control - lysate_control	NA	NA
Q07800	PSR1	4	3	4	1.90516	3.12023e-08	1.65327e-07	ER_control - lysate_control	plasma membrane	NA
P40318	SSM4	4	3	6	5.26547	3.12849e-08	1.65327e-07	ER_control - lysate_control	ambiguous	NA
P38869	SVP26	4	3	3	6.05694	3.13231e-08	1.65327e-07	ER_control - lysate_control	Golgi apparatus	NA
P28273	OXP1	4	3	8	-1.40223	3.1384e-08	1.65327e-07	ER_control - lysate_control	ambiguous	NA
P40468	TAO3	4	3	10	2.06348	3.15487e-08	1.65865e-07	ER_control - lysate_control	NA	NA
P53739	FPK1	4	3	8	1.48057	3.19333e-08	1.67516e-07	ER_control - lysate_control	ambiguous	NA
P25631	YCR051W	4	3	3	-2.39318	3.1989e-08	1.67516e-07	ER_control - lysate_control	NA	NA
P32496	RPN12	4	3	2	-4.20926	3.27836e-08	1.71339e-07	ER_control - lysate_control	NA	NA
P47075	VTC4	4	3	11	2.92489	3.30143e-08	1.71961e-07	ER_control - lysate_control	ambiguous	NA
Q08299	ENB1	4	3	2	2.4659	3.3032e-08	1.71961e-07	ER_control - lysate_control	ambiguous	NA
P08417	FUM1	4	3	2	-2.92095	3.31615e-08	1.72297e-07	ER_control - lysate_control	ambiguous	NA
P53894	CBK1	4	3	5	1.48533	3.33305e-08	1.72837e-07	ER_control - lysate_control	NA	NA
P39719	FLC2	4	3	3	3.61629	3.34731e-08	1.73238e-07	ER_control - lysate_control	ER	ER membrane
P00431	CCP1	4	3	3	-2.18953	3.35794e-08	1.7345e-07	ER_control - lysate_control	mitochondrion	NA
P32466	HXT3	4	3	4	2.31199	3.37949e-08	1.74224e-07	ER_control - lysate_control	ambiguous	NA
P38792	RRP4	4	3	2	-1.6919	3.39809e-08	1.74844e-07	ER_control - lysate_control	ambiguous	NA
P32386	YBT1	4	3	12	2.84835	3.41828e-08	1.75542e-07	ER_control - lysate_control	vacuole	NA
Q01159	CEG1	4	3	5	-1.4037	3.42509e-08	1.75552e-07	ER_control - lysate_control	nucleus	NA
P38929	PMC1	4	3	7	3.26616	3.44643e-08	1.76306e-07	ER_control - lysate_control	vacuole	NA
Q12496	YOL098C	4	3	3	-2.80937	3.48065e-08	1.77714e-07	ER_control - lysate_control	NA	NA
P46151	MET12	4	3	5	-3.9141	3.50615e-08	1.78672e-07	ER_control - lysate_control	NA	NA
P46982	MNN5	4	3	4	2.49492	3.56254e-08	1.8042e-07	ER_control - lysate_control	Golgi apparatus	NA
Q99321	DDP1	4	3	4	-2.99121	3.56303e-08	1.8042e-07	ER_control - lysate_control	ambiguous	NA
Q12078	SMF3	4	3	2	3.33862	3.56763e-08	1.8042e-07	ER_control - lysate_control	ambiguous	NA
P25554	SGF29	4	3	3	-1.32662	3.58571e-08	1.8099e-07	ER_control - lysate_control	nucleus	NA
P15891	ABP1	4	3	8	-1.82312	3.62879e-08	1.82817e-07	ER_control - lysate_control	ambiguous	NA
P00330	ADH1	4	3	9	-3.7267	3.64161e-08	1.83115e-07	ER_control - lysate_control	ambiguous	NA
Q03104	MSC1	4	3	5	1.97829	3.66467e-08	1.83926e-07	ER_control - lysate_control	NA	NA
P40476	PRM5	4	3	2	2.98158	3.71482e-08	1.85836e-07	ER_control - lysate_control	ambiguous	NA
Q04418	RBA50	4	3	2	-1.68859	3.71671e-08	1.85836e-07	ER_control - lysate_control	ambiguous	NA
P22211	NPR1	4	3	2	1.6215	3.72428e-08	1.85864e-07	ER_control - lysate_control	ambiguous	NA
P40549	MNT3	4	3	3	3.66346	3.76347e-08	1.87468e-07	ER_control - lysate_control	Golgi apparatus	NA
Q03764	EKI1	4	3	2	1.48484	3.79348e-08	1.87817e-07	ER_control - lysate_control	ambiguous	NA
P47108	URB2	4	3	6	1.94055	3.79682e-08	1.87817e-07	ER_control - lysate_control	nucleus	NA
P38954	IPT1	4	3	2	3.45657	3.79831e-08	1.87817e-07	ER_control - lysate_control	Golgi apparatus	NA
Q3E7B6	VMA9	4	3	2	3.93326	3.79878e-08	1.87817e-07	ER_control - lysate_control	vacuole	NA
P27895	CIN8	4	3	6	1.69873	3.83109e-08	1.89062e-07	ER_control - lysate_control	ambiguous	NA
O14467	MBF1	4	3	6	-2.17282	3.84018e-08	1.89159e-07	ER_control - lysate_control	ambiguous	NA
P40064	NUP157	4	3	10	1.46646	3.90169e-08	1.91833e-07	ER_control - lysate_control	nucleus	NA
P49955	HSH155	4	3	5	1.52474	3.91512e-08	1.92138e-07	ER_control - lysate_control	nucleus	NA
Q08412	CUE5	4	3	6	-3.01946	3.98104e-08	1.95012e-07	ER_control - lysate_control	ambiguous	NA
Q12386	ARP8	4	3	3	-1.42232	4.01783e-08	1.96452e-07	ER_control - lysate_control	ambiguous	NA
P42951	LSB6	4	3	2	2.45129	4.03479e-08	1.96772e-07	ER_control - lysate_control	ambiguous	NA
P53327	SLH1	4	3	4	1.85366	4.0392e-08	1.96772e-07	ER_control - lysate_control	cytosol	NA
P18410	SPO7	4	3	4	4.88783	4.04942e-08	1.96909e-07	ER_control - lysate_control	ambiguous	NA
Q05497	YDR338C	4	3	2	3.10918	4.06868e-08	1.97402e-07	ER_control - lysate_control	ambiguous	NA
P47103	CPR7	4	3	3	-2.56156	4.07832e-08	1.97402e-07	ER_control - lysate_control	NA	NA
P40515	FIS1	4	3	3	2.26496	4.08187e-08	1.97402e-07	ER_control - lysate_control	mitochondrion	MOM
P39976	DLD3	4	3	5	-2.128	4.09057e-08	1.97463e-07	ER_control - lysate_control	ambiguous	NA
P53829	CAF40	4	3	3	1.31549	4.11572e-08	1.98317e-07	ER_control - lysate_control	ambiguous	NA
P46961	GPI2	4	3	2	3.27086	4.13828e-08	1.99042e-07	ER_control - lysate_control	ambiguous	NA
P38928	AXL2	4	3	5	2.5581	4.15627e-08	1.99546e-07	ER_control - lysate_control	plasma membrane	NA
P45976	FIP1	4	3	2	-3.85017	4.17784e-08	2.0022e-07	ER_control - lysate_control	nucleus	NA
P33300	SUR1	4	3	3	2.5483	4.20253e-08	2.0104e-07	ER_control - lysate_control	ambiguous	NA
P40035	PIC2	4	3	2	2.07259	4.2961e-08	2.05147e-07	ER_control - lysate_control	mitochondrion	MIM
Q12280	IQG1	4	3	2	2.01068	4.34513e-08	2.07115e-07	ER_control - lysate_control	ambiguous	NA
P54839	ERG13	4	3	6	-4.66477	4.40553e-08	2.09618e-07	ER_control - lysate_control	NA	NA
P38819	ERP5	4	3	2	3.93764	4.43307e-08	2.10551e-07	ER_control - lysate_control	ER	ER membrane
P36084	MUD2	4	3	2	-1.16709	4.52678e-08	2.13959e-07	ER_control - lysate_control	NA	NA
Q02785	PDR12	4	3	5	1.93098	4.53353e-08	2.13959e-07	ER_control - lysate_control	plasma membrane	NA
P38749	YAP3	4	3	3	-2.02603	4.53528e-08	2.13959e-07	ER_control - lysate_control	ambiguous	NA
P38079	YRO2	4	3	2	2.20005	4.53706e-08	2.13959e-07	ER_control - lysate_control	ambiguous	NA
P38628	PCM1	4	3	2	-2.58868	4.55944e-08	2.14362e-07	ER_control - lysate_control	ambiguous	NA
Q06146	YLR257W	4	3	8	-3.32357	4.56383e-08	2.14362e-07	ER_control - lysate_control	ambiguous	NA
P16639	ATE1	4	3	2	-2.44419	4.56983e-08	2.14362e-07	ER_control - lysate_control	ambiguous	NA
P14907	NSP1	4	3	7	-1.77953	4.58241e-08	2.14573e-07	ER_control - lysate_control	nucleus	NA
P32288	GLN1	4	3	7	-2.32622	4.60866e-08	2.15422e-07	ER_control - lysate_control	ambiguous	NA
P38695	HXT5	4	3	3	3.11636	4.62095e-08	2.15617e-07	ER_control - lysate_control	ambiguous	NA
P34217	PIN4	4	3	3	-2.04054	4.63121e-08	2.15717e-07	ER_control - lysate_control	ambiguous	NA
P39742	SEC72	4	3	3	4.09115	4.68412e-08	2.17713e-07	ER_control - lysate_control	ambiguous	NA
P89102	SEC5	4	3	5	2.0679	4.69046e-08	2.17713e-07	ER_control - lysate_control	NA	NA
P22108	APA2	4	3	2	-5.15899	4.72799e-08	2.18769e-07	ER_control - lysate_control	ambiguous	NA
P39926	SSO2	4	3	4	2.59442	4.72969e-08	2.18769e-07	ER_control - lysate_control	ambiguous	NA
P39526	LAA1	4	3	7	1.57873	4.76765e-08	2.20141e-07	ER_control - lysate_control	Golgi apparatus	NA
P38756	TCD1	4	3	3	1.47621	4.81419e-08	2.21904e-07	ER_control - lysate_control	mitochondrion	MOM
P40563	AIM21	4	3	8	-2.02841	4.85494e-08	2.23395e-07	ER_control - lysate_control	ambiguous	NA
P34167	TIF3	4	3	10	-3.39214	4.89597e-08	2.2451e-07	ER_control - lysate_control	NA	NA
P32491	MKK2	4	3	2	1.64836	4.8961e-08	2.2451e-07	ER_control - lysate_control	NA	NA
Q12052	TGS1	4	3	2	2.57318	4.92042e-08	2.25237e-07	ER_control - lysate_control	nucleus	NA
P06704	CDC31	4	3	3	-1.65344	4.9917e-08	2.27757e-07	ER_control - lysate_control	ambiguous	NA
P43633	ALK1	4	3	3	1.91362	4.99264e-08	2.27757e-07	ER_control - lysate_control	NA	NA
P33313	CNS1	4	3	3	-5.62785	5.01557e-08	2.28411e-07	ER_control - lysate_control	ambiguous	NA
Q04835	YMR253C	4	3	2	3.14068	5.03905e-08	2.29087e-07	ER_control - lysate_control	ambiguous	NA
Q08818	MSC6	4	3	2	-1.73775	5.12138e-08	2.3214e-07	ER_control - lysate_control	mitochondrion	NA
Q04697	GSF2	4	3	6	4.70382	5.13124e-08	2.3214e-07	ER_control - lysate_control	ER	ER membrane
Q04201	CUE4	4	3	2	4.81392	5.13244e-08	2.3214e-07	ER_control - lysate_control	ambiguous	NA
P38988	GGC1	4	3	2	1.91034	5.15938e-08	2.32962e-07	ER_control - lysate_control	mitochondrion	MIM
Q07878	VPS13	4	3	20	1.29084	5.19347e-08	2.34103e-07	ER_control - lysate_control	ambiguous	NA
P32319	PEP1	4	3	7	2.55639	5.3089e-08	2.38783e-07	ER_control - lysate_control	ambiguous	NA
Q04934	IVY1	4	3	3	-1.0724	5.31528e-08	2.38783e-07	ER_control - lysate_control	vacuole	NA
P32849	RAD5	4	3	4	1.36118	5.35398e-08	2.40115e-07	ER_control - lysate_control	ambiguous	NA
Q03246	MRPS17	4	3	2	-2.19289	5.39376e-08	2.41491e-07	ER_control - lysate_control	mitochondrion	NA
P47127	AIM24	4	3	4	1.61424	5.41529e-08	2.42047e-07	ER_control - lysate_control	mitochondrion	NA
P42934	PMT6	4	3	3	5.49344	5.4459e-08	2.43006e-07	ER_control - lysate_control	ER	ER membrane
P53316	YGR250C	4	3	4	-2.15592	5.47979e-08	2.44108e-07	ER_control - lysate_control	NA	NA
Q12242	RUP1	4	3	3	-2.04827	5.49705e-08	2.44467e-07	ER_control - lysate_control	ambiguous	NA
Q8J0M4	YCL012C	4	3	3	2.82257	5.56893e-08	2.47026e-07	ER_control - lysate_control	NA	NA
P46989	ATG27	4	3	6	2.44948	5.5732e-08	2.47026e-07	ER_control - lysate_control	ambiguous	NA
P25582	SPB1	4	3	8	1.83983	5.60071e-08	2.47832e-07	ER_control - lysate_control	nucleus	NA
Q04301	VBA1	4	3	3	2.19992	5.71782e-08	2.52593e-07	ER_control - lysate_control	vacuole	NA
P47096	BNA1	4	3	3	-2.55596	5.78701e-08	2.55224e-07	ER_control - lysate_control	ambiguous	NA
P26784	RPL16A	4	3	5	1.95718	5.87201e-08	2.58544e-07	ER_control - lysate_control	ambiguous	NA
P38787	PAN5	4	3	3	-2.78077	5.89267e-08	2.59024e-07	ER_control - lysate_control	NA	NA
Q06385	VPS74	4	3	3	-1.68639	5.90913e-08	2.59318e-07	ER_control - lysate_control	Golgi apparatus	NA
P47045	TIM54	4	3	5	2.20192	5.93146e-08	2.59868e-07	ER_control - lysate_control	mitochondrion	MIM
P38890	SET5	4	3	5	-1.83393	6.0416e-08	2.64258e-07	ER_control - lysate_control	ambiguous	NA
P53207	SNU71	4	3	5	-1.59101	6.15025e-08	2.68568e-07	ER_control - lysate_control	ambiguous	NA
Q05791	CDC123	4	3	2	-1.52598	6.26456e-08	2.7311e-07	ER_control - lysate_control	ambiguous	NA
P40988	FET4	4	3	3	3.11793	6.35419e-08	2.76428e-07	ER_control - lysate_control	ambiguous	NA
P53982	IDP3	4	3	3	1.6406	6.3615e-08	2.76428e-07	ER_control - lysate_control	NA	NA
P46678	BDP1	4	3	3	-1.67195	6.41342e-08	2.78229e-07	ER_control - lysate_control	nucleus	NA
P40054	SER3	4	3	2	-2.831	6.43335e-08	2.78639e-07	ER_control - lysate_control	NA	NA
P50101	UBP15	4	3	4	-1.46241	6.50546e-08	2.80848e-07	ER_control - lysate_control	ambiguous	NA
Q08179	MDM38	4	3	8	1.81763	6.50552e-08	2.80848e-07	ER_control - lysate_control	mitochondrion	MIM
P40580	IRC24	4	3	4	-3.04331	6.54192e-08	2.81961e-07	ER_control - lysate_control	NA	NA
P30657	PRE4	4	3	2	-4.07505	6.56067e-08	2.82268e-07	ER_control - lysate_control	ambiguous	NA
P43585	VTC2	4	3	15	2.47375	6.57031e-08	2.82268e-07	ER_control - lysate_control	ambiguous	NA
P53251	SLX9	4	3	3	-4.04172	6.65509e-08	2.85298e-07	ER_control - lysate_control	nucleus	NA
P12688	YPK1	4	3	6	1.16784	6.66233e-08	2.85298e-07	ER_control - lysate_control	ambiguous	NA
Q12324	YVC1	4	3	2	2.79442	6.68139e-08	2.85654e-07	ER_control - lysate_control	vacuole	NA
P38873	KOG1	4	3	7	1.57777	6.79702e-08	2.9013e-07	ER_control - lysate_control	ambiguous	NA
P32419	MDH3	4	3	4	-3.30488	6.8219e-08	2.90725e-07	ER_control - lysate_control	peroxisome	NA
P38692	KIC1	4	3	4	1.39279	6.85259e-08	2.91565e-07	ER_control - lysate_control	NA	NA
Q05635	RNH202	4	3	2	-1.52498	6.89906e-08	2.93072e-07	ER_control - lysate_control	nucleus	NA
Q03653	EFR3	4	3	8	1.62526	6.93562e-08	2.94155e-07	ER_control - lysate_control	NA	NA
P54858	DOS2	4	3	2	-2.16061	6.98376e-08	2.95724e-07	ER_control - lysate_control	NA	NA
Q04847	ROY1	4	3	2	-1.82642	7.01738e-08	2.96674e-07	ER_control - lysate_control	ambiguous	NA
P53127	SNT2	4	3	4	1.49518	7.08665e-08	2.99127e-07	ER_control - lysate_control	ambiguous	NA
P21375	OSM1	4	3	4	4.52562	7.16966e-08	3.0215e-07	ER_control - lysate_control	mitochondrion	NA
P32773	TOA1	4	3	3	-3.62984	7.2122e-08	3.03461e-07	ER_control - lysate_control	ambiguous	NA
P39965	AIM10	4	3	3	-1.49358	7.23832e-08	3.04078e-07	ER_control - lysate_control	mitochondrion	NA
P31382	PMT2	4	3	8	4.36494	7.27243e-08	3.05029e-07	ER_control - lysate_control	ER	ER membrane
Q07791|Q12337|Q12472|Q12501	TY2B-DR3|TY2B-GR1|TY2B-DR1|TY2B-OR2	4	3	2	1.81275	7.45269e-08	3.12096e-07	ER_control - lysate_control	#N/A	#N/A
P15705	STI1	4	3	16	-5.52113	7.47507e-08	3.1254e-07	ER_control - lysate_control	ambiguous	NA
Q12096	GNT1	4	3	2	2.40554	7.49448e-08	3.12859e-07	ER_control - lysate_control	ambiguous	NA
P20107	ZRC1	4	3	2	2.55428	7.51121e-08	3.13065e-07	ER_control - lysate_control	vacuole	NA
Q03429	MZM1	4	3	2	-3.2549	7.53617e-08	3.13613e-07	ER_control - lysate_control	mitochondrion	NA
Q06489	MRI1	4	3	6	-3.62423	7.61271e-08	3.16303e-07	ER_control - lysate_control	ambiguous	NA
P40527	NEO1	4	3	10	2.95879	7.69074e-08	3.18832e-07	ER_control - lysate_control	ambiguous	NA
Q08580	PEX27	4	3	2	3.75458	7.6976e-08	3.18832e-07	ER_control - lysate_control	peroxisome	NA
P53185	YGL036W	4	3	2	-2.00584	7.75513e-08	3.20715e-07	ER_control - lysate_control	ambiguous	NA
P17505	MDH1	4	3	3	-4.23619	7.80187e-08	3.22093e-07	ER_control - lysate_control	mitochondrion	NA
P00899	TRP2	4	3	7	-2.10605	7.81274e-08	3.22093e-07	ER_control - lysate_control	NA	NA
P25371	ADP1	4	3	4	3.12149	7.88143e-08	3.24422e-07	ER_control - lysate_control	ER	ER membrane
P11491	PHO8	4	3	4	2.44526	8.05797e-08	3.31175e-07	ER_control - lysate_control	ambiguous	NA
P32565	RPN2	4	3	9	-2.08447	8.13533e-08	3.33838e-07	ER_control - lysate_control	NA	NA
P26785	RPL16B	4	3	5	2.12211	8.27164e-08	3.38907e-07	ER_control - lysate_control	ambiguous	NA
P38915	SPT8	4	3	2	-1.62432	8.41286e-08	3.4347e-07	ER_control - lysate_control	nucleus	NA
P22224	SEC15	4	3	5	1.8157	8.41762e-08	3.4347e-07	ER_control - lysate_control	ambiguous	NA
P53885	MDG1	4	3	2	-3.15024	8.4218e-08	3.4347e-07	ER_control - lysate_control	plasma membrane	NA
P38323	MCX1	4	3	5	1.81573	8.45656e-08	3.44359e-07	ER_control - lysate_control	mitochondrion	MIM
P06101	CDC37	4	3	5	-3.37719	8.50502e-08	3.45801e-07	ER_control - lysate_control	ambiguous	NA
P16661	ALG1	4	3	4	3.86015	8.60887e-08	3.49489e-07	ER_control - lysate_control	ER	ER membrane
P32467	HXT4	4	3	2	2.51192	8.79984e-08	3.56696e-07	ER_control - lysate_control	plasma membrane	NA
P53168	DUO1	4	3	2	-2.60236	8.81725e-08	3.56857e-07	ER_control - lysate_control	ambiguous	NA
P32911	SUI1	4	3	2	-3.29745	8.87043e-08	3.58462e-07	ER_control - lysate_control	NA	NA
P27810	KTR1	4	3	2	3.56632	8.9452e-08	3.60935e-07	ER_control - lysate_control	Golgi apparatus	NA
P40986	CDC1	4	3	3	2.78689	9.02085e-08	3.63435e-07	ER_control - lysate_control	ambiguous	NA
P38286	IFA38	4	3	4	4.33332	9.11874e-08	3.65592e-07	ER_control - lysate_control	ER	ER membrane
P38959	VPS41	4	3	6	1.72191	9.11999e-08	3.65592e-07	ER_control - lysate_control	vacuole	NA
Q12463	TRM11	4	3	2	-1.84328	9.12105e-08	3.65592e-07	ER_control - lysate_control	ambiguous	NA
P04806	HXK1	4	3	7	-2.4924	9.12947e-08	3.65592e-07	ER_control - lysate_control	NA	NA
P40009	YND1	4	3	4	2.74991	9.18533e-08	3.67068e-07	ER_control - lysate_control	Golgi apparatus	NA
P53280	CAF130	4	3	2	1.486	9.19397e-08	3.67068e-07	ER_control - lysate_control	ambiguous	NA
P21957	OPI1	4	3	7	3.27191	9.31778e-08	3.71373e-07	ER_control - lysate_control	ambiguous	NA
P08539	GPA1	4	3	3	1.74166	9.3298e-08	3.71373e-07	ER_control - lysate_control	ambiguous	NA
Q00416	SEN1	4	3	10	1.67013	9.45091e-08	3.75631e-07	ER_control - lysate_control	nucleus	NA
P32492	MYO4	4	3	6	1.21731	9.48639e-08	3.75868e-07	ER_control - lysate_control	ambiguous	NA
P38810	SFB3	4	3	4	2.26557	9.49935e-08	3.75868e-07	ER_control - lysate_control	ambiguous	NA
Q08723	RPN8	4	3	2	-1.58793	9.51353e-08	3.75869e-07	ER_control - lysate_control	NA	NA
P39702	VPS8	4	3	4	2.19495	9.53758e-08	3.7626e-07	ER_control - lysate_control	Golgi apparatus	NA
P38801	LRP1	4	3	5	-2.03581	9.56538e-08	3.76797e-07	ER_control - lysate_control	nucleus	NA
P38063	PRS4	4	3	3	-1.56642	9.62673e-08	3.78651e-07	ER_control - lysate_control	ambiguous	NA
P16649	TUP1	4	3	9	-1.90426	9.64466e-08	3.78795e-07	ER_control - lysate_control	nucleus	NA
Q12003	ENV7	4	3	2	3.2576	9.68197e-08	3.79699e-07	ER_control - lysate_control	vacuole	NA
Q12019	MDN1	4	3	30	1.48416	9.70958e-08	3.8022e-07	ER_control - lysate_control	nucleus	NA
P36117	ALY1	4	3	2	-1.09444	9.86989e-08	3.85929e-07	ER_control - lysate_control	ambiguous	NA
Q07623	NOP6	4	3	3	-1.2952	9.89763e-08	3.86444e-07	ER_control - lysate_control	nucleus	NA
Q05515	SVF1	4	3	2	-2.37393	9.98154e-08	3.89148e-07	ER_control - lysate_control	ambiguous	NA
Q03761	TAF12	4	3	6	-1.21631	1.00426e-07	3.90956e-07	ER_control - lysate_control	nucleus	NA
Q04430	CAB1	4	3	2	-1.70728	1.00998e-07	3.92605e-07	ER_control - lysate_control	ambiguous	NA
P19263	RGR1	4	3	7	1.66371	1.02543e-07	3.9803e-07	ER_control - lysate_control	nucleus	NA
P48526	ISM1	4	3	2	-4.08484	1.02945e-07	3.99004e-07	ER_control - lysate_control	mitochondrion	NA
P25373	GRX1	4	3	2	-3.00162	1.05509e-07	4.08348e-07	ER_control - lysate_control	ambiguous	NA
Q12408	NPC2	4	3	2	-2.4499	1.07338e-07	4.14823e-07	ER_control - lysate_control	vacuole	NA
P29056	BRF1	4	3	3	1.26362	1.07699e-07	4.1561e-07	ER_control - lysate_control	nucleus	NA
Q12420	SNU66	4	3	4	-1.95344	1.0787e-07	4.15668e-07	ER_control - lysate_control	nucleus	NA
P53114	NUT1	4	3	7	1.50812	1.09066e-07	4.19496e-07	ER_control - lysate_control	nucleus	NA
Q12168	ACF2	4	3	4	-2.5892	1.09179e-07	4.19496e-07	ER_control - lysate_control	ambiguous	NA
Q08157	YOL019W	4	3	5	2.65589	1.09631e-07	4.20623e-07	ER_control - lysate_control	ambiguous	NA
P13586	PMR1	4	3	5	3.1368	1.11246e-07	4.26201e-07	ER_control - lysate_control	Golgi apparatus	NA
Q12250	RPN5	4	3	3	-2.45213	1.11466e-07	4.2643e-07	ER_control - lysate_control	NA	NA
O13559|P0CX14|P0CX15|P0CX20|P0CX21|P0CX22|P40105|P53819|Q03099|Q08995|Q99208	YRF1-4|YRF1-3|YRF1-7|YRF1-1|YRF1-5|YRF1-8|YRF1-2|YRF1-6|YML133C|YPR204W|YLL066C	4	3	4	2.47035	1.12473e-07	4.29663e-07	ER_control - lysate_control	#N/A	#N/A
P11655	SEC12	4	3	3	5.65672	1.12901e-07	4.30677e-07	ER_control - lysate_control	ambiguous	NA
Q12246	LCB4	4	3	2	1.97386	1.15092e-07	4.38075e-07	ER_control - lysate_control	ambiguous	NA
P46985	MNN11	4	3	2	2.33415	1.1517e-07	4.38075e-07	ER_control - lysate_control	Golgi apparatus	NA
P38244	PFF1	4	3	3	3.08892	1.15629e-07	4.39191e-07	ER_control - lysate_control	vacuole	NA
Q06132	SGD1	4	3	7	1.37265	1.18905e-07	4.50991e-07	ER_control - lysate_control	nucleus	NA
Q03266	ABZ2	4	3	6	-2.8024	1.19968e-07	4.54372e-07	ER_control - lysate_control	ambiguous	NA
P53743	ESF2	4	3	2	-4.42246	1.20187e-07	4.54553e-07	ER_control - lysate_control	nucleus	NA
P06105	SCP160	4	3	23	-2.05396	1.21274e-07	4.58011e-07	ER_control - lysate_control	ambiguous	NA
Q99359	RAD61	4	3	2	1.55737	1.21742e-07	4.59125e-07	ER_control - lysate_control	nucleus	NA
Q08686	TUM1	4	3	3	-2.64667	1.22654e-07	4.6191e-07	ER_control - lysate_control	ambiguous	NA
Q12516	SRF1	4	3	4	1.95913	1.23402e-07	4.63409e-07	ER_control - lysate_control	ambiguous	NA
P24814	GRR1	4	3	2	1.68686	1.23594e-07	4.63409e-07	ER_control - lysate_control	ambiguous	NA
Q04533	YML082W	4	3	2	-1.75519	1.23703e-07	4.63409e-07	ER_control - lysate_control	NA	NA
P08432	SPE1	4	3	2	-1.95951	1.2375e-07	4.63409e-07	ER_control - lysate_control	ambiguous	NA
P38212	RCR1	4	3	3	3.39735	1.24412e-07	4.64932e-07	ER_control - lysate_control	ER	ER membrane
P07248	ADR1	4	3	8	1.41503	1.24507e-07	4.64932e-07	ER_control - lysate_control	nucleus	NA
P08678	CYR1	4	3	15	1.22113	1.25329e-07	4.67345e-07	ER_control - lysate_control	NA	NA
P23542	AAT2	4	3	2	-2.86577	1.27384e-07	4.73465e-07	ER_control - lysate_control	ambiguous	NA
P52489	PYK2	4	3	3	-1.92244	1.27451e-07	4.73465e-07	ER_control - lysate_control	NA	NA
P17649	UGA1	4	3	4	-3.88071	1.27506e-07	4.73465e-07	ER_control - lysate_control	ambiguous	NA
P47818	CCC1	4	3	4	2.53015	1.29596e-07	4.79884e-07	ER_control - lysate_control	ambiguous	NA
P46950	SNG1	4	3	2	2.84774	1.31205e-07	4.85168e-07	ER_control - lysate_control	ambiguous	NA
P38694	MSC7	4	3	7	4.47729	1.3152e-07	4.85654e-07	ER_control - lysate_control	ER	NA
Q03868	SPO71	4	3	2	1.63131	1.32904e-07	4.90082e-07	ER_control - lysate_control	ambiguous	NA
P33760	PEX6	4	3	6	1.46072	1.34062e-07	4.93669e-07	ER_control - lysate_control	ambiguous	NA
P31381	FUN26	4	3	4	2.24861	1.34346e-07	4.94029e-07	ER_control - lysate_control	ambiguous	NA
P53871	DUG3	4	3	2	-1.77457	1.34587e-07	4.9423e-07	ER_control - lysate_control	ambiguous	NA
P39968	VAC8	4	3	5	2.23018	1.36613e-07	4.99792e-07	ER_control - lysate_control	vacuole	NA
P38266	AIM3	4	3	3	-2.38712	1.36666e-07	4.99792e-07	ER_control - lysate_control	ambiguous	NA
P32494	NGG1	4	3	4	-1.57011	1.37512e-07	5.02033e-07	ER_control - lysate_control	nucleus	NA
Q03212	EAR1	4	3	4	2.6844	1.37657e-07	5.02033e-07	ER_control - lysate_control	ambiguous	NA
P21373	UTR1	4	3	4	-1.73645	1.3793e-07	5.02339e-07	ER_control - lysate_control	NA	NA
P38993	FET3	4	3	2	2.43655	1.38657e-07	5.04293e-07	ER_control - lysate_control	plasma membrane	NA
P41921|P41921-2	GLR1	4	3	2	-2.79075	1.40279e-07	5.09496e-07	ER_control - lysate_control	#N/A	#N/A
P33310	MDL1	4	3	4	2.10676	1.42124e-07	5.15492e-07	ER_control - lysate_control	mitochondrion	MIM
P18962	DAP2	4	3	4	2.50629	1.42894e-07	5.17577e-07	ER_control - lysate_control	vacuole	NA
Q08968	FMP40	4	3	4	-1.80533	1.433e-07	5.18341e-07	ER_control - lysate_control	mitochondrion	NA
P32774	TOA2	4	3	2	-2.3558	1.43581e-07	5.1865e-07	ER_control - lysate_control	ambiguous	NA
Q04183	TRS120	4	3	5	1.76045	1.44521e-07	5.21337e-07	ER_control - lysate_control	Golgi apparatus	NA
Q01448	HPC2	4	3	2	-1.99394	1.45253e-07	5.2261e-07	ER_control - lysate_control	nucleus	NA
P18961	YPK2	4	3	2	1.63154	1.45268e-07	5.2261e-07	ER_control - lysate_control	ambiguous	NA
P25443	RPS2	4	3	5	2.12151	1.45654e-07	5.22718e-07	ER_control - lysate_control	ambiguous	NA
P40484	MOB1	4	3	2	1.46161	1.45692e-07	5.22718e-07	ER_control - lysate_control	ambiguous	NA
Q12173|Q7LHG5|Q99219|Q99315	TY3A-G|TY3B-I|TY3A-I|TY3B-G	4	3	2	2.66005	1.46185e-07	5.2378e-07	ER_control - lysate_control	#N/A	#N/A
Q08748	YOR296W	4	3	6	1.63684	1.47391e-07	5.2739e-07	ER_control - lysate_control	ambiguous	NA
P38811	TRA1	4	3	19	1.43144	1.48747e-07	5.31526e-07	ER_control - lysate_control	nucleus	NA
P33324	YKL091C	4	3	2	-1.80555	1.49337e-07	5.32918e-07	ER_control - lysate_control	NA	NA
Q08217	PSK2	4	3	3	1.22558	1.49629e-07	5.33242e-07	ER_control - lysate_control	ambiguous	NA
P14747	CMP2	4	3	9	-0.957815	1.4988e-07	5.3342e-07	ER_control - lysate_control	NA	NA
Q05785	ENT2	4	3	4	-3.8448	1.50286e-07	5.34151e-07	ER_control - lysate_control	ambiguous	NA
P38177	YBL086C	4	3	4	2.58287	1.51146e-07	5.36487e-07	ER_control - lysate_control	NA	NA
P53686	HST2	4	3	2	-1.07036	1.51528e-07	5.37127e-07	ER_control - lysate_control	ambiguous	NA
Q04172	SHE9	4	3	3	1.91248	1.53294e-07	5.4266e-07	ER_control - lysate_control	mitochondrion	MIM
P39111	VMA7	4	3	3	-1.70547	1.55389e-07	5.49343e-07	ER_control - lysate_control	vacuole	NA
Q03921	DOP1	4	3	4	1.35914	1.55817e-07	5.50125e-07	ER_control - lysate_control	Golgi apparatus	NA
P33330	SER1	4	3	2	-3.86471	1.56419e-07	5.51516e-07	ER_control - lysate_control	NA	NA
P53859	CSL4	4	3	3	-3.62079	1.57249e-07	5.53709e-07	ER_control - lysate_control	ambiguous	NA
P32867	SSO1	4	3	2	2.29651	1.6114e-07	5.66659e-07	ER_control - lysate_control	ambiguous	NA
P53929	YNL108C	4	3	4	-1.78759	1.61918e-07	5.68639e-07	ER_control - lysate_control	NA	NA
P52286	SKP1	4	3	5	-2.42991	1.62733e-07	5.70748e-07	ER_control - lysate_control	ambiguous	NA
P38072	SCO2	4	3	4	1.80837	1.63687e-07	5.7277e-07	ER_control - lysate_control	mitochondrion	MIM
Q12301	YDL180W	4	3	2	3.25324	1.63741e-07	5.7277e-07	ER_control - lysate_control	vacuole	NA
P41832	BNI1	4	3	15	1.52393	1.64844e-07	5.75869e-07	ER_control - lysate_control	ambiguous	NA
P35688	LRG1	4	3	2	1.96687	1.65703e-07	5.78109e-07	ER_control - lysate_control	ambiguous	NA
P31116	HOM6	4	3	8	-4.20244	1.66327e-07	5.79526e-07	ER_control - lysate_control	NA	NA
Q03649	YMR210W	4	3	2	1.89125	1.66592e-07	5.79689e-07	ER_control - lysate_control	NA	NA
P53075	SHE10	4	3	8	3.66521	1.66847e-07	5.79815e-07	ER_control - lysate_control	mitochondrion	NA
Q04991	FMP42	4	3	6	2.74979	1.67614e-07	5.81718e-07	ER_control - lysate_control	vacuole	NA
P38931	SSN2	4	3	2	1.53389	1.68985e-07	5.85711e-07	ER_control - lysate_control	nucleus	NA
P53248	PEX8	4	3	3	1.8371	1.69399e-07	5.86381e-07	ER_control - lysate_control	peroxisome	NA
P53206	YGR012W	4	3	3	1.99119	1.70069e-07	5.87933e-07	ER_control - lysate_control	mitochondrion	NA
P53202	CUL3	4	3	2	1.9577	1.71323e-07	5.91497e-07	ER_control - lysate_control	NA	NA
P38065	APL3	4	3	4	1.50376	1.71567e-07	5.9157e-07	ER_control - lysate_control	plasma membrane	NA
Q08977	YPL260W	4	3	8	-2.01478	1.72022e-07	5.92372e-07	ER_control - lysate_control	ambiguous	NA
Q12514	NOT5	4	3	5	-1.94988	1.74045e-07	5.9856e-07	ER_control - lysate_control	ambiguous	NA
P40955	CHS6	4	3	3	1.51783	1.74279e-07	5.98592e-07	ER_control - lysate_control	Golgi apparatus	NA
P32343	SSH4	4	3	3	2.94753	1.74566e-07	5.9864e-07	ER_control - lysate_control	ambiguous	NA
P32328	DBF20	4	3	3	1.46879	1.74744e-07	5.9864e-07	ER_control - lysate_control	NA	NA
P38205	NCL1	4	3	4	-3.72251	1.75447e-07	6.00273e-07	ER_control - lysate_control	nucleus	NA
P28737	MSP1	4	3	3	1.10402	1.77664e-07	6.07076e-07	ER_control - lysate_control	ambiguous	NA
P38716	YHR112C	4	3	3	-2.85543	1.78402e-07	6.08813e-07	ER_control - lysate_control	NA	NA
P40090	SCC4	4	3	3	1.26507	1.79333e-07	6.11205e-07	ER_control - lysate_control	nucleus	NA
P19524	MYO2	4	3	13	1.32087	1.81857e-07	6.19012e-07	ER_control - lysate_control	ambiguous	NA
P38590	MSG5	4	3	3	1.24798	1.82214e-07	6.19331e-07	ER_control - lysate_control	NA	NA
P27929	NAM9	4	3	4	2.00446	1.82417e-07	6.19331e-07	ER_control - lysate_control	mitochondrion	NA
Q12466	TCB1	4	3	14	5.35269	1.83835e-07	6.2335e-07	ER_control - lysate_control	ambiguous	NA
P23776	EXG1	4	3	2	-1.87663	1.84213e-07	6.23833e-07	ER_control - lysate_control	extracellular region	NA
P32628	RAD23	4	3	3	-2.04687	1.84517e-07	6.24028e-07	ER_control - lysate_control	ambiguous	NA
P08964	MYO1	4	3	15	1.24256	1.84833e-07	6.24028e-07	ER_control - lysate_control	NA	NA
Q12365	BBP1	4	3	2	1.91407	1.84976e-07	6.24028e-07	ER_control - lysate_control	ambiguous	NA
P40317	SOK1	4	3	4	1.26905	1.85491e-07	6.24974e-07	ER_control - lysate_control	nucleus	NA
Q12453	CEX1	4	3	3	1.35664	1.85908e-07	6.25583e-07	ER_control - lysate_control	ambiguous	NA
P21560	CBP3	4	3	4	1.35407	1.8615e-07	6.25604e-07	ER_control - lysate_control	mitochondrion	NA
P22336	RFA1	4	3	7	-1.85237	1.86811e-07	6.27032e-07	ER_control - lysate_control	nucleus	NA
P38634	SIC1	4	3	2	-1.66258	1.87091e-07	6.27179e-07	ER_control - lysate_control	ambiguous	NA
P38199	HEK2	4	3	4	-2.19921	1.90463e-07	6.37335e-07	ER_control - lysate_control	ambiguous	NA
P38297	FZO1	4	3	6	1.75279	1.9068e-07	6.37335e-07	ER_control - lysate_control	mitochondrion	MOM
P43132	BRE2	4	3	3	-1.24402	1.90841e-07	6.37335e-07	ER_control - lysate_control	nucleus	NA
Q06511	RRP15	4	3	2	-3.07948	1.92879e-07	6.43335e-07	ER_control - lysate_control	nucleus	NA
P34163	TGL1	4	3	3	1.54535	1.93626e-07	6.44095e-07	ER_control - lysate_control	lipid droplet	NA
P38169	BNA4	4	3	3	2.21706	1.93675e-07	6.44095e-07	ER_control - lysate_control	mitochondrion	MOM
P31374	PSK1	4	3	10	1.08063	1.93835e-07	6.44095e-07	ER_control - lysate_control	ambiguous	NA
P50079	HSV2	4	3	2	-1.64327	1.94806e-07	6.46512e-07	ER_control - lysate_control	ambiguous	NA
P53628	SNF12	4	3	5	-1.07554	1.95927e-07	6.49423e-07	ER_control - lysate_control	nucleus	NA
P00560	PGK1	4	3	16	-4.38915	1.96253e-07	6.49691e-07	ER_control - lysate_control	ambiguous	NA
P32497	NIP1	4	3	6	1.31796	1.96878e-07	6.50663e-07	ER_control - lysate_control	ambiguous	NA
Q12449	AHA1	4	3	3	1.43125	1.97172e-07	6.50663e-07	ER_control - lysate_control	ambiguous	NA
P38747	OTU2	4	3	4	-1.28223	1.97282e-07	6.50663e-07	ER_control - lysate_control	NA	NA
P06782	SNF1	4	3	2	-2.13559	1.98625e-07	6.54281e-07	ER_control - lysate_control	ambiguous	NA
P47017	LSM1	4	3	3	-3.18748	2.00747e-07	6.59633e-07	ER_control - lysate_control	ambiguous	NA
P38115	ARA1	4	3	8	-6.09267	2.03247e-07	6.67023e-07	ER_control - lysate_control	ambiguous	NA
P32915	SEC61	4	3	3	4.23869	2.04223e-07	6.69333e-07	ER_control - lysate_control	ER	ER membrane
Q03774	TRM82	4	3	2	-2.53366	2.04455e-07	6.69333e-07	ER_control - lysate_control	nucleus	NA
Q12136	SAS10	4	3	5	-2.06152	2.04969e-07	6.70188e-07	ER_control - lysate_control	nucleus	NA
P32611	RML2	4	3	3	1.63201	2.0645e-07	6.742e-07	ER_control - lysate_control	mitochondrion	NA
Q03790	NUP53	4	3	4	1.20265	2.11709e-07	6.90525e-07	ER_control - lysate_control	nucleus	NA
P47086	YJR011C	4	3	3	1.19492	2.14481e-07	6.98709e-07	ER_control - lysate_control	NA	NA
P00942	TPI1	4	3	5	-4.27278	2.15135e-07	6.99981e-07	ER_control - lysate_control	NA	NA
P41920	YRB1	4	3	3	-2.62041	2.16163e-07	7.0166e-07	ER_control - lysate_control	ambiguous	NA
Q03780	YDR239C	4	3	2	-1.88886	2.1618e-07	7.0166e-07	ER_control - lysate_control	ambiguous	NA
P21304	PWP1	4	3	2	-1.86928	2.1896e-07	7.09814e-07	ER_control - lysate_control	NA	NA
Q02725	VTC3	4	3	8	2.92366	2.20742e-07	7.1472e-07	ER_control - lysate_control	ambiguous	NA
P33755	NPL4	4	3	3	-1.28294	2.2452e-07	7.26068e-07	ER_control - lysate_control	ambiguous	NA
P04821	CDC25	4	3	2	1.26195	2.25511e-07	7.28383e-07	ER_control - lysate_control	ambiguous	NA
P10591	SSA1	4	3	3	-1.35554	2.29371e-07	7.39951e-07	ER_control - lysate_control	ambiguous	NA
P39531	RCY1	4	3	6	1.10673	2.29862e-07	7.40636e-07	ER_control - lysate_control	ambiguous	NA
P37020	GEF1	4	3	3	2.03471	2.30388e-07	7.41431e-07	ER_control - lysate_control	ambiguous	NA
P38251	RFC5	4	3	2	1.50606	2.31615e-07	7.44478e-07	ER_control - lysate_control	nucleus	NA
P04840	POR1	4	3	3	2.23289	2.32087e-07	7.45091e-07	ER_control - lysate_control	mitochondrion	MOM
P36051	MCD4	4	3	3	8.50202	2.32789e-07	7.46443e-07	ER_control - lysate_control	ambiguous	NA
P38870	YHR182W	4	3	2	1.23526	2.33953e-07	7.49272e-07	ER_control - lysate_control	NA	NA
P39962	YCK3	4	3	3	2.18451	2.34896e-07	7.51385e-07	ER_control - lysate_control	ambiguous	NA
P28795	PEX3	4	3	2	3.80453	2.37796e-07	7.59745e-07	ER_control - lysate_control	peroxisome	NA
P0CE41	HAP1	4	3	5	1.08229	2.38652e-07	7.61563e-07	ER_control - lysate_control	nucleus	NA
P06778|P06778-2|P06778-3	RAD52	4	3	5	-1.34944	2.40354e-07	7.66074e-07	ER_control - lysate_control	#N/A	#N/A
P32806	GYP6	4	3	2	1.14051	2.43944e-07	7.76583e-07	ER_control - lysate_control	ambiguous	NA
Q05518	PAL1	4	3	3	-2.2367	2.46788e-07	7.84698e-07	ER_control - lysate_control	plasma membrane	NA
P22219	VPS15	4	3	4	1.31045	2.55058e-07	8.10023e-07	ER_control - lysate_control	ambiguous	NA
P22936	APN1	4	3	4	-2.48464	2.5926e-07	8.22384e-07	ER_control - lysate_control	nucleus	NA
Q05568	PEX10	4	3	2	3.4706	2.62547e-07	8.31817e-07	ER_control - lysate_control	peroxisome	NA
P32917	STE5	4	3	3	1.09422	2.63707e-07	8.34494e-07	ER_control - lysate_control	ambiguous	NA
P32381	ARP2	4	3	5	-1.10286	2.64084e-07	8.34696e-07	ER_control - lysate_control	ambiguous	NA
P38966	YDR089W	4	3	5	2.59172	2.6754e-07	8.44613e-07	ER_control - lysate_control	vacuole	NA
P30402	URA10	4	3	2	-2.83363	2.6818e-07	8.45627e-07	ER_control - lysate_control	NA	NA
Q12505	SKS1	4	3	2	1.23618	2.69662e-07	8.49291e-07	ER_control - lysate_control	NA	NA
Q6Q560	ISD11	4	3	2	-2.95429	2.71587e-07	8.54339e-07	ER_control - lysate_control	mitochondrion	NA
Q08245	ZEO1	4	3	7	-4.77555	2.75424e-07	8.65386e-07	ER_control - lysate_control	plasma membrane	NA
P36112	MIC60	4	3	4	1.33892	2.82653e-07	8.86231e-07	ER_control - lysate_control	mitochondrion	MIM
P47054	NUP192	4	3	4	1.31121	2.82726e-07	8.86231e-07	ER_control - lysate_control	nucleus	NA
Q06137	YLR345W	4	3	3	-1.66352	2.84661e-07	8.91246e-07	ER_control - lysate_control	ambiguous	NA
P40562	MPH1	4	3	5	1.48661	2.88895e-07	9.03354e-07	ER_control - lysate_control	nucleus	NA
P52911	EXG2	4	3	2	1.85941	2.89209e-07	9.03354e-07	ER_control - lysate_control	plasma membrane	NA
Q12504	RKM4	4	3	2	-2.2208	2.9276e-07	9.1337e-07	ER_control - lysate_control	nucleus	NA
Q04602	VBA4	4	3	3	2.31104	2.93233e-07	9.13773e-07	ER_control - lysate_control	vacuole	NA
Q08986	SAM3	4	3	5	2.9076	2.93597e-07	9.13833e-07	ER_control - lysate_control	ambiguous	NA
Q02969	PEX25	4	3	2	2.68023	2.94745e-07	9.16334e-07	ER_control - lysate_control	peroxisome	NA
Q08645	MET7	4	3	3	-1.3361	2.97613e-07	9.24166e-07	ER_control - lysate_control	ambiguous	NA
P42935	ELP2	4	3	3	-4.15102	3.02124e-07	9.37077e-07	ER_control - lysate_control	ambiguous	NA
P39937	PAC2	4	3	3	1.42999	3.04097e-07	9.42097e-07	ER_control - lysate_control	ambiguous	NA
P27637	BUD14	4	3	6	-4.69258	3.07532e-07	9.51627e-07	ER_control - lysate_control	NA	NA
P34226	SKT5	4	3	10	1.35536	3.10375e-07	9.58367e-07	ER_control - lysate_control	plasma membrane	NA
P09880	TRL1	4	3	6	-2.30425	3.10431e-07	9.58367e-07	ER_control - lysate_control	NA	NA
P38795	QNS1	4	3	2	-1.23439	3.15538e-07	9.73002e-07	ER_control - lysate_control	NA	NA
P22204	DBF2	4	3	2	1.55955	3.2164e-07	9.90665e-07	ER_control - lysate_control	ambiguous	NA
P36044	MNN4	4	3	3	2.5087	3.25915e-07	1.00267e-06	ER_control - lysate_control	ambiguous	NA
P32839	BCS1	4	3	2	1.45958	3.27665e-07	1.00689e-06	ER_control - lysate_control	mitochondrion	MIM
P19358	SAM2	4	3	2	-3.54276	3.29003e-07	1.00983e-06	ER_control - lysate_control	NA	NA
P53250	TWF1	4	3	2	-1.42944	3.29389e-07	1.00985e-06	ER_control - lysate_control	ambiguous	NA
P0CX39|P0CX40	RPS8A|RPS8B	4	3	4	1.37582	3.30057e-07	1.01073e-06	ER_control - lysate_control	#N/A	#N/A
Q08144	TLG2	4	3	7	2.89466	3.35643e-07	1.02665e-06	ER_control - lysate_control	ambiguous	NA
P53009	SCY1	4	3	4	1.11847	3.36221e-07	1.02723e-06	ER_control - lysate_control	NA	NA
P16622	HEM15	4	3	2	1.43132	3.37264e-07	1.02924e-06	ER_control - lysate_control	mitochondrion	MIM
P16550	APA1	4	3	2	1.50863	3.41151e-07	1.03971e-06	ER_control - lysate_control	ambiguous	NA
P38198	STU1	4	3	5	1.43867	3.4148e-07	1.03971e-06	ER_control - lysate_control	ambiguous	NA
P36113	HEL1	4	3	4	1.40869	3.43373e-07	1.04428e-06	ER_control - lysate_control	NA	NA
P07702	LYS2	4	3	16	-2.75657	3.45719e-07	1.05021e-06	ER_control - lysate_control	NA	NA
P22082	SNF2	4	3	11	1.2864	3.46962e-07	1.05278e-06	ER_control - lysate_control	nucleus	NA
P0C2H6|P0C2H7	RPL27A|RPL27B	4	3	4	1.96428	3.49342e-07	1.05879e-06	ER_control - lysate_control	#N/A	#N/A
P18496	ATP10	4	3	2	1.45883	3.51156e-07	1.06308e-06	ER_control - lysate_control	mitochondrion	MIM
Q12385	ICT1	4	3	2	1.41701	3.54924e-07	1.07326e-06	ER_control - lysate_control	NA	NA
Q04119	PPN1	4	3	2	2.01816	3.55681e-07	1.07433e-06	ER_control - lysate_control	ambiguous	NA
P13185	KIN1	4	3	13	1.07743	3.61266e-07	1.08996e-06	ER_control - lysate_control	ambiguous	NA
Q12297	TAF3	4	3	2	-1.27994	3.63174e-07	1.09447e-06	ER_control - lysate_control	nucleus	NA
P34241	URB1	4	3	8	1.4813	3.65857e-07	1.10131e-06	ER_control - lysate_control	nucleus	NA
Q08215	PEX15	4	3	3	3.58424	3.67335e-07	1.1045e-06	ER_control - lysate_control	ambiguous	NA
Q04935	COX20	4	3	3	1.93982	3.67819e-07	1.10471e-06	ER_control - lysate_control	mitochondrion	MIM
P16522	CDC23	4	3	2	1.54565	3.69626e-07	1.10888e-06	ER_control - lysate_control	nucleus	NA
P07347	ARD1	4	3	2	-1.55557	3.76203e-07	1.12733e-06	ER_control - lysate_control	ambiguous	NA
P38972	ADE6	4	3	9	-3.22619	3.77845e-07	1.13098e-06	ER_control - lysate_control	ambiguous	NA
P40094	COG3	4	3	5	1.00652	3.79003e-07	1.13317e-06	ER_control - lysate_control	Golgi apparatus	NA
P32477	GSH1	4	3	3	-1.07167	3.79861e-07	1.13446e-06	ER_control - lysate_control	NA	NA
P43556	RGD2	4	3	6	1.19846	3.83822e-07	1.145e-06	ER_control - lysate_control	NA	NA
Q12512	ZPS1	4	3	2	-2.15975	3.85432e-07	1.14851e-06	ER_control - lysate_control	NA	NA
P47076	RPC17	4	3	3	-4.58507	3.88854e-07	1.15741e-06	ER_control - lysate_control	nucleus	NA
P40564	DJP1	4	3	4	2.33073	3.89933e-07	1.15864e-06	ER_control - lysate_control	ambiguous	NA
Q05911	ADE13	4	3	9	-3.92023	3.9014e-07	1.15864e-06	ER_control - lysate_control	NA	NA
P25375	PRD1	4	3	5	-2.57867	3.91301e-07	1.16079e-06	ER_control - lysate_control	ambiguous	NA
P19145	GAP1	4	3	2	4.75432	3.98007e-07	1.17936e-06	ER_control - lysate_control	ambiguous	NA
P31378	NTG1	4	3	2	1.29932	3.99357e-07	1.18204e-06	ER_control - lysate_control	ambiguous	NA
Q02883	FMP30	4	3	2	1.55547	4.00721e-07	1.18476e-06	ER_control - lysate_control	mitochondrion	NA
Q06407	RGA2	4	3	7	1.19728	4.04899e-07	1.19578e-06	ER_control - lysate_control	NA	NA
P12887	UNG1	4	3	4	-1.77381	4.06307e-07	1.19861e-06	ER_control - lysate_control	ambiguous	NA
Q12152	YPL150W	4	3	6	1.32416	4.07002e-07	1.19932e-06	ER_control - lysate_control	NA	NA
P38166	SFT2	4	3	2	2.64861	4.07534e-07	1.19956e-06	ER_control - lysate_control	Golgi apparatus	NA
P46959	GCD14	4	3	4	-2.55053	4.08782e-07	1.2019e-06	ER_control - lysate_control	nucleus	NA
P41318	LST8	4	3	5	1.56312	4.14839e-07	1.21836e-06	ER_control - lysate_control	ambiguous	NA
P38995	CCC2	4	3	2	2.77461	4.27129e-07	1.25273e-06	ER_control - lysate_control	Golgi apparatus	NA
P02381	VAR1	4	3	2	1.71159	4.27485e-07	1.25273e-06	ER_control - lysate_control	mitochondrion	NA
Q12050	ELG1	4	3	3	1.64406	4.37484e-07	1.28016e-06	ER_control - lysate_control	nucleus	NA
P52918	MSN5	4	3	2	-1.26999	4.38238e-07	1.28016e-06	ER_control - lysate_control	NA	NA
P33413	DUR3	4	3	2	3.54784	4.38292e-07	1.28016e-06	ER_control - lysate_control	ambiguous	NA
Q03529	SCS7	4	3	2	6.23331	4.40556e-07	1.28536e-06	ER_control - lysate_control	ER	ER membrane
Q08208	NOP12	4	3	2	-2.16828	4.42333e-07	1.28819e-06	ER_control - lysate_control	nucleus	NA
P38989	SMC2	4	3	5	1.15002	4.42496e-07	1.28819e-06	ER_control - lysate_control	ambiguous	NA
Q06053	DUS3	4	3	5	-1.57776	4.43263e-07	1.289e-06	ER_control - lysate_control	ambiguous	NA
P25574	EMC1	4	3	11	5.00003	4.43746e-07	1.289e-06	ER_control - lysate_control	ER	ER membrane
P53438	SOK2	4	3	6	-1.00362	4.47542e-07	1.29861e-06	ER_control - lysate_control	nucleus	NA
P25040	TSR4	4	3	3	-2.18841	4.49348e-07	1.30242e-06	ER_control - lysate_control	ambiguous	NA
P36027	MID2	4	3	2	1.73387	4.50888e-07	1.30546e-06	ER_control - lysate_control	plasma membrane	NA
P24583	PKC1	4	3	13	1.2757	4.53886e-07	1.31271e-06	ER_control - lysate_control	NA	NA
Q12502	LDB19	4	3	8	-1.73242	4.58099e-07	1.32222e-06	ER_control - lysate_control	ambiguous	NA
P39547	UIP3	4	3	2	3.83226	4.58169e-07	1.32222e-06	ER_control - lysate_control	ambiguous	NA
P10659	SAM1	4	3	3	-2.63966	4.6546e-07	1.3418e-06	ER_control - lysate_control	NA	NA
P38737	ECM29	4	3	13	1.072	4.77484e-07	1.37497e-06	ER_control - lysate_control	ambiguous	NA
Q01919	KIN4	4	3	6	1.51595	4.7902e-07	1.3779e-06	ER_control - lysate_control	NA	NA
P39105	PLB1	4	3	2	1.39017	4.79908e-07	1.37896e-06	ER_control - lysate_control	plasma membrane	NA
P53235	YGR054W	4	3	2	-2.03771	4.80815e-07	1.38007e-06	ER_control - lysate_control	NA	NA
P39538	UBP12	4	3	3	-1.16642	4.83368e-07	1.3859e-06	ER_control - lysate_control	NA	NA
Q03048	COF1	4	3	2	-3.50339	4.84232e-07	1.38688e-06	ER_control - lysate_control	ambiguous	NA
P32793	YSC84	4	3	2	-1.17396	4.87521e-07	1.39479e-06	ER_control - lysate_control	ambiguous	NA
P32528	DUR1,2	4	3	9	-1.23852	4.88655e-07	1.39653e-06	ER_control - lysate_control	NA	NA
P46655	GUS1	4	3	9	-2.48133	4.9479e-07	1.41255e-06	ER_control - lysate_control	ambiguous	NA
P46995	SET2	4	3	4	-1.348	4.96824e-07	1.41683e-06	ER_control - lysate_control	nucleus	NA
Q06337	EAF1	4	3	2	1.31581	4.98296e-07	1.4195e-06	ER_control - lysate_control	nucleus	NA
P25655	CDC39	4	3	12	1.87372	5.06018e-07	1.43897e-06	ER_control - lysate_control	ambiguous	NA
P53139	YGL108C	4	3	2	1.759	5.06214e-07	1.43897e-06	ER_control - lysate_control	plasma membrane	NA
P43545|P53824	SNZ3|SNZ2	4	3	3	-1.9901	5.11101e-07	1.45131e-06	ER_control - lysate_control	#N/A	#N/A
P25303	SCJ1	4	3	3	1.6032	5.12776e-07	1.45451e-06	ER_control - lysate_control	ER	ER lumen
P53119	HUL5	4	3	4	1.14963	5.18711e-07	1.46886e-06	ER_control - lysate_control	ambiguous	NA
P40052	YER079W	4	3	3	-2.48568	5.18941e-07	1.46886e-06	ER_control - lysate_control	NA	NA
P36169	SKG1	4	3	2	3.22569	5.21796e-07	1.47537e-06	ER_control - lysate_control	ambiguous	NA
Q06668	OMS1	4	3	5	1.67029	5.23208e-07	1.47779e-06	ER_control - lysate_control	mitochondrion	MIM
P46948	SKI6	4	3	2	-1.44455	5.24444e-07	1.47813e-06	ER_control - lysate_control	ambiguous	NA
Q04336	YMR196W	4	3	7	-1.88938	5.24505e-07	1.47813e-06	ER_control - lysate_control	NA	NA
P14540	FBA1	4	3	7	-4.29918	5.25e-07	1.47813e-06	ER_control - lysate_control	NA	NA
Q07953	SDO1	4	3	2	-1.33107	5.26022e-07	1.47944e-06	ER_control - lysate_control	ambiguous	NA
P41818	GLC8	4	3	4	-3.95432	5.27901e-07	1.48315e-06	ER_control - lysate_control	NA	NA
Q12154	GET3	4	3	3	2.222	5.35934e-07	1.50394e-06	ER_control - lysate_control	ambiguous	NA
P00890	CIT1	4	3	5	-2.78935	5.36432e-07	1.50394e-06	ER_control - lysate_control	mitochondrion	NA
P49956	CTF18	4	3	4	1.43071	5.39585e-07	1.5098e-06	ER_control - lysate_control	nucleus	NA
P25346	GIT1	4	3	2	2.87006	5.3966e-07	1.5098e-06	ER_control - lysate_control	plasma membrane	NA
P53148	SPC105	4	3	3	1.04398	5.50779e-07	1.53928e-06	ER_control - lysate_control	ambiguous	NA
Q05812	MSC3	4	3	7	3.6109	5.51475e-07	1.53958e-06	ER_control - lysate_control	plasma membrane	NA
P53881	MRPL22	4	3	4	1.28075	5.52044e-07	1.53958e-06	ER_control - lysate_control	mitochondrion	NA
P53044	UFD1	4	3	3	-1.95936	5.53101e-07	1.54091e-06	ER_control - lysate_control	NA	NA
P32829	MRE11	4	3	2	-1.30017	5.54701e-07	1.54374e-06	ER_control - lysate_control	nucleus	NA
P46974	RSF2	4	3	2	1.05468	5.55544e-07	1.54447e-06	ER_control - lysate_control	nucleus	NA
Q02775	SLU7	4	3	4	-2.20084	5.63184e-07	1.56407e-06	ER_control - lysate_control	nucleus	NA
P40050	MRX1	4	3	3	1.48593	5.70004e-07	1.58136e-06	ER_control - lysate_control	mitochondrion	NA
Q08023	FMP25	4	3	2	1.97725	5.7309e-07	1.58826e-06	ER_control - lysate_control	mitochondrion	NA
P40151	MGS1	4	3	5	1.15336	5.77292e-07	1.59824e-06	ER_control - lysate_control	nucleus	NA
P53946	ARP5	4	3	5	-1.55361	5.80964e-07	1.60673e-06	ER_control - lysate_control	nucleus	NA
Q12207	NCE102	4	3	2	2.15381	5.82512e-07	1.60933e-06	ER_control - lysate_control	plasma membrane	NA
P37303	GLY1	4	3	4	-2.25997	5.86482e-07	1.61862e-06	ER_control - lysate_control	NA	NA
P32476	ERG1	4	3	8	3.70552	5.91024e-07	1.62946e-06	ER_control - lysate_control	ambiguous	NA
Q08924	RTT10	4	3	4	-1.00949	5.959e-07	1.6412e-06	ER_control - lysate_control	ambiguous	NA
P15274	AMD1	4	3	3	-1.16134	6.01065e-07	1.65371e-06	ER_control - lysate_control	NA	NA
Q06493	YLH47	4	3	4	1.34326	6.03978e-07	1.66e-06	ER_control - lysate_control	mitochondrion	MIM
P32469	DPH5	4	3	6	-4.17952	6.05246e-07	1.66177e-06	ER_control - lysate_control	ambiguous	NA
P46947	BUD13	4	3	2	-2.83587	6.06763e-07	1.66421e-06	ER_control - lysate_control	ambiguous	NA
P38523	MGE1	4	3	5	-4.22395	6.15584e-07	1.68572e-06	ER_control - lysate_control	mitochondrion	NA
P47160	ENT3	4	3	5	-2.29219	6.15874e-07	1.68572e-06	ER_control - lysate_control	ambiguous	NA
P14242	PMS1	4	3	2	1.27016	6.1757e-07	1.68862e-06	ER_control - lysate_control	nucleus	NA
Q07451	YET3	4	3	5	5.0702	6.22047e-07	1.69911e-06	ER_control - lysate_control	ER	ER membrane
P80210	ADE12	4	3	4	-3.25032	6.2612e-07	1.7074e-06	ER_control - lysate_control	ambiguous	NA
P33322	CBF5	4	3	7	1.12496	6.26367e-07	1.7074e-06	ER_control - lysate_control	ambiguous	NA
P43569	CAF16	4	3	2	-2.45077	6.27138e-07	1.70775e-06	ER_control - lysate_control	ambiguous	NA
P32353	ERG3	4	3	6	4.61562	6.32032e-07	1.71931e-06	ER_control - lysate_control	ER	ER membrane
Q12527	ATG11	4	3	4	1.37355	6.33594e-07	1.72179e-06	ER_control - lysate_control	ambiguous	NA
Q05900	YHC1	4	3	2	1.68656	6.34711e-07	1.72306e-06	ER_control - lysate_control	nucleus	NA
P40416	ATM1	4	3	2	1.46815	6.42866e-07	1.74342e-06	ER_control - lysate_control	mitochondrion	MIM
P32643	TMT1	4	3	3	-2.37587	6.59507e-07	1.78673e-06	ER_control - lysate_control	ambiguous	NA
Q12515	PAR32	4	3	2	-1.59766	6.69049e-07	1.81073e-06	ER_control - lysate_control	ambiguous	NA
P40019	CHZ1	4	3	5	-6.58247	6.93423e-07	1.87478e-06	ER_control - lysate_control	nucleus	NA
P53629	ARE2	4	3	3	4.33697	6.96284e-07	1.8806e-06	ER_control - lysate_control	ER	ER membrane
P22141	PRE1	4	3	2	-2.75997	6.98713e-07	1.88525e-06	ER_control - lysate_control	ambiguous	NA
Q01590	SED5	4	3	3	2.56905	7.00381e-07	1.88683e-06	ER_control - lysate_control	ambiguous	NA
P38087	YMC2	4	3	3	1.45085	7.00721e-07	1.88683e-06	ER_control - lysate_control	mitochondrion	MIM
P15442	GCN2	4	3	10	1.36624	7.03275e-07	1.89179e-06	ER_control - lysate_control	ambiguous	NA
P34756	FAB1	4	3	8	1.06364	7.07104e-07	1.90016e-06	ER_control - lysate_control	ambiguous	NA
P47171	HIR3	4	3	6	1.10155	7.09246e-07	1.90399e-06	ER_control - lysate_control	nucleus	NA
P09620	KEX1	4	3	8	2.09204	7.145e-07	1.91616e-06	ER_control - lysate_control	Golgi apparatus	NA
P80667	PEX13	4	3	4	3.09414	7.24681e-07	1.9415e-06	ER_control - lysate_control	peroxisome	NA
P38262	SIF2	4	3	3	-2.35472	7.30017e-07	1.95383e-06	ER_control - lysate_control	nucleus	NA
P32349	RPC82	4	3	5	-1.72278	7.32815e-07	1.9575e-06	ER_control - lysate_control	ambiguous	NA
P39102	XDJ1	4	3	4	1.67387	7.32866e-07	1.9575e-06	ER_control - lysate_control	mitochondrion	MOM
P40494	PRK1	4	3	6	1.31001	7.34491e-07	1.95987e-06	ER_control - lysate_control	ambiguous	NA
P51601	FOL2	4	3	5	-1.72749	7.44481e-07	1.98453e-06	ER_control - lysate_control	NA	NA
P47120	LIA1	4	3	5	-2.96226	7.49498e-07	1.99591e-06	ER_control - lysate_control	ambiguous	NA
Q12265	PRS5	4	3	6	-1.07156	7.51493e-07	1.99921e-06	ER_control - lysate_control	ambiguous	NA
P40345	LRO1	4	3	4	4.7855	7.56248e-07	2.00985e-06	ER_control - lysate_control	ambiguous	NA
P40507	AIR1	4	3	3	1.4396	7.681e-07	2.03755e-06	ER_control - lysate_control	ambiguous	NA
P37291	SHM2	4	3	7	-3.51908	7.68204e-07	2.03755e-06	ER_control - lysate_control	ambiguous	NA
P38429	SAP30	4	3	2	-1.4631	7.74098e-07	2.05113e-06	ER_control - lysate_control	nucleus	NA
P12695	LAT1	4	3	3	-2.43944	7.80238e-07	2.06534e-06	ER_control - lysate_control	mitochondrion	NA
P39010	AKR1	4	3	2	3.93394	7.83074e-07	2.07078e-06	ER_control - lysate_control	ambiguous	NA
Q06338	BCP1	4	3	4	-1.04015	7.84534e-07	2.07257e-06	ER_control - lysate_control	ambiguous	NA
P47170	IML1	4	3	8	1.34877	7.89341e-07	2.0832e-06	ER_control - lysate_control	vacuole	NA
P32330	DGR2	4	3	3	1.7217	7.94933e-07	2.09588e-06	ER_control - lysate_control	NA	NA
P42826	XKS1	4	3	3	-1.41395	7.96612e-07	2.09813e-06	ER_control - lysate_control	ambiguous	NA
Q12315	GLE1	4	3	3	1.059	7.97368e-07	2.09813e-06	ER_control - lysate_control	nucleus	NA
P32564	SCM4	4	3	2	1.84597	8.02642e-07	2.10992e-06	ER_control - lysate_control	ambiguous	NA
P32563	VPH1	4	3	8	2.43609	8.03692e-07	2.11059e-06	ER_control - lysate_control	vacuole	NA
P38332	RRT2	4	3	2	-1.91664	8.05586e-07	2.11347e-06	ER_control - lysate_control	ambiguous	NA
O13585	YPR089W	4	3	3	1.33554	8.08407e-07	2.11878e-06	ER_control - lysate_control	Golgi apparatus	NA
P23644	TOM40	4	3	3	1.52754	8.13414e-07	2.1298e-06	ER_control - lysate_control	mitochondrion	MOM
P46949	FYV8	4	3	6	-3.0286	8.16123e-07	2.13478e-06	ER_control - lysate_control	NA	NA
P38903	RTS1	4	3	2	1.11563	8.17456e-07	2.13617e-06	ER_control - lysate_control	ambiguous	NA
Q06631	BFR2	4	3	7	-1.55426	8.23121e-07	2.14886e-06	ER_control - lysate_control	nucleus	NA
P35191	MDJ1	4	3	2	1.40079	8.44561e-07	2.20266e-06	ER_control - lysate_control	mitochondrion	NA
P38863	SPC97	4	3	5	1.13912	8.5265e-07	2.22158e-06	ER_control - lysate_control	ambiguous	NA
P25333	SAT4	4	3	2	1.11438	8.58784e-07	2.23536e-06	ER_control - lysate_control	NA	NA
Q06506	RRP9	4	3	4	-2.67298	8.62045e-07	2.24165e-06	ER_control - lysate_control	nucleus	NA
P25454	RAD51	4	3	3	-0.975716	8.65015e-07	2.24718e-06	ER_control - lysate_control	nucleus	NA
P19880	YAP1	4	3	2	-2.72219	8.68151e-07	2.25312e-06	ER_control - lysate_control	ambiguous	NA
P41814	GCD10	4	3	2	-1.4534	8.80638e-07	2.28329e-06	ER_control - lysate_control	nucleus	NA
P22213	SLY1	4	3	8	1.08666	8.8306e-07	2.28734e-06	ER_control - lysate_control	ambiguous	NA
P38888	MNL1	4	3	2	1.75379	8.89937e-07	2.30291e-06	ER_control - lysate_control	ER	ER lumen
P32178	ARO7	4	3	3	-3.48221	8.91548e-07	2.30483e-06	ER_control - lysate_control	ambiguous	NA
P40086	COX15	4	3	3	1.52541	8.95467e-07	2.31271e-06	ER_control - lysate_control	mitochondrion	MIM
P35176	CPR5	4	3	4	-1.66411	8.99941e-07	2.32201e-06	ER_control - lysate_control	ER	ER lumen
P15454	GUK1	4	3	3	-6.57614	9.09882e-07	2.34537e-06	ER_control - lysate_control	NA	NA
P32639	BRR2	4	3	10	1.11868	9.42398e-07	2.42684e-06	ER_control - lysate_control	nucleus	NA
Q04338	VTI1	4	3	3	2.5728	9.53742e-07	2.45133e-06	ER_control - lysate_control	ambiguous	NA
P33892	GCN1	4	3	20	1.31213	9.53757e-07	2.45133e-06	ER_control - lysate_control	ambiguous	NA
P11792	SCH9	4	3	5	0.853388	9.58528e-07	2.46121e-06	ER_control - lysate_control	NA	NA
P43613	ERJ5	4	3	2	5.64325	9.69923e-07	2.48806e-06	ER_control - lysate_control	ER	ER membrane
P47072	YJL016W	4	3	4	0.996417	9.73683e-07	2.4953e-06	ER_control - lysate_control	ambiguous	NA
P32266	MGM1	4	3	4	0.804686	9.8785e-07	2.52916e-06	ER_control - lysate_control	ambiguous	NA
P25294	SIS1	4	3	3	-1.70703	1.00194e-06	2.56144e-06	ER_control - lysate_control	ambiguous	NA
P33311	MDL2	4	3	3	1.44372	1.00239e-06	2.56144e-06	ER_control - lysate_control	mitochondrion	MIM
Q05931	SSQ1	4	3	5	-1.3242	1.0085e-06	2.57354e-06	ER_control - lysate_control	mitochondrion	NA
P53313	SDA1	4	3	6	1.44401	1.00932e-06	2.57354e-06	ER_control - lysate_control	nucleus	NA
P51402	RPL37B	4	3	3	0.9919	1.01003e-06	2.57354e-06	ER_control - lysate_control	ambiguous	NA
P20438	CLN2	4	3	3	1.12282	1.0162e-06	2.58678e-06	ER_control - lysate_control	NA	NA
Q12236	PKH2	4	3	2	1.43883	1.01776e-06	2.58826e-06	ER_control - lysate_control	ambiguous	NA
P32521	PAN1	4	3	5	-1.44223	1.0275e-06	2.61053e-06	ER_control - lysate_control	ambiguous	NA
Q08282	PPM2	4	3	2	-1.87434	1.03633e-06	2.62666e-06	ER_control - lysate_control	ambiguous	NA
P37254	ABZ1	4	3	2	-2.33587	1.0364e-06	2.62666e-06	ER_control - lysate_control	ambiguous	NA
Q06708	VAC14	4	3	6	1.68582	1.03681e-06	2.62666e-06	ER_control - lysate_control	vacuole	NA
P38798	NMD2	4	3	10	1.07753	1.06376e-06	2.69235e-06	ER_control - lysate_control	ambiguous	NA
P47104	RAV1	4	3	4	1.09787	1.07048e-06	2.70679e-06	ER_control - lysate_control	ambiguous	NA
Q03214	ECM5	4	3	3	1.9146	1.07271e-06	2.70984e-06	ER_control - lysate_control	nucleus	NA
P53853	VPS75	4	3	2	-5.7754	1.07722e-06	2.71864e-06	ER_control - lysate_control	nucleus	NA
P33401	PGM1	4	3	3	-1.41955	1.07858e-06	2.7195e-06	ER_control - lysate_control	ambiguous	NA
P35734	ASK1	4	3	2	-2.47281	1.08138e-06	2.72398e-06	ER_control - lysate_control	ambiguous	NA
P39683	NPT1	4	3	3	-3.75412	1.08391e-06	2.72651e-06	ER_control - lysate_control	ambiguous	NA
P53295	RBG2	4	3	3	-0.918851	1.08444e-06	2.72651e-06	ER_control - lysate_control	ambiguous	NA
Q03652	DML1	4	3	2	-1.01704	1.10826e-06	2.78375e-06	ER_control - lysate_control	ambiguous	NA
P22203	VMA4	4	3	7	-3.40808	1.11423e-06	2.7961e-06	ER_control - lysate_control	vacuole	NA
P38934	BFR1	4	3	12	-4.74157	1.12443e-06	2.81903e-06	ER_control - lysate_control	NA	NA
P48415	SEC16	4	3	14	1.07053	1.1369e-06	2.84539e-06	ER_control - lysate_control	ER	ER peripheral
Q12494	KCS1	4	3	8	-1.00409	1.13801e-06	2.84539e-06	ER_control - lysate_control	ambiguous	NA
P06169	PDC1	4	3	9	-5.0743	1.13816e-06	2.84539e-06	ER_control - lysate_control	ambiguous	NA
P46971	PMT4	4	3	5	4.61778	1.14917e-06	2.87022e-06	ER_control - lysate_control	ER	ER membrane
P49017	COQ5	4	3	4	-1.59032	1.15025e-06	2.87023e-06	ER_control - lysate_control	mitochondrion	MIM
P29478	SEC65	4	3	3	-2.5312	1.15717e-06	2.88478e-06	ER_control - lysate_control	ambiguous	NA
P53120	YGL140C	4	3	5	4.44563	1.16268e-06	2.8958e-06	ER_control - lysate_control	ambiguous	NA
Q12055	FAP7	4	3	2	-0.919289	1.16482e-06	2.8984e-06	ER_control - lysate_control	ambiguous	NA
Q04603	DPB4	4	3	2	-1.64693	1.17765e-06	2.92501e-06	ER_control - lysate_control	nucleus	NA
P32458	CDC11	4	3	7	-1.67943	1.17772e-06	2.92501e-06	ER_control - lysate_control	ambiguous	NA
P32916	SRP101	4	3	6	1.05051	1.19492e-06	2.96497e-06	ER_control - lysate_control	ER	ER peripheral
Q03322	TLG1	4	3	2	2.60732	1.1975e-06	2.96859e-06	ER_control - lysate_control	ambiguous	NA
Q03213	HOT1	4	3	3	-1.33847	1.19971e-06	2.9713e-06	ER_control - lysate_control	nucleus	NA
P32795	YME1	4	3	5	1.50105	1.20203e-06	2.97426e-06	ER_control - lysate_control	mitochondrion	MIM
Q12196	RIO1	4	3	6	0.969459	1.20567e-06	2.98032e-06	ER_control - lysate_control	ambiguous	NA
P47044	YJL055W	4	3	3	-3.90777	1.20672e-06	2.98032e-06	ER_control - lysate_control	NA	NA
Q07843	IRC19	4	3	2	1.32372	1.21347e-06	2.9942e-06	ER_control - lysate_control	NA	NA
P32623	UTR2	4	3	2	1.41124	1.2264e-06	3.0233e-06	ER_control - lysate_control	extracellular region	NA
O13297	CET1	4	3	3	-0.961227	1.23068e-06	3.03104e-06	ER_control - lysate_control	nucleus	NA
P18759	SEC18	4	3	6	1.12157	1.23743e-06	3.04483e-06	ER_control - lysate_control	ambiguous	NA
P33734	HIS7	4	3	4	-6.17682	1.24314e-06	3.05605e-06	ER_control - lysate_control	NA	NA
P38080	AKL1	4	3	15	0.995769	1.24983e-06	3.06966e-06	ER_control - lysate_control	NA	NA
Q01649	CIK1	4	3	2	0.843651	1.25528e-06	3.08018e-06	ER_control - lysate_control	ambiguous	NA
P17695	GRX2	4	3	2	1.68707	1.25655e-06	3.08047e-06	ER_control - lysate_control	ambiguous	NA
Q12118	SGT2	4	3	6	-4.61682	1.26251e-06	3.09221e-06	ER_control - lysate_control	ambiguous	NA
P23201	SPA2	4	3	12	0.928681	1.26733e-06	3.10117e-06	ER_control - lysate_control	ambiguous	NA
P40535	CST6	4	3	4	-1.47898	1.2705e-06	3.10605e-06	ER_control - lysate_control	nucleus	NA
Q04500	UTP14	4	3	8	-1.35404	1.2767e-06	3.11835e-06	ER_control - lysate_control	nucleus	NA
P0CX41|P0CX42	RPL23A|RPL23B	4	3	2	1.36849	1.29076e-06	3.14978e-06	ER_control - lysate_control	#N/A	#N/A
Q12513	TMA17	4	3	4	-4.5423	1.29771e-06	3.16384e-06	ER_control - lysate_control	ambiguous	NA
Q08236	AVO1	4	3	6	0.943331	1.30019e-06	3.16623e-06	ER_control - lysate_control	ambiguous	NA
P38835	YHR131C	4	3	2	-1.58221	1.30174e-06	3.16623e-06	ER_control - lysate_control	ambiguous	NA
P38712	RRP3	4	3	3	1.04654	1.30227e-06	3.16623e-06	ER_control - lysate_control	nucleus	NA
P32608	RTG2	4	3	3	-1.28905	1.3055e-06	3.17118e-06	ER_control - lysate_control	NA	NA
P38691	KSP1	4	3	4	0.924001	1.34661e-06	3.26806e-06	ER_control - lysate_control	nucleus	NA
Q12109	WRS1	4	3	6	-3.35722	1.35114e-06	3.27604e-06	ER_control - lysate_control	ambiguous	NA
P53104	ATG1	4	3	2	1.13126	1.3556e-06	3.28387e-06	ER_control - lysate_control	ambiguous	NA
Q12511	PTC5	4	3	4	-1.14592	1.3579e-06	3.28643e-06	ER_control - lysate_control	mitochondrion	NA
P34244	HSL1	4	3	6	1.20289	1.36277e-06	3.29523e-06	ER_control - lysate_control	ambiguous	NA
P54867	SLG1	4	3	2	2.54806	1.37104e-06	3.31219e-06	ER_control - lysate_control	plasma membrane	NA
Q06494	YPR127W	4	3	5	-2.57431	1.39224e-06	3.36035e-06	ER_control - lysate_control	ambiguous	NA
P26637	CDC60	4	3	8	-3.13174	1.39594e-06	3.36622e-06	ER_control - lysate_control	ambiguous	NA
Q08961	RKM1	4	3	2	-1.65612	1.40025e-06	3.37355e-06	ER_control - lysate_control	ambiguous	NA
Q02648	TRM44	4	3	4	-1.77961	1.411e-06	3.39637e-06	ER_control - lysate_control	ambiguous	NA
P38804	RTC3	4	3	2	-6.36121	1.62061e-05	2.93301e-05	ER_control - lysate_control	ambiguous	NA
P39073	SSN3	4	3	2	1.19037	1.43979e-06	3.46253e-06	ER_control - lysate_control	nucleus	NA
P38340	TAE1	4	3	2	-2.52631	1.44312e-06	3.4674e-06	ER_control - lysate_control	ambiguous	NA
P38827	SET1	4	3	7	1.21868	1.4654e-06	3.51775e-06	ER_control - lysate_control	nucleus	NA
P32457	CDC3	4	3	3	-0.863445	1.48312e-06	3.55708e-06	ER_control - lysate_control	ambiguous	NA
P24276	SSD1	4	3	10	-1.48586	1.48989e-06	3.57008e-06	ER_control - lysate_control	NA	NA
P40478	POR2	4	3	2	1.65469	1.49549e-06	3.58028e-06	ER_control - lysate_control	mitochondrion	MOM
P38820	UBA4	4	3	5	0.882614	1.49881e-06	3.58301e-06	ER_control - lysate_control	ambiguous	NA
P40215	NDE1	4	3	7	1.45589	1.49982e-06	3.58301e-06	ER_control - lysate_control	mitochondrion	NA
P32843	YME2	4	3	5	1.47996	1.50068e-06	3.58301e-06	ER_control - lysate_control	mitochondrion	MIM
P48412	UPF3	4	3	2	1.70863	1.50489e-06	3.58983e-06	ER_control - lysate_control	nucleus	NA
P38235	YBR053C	4	3	5	-6.2774	1.50893e-06	3.59625e-06	ER_control - lysate_control	NA	NA
Q06523	YPR148C	4	3	4	-2.00258	1.52581e-06	3.63321e-06	ER_control - lysate_control	ambiguous	NA
P47169	MET5	4	3	7	-1.85576	1.5442e-06	3.6737e-06	ER_control - lysate_control	ambiguous	NA
P25369	LSB5	4	3	3	-1.66572	1.55088e-06	3.68628e-06	ER_control - lysate_control	ambiguous	NA
Q12000	TMA46	4	3	4	-2.51195	1.55822e-06	3.70043e-06	ER_control - lysate_control	ambiguous	NA
P33754	SEC66	4	3	2	3.81322	1.56353e-06	3.70971e-06	ER_control - lysate_control	ER	ER membrane
P32656	GCG1	4	3	2	-1.21737	1.56726e-06	3.71204e-06	ER_control - lysate_control	ambiguous	NA
P0CX37|P0CX38	RPS6A|RPS6B	4	3	13	0.993242	1.5673e-06	3.71204e-06	ER_control - lysate_control	#N/A	#N/A
P37296	STV1	4	3	7	2.83474	1.57008e-06	3.71529e-06	ER_control - lysate_control	ambiguous	NA
P40098	FMP10	4	3	2	1.89432	1.57905e-06	3.7332e-06	ER_control - lysate_control	mitochondrion	NA
P40517	YRB2	4	3	5	-0.947991	1.586e-06	3.74629e-06	ER_control - lysate_control	nucleus	NA
P36168	ESL2	4	3	3	1.17503	1.60173e-06	3.77895e-06	ER_control - lysate_control	ambiguous	NA
P32074	SEC21	4	3	10	0.918565	1.60267e-06	3.77895e-06	ER_control - lysate_control	ambiguous	NA
Q12482	AGC1	4	3	3	1.24024	1.61615e-06	3.80734e-06	ER_control - lysate_control	mitochondrion	MIM
P38243	YBR071W	4	3	2	-1.31021	1.62024e-06	3.8136e-06	ER_control - lysate_control	NA	NA
P33333	SLC1	4	3	2	4.81957	1.6223e-06	3.81507e-06	ER_control - lysate_control	lipid droplet	NA
P32368	SAC1	4	3	8	4.71978	1.6409e-06	3.85538e-06	ER_control - lysate_control	ambiguous	NA
Q08287	NOP8	4	3	5	1.06725	1.64778e-06	3.86813e-06	ER_control - lysate_control	nucleus	NA
Q12163	NBP2	4	3	3	-2.99636	1.68725e-06	3.95728e-06	ER_control - lysate_control	ambiguous	NA
P47165	XPT1	4	3	2	-2.3231	1.69794e-06	3.97884e-06	ER_control - lysate_control	ambiguous	NA
P28743	KIP2	4	3	2	1.08414	1.70442e-06	3.9905e-06	ER_control - lysate_control	ambiguous	NA
P07866	LTE1	4	3	3	1.16959	1.70849e-06	3.99651e-06	ER_control - lysate_control	ambiguous	NA
P47150	RSM7	4	3	2	-0.884245	1.71917e-06	4.01794e-06	ER_control - lysate_control	mitochondrion	NA
P31384	CCR4	4	3	4	1.13149	1.72636e-06	4.03121e-06	ER_control - lysate_control	ambiguous	NA
P06787	CMD1	4	3	3	-2.2401	1.73779e-06	4.05434e-06	ER_control - lysate_control	ambiguous	NA
Q03218	MMT1	4	3	2	1.39885	1.75274e-06	4.08563e-06	ER_control - lysate_control	mitochondrion	NA
P38428	CUE1	4	3	3	4.36828	1.77523e-06	4.13441e-06	ER_control - lysate_control	ER	ER membrane
Q12071	VPS54	4	3	6	0.878229	1.78661e-06	4.15727e-06	ER_control - lysate_control	ambiguous	NA
P12612	TCP1	4	3	6	0.84492	1.78994e-06	4.16138e-06	ER_control - lysate_control	ambiguous	NA
P39109	YCF1	4	3	13	2.99482	1.84091e-06	4.27614e-06	ER_control - lysate_control	vacuole	NA
P40361	YJL070C	4	3	5	-2.01152	1.84996e-06	4.29339e-06	ER_control - lysate_control	NA	NA
P47912	FAA4	4	3	3	0.805698	1.85383e-06	4.29862e-06	ER_control - lysate_control	lipid droplet	NA
P15624	FRS1	4	3	5	-3.08126	1.86752e-06	4.32657e-06	ER_control - lysate_control	ambiguous	NA
P33296	UBC6	4	3	2	2.8648	1.86952e-06	4.32744e-06	ER_control - lysate_control	ER	ER membrane
P53115	INO80	4	3	9	1.07398	1.87308e-06	4.33192e-06	ER_control - lysate_control	nucleus	NA
P06700	SIR2	4	3	2	1.30717	1.90558e-06	4.40324e-06	ER_control - lysate_control	nucleus	NA
P22855	AMS1	4	3	7	0.925131	1.90933e-06	4.40806e-06	ER_control - lysate_control	vacuole	NA
P40088	FTR1	4	3	3	1.99363	1.91749e-06	4.42307e-06	ER_control - lysate_control	ambiguous	NA
P20459	SUI2	4	3	3	-2.25289	1.95308e-06	4.50124e-06	ER_control - lysate_control	NA	NA
Q08726	GPN2	4	3	2	-1.76244	2.01148e-06	4.63182e-06	ER_control - lysate_control	ambiguous	NA
P12868	PEP5	4	3	4	1.1053	2.01607e-06	4.63665e-06	ER_control - lysate_control	vacuole	NA
P08456	CHO1	4	3	2	3.74465	2.0186e-06	4.63665e-06	ER_control - lysate_control	ambiguous	NA
Q12032	AIM41	4	3	3	-4.08614	2.01947e-06	4.63665e-06	ER_control - lysate_control	mitochondrion	NA
Q07589	YDL144C	4	3	4	-1.09214	2.02057e-06	4.63665e-06	ER_control - lysate_control	ambiguous	NA
Q99287	SEY1	4	3	6	5.23674	2.02885e-06	4.65164e-06	ER_control - lysate_control	ER	ER membrane
P53012	SCS3	4	3	3	5.5324	2.03368e-06	4.65869e-06	ER_control - lysate_control	ER	ER membrane
P31377	SYN8	4	3	2	2.4299	2.03946e-06	4.66791e-06	ER_control - lysate_control	ambiguous	NA
P40693	RLP7	4	3	2	-0.924128	2.04247e-06	4.67077e-06	ER_control - lysate_control	nucleus	NA
Q04377	LCD1	4	3	2	1.11739	2.05811e-06	4.69911e-06	ER_control - lysate_control	ambiguous	NA
P47154	STE24	4	3	3	4.0716	2.0584e-06	4.69911e-06	ER_control - lysate_control	ER	ER membrane
P34110	VPS35	4	3	3	1.13113	2.06558e-06	4.71144e-06	ER_control - lysate_control	ambiguous	NA
P35718	RPC25	4	3	2	-0.858652	2.0682e-06	4.71337e-06	ER_control - lysate_control	nucleus	NA
P32900	SKG6	4	3	4	1.94182	2.0762e-06	4.72753e-06	ER_control - lysate_control	ambiguous	NA
P40032	TPA1	4	3	4	-1.92407	2.12251e-06	4.82884e-06	ER_control - lysate_control	nucleus	NA
P38149	DUG2	4	3	3	-1.44837	2.12785e-06	4.83686e-06	ER_control - lysate_control	ambiguous	NA
P38858	SOL3	4	3	2	-2.79359	2.13075e-06	4.83929e-06	ER_control - lysate_control	ambiguous	NA
P39986	SPF1	4	3	15	5.28796	2.13858e-06	4.8501e-06	ER_control - lysate_control	ER	ER membrane
P23595	PPH22	4	3	3	-1.91196	2.13916e-06	4.8501e-06	ER_control - lysate_control	NA	NA
P39715	ECM1	4	3	4	-4.06075	2.15409e-06	4.87979e-06	ER_control - lysate_control	ambiguous	NA
Q06706	IKI3	4	3	6	-1.24341	2.1731e-06	4.91866e-06	ER_control - lysate_control	ambiguous	NA
P32895	PRS1	4	3	2	-1.23861	2.1799e-06	4.92984e-06	ER_control - lysate_control	ambiguous	NA
P12683	HMG1	4	3	6	4.16617	2.18873e-06	4.9456e-06	ER_control - lysate_control	ambiguous	NA
P28789	HEM3	4	3	2	-3.22146	2.21347e-06	4.99725e-06	ER_control - lysate_control	NA	NA
Q03280	TOM1	4	3	14	-0.78694	2.21603e-06	4.99877e-06	ER_control - lysate_control	nucleus	NA
P41812	POP1	4	3	4	1.43428	2.251e-06	5.07336e-06	ER_control - lysate_control	ambiguous	NA
P37898	AAP1	4	3	3	-2.54386	2.26026e-06	5.08607e-06	ER_control - lysate_control	NA	NA
P13186	KIN2	4	3	8	0.907867	2.2605e-06	5.08607e-06	ER_control - lysate_control	ambiguous	NA
Q04472	MGR3	4	3	2	1.41062	2.26239e-06	5.08607e-06	ER_control - lysate_control	mitochondrion	MIM
P19659	GAL11	4	3	5	1.13593	2.28621e-06	5.13251e-06	ER_control - lysate_control	nucleus	NA
P39015	STM1	4	3	8	-3.13633	2.28691e-06	5.13251e-06	ER_control - lysate_control	ambiguous	NA
Q12166	LEU9	4	3	2	-1.07339	2.29282e-06	5.14142e-06	ER_control - lysate_control	mitochondrion	NA
P11433	CDC24	4	3	3	0.999574	2.33272e-06	5.22648e-06	ER_control - lysate_control	NA	NA
P38066	RIB1	4	3	2	-1.1258	2.36391e-06	5.29188e-06	ER_control - lysate_control	NA	NA
P38912	TIF11	4	3	4	-4.78244	2.37274e-06	5.30717e-06	ER_control - lysate_control	NA	NA
P41697	BUD6	4	3	9	1.04191	2.40239e-06	5.36898e-06	ER_control - lysate_control	NA	NA
Q03768	GIR2	4	3	2	-1.5519	2.44354e-06	5.45635e-06	ER_control - lysate_control	NA	NA
P53331	RNH70	4	3	3	-1.90781	2.45228e-06	5.47126e-06	ER_control - lysate_control	nucleus	NA
P53081	NIF3	4	3	2	-1.86417	2.45713e-06	5.47507e-06	ER_control - lysate_control	mitochondrion	NA
P38707	DED81	4	3	12	-4.22783	2.45891e-06	5.47507e-06	ER_control - lysate_control	cytosol	NA
Q96VH5	MIC10	4	3	3	1.52683	2.46017e-06	5.47507e-06	ER_control - lysate_control	mitochondrion	MIM
P0C0X0|Q3E7X9	RPS28B|RPS28A	4	3	4	-6.74449	2.47273e-06	5.49841e-06	ER_control - lysate_control	#N/A	#N/A
D6VTK4	STE2	4	3	3	2.67249	2.48737e-06	5.52633e-06	ER_control - lysate_control	ambiguous	NA
P12954	SRS2	4	3	4	1.13654	2.49317e-06	5.53122e-06	ER_control - lysate_control	nucleus	NA
Q02206	RSC4	4	3	4	-1.12149	2.49374e-06	5.53122e-06	ER_control - lysate_control	nucleus	NA
P38077	ATP3	4	3	3	-1.77674	2.56587e-06	5.68646e-06	ER_control - lysate_control	mitochondrion	NA
P23643	VPS3	4	3	6	0.965447	2.58548e-06	5.72352e-06	ER_control - lysate_control	ambiguous	NA
P53137	CUE3	4	3	5	1.35694	2.5869e-06	5.72352e-06	ER_control - lysate_control	ambiguous	NA
Q08162	DIS3	4	3	11	-1.73833	2.58941e-06	5.72384e-06	ER_control - lysate_control	ambiguous	NA
Q03760	PML39	4	3	2	0.758691	2.59136e-06	5.72384e-06	ER_control - lysate_control	nucleus	nuclear membrane
P32855	SEC8	4	3	2	1.07257	2.62337e-06	5.78973e-06	ER_control - lysate_control	ambiguous	NA
P53950	VAC7	4	3	4	2.01567	2.70827e-06	5.97214e-06	ER_control - lysate_control	vacuole	NA
P22943	HSP12	4	3	5	-4.84127	2.74185e-06	6.04118e-06	ER_control - lysate_control	NA	NA
P36118	NTR2	4	3	2	-2.64654	2.7636e-06	6.08405e-06	ER_control - lysate_control	ambiguous	NA
Q02205	MEH1	4	3	2	2.21088	2.79543e-06	6.14902e-06	ER_control - lysate_control	vacuole	NA
Q02866	MUK1	4	3	4	1.02331	2.80662e-06	6.16499e-06	ER_control - lysate_control	ambiguous	NA
P38129	TAF5	4	3	9	0.946023	2.80733e-06	6.16499e-06	ER_control - lysate_control	nucleus	NA
Q06682	UBX5	4	3	4	-1.51154	2.81791e-06	6.18311e-06	ER_control - lysate_control	ambiguous	NA
Q02890	PNG1	4	3	2	-1.1435	2.853e-06	6.25492e-06	ER_control - lysate_control	ambiguous	NA
Q00684	CDC14	4	3	4	1.08939	2.86281e-06	6.27125e-06	ER_control - lysate_control	ambiguous	NA
P42945	UTP10	4	3	7	1.383	2.89796e-06	6.34302e-06	ER_control - lysate_control	ambiguous	NA
P13134	KEX2	4	3	2	2.50453	2.91826e-06	6.37598e-06	ER_control - lysate_control	Golgi apparatus	NA
Q06188	YLR455W	4	3	2	-2.75869	2.92004e-06	6.37598e-06	ER_control - lysate_control	nucleus	NA
Q01389	BCK1	4	3	8	1.31744	2.92022e-06	6.37598e-06	ER_control - lysate_control	ambiguous	NA
Q12114	CHS5	4	3	3	-1.14844	2.93019e-06	6.39248e-06	ER_control - lysate_control	Golgi apparatus	NA
P16658	SEN2	4	3	3	0.884532	2.94477e-06	6.41538e-06	ER_control - lysate_control	ambiguous	NA
Q12164	POM33	4	3	4	5.07878	2.94552e-06	6.41538e-06	ER_control - lysate_control	ambiguous	NA
P40971	LYS14	4	3	3	0.998861	2.95745e-06	6.4361e-06	ER_control - lysate_control	nucleus	NA
P25356	BPH1	4	3	3	1.68251	2.98298e-06	6.48633e-06	ER_control - lysate_control	ambiguous	NA
P40959	MVP1	4	3	3	-0.865086	2.98552e-06	6.48655e-06	ER_control - lysate_control	ambiguous	NA
P27614	CPS1	4	3	5	0.923554	2.9896e-06	6.48887e-06	ER_control - lysate_control	vacuole	NA
Q12091	DAP1	4	3	2	-0.924284	2.99148e-06	6.48887e-06	ER_control - lysate_control	NA	NA
P39945	AST2	4	3	3	-1.68939	3.00863e-06	6.52075e-06	ER_control - lysate_control	NA	NA
P40498	UTP25	4	3	3	-1.07463	3.02434e-06	6.54443e-06	ER_control - lysate_control	nucleus	NA
P34223	SHP1	4	3	4	-4.553	3.02531e-06	6.54443e-06	ER_control - lysate_control	ambiguous	NA
Q02805	ROD1	4	3	4	0.912179	3.02695e-06	6.54443e-06	ER_control - lysate_control	ambiguous	NA
P38902	RPB11	4	3	2	-1.26987	3.05046e-06	6.58989e-06	ER_control - lysate_control	nucleus	NA
P32471	EFB1	4	3	2	-2.65129	3.11976e-06	6.73411e-06	ER_control - lysate_control	NA	NA
P07276	RAD2	4	3	5	0.839972	3.19974e-06	6.90115e-06	ER_control - lysate_control	nucleus	NA
Q07897	CMS1	4	3	2	-0.940477	3.2118e-06	6.92153e-06	ER_control - lysate_control	nucleus	NA
P23301	HYP2	4	3	3	-4.18981	3.25437e-06	7.00759e-06	ER_control - lysate_control	ambiguous	NA
P31373	CYS3	4	3	4	-3.68505	3.27047e-06	7.03655e-06	ER_control - lysate_control	ambiguous	NA
P29366	BEM1	4	3	4	0.806962	3.31322e-06	7.12275e-06	ER_control - lysate_control	ambiguous	NA
P32345	PPH3	4	3	2	-1.10194	3.32351e-06	7.1391e-06	ER_control - lysate_control	ambiguous	NA
P08425	MSF1	4	3	4	1.32102	3.33822e-06	7.1649e-06	ER_control - lysate_control	mitochondrion	NA
P53221	RPL26B	4	3	6	-2.24211	3.34916e-06	7.17694e-06	ER_control - lysate_control	ambiguous	NA
P41903	TES1	4	3	2	-1.37414	3.35212e-06	7.17694e-06	ER_control - lysate_control	peroxisome	NA
Q08224	THI20	4	3	2	-1.48612	3.35376e-06	7.17694e-06	ER_control - lysate_control	NA	NA
Q08951	APL5	4	3	10	1.04431	3.35715e-06	7.17694e-06	ER_control - lysate_control	ambiguous	NA
P42841	PFS2	4	3	2	1.63185	3.35735e-06	7.17694e-06	ER_control - lysate_control	nucleus	NA
Q08193	GAS5	4	3	2	1.50411	3.39549e-06	7.25264e-06	ER_control - lysate_control	extracellular region	NA
P02829	HSP82	4	3	2	-1.51682	3.43648e-06	7.3343e-06	ER_control - lysate_control	ambiguous	NA
Q12675	DNF2	4	3	24	3.41395	3.45025e-06	7.35661e-06	ER_control - lysate_control	plasma membrane	NA
P27636	CDC15	4	3	2	1.59303	3.45248e-06	7.35661e-06	ER_control - lysate_control	ambiguous	NA
P48353	HLJ1	4	3	5	4.17742	3.5101e-06	7.47339e-06	ER_control - lysate_control	NA	NA
P25659	FUB1	4	3	2	-1.88572	3.53939e-06	7.52971e-06	ER_control - lysate_control	NA	NA
P32582	CYS4	4	3	3	-3.15314	3.57316e-06	7.59548e-06	ER_control - lysate_control	NA	NA
Q03655	GAS3	4	3	3	1.25219	3.60834e-06	7.66412e-06	ER_control - lysate_control	extracellular region	NA
P38840	ARO9	4	3	2	-3.76841	3.6284e-06	7.70056e-06	ER_control - lysate_control	ambiguous	NA
P00950	GPM1	4	3	6	-3.75308	3.64331e-06	7.72602e-06	ER_control - lysate_control	ambiguous	NA
P25719	CPR3	4	3	2	-1.05966	3.64648e-06	7.72658e-06	ER_control - lysate_control	mitochondrion	NA
P53965	SIW14	4	3	2	-2.40453	3.67523e-06	7.78129e-06	ER_control - lysate_control	ambiguous	NA
P32610	VMA8	4	3	4	1.10513	3.6939e-06	7.81459e-06	ER_control - lysate_control	vacuole	NA
Q12267	SMC4	4	3	12	0.993745	3.69736e-06	7.81568e-06	ER_control - lysate_control	ambiguous	NA
P48363	PAC10	4	3	3	-2.99551	3.70569e-06	7.82705e-06	ER_control - lysate_control	NA	NA
P49775	HNT2	4	3	3	-1.39659	3.72493e-06	7.86144e-06	ER_control - lysate_control	ambiguous	NA
P47025	MDV1	4	3	3	0.788726	3.73476e-06	7.87591e-06	ER_control - lysate_control	mitochondrion	MOM
P53043	PPT1	4	3	2	-3.5118	3.7416e-06	7.87935e-06	ER_control - lysate_control	nucleus	NA
P10664|P49626	RPL4A|RPL4B	4	3	8	0.853676	3.74232e-06	7.87935e-06	ER_control - lysate_control	#N/A	#N/A
P22147	XRN1	4	3	14	-0.817128	3.77372e-06	7.93916e-06	ER_control - lysate_control	ambiguous	NA
P25626	IMG1	4	3	2	-2.02437	3.77915e-06	7.94428e-06	ER_control - lysate_control	mitochondrion	NA
Q12221	PUF2	4	3	3	1.01985	3.81543e-06	8.01422e-06	ER_control - lysate_control	ambiguous	NA
P32490	MKK1	4	3	2	1.10357	3.85838e-06	8.09803e-06	ER_control - lysate_control	NA	NA
Q03103	ERO1	4	3	3	5.01487	3.90254e-06	8.18423e-06	ER_control - lysate_control	ER	ER peripheral
P22515	UBA1	4	3	9	-3.46115	3.91284e-06	8.19936e-06	ER_control - lysate_control	ambiguous	NA
P38272	SHE3	4	3	3	-1.70788	3.92554e-06	8.21948e-06	ER_control - lysate_control	ER	ER peripheral
P38994	MSS4	4	3	7	1.07123	3.94485e-06	8.24753e-06	ER_control - lysate_control	NA	NA
P32609	PEP7	4	3	2	1.11245	3.94515e-06	8.24753e-06	ER_control - lysate_control	vacuole	NA
P53204	NMA2	4	3	3	-1.38029	3.97232e-06	8.2978e-06	ER_control - lysate_control	nucleus	NA
Q12108	RTC5	4	3	6	1.39713	3.98566e-06	8.31912e-06	ER_control - lysate_control	ambiguous	NA
Q12500	AVL9	4	3	2	-0.867777	4.02226e-06	8.38892e-06	ER_control - lysate_control	ambiguous	NA
P53604|P53604-2	MSO1	4	3	3	-1.74137	4.1131e-06	8.57164e-06	ER_control - lysate_control	#N/A	#N/A
P18480	SNF5	4	3	4	0.716567	4.18037e-06	8.70501e-06	ER_control - lysate_control	nucleus	NA
P13259	PCT1	4	3	6	1.88947	4.18382e-06	8.70536e-06	ER_control - lysate_control	ambiguous	NA
P40343	VPS27	4	3	5	-0.958681	4.20424e-06	8.74101e-06	ER_control - lysate_control	ambiguous	NA
P41338	ERG10	4	3	3	-3.87605	4.21878e-06	8.76436e-06	ER_control - lysate_control	cytosol	NA
Q99186	APM4	4	3	2	0.944963	4.27509e-06	8.86781e-06	ER_control - lysate_control	ambiguous	NA
P46681	DLD2	4	3	6	-3.15065	4.27525e-06	8.86781e-06	ER_control - lysate_control	mitochondrion	NA
Q04728	ARG7	4	3	2	-2.62239	4.3685e-06	9.05415e-06	ER_control - lysate_control	mitochondrion	NA
P04819|P04819-2	CDC9	4	3	6	1.02842	4.43759e-06	9.19018e-06	ER_control - lysate_control	#N/A	#N/A
P32862	RGT1	4	3	6	1.01294	4.49807e-06	9.30817e-06	ER_control - lysate_control	ambiguous	NA
P38932	VPS45	4	3	4	0.82896	4.51749e-06	9.3333e-06	ER_control - lysate_control	ambiguous	NA
P38788	SSZ1	4	3	9	-2.14905	4.5199e-06	9.3333e-06	ER_control - lysate_control	ambiguous	NA
P38264	PHO88	4	3	6	5.2122	4.52076e-06	9.3333e-06	ER_control - lysate_control	ambiguous	NA
P32567	PAH1	4	3	4	-0.78911	4.55422e-06	9.39508e-06	ER_control - lysate_control	ambiguous	NA
P11633	NHP6B	4	3	2	-5.7053	4.59797e-06	9.47797e-06	ER_control - lysate_control	nucleus	NA
P38630	RFC1	4	3	8	1.26508	4.6043e-06	9.48364e-06	ER_control - lysate_control	nucleus	NA
P36076	CAB3	4	3	3	-0.915056	4.63551e-06	9.54053e-06	ER_control - lysate_control	ambiguous	NA
P53633	YIP3	4	3	3	1.25678	4.64166e-06	9.54579e-06	ER_control - lysate_control	Golgi apparatus	NA
P40414	TPM2	4	3	6	-3.1711	4.65276e-06	9.56121e-06	ER_control - lysate_control	ambiguous	NA
P11075	SEC7	4	3	17	1.38743	4.67443e-06	9.59832e-06	ER_control - lysate_control	ambiguous	NA
P47015	AIM23	4	3	2	-2.34274	4.67824e-06	9.59871e-06	ER_control - lysate_control	mitochondrion	NA
P32569	SRB4	4	3	5	-0.846321	4.76313e-06	9.76535e-06	ER_control - lysate_control	nucleus	NA
P38274	HSL7	4	3	3	-0.705186	4.80711e-06	9.84611e-06	ER_control - lysate_control	ambiguous	NA
Q06567	MCP2	4	3	3	1.39343	4.80994e-06	9.84611e-06	ER_control - lysate_control	mitochondrion	NA
P46671	FAR3	4	3	2	2.38545	4.82014e-06	9.85937e-06	ER_control - lysate_control	ER	NA
P0C0T4|Q3E792	RPS25B|RPS25A	4	3	4	1.11237	4.9126e-06	1.00408e-05	ER_control - lysate_control	#N/A	#N/A
P39515	TIM17	4	3	2	1.53944	4.92422e-06	1.00568e-05	ER_control - lysate_control	mitochondrion	MIM
P25343	RVS161	4	3	5	0.845712	4.96898e-06	1.01365e-05	ER_control - lysate_control	ambiguous	NA
P48566	MSB3	4	3	4	1.48122	4.97087e-06	1.01365e-05	ER_control - lysate_control	ambiguous	NA
P0CX47|P0CX48	RPS11A|RPS11B	4	3	3	1.76418	4.99042e-06	1.01685e-05	ER_control - lysate_control	#N/A	#N/A
P39993	GEA2	4	3	3	1.04677	5.01816e-06	1.02172e-05	ER_control - lysate_control	ambiguous	NA
P53731	ARC35	4	3	2	-1.63756	5.04111e-06	1.0256e-05	ER_control - lysate_control	ambiguous	NA
P32453	ATP11	4	3	3	-0.724527	5.04806e-06	1.02623e-05	ER_control - lysate_control	mitochondrion	NA
P46682	APL6	4	3	5	0.995418	5.09334e-06	1.03465e-05	ER_control - lysate_control	ambiguous	NA
P46680	AIP1	4	3	6	-3.72712	5.12368e-06	1.04001e-05	ER_control - lysate_control	ambiguous	NA
P08004	CHS1	4	3	6	2.52497	5.14402e-06	1.04334e-05	ER_control - lysate_control	plasma membrane	NA
P38278	BMT2	4	3	2	1.63069	5.17637e-06	1.0491e-05	ER_control - lysate_control	nucleus	NA
P27801	PEP3	4	3	5	1.02855	5.20311e-06	1.05372e-05	ER_control - lysate_control	vacuole	NA
P53063	RAI1	4	3	3	-2.01446	5.22481e-06	1.05731e-05	ER_control - lysate_control	nucleus	NA
P36166	PXL1	4	3	2	-1.80334	5.2708e-06	1.0658e-05	ER_control - lysate_control	NA	NA
P16387	PDA1	4	3	11	1.0898	5.29441e-06	1.06976e-05	ER_control - lysate_control	mitochondrion	NA
P40210	SIP5	4	3	6	1.42508	5.30041e-06	1.07016e-05	ER_control - lysate_control	ambiguous	NA
P38237	UBP14	4	3	2	-1.69399	5.33035e-06	1.07539e-05	ER_control - lysate_control	ambiguous	NA
P35844	KES1	4	3	4	-3.32992	5.33587e-06	1.07568e-05	ER_control - lysate_control	ambiguous	NA
Q3E776	YBR255C-A	4	3	2	1.56568	5.37884e-06	1.08352e-05	ER_control - lysate_control	ambiguous	NA
P52923	AIF1	4	3	3	-1.11552	5.3835e-06	1.08364e-05	ER_control - lysate_control	ambiguous	NA
P42949	PAM16	4	3	3	1.25257	5.47611e-06	1.10144e-05	ER_control - lysate_control	mitochondrion	MIM
P36161	NUP133	4	3	4	0.807846	5.50471e-06	1.10626e-05	ER_control - lysate_control	nucleus	NA
Q12749	SMC6	4	3	6	1.03621	5.50837e-06	1.10626e-05	ER_control - lysate_control	nucleus	NA
P53090	ARO8	4	3	2	-3.92839	5.51356e-06	1.10646e-05	ER_control - lysate_control	ambiguous	NA
Q00402	NUM1	4	3	19	1.96479	5.52326e-06	1.10757e-05	ER_control - lysate_control	ambiguous	NA
P48561	TRF5	4	3	2	1.04062	5.57257e-06	1.11662e-05	ER_control - lysate_control	nucleus	NA
Q99296	YLR149C	4	3	3	0.922706	5.63769e-06	1.12881e-05	ER_control - lysate_control	NA	NA
Q05775	HCR1	4	3	2	-5.1634	5.64885e-06	1.12888e-05	ER_control - lysate_control	ambiguous	NA
Q12069	PUS9	4	3	2	-0.715746	5.65001e-06	1.12888e-05	ER_control - lysate_control	mitochondrion	NA
P38174	MAP2	4	3	9	1.1047	5.65075e-06	1.12888e-05	ER_control - lysate_control	ambiguous	NA
Q05123	ARP9	4	3	2	-1.12481	5.7049e-06	1.13884e-05	ER_control - lysate_control	nucleus	NA
P53960	YNL040W	4	3	2	-1.00973	5.81977e-06	1.16061e-05	ER_control - lysate_control	NA	NA
P37302	APE3	4	3	2	-1.96832	5.82272e-06	1.16061e-05	ER_control - lysate_control	vacuole	NA
P36531	MRPL36	4	3	2	-2.43954	5.83251e-06	1.16169e-05	ER_control - lysate_control	mitochondrion	NA
P42845	STB1	4	3	2	-1.94561	5.87114e-06	1.16851e-05	ER_control - lysate_control	ambiguous	NA
P36139	PET10	4	3	5	1.08581	5.93082e-06	1.1795e-05	ER_control - lysate_control	lipid droplet	NA
P04802	DPS1	4	3	9	-3.63926	5.94459e-06	1.18135e-05	ER_control - lysate_control	ambiguous	NA
P49089	ASN1	4	3	8	-2.92861	5.96423e-06	1.18437e-05	ER_control - lysate_control	NA	NA
Q06680	YCG1	4	3	8	1.186	5.97133e-06	1.18489e-05	ER_control - lysate_control	ambiguous	NA
Q08972	NEW1	4	3	16	1.38394	6.12875e-06	1.21501e-05	ER_control - lysate_control	ambiguous	NA
P40214	YMR144W	4	3	3	-1.12829	6.13226e-06	1.21501e-05	ER_control - lysate_control	NA	NA
P32893	TRS65	4	3	2	1.12317	6.20724e-06	1.22895e-05	ER_control - lysate_control	ambiguous	NA
Q07923	LOT6	4	3	2	-5.75004	1.68252e-05	3.0409e-05	ER_control - lysate_control	ambiguous	NA
P40850	MKT1	4	3	2	1.76456	6.26792e-06	1.24004e-05	ER_control - lysate_control	cytosol	NA
Q05919	VPS38	4	3	2	-0.860086	6.35063e-06	1.25547e-05	ER_control - lysate_control	ambiguous	NA
P01097	INH1	4	3	2	-6.92432	1.7142e-05	3.08764e-05	ER_control - lysate_control	mitochondrion	NA
P36124	SET3	4	3	7	0.978494	6.42384e-06	1.26899e-05	ER_control - lysate_control	NA	NA
P47039	BNA3	4	3	2	-0.934757	6.46412e-06	1.276e-05	ER_control - lysate_control	ambiguous	NA
Q04739	GAL83	4	3	3	-0.954298	6.54904e-06	1.29181e-05	ER_control - lysate_control	ambiguous	NA
P47029	ALY2	4	3	4	-1.1101	6.71613e-06	1.32378e-05	ER_control - lysate_control	ambiguous	NA
P47031	IML2	4	3	5	0.818698	6.79979e-06	1.33928e-05	ER_control - lysate_control	ambiguous	NA
P25583	KAR4	4	3	2	0.8341	6.80747e-06	1.3398e-05	ER_control - lysate_control	nucleus	NA
P25558	BUD3	4	3	9	0.710435	6.83323e-06	1.34387e-05	ER_control - lysate_control	NA	NA
P54784	ORC1	4	3	3	0.883372	6.88411e-06	1.35287e-05	ER_control - lysate_control	nucleus	NA
P43610	IRC5	4	3	3	0.99227	6.92276e-06	1.35946e-05	ER_control - lysate_control	nucleus	NA
P42937	YCH1	4	3	3	-1.21863	7.00787e-06	1.37516e-05	ER_control - lysate_control	ambiguous	NA
P48527	MSY1	4	3	2	-0.812569	7.02332e-06	1.37717e-05	ER_control - lysate_control	mitochondrion	NA
P53265	YGR111W	4	3	2	-1.52004	7.05244e-06	1.38186e-05	ER_control - lysate_control	NA	NA
P00931	TRP5	4	3	7	-1.07856	7.06468e-06	1.38324e-05	ER_control - lysate_control	NA	NA
P32561	RPD3	4	3	3	0.85303	7.07683e-06	1.3846e-05	ER_control - lysate_control	ambiguous	NA
P05744|P41056	RPL33A|RPL33B	4	3	2	1.20191	7.09861e-06	1.38784e-05	ER_control - lysate_control	#N/A	#N/A
Q12754	RRP12	4	3	6	1.2041	7.18072e-06	1.40286e-05	ER_control - lysate_control	ambiguous	NA
P14693	SAM35	4	3	3	0.8361	7.19153e-06	1.40393e-05	ER_control - lysate_control	mitochondrion	MOM
Q08562	ULS1	4	3	5	0.920384	7.24004e-06	1.41237e-05	ER_control - lysate_control	nucleus	NA
P20049	TYR1	4	3	3	-0.865503	7.25389e-06	1.41403e-05	ER_control - lysate_control	NA	NA
Q06554	IRC20	4	3	3	1.19089	7.26794e-06	1.41573e-05	ER_control - lysate_control	nucleus	NA
P25617	YCR016W	4	3	5	-1.59505	7.31305e-06	1.42312e-05	ER_control - lysate_control	NA	NA
Q02884	ELP4	4	3	6	-1.22559	7.31661e-06	1.42312e-05	ER_control - lysate_control	ambiguous	NA
Q06891	RAF1	4	3	2	1.24851	5.56181e-05	9.14908e-05	ER_control - lysate_control	NA	NA
P07263-2	HTS1	4	3	6	-3.40052	7.41609e-06	1.44141e-05	ER_control - lysate_control	#N/A	#N/A
P14065	GCY1	4	3	2	-6.94069	7.51187e-06	1.45896e-05	ER_control - lysate_control	ambiguous	NA
P37370	VRP1	4	3	3	-2.94417	7.53579e-06	1.46254e-05	ER_control - lysate_control	ambiguous	NA
Q04412	AGE1	4	3	3	-1.04506	7.56833e-06	1.46778e-05	ER_control - lysate_control	ambiguous	NA
P19658	EXO70	4	3	3	0.665718	7.58526e-06	1.46999e-05	ER_control - lysate_control	ambiguous	NA
P09436	ILS1	4	3	17	-3.75096	7.60316e-06	1.47238e-05	ER_control - lysate_control	ambiguous	NA
P47130	CSN12	4	3	2	1.31286	7.6333e-06	1.47714e-05	ER_control - lysate_control	ambiguous	NA
P19882	HSP60	4	3	12	-2.53022	7.68484e-06	1.48603e-05	ER_control - lysate_control	mitochondrion	NA
P0C0V8|Q3E754	RPS21A|RPS21B	4	3	2	-1.80079	7.82728e-06	1.51248e-05	ER_control - lysate_control	#N/A	#N/A
P36041	EAP1	4	3	4	-3.72907	7.8438e-06	1.51457e-05	ER_control - lysate_control	ambiguous	NA
Q06005	LIP2	4	3	2	-1.19169	7.87891e-06	1.52024e-05	ER_control - lysate_control	mitochondrion	NA
Q3E846	COA6	4	3	2	-4.08161	7.96789e-06	1.53629e-05	ER_control - lysate_control	ambiguous	NA
Q12241	VAM3	4	3	2	1.90813	8.00508e-06	1.54234e-05	ER_control - lysate_control	vacuole	NA
P47018	MTC1	4	3	5	-1.89741	8.02165e-06	1.54441e-05	ER_control - lysate_control	ambiguous	NA
P11914	MAS2	4	3	4	-0.813837	8.05497e-06	1.54971e-05	ER_control - lysate_control	mitochondrion	NA
P21827	SRM1	4	3	2	-3.83148	8.09918e-06	1.55708e-05	ER_control - lysate_control	nucleus	NA
P34218	SAS3	4	3	5	1.55134	8.20185e-06	1.57568e-05	ER_control - lysate_control	nucleus	NA
Q12510	CMR1	4	3	2	-1.09798	8.25123e-06	1.58402e-05	ER_control - lysate_control	ambiguous	NA
P07149	FAS1	4	3	21	-1.72161	8.2973e-06	1.59084e-05	ER_control - lysate_control	NA	NA
P0CT04	PBI2	4	3	2	-3.73988	8.29873e-06	1.59084e-05	ER_control - lysate_control	ambiguous	NA
P25573	MGR1	4	3	3	1.52859	8.43232e-06	1.61528e-05	ER_control - lysate_control	mitochondrion	MIM
P02309	HHF1	4	3	2	1.92057	8.45456e-06	1.61837e-05	ER_control - lysate_control	nucleus	NA
P15565|P15565-2	TRM1	4	3	2	1.50675	8.56747e-06	1.63881e-05	ER_control - lysate_control	#N/A	#N/A
P52871	SBH2	4	3	3	3.75103	8.65437e-06	1.65424e-05	ER_control - lysate_control	ER	ER membrane
P53136	NSA1	4	3	2	-1.84565	8.6723e-06	1.65647e-05	ER_control - lysate_control	nucleus	NA
P23060	MAK32	4	3	2	-1.67693	8.72834e-06	1.66531e-05	ER_control - lysate_control	NA	NA
P23394	PRP28	4	3	5	0.781913	8.73111e-06	1.66531e-05	ER_control - lysate_control	ambiguous	NA
P40040	THO1	4	3	3	-4.36375	8.78482e-06	1.67435e-05	ER_control - lysate_control	NA	NA
P33203	PRP40	4	3	2	-2.32842	8.82455e-06	1.68072e-05	ER_control - lysate_control	nucleus	NA
P40341	YTA12	4	3	7	1.25103	9.07486e-06	1.72715e-05	ER_control - lysate_control	mitochondrion	NA
Q12151	UPC2	4	3	3	0.864421	9.16193e-06	1.74247e-05	ER_control - lysate_control	nucleus	NA
P27472	GSY2	4	3	2	-1.38022	9.21044e-06	1.75045e-05	ER_control - lysate_control	NA	NA
P15180	KRS1	4	3	9	-3.98342	9.23879e-06	1.75395e-05	ER_control - lysate_control	ambiguous	NA
P07251	ATP1	4	3	10	-1.81918	9.24207e-06	1.75395e-05	ER_control - lysate_control	mitochondrion	MIM
Q03330	GCN5	4	3	2	-1.03123	9.28021e-06	1.75992e-05	ER_control - lysate_control	nucleus	NA
Q12373	HIF1	4	3	2	-1.99568	9.3433e-06	1.77063e-05	ER_control - lysate_control	nucleus	NA
P38164	SEA4	4	3	8	0.954444	9.46948e-06	1.79326e-05	ER_control - lysate_control	ambiguous	NA
P05759	RPS31	4	3	6	0.909961	9.67267e-06	1.83043e-05	ER_control - lysate_control	ambiguous	NA
P23287	CNA1	4	3	4	-0.656243	9.7867e-06	1.85069e-05	ER_control - lysate_control	NA	NA
Q04925	YDR222W	4	3	2	1.27106	9.83377e-06	1.85827e-05	ER_control - lysate_control	ambiguous	NA
P14832	CPR1	4	3	3	-2.11957	9.88181e-06	1.86602e-05	ER_control - lysate_control	ambiguous	NA
P22217	TRX1	4	3	2	-1.23259	9.93891e-06	1.87547e-05	ER_control - lysate_control	ambiguous	NA
Q86ZR7	YKL033W-A	4	3	4	-1.11692	9.96947e-06	1.8799e-05	ER_control - lysate_control	NA	NA
P25389	KCC4	4	3	4	0.832341	1.00253e-05	1.88908e-05	ER_control - lysate_control	ambiguous	NA
P53958	BOP3	4	3	3	-1.45415	1.00461e-05	1.89087e-05	ER_control - lysate_control	ambiguous	NA
P53840	TOF1	4	3	3	0.980267	1.0049e-05	1.89087e-05	ER_control - lysate_control	nucleus	NA
P33412	ECT1	4	3	2	-1.27333	1.02183e-05	1.92121e-05	ER_control - lysate_control	ambiguous	NA
Q06147	LCB5	4	3	2	1.15007	1.02247e-05	1.92121e-05	ER_control - lysate_control	Golgi apparatus	NA
P46669	RPA43	4	3	2	-4.35659	1.03086e-05	1.9356e-05	ER_control - lysate_control	nucleus	NA
Q06820	MDM36	4	3	2	1.03153	1.04162e-05	1.95442e-05	ER_control - lysate_control	NA	NA
Q00539	NAM8	4	3	3	-1.06434	1.04321e-05	1.95601e-05	ER_control - lysate_control	NA	NA
P29468	PAP1	4	3	5	-0.827722	1.05982e-05	1.98576e-05	ER_control - lysate_control	nucleus	NA
P10592	SSA2	4	3	4	-1.04636	1.07754e-05	2.01754e-05	ER_control - lysate_control	ambiguous	NA
P48562	CLA4	4	3	5	0.856113	1.07988e-05	2.02049e-05	ER_control - lysate_control	NA	NA
P39967	UBP9	4	3	2	1.12764	1.08558e-05	2.02972e-05	ER_control - lysate_control	NA	NA
P53844	PDR17	4	3	2	-1.13145	1.11616e-05	2.08544e-05	ER_control - lysate_control	ambiguous	NA
P07271|P07271-2	PIF1	4	3	2	1.20849	1.11755e-05	2.08657e-05	ER_control - lysate_control	#N/A	#N/A
P47007	MRX5	4	3	2	1.09821	1.12189e-05	2.09319e-05	ER_control - lysate_control	mitochondrion	NA
P35817	BDF1	4	3	2	-1.95623	1.13056e-05	2.10789e-05	ER_control - lysate_control	nucleus	NA
P20433	RPB4	4	3	2	-4.49736	1.13973e-05	2.1235e-05	ER_control - lysate_control	ambiguous	NA
P34761	WHI3	4	3	2	0.620601	1.15196e-05	2.14478e-05	ER_control - lysate_control	NA	NA
P01120	RAS2	4	3	7	1.93777	1.16784e-05	2.17282e-05	ER_control - lysate_control	plasma membrane	NA
P10081	TIF1	4	3	5	-0.847709	1.16871e-05	2.17292e-05	ER_control - lysate_control	ambiguous	NA
Q03063	DIG1	4	3	5	-0.678479	1.17532e-05	2.18367e-05	ER_control - lysate_control	nucleus	NA
P32604	FBP26	4	3	4	-0.583595	1.18114e-05	2.19296e-05	ER_control - lysate_control	NA	NA
P41834	UFE1	4	3	4	4.19935	1.19271e-05	2.2129e-05	ER_control - lysate_control	ER	ER membrane
P53855	ATG2	4	3	7	0.764111	1.20292e-05	2.23027e-05	ER_control - lysate_control	ambiguous	NA
P40531	GVP36	4	3	5	-2.77415	1.2232e-05	2.26629e-05	ER_control - lysate_control	Golgi apparatus	NA
Q03835	GRX3	4	3	2	-2.1715	1.22529e-05	2.26858e-05	ER_control - lysate_control	NA	NA
P50875	SPT20	4	3	4	0.830671	1.23834e-05	2.29115e-05	ER_control - lysate_control	nucleus	NA
P38845	CRP1	4	3	6	-1.90311	1.24501e-05	2.30188e-05	ER_control - lysate_control	NA	NA
P05374	CHO2	4	3	14	5.28617	1.26657e-05	2.34011e-05	ER_control - lysate_control	ER	ER membrane
P08067	RIP1	4	3	2	0.694907	1.27208e-05	2.34867e-05	ER_control - lysate_control	mitochondrion	MIM
P38990	SAK1	4	3	4	0.737215	1.28062e-05	2.36278e-05	ER_control - lysate_control	ambiguous	NA
Q06505	SPN1	4	3	7	-0.976901	1.29716e-05	2.39165e-05	ER_control - lysate_control	nucleus	NA
Q03956	RAV2	4	3	2	0.785399	1.31167e-05	2.41671e-05	ER_control - lysate_control	ambiguous	NA
Q12374	NCA2	4	3	3	1.44172	1.31834e-05	2.42733e-05	ER_control - lysate_control	mitochondrion	NA
Q02875	SYH1	4	3	4	-0.922331	1.36352e-05	2.50876e-05	ER_control - lysate_control	ambiguous	NA
P50947	PHO23	4	3	3	-0.875049	1.38271e-05	2.54231e-05	ER_control - lysate_control	nucleus	NA
P50105	TAF4	4	3	5	-0.716726	1.38575e-05	2.54614e-05	ER_control - lysate_control	nucleus	NA
Q12331	YDR262W	4	3	3	-0.953744	1.39515e-05	2.56163e-05	ER_control - lysate_control	vacuole	NA
P39705	NUP60	4	3	8	-0.85681	1.40842e-05	2.58422e-05	ER_control - lysate_control	nucleus	NA
P53742	NOG2	4	3	6	1.06806	1.41085e-05	2.58689e-05	ER_control - lysate_control	nucleus	NA
P17883	SKI3	4	3	8	0.878268	1.41612e-05	2.59475e-05	ER_control - lysate_control	ambiguous	NA
P31755	OCH1	4	3	6	2.96878	1.46096e-05	2.67357e-05	ER_control - lysate_control	ambiguous	NA
Q04002	SCC2	4	3	2	1.09208	1.46115e-05	2.67357e-05	ER_control - lysate_control	nucleus	NA
P06701	SIR3	4	3	2	0.741995	1.47775e-05	2.70209e-05	ER_control - lysate_control	nucleus	NA
Q06479	YLR352W	4	3	3	0.72279	1.48134e-05	2.70679e-05	ER_control - lysate_control	NA	NA
P22023	KRE5	4	3	6	0.888692	1.48443e-05	2.71056e-05	ER_control - lysate_control	ER	ER lumen
P39008	POP2	4	3	2	0.844566	1.48949e-05	2.71793e-05	ER_control - lysate_control	ambiguous	NA
Q08231	THP1	4	3	2	0.823792	1.50472e-05	2.74383e-05	ER_control - lysate_control	nucleus	nuclear membrane
P46951	YPP1	4	3	3	1.28753	1.51514e-05	2.76095e-05	ER_control - lysate_control	ambiguous	NA
P53865	CNM67	4	3	3	-0.705183	1.52528e-05	2.77752e-05	ER_control - lysate_control	ambiguous	NA
Q01329	PTA1	4	3	3	0.633177	1.5496e-05	2.81987e-05	ER_control - lysate_control	nucleus	NA
P25846	MSH1	4	3	3	0.917354	1.5591e-05	2.83507e-05	ER_control - lysate_control	mitochondrion	NA
P34160	STO1	4	3	7	-2.55195	1.56009e-05	2.83507e-05	ER_control - lysate_control	ambiguous	NA
Q07622	ACK1	4	3	4	0.766372	1.5762e-05	2.86046e-05	ER_control - lysate_control	NA	NA
P43603	LSB3	4	3	4	-0.692011	1.57622e-05	2.86046e-05	ER_control - lysate_control	ambiguous	NA
P43609	RSC8	4	3	3	-1.11577	1.57949e-05	2.86444e-05	ER_control - lysate_control	nucleus	NA
Q12074	SPE3	4	3	2	-4.46767	1.61557e-05	2.92617e-05	ER_control - lysate_control	NA	NA
P02992	TUF1	4	3	6	-0.801259	1.61573e-05	2.92617e-05	ER_control - lysate_control	mitochondrion	NA
P36037	DOA1	4	3	3	-2.54863	1.65935e-05	3.00107e-05	ER_control - lysate_control	ambiguous	NA
P32451	BIO2	4	3	2	-1.10824	1.6924e-05	3.05634e-05	ER_control - lysate_control	mitochondrion	NA
Q12049	THP3	4	3	2	1.17485	1.69336e-05	3.05634e-05	ER_control - lysate_control	nucleus	NA
P25632	RSC6	4	3	3	-1.55245	1.70046e-05	3.06707e-05	ER_control - lysate_control	nucleus	NA
P36009	DHR2	4	3	4	1.17166	1.7036e-05	3.07064e-05	ER_control - lysate_control	nucleus	NA
Q12406	ARP7	4	3	5	-0.674934	1.75153e-05	3.15275e-05	ER_control - lysate_control	nucleus	NA
Q10740	LAP2	4	3	4	-2.2142	1.77069e-05	3.18509e-05	ER_control - lysate_control	ambiguous	NA
P35180	TOM20	4	3	4	1.62308	1.78613e-05	3.21068e-05	ER_control - lysate_control	mitochondrion	MOM
P40185	MMF1	4	3	4	-0.875357	1.80974e-05	3.24948e-05	ER_control - lysate_control	mitochondrion	NA
P39083	RGA1	4	3	4	0.734485	1.81016e-05	3.24948e-05	ER_control - lysate_control	NA	NA
P40496	RSM25	4	3	2	-1.13942	1.81617e-05	3.25806e-05	ER_control - lysate_control	mitochondrion	NA
P07143	CYT1	4	3	2	1.17035	1.81778e-05	3.25875e-05	ER_control - lysate_control	mitochondrion	MIM
P32468	CDC12	4	3	6	-1.12852	1.81965e-05	3.2599e-05	ER_control - lysate_control	ambiguous	NA
Q01080	RPA49	4	3	3	-0.852522	1.84003e-05	3.29419e-05	ER_control - lysate_control	nucleus	NA
Q12402	YOP1	4	3	3	5.35664	1.84275e-05	3.29683e-05	ER_control - lysate_control	ambiguous	NA
P07286	ALG7	4	3	2	3.77123	1.85472e-05	3.31578e-05	ER_control - lysate_control	ER	ER membrane
P23641	MIR1	4	3	2	1.28871	1.85584e-05	3.31578e-05	ER_control - lysate_control	mitochondrion	MIM
P20484	MAK11	4	3	4	-0.882979	1.85761e-05	3.31672e-05	ER_control - lysate_control	nucleus	NA
P47102	GEA1	4	3	3	0.826985	1.86191e-05	3.32217e-05	ER_control - lysate_control	ambiguous	NA
P47117	ARP3	4	3	5	-0.70299	1.86339e-05	3.32257e-05	ER_control - lysate_control	ambiguous	NA
P09232	PRB1	4	3	8	-1.34235	1.87788e-05	3.34616e-05	ER_control - lysate_control	vacuole	NA
Q07844	RIX7	4	3	3	0.783947	1.88863e-05	3.36306e-05	ER_control - lysate_control	nucleus	NA
Q06156	YCS4	4	3	3	1.06646	1.91844e-05	3.41385e-05	ER_control - lysate_control	nucleus	NA
P22216	RAD53	4	3	2	0.645454	1.9315e-05	3.43479e-05	ER_control - lysate_control	nucleus	NA
Q12363	WTM1	4	3	6	-2.57942	1.94155e-05	3.45034e-05	ER_control - lysate_control	ambiguous	NA
P39707	SEN34	4	3	4	0.700337	1.96712e-05	3.49344e-05	ER_control - lysate_control	ambiguous	NA
P40328	YTA6	4	3	3	0.827208	1.97977e-05	3.51356e-05	ER_control - lysate_control	NA	NA
P38920	MLH1	4	3	3	0.676375	2.01651e-05	3.57638e-05	ER_control - lysate_control	nucleus	NA
P39007	STT3	4	3	6	5.02951	2.02114e-05	3.58219e-05	ER_control - lysate_control	ER	ER membrane
P38781	RSC30	4	3	5	1.13896	2.0333e-05	3.60135e-05	ER_control - lysate_control	nucleus	NA
P38147	CHK1	4	3	3	0.936871	2.0658e-05	3.65646e-05	ER_control - lysate_control	nucleus	NA
P53860	PDR16	4	3	2	-0.982633	2.0839e-05	3.68605e-05	ER_control - lysate_control	ambiguous	NA
P38714	MSR1	4	3	2	-0.871758	2.09013e-05	3.69461e-05	ER_control - lysate_control	mitochondrion	NA
Q03954	SPC19	4	3	2	-5.27669	4.94436e-05	8.21996e-05	ER_control - lysate_control	ambiguous	NA
Q12033	RIM20	4	3	3	0.799965	2.12546e-05	3.75456e-05	ER_control - lysate_control	ambiguous	NA
P48360	ARH1	4	3	2	-1.31234	2.13883e-05	3.77566e-05	ER_control - lysate_control	mitochondrion	MIM
Q02892	NOG1	4	3	8	1.68136	2.18154e-05	3.8485e-05	ER_control - lysate_control	nucleus	NA
P25555	GBP2	4	3	10	-1.56781	2.20784e-05	3.89178e-05	ER_control - lysate_control	ambiguous	NA
P36083	YKL075C	4	3	2	0.877485	2.20901e-05	3.89178e-05	ER_control - lysate_control	NA	NA
P40467	ASG1	4	3	6	0.919002	2.2292e-05	3.92475e-05	ER_control - lysate_control	nucleus	NA
Q07807	PUF3	4	3	5	0.764532	2.24151e-05	3.94381e-05	ER_control - lysate_control	ambiguous	NA
P38153	APM3	4	3	2	0.889746	2.26325e-05	3.97943e-05	ER_control - lysate_control	ambiguous	NA
Q06604	BSP1	4	3	3	-0.886364	2.30004e-05	4.04025e-05	ER_control - lysate_control	ambiguous	NA
P32562	CDC5	4	3	3	1.26917	2.30089e-05	4.04025e-05	ER_control - lysate_control	NA	NA
P32644	ECM32	4	3	6	0.844955	2.31769e-05	4.06706e-05	ER_control - lysate_control	ambiguous	NA
P38321	YBR225W	4	3	2	0.56078	2.33865e-05	4.10114e-05	ER_control - lysate_control	NA	NA
P39517	DHH1	4	3	5	0.882027	2.37572e-05	4.16338e-05	ER_control - lysate_control	ambiguous	NA
P07172	HIS5	4	3	2	-0.883535	2.41528e-05	4.22993e-05	ER_control - lysate_control	NA	NA
P21965	MCK1	4	3	2	1.96691	2.41818e-05	4.23222e-05	ER_control - lysate_control	NA	NA
P39720	OAF1	4	3	3	-0.488943	2.49208e-05	4.35868e-05	ER_control - lysate_control	nucleus	NA
P40368	NUP82	4	3	2	-0.795162	2.53411e-05	4.42927e-05	ER_control - lysate_control	nucleus	NA
P02407|P14127	RPS17A|RPS17B	4	3	6	0.776187	2.54137e-05	4.43903e-05	ER_control - lysate_control	#N/A	#N/A
P43577	GNA1	4	3	3	-5.22434	2.55295e-05	4.45633e-05	ER_control - lysate_control	NA	NA
Q03177	YMR102C	4	3	7	1.16442	2.56538e-05	4.47442e-05	ER_control - lysate_control	NA	NA
P00425	COX5B	4	3	2	1.25668	2.56668e-05	4.47442e-05	ER_control - lysate_control	mitochondrion	MIM
P10507	MAS1	4	3	2	-1.33898	2.58489e-05	4.50321e-05	ER_control - lysate_control	mitochondrion	NA
P00925	ENO2	4	3	9	-4.22266	2.59447e-05	4.51692e-05	ER_control - lysate_control	ambiguous	NA
P38009	ADE17	4	3	4	-4.04364	2.61426e-05	4.54839e-05	ER_control - lysate_control	NA	NA
P53258	MDR1	4	3	6	0.696036	2.62727e-05	4.56804e-05	ER_control - lysate_control	ambiguous	NA
Q12271	INP53	4	3	7	-1.15908	2.6332e-05	4.57536e-05	ER_control - lysate_control	ambiguous	NA
P38626	CBR1	4	3	7	3.23806	2.646e-05	4.5946e-05	ER_control - lysate_control	mitochondrion	MOM
P32377	MVD1	4	3	4	-3.55417	2.66158e-05	4.61863e-05	ER_control - lysate_control	NA	NA
P40559	INP51	4	3	2	-0.997789	2.66647e-05	4.62348e-05	ER_control - lysate_control	ambiguous	NA
P37267	CBP4	4	3	5	1.66913	2.66786e-05	4.62348e-05	ER_control - lysate_control	mitochondrion	MIM
P33202	UFD4	4	3	3	0.905637	2.74852e-05	4.76016e-05	ER_control - lysate_control	NA	NA
P32854	PEP12	4	3	2	1.88453	2.77007e-05	4.79435e-05	ER_control - lysate_control	ambiguous	NA
P46943	GUF1	4	3	2	0.674729	2.79435e-05	4.83323e-05	ER_control - lysate_control	mitochondrion	MIM
P45978	SCD6	4	3	2	-1.58667	2.833e-05	4.89689e-05	ER_control - lysate_control	ambiguous	NA
P20449	DBP5	4	3	4	0.520183	2.85257e-05	4.92751e-05	ER_control - lysate_control	ambiguous	NA
P05750	RPS3	4	3	12	1.63891	2.87611e-05	4.96494e-05	ER_control - lysate_control	ambiguous	NA
P29295	HRR25	4	3	4	0.799814	2.9204e-05	5.03811e-05	ER_control - lysate_control	ambiguous	NA
P20424	SRP54	4	3	3	0.641673	3.00174e-05	5.17508e-05	ER_control - lysate_control	ambiguous	NA
P07213	TOM70	4	3	10	2.01908	3.06588e-05	5.28222e-05	ER_control - lysate_control	mitochondrion	MOM
P43555	EMP47	4	3	5	2.8032	3.08748e-05	5.31599e-05	ER_control - lysate_control	ambiguous	NA
P32558	SPT16	4	3	7	-1.67908	3.09132e-05	5.31915e-05	ER_control - lysate_control	nucleus	NA
Q06389	FRQ1	4	3	2	-1.03927	3.09836e-05	5.32782e-05	ER_control - lysate_control	ambiguous	NA
P00359	TDH3	4	3	10	-4.19565	3.10157e-05	5.32988e-05	ER_control - lysate_control	ambiguous	NA
P25374	NFS1	4	3	3	-1.25813	3.10458e-05	5.3316e-05	ER_control - lysate_control	mitochondrion	NA
P11412	ZWF1	4	3	5	-2.72909	3.15761e-05	5.41917e-05	ER_control - lysate_control	NA	NA
Q02887	ATG21	4	3	2	-0.598588	3.19767e-05	5.48438e-05	ER_control - lysate_control	ambiguous	NA
Q12495	RLF2	4	3	3	-1.08773	3.21666e-05	5.51339e-05	ER_control - lysate_control	nucleus	NA
P39077	CCT3	4	3	6	0.612203	3.30261e-05	5.65706e-05	ER_control - lysate_control	ambiguous	NA
P38809	YHR097C	4	3	3	-0.983719	3.31525e-05	5.67503e-05	ER_control - lysate_control	ambiguous	NA
Q00764	TPS1	4	3	2	-1.54669	3.32425e-05	5.68678e-05	ER_control - lysate_control	ambiguous	NA
Q12158	MCD1	4	3	5	0.629187	3.36228e-05	5.74814e-05	ER_control - lysate_control	nucleus	NA
P32324	EFT1	4	3	15	-0.765076	3.38068e-05	5.77588e-05	ER_control - lysate_control	ambiguous	NA
Q08971	YPL225W	4	3	2	-1.50331	3.40239e-05	5.80923e-05	ER_control - lysate_control	ambiguous	NA
Q06108	RGC1	4	3	7	0.592996	3.43373e-05	5.85896e-05	ER_control - lysate_control	ambiguous	NA
P14843	ARO3	4	3	4	-2.72862	3.45527e-05	5.89194e-05	ER_control - lysate_control	NA	NA
P40395	RIC1	4	3	2	0.883944	3.46251e-05	5.9005e-05	ER_control - lysate_control	Golgi apparatus	NA
P47079	CCT8	4	3	6	0.668473	3.47097e-05	5.91111e-05	ER_control - lysate_control	ambiguous	NA
P09959	SWI6	4	3	4	-0.708355	3.54426e-05	6.03205e-05	ER_control - lysate_control	ambiguous	NA
P54113	ADE16	4	3	5	-3.05197	3.5758e-05	6.08183e-05	ER_control - lysate_control	NA	NA
P32799	COX13	4	3	3	0.980914	3.58479e-05	6.09323e-05	ER_control - lysate_control	mitochondrion	MIM
Q05946	UTP13	4	3	2	-1.88424	3.61775e-05	6.14531e-05	ER_control - lysate_control	nucleus	NA
P23255	TAF2	4	3	2	0.886354	3.62812e-05	6.15899e-05	ER_control - lysate_control	nucleus	NA
P18888	SNF6	4	3	4	-0.684843	3.6539e-05	6.19879e-05	ER_control - lysate_control	nucleus	NA
Q08199	SIL1	4	3	3	-0.870191	3.77814e-05	6.40548e-05	ER_control - lysate_control	ER	ER lumen
Q05854	YLR278C	4	3	4	0.711176	3.78876e-05	6.41937e-05	ER_control - lysate_control	nucleus	NA
P54115	ALD6	4	3	7	-4.59915	3.79158e-05	6.42005e-05	ER_control - lysate_control	ambiguous	NA
P14742	GFA1	4	3	2	-0.665844	3.83204e-05	6.48443e-05	ER_control - lysate_control	NA	NA
P07245	ADE3	4	3	11	-1.71498	3.8364e-05	6.48543e-05	ER_control - lysate_control	ambiguous	NA
P19881	PHO13	4	3	3	-3.20641	3.83752e-05	6.48543e-05	ER_control - lysate_control	NA	NA
P32047	MLF3	4	3	3	-0.640247	3.84248e-05	6.48968e-05	ER_control - lysate_control	ambiguous	NA
Q07834	YLL032C	4	3	4	0.765207	3.85644e-05	6.50912e-05	ER_control - lysate_control	ambiguous	NA
P32347	HEM12	4	3	3	-1.48711	3.89414e-05	6.56858e-05	ER_control - lysate_control	ambiguous	NA
P41819	DIM1	4	3	4	-0.972309	3.90475e-05	6.58229e-05	ER_control - lysate_control	ambiguous	NA
P25386	USO1	4	3	28	0.491465	3.90886e-05	6.58505e-05	ER_control - lysate_control	ambiguous	NA
P49723	RNR4	4	3	6	-2.97552	3.96869e-05	6.68159e-05	ER_control - lysate_control	nucleus	NA
P38339	RGD1	4	3	7	0.714595	4.00353e-05	6.73598e-05	ER_control - lysate_control	ambiguous	NA
P18562	FUR1	4	3	3	-4.81374	4.03708e-05	6.78812e-05	ER_control - lysate_control	NA	NA
P43579	IES1	4	3	2	-1.23759	4.19048e-05	7.0416e-05	ER_control - lysate_control	nucleus	NA
P46675	STU2	4	3	3	0.878086	4.27724e-05	7.18285e-05	ER_control - lysate_control	ambiguous	NA
P12611	WHI2	4	3	3	0.472078	4.29659e-05	7.21078e-05	ER_control - lysate_control	NA	NA
P32447	ASF1	4	3	3	-2.57027	4.41794e-05	7.40974e-05	ER_control - lysate_control	nucleus	NA
P36121	RPC37	4	3	2	-3.25779	4.44831e-05	7.45598e-05	ER_control - lysate_control	nucleus	NA
P40038	PCL6	4	3	2	0.728537	4.45546e-05	7.46325e-05	ER_control - lysate_control	ambiguous	NA
P53959	COG6	4	3	2	0.777799	4.46702e-05	7.47789e-05	ER_control - lysate_control	Golgi apparatus	NA
P53072	TAN1	4	3	6	-2.90683	4.50047e-05	7.52914e-05	ER_control - lysate_control	ambiguous	NA
P50085	PHB2	4	3	3	1.49041	4.59657e-05	7.68508e-05	ER_control - lysate_control	mitochondrion	MIM
P54000	SUB1	4	3	3	-3.0439	4.66168e-05	7.78903e-05	ER_control - lysate_control	nucleus	NA
P48564	MRX6	4	3	2	1.18664	4.77391e-05	7.97153e-05	ER_control - lysate_control	mitochondrion	NA
P36081	YKL077W	4	3	6	4.11799	4.79596e-05	8.00331e-05	ER_control - lysate_control	ambiguous	NA
P36075	CUE2	4	3	2	0.856601	4.83133e-05	8.05727e-05	ER_control - lysate_control	NA	NA
P32790	SLA1	4	3	4	-0.59852	4.83843e-05	8.06405e-05	ER_control - lysate_control	ambiguous	NA
P22543	VPS34	4	3	3	0.638952	4.89132e-05	8.14709e-05	ER_control - lysate_control	ambiguous	NA
P10363	PRI1	4	3	4	0.750488	4.90673e-05	8.16763e-05	ER_control - lysate_control	NA	NA
Q04632	COG8	4	3	4	0.820215	4.94147e-05	8.21996e-05	ER_control - lysate_control	Golgi apparatus	NA
P48361	ASK10	4	3	8	0.622131	4.95313e-05	8.22821e-05	ER_control - lysate_control	ambiguous	NA
P33307	CSE1	4	3	6	1.0194	4.95552e-05	8.22821e-05	ER_control - lysate_control	ambiguous	NA
Q07381	TSR1	4	3	4	-1.80495	4.96566e-05	8.23989e-05	ER_control - lysate_control	ambiguous	NA
Q04411	URC2	4	3	4	0.701857	4.97314e-05	8.24715e-05	ER_control - lysate_control	ambiguous	NA
P80428	ARP4	4	3	2	-1.00043	5.00365e-05	8.29257e-05	ER_control - lysate_control	nucleus	NA
Q06168	SFH1	4	3	2	-0.583743	5.06939e-05	8.39627e-05	ER_control - lysate_control	nucleus	NA
P39521	FHL1	4	3	6	-0.54927	5.08379e-05	8.41487e-05	ER_control - lysate_control	nucleus	NA
Q12234	RUD3	4	3	2	-2.84261	5.15182e-05	8.52217e-05	ER_control - lysate_control	Golgi apparatus	NA
P53974	ARK1	4	3	4	0.57523	5.20805e-05	8.60692e-05	ER_control - lysate_control	ambiguous	NA
P28272	URA1	4	3	3	-6.25911	5.20954e-05	8.60692e-05	ER_control - lysate_control	ambiguous	NA
Q12180	HAL9	4	3	3	0.666087	5.24746e-05	8.66418e-05	ER_control - lysate_control	ambiguous	NA
P53917	FAR11	4	3	2	0.708086	5.324e-05	8.7851e-05	ER_control - lysate_control	NA	NA
P32583	SRP40	4	3	4	2.26842	5.425e-05	8.9462e-05	ER_control - lysate_control	NA	NA
P35845	SWH1	4	3	9	1.32846	5.44852e-05	8.97941e-05	ER_control - lysate_control	ambiguous	NA
Q12523	YPL247C	4	3	3	0.612429	5.4891e-05	9.04068e-05	ER_control - lysate_control	ambiguous	NA
P38631	FKS1	4	3	7	3.02826	5.51392e-05	9.07592e-05	ER_control - lysate_control	ambiguous	NA
P53866	SQS1	4	3	5	0.765283	5.59187e-05	9.19283e-05	ER_control - lysate_control	ambiguous	NA
P53118	ROG1	4	3	2	-0.740775	5.64376e-05	9.27239e-05	ER_control - lysate_control	NA	NA
Q12680	GLT1	4	3	20	-0.988463	5.66984e-05	9.30948e-05	ER_control - lysate_control	NA	NA
P53278	YGR130C	4	3	12	-1.55468	5.7828e-05	9.48909e-05	ER_control - lysate_control	NA	NA
P22134	MAG1	4	3	3	0.831469	5.79077e-05	9.49629e-05	ER_control - lysate_control	nucleus	NA
Q00916	SNP1	4	3	3	-0.732304	5.82713e-05	9.55002e-05	ER_control - lysate_control	nucleus	NA
P53883	NOP13	4	3	11	-0.82329	5.84764e-05	9.57773e-05	ER_control - lysate_control	nucleus	NA
P0CX53|P0CX54	RPL12A|RPL12B	4	3	3	-0.921435	6.04094e-05	9.88528e-05	ER_control - lysate_control	#N/A	#N/A
P38922	HRB1	4	3	7	-2.94036	6.04286e-05	9.88528e-05	ER_control - lysate_control	ambiguous	NA
P38968	SEC31	4	3	2	1.04158	6.05235e-05	9.8947e-05	ER_control - lysate_control	ambiguous	NA
Q02753|Q12672	RPL21A|RPL21B	4	3	4	1.50804	6.06382e-05	9.90735e-05	ER_control - lysate_control	#N/A	#N/A
P32523	PRP19	4	3	3	-1.24529	6.11093e-05	9.97817e-05	ER_control - lysate_control	nucleus	NA
P05694	MET6	4	3	18	-4.71334	6.12222e-05	9.98878e-05	ER_control - lysate_control	NA	NA
P32191	GUT2	4	3	2	0.580016	6.12495e-05	9.98878e-05	ER_control - lysate_control	mitochondrion	NA
P17442	PHO81	4	3	2	0.820562	6.21103e-05	0.000101229	ER_control - lysate_control	ambiguous	NA
P32776	TFB1	4	3	3	-0.865609	6.47374e-05	0.000105447	ER_control - lysate_control	nucleus	NA
Q12532	RQC2	4	3	5	-1.08726	6.48437e-05	0.000105555	ER_control - lysate_control	ambiguous	NA
P21538	REB1	4	3	5	-2.65685	6.51412e-05	0.000105974	ER_control - lysate_control	nucleus	NA
Q08281	RTC1	4	3	4	0.803077	6.53286e-05	0.000106214	ER_control - lysate_control	vacuole	NA
P52910	ACS2	4	3	9	-0.938865	6.65126e-05	0.000108073	ER_control - lysate_control	ambiguous	NA
P40157	VID27	4	3	6	1.16827	6.68177e-05	0.000108502	ER_control - lysate_control	ambiguous	NA
P14922	CYC8	4	3	3	-0.512671	6.71801e-05	0.000109024	ER_control - lysate_control	nucleus	NA
Q07949	PSR2	4	3	2	0.723663	6.77552e-05	0.00010989	ER_control - lysate_control	plasma membrane	NA
P03965	CPA2	4	3	16	-0.886264	6.87262e-05	0.000111397	ER_control - lysate_control	ambiguous	NA
P38998	LYS1	4	3	4	-1.42687	7.02503e-05	0.000113798	ER_control - lysate_control	peroxisome	NA
P53951	COG5	4	3	3	0.59063	7.04255e-05	0.000114012	ER_control - lysate_control	Golgi apparatus	NA
P25623	SYP1	4	3	4	0.802618	7.19949e-05	0.000116482	ER_control - lysate_control	ambiguous	NA
P07273	DST1	4	3	3	-1.43826	7.20712e-05	0.000116534	ER_control - lysate_control	nucleus	NA
Q3E7Z5	YIL002W-A	4	3	2	-2.92396	7.25453e-05	0.000117196	ER_control - lysate_control	NA	NA
P43599	YFR018C	4	3	2	-0.897348	7.2569e-05	0.000117196	ER_control - lysate_control	NA	NA
P20447	DBP3	4	3	6	1.74276	7.30316e-05	0.000117872	ER_control - lysate_control	nucleus	NA
P25694	CDC48	4	3	14	-2.68145	7.4558e-05	0.000120262	ER_control - lysate_control	ambiguous	NA
P39904	VPS52	4	3	3	0.637481	7.73206e-05	0.000124643	ER_control - lysate_control	ambiguous	NA
P43565	RIM15	4	3	4	0.690016	7.75967e-05	0.000125012	ER_control - lysate_control	ambiguous	NA
P38197	YBL036C	4	3	3	-4.24912	7.79049e-05	0.000125432	ER_control - lysate_control	ambiguous	NA
Q08491	SKI7	4	3	3	-0.653426	7.86697e-05	0.000126587	ER_control - lysate_control	ambiguous	NA
P20967	KGD1	4	3	4	-1.82472	7.9471e-05	0.000127749	ER_control - lysate_control	mitochondrion	NA
P00360	TDH1	4	3	6	-3.54255	7.94884e-05	0.000127749	ER_control - lysate_control	ambiguous	NA
P40016	RPN3	4	3	9	-0.666868	8.11574e-05	0.000130353	ER_control - lysate_control	NA	NA
Q07532	IWR1	4	3	2	-0.671239	8.22071e-05	0.000131959	ER_control - lysate_control	ambiguous	NA
Q06214	JIP5	4	3	2	-1.28633	8.25472e-05	0.000132425	ER_control - lysate_control	nucleus	NA
Q02629	NUP100	4	3	2	-0.982424	8.35559e-05	0.000133962	ER_control - lysate_control	nucleus	NA
P39956	RPH1	4	3	2	-0.519241	8.39601e-05	0.000134529	ER_control - lysate_control	nucleus	NA
Q12275	YOR093C	4	3	4	1.52551	8.41199e-05	0.000134704	ER_control - lysate_control	ambiguous	NA
P32389	MET4	4	3	4	-0.622626	8.45163e-05	0.000135257	ER_control - lysate_control	nucleus	NA
P12904	SNF4	4	3	2	-0.573932	8.46989e-05	0.000135467	ER_control - lysate_control	ambiguous	NA
P35195	ECM15	4	3	2	-5.05242	8.50917e-05	0.000136013	ER_control - lysate_control	ambiguous	NA
P47135	JSN1	4	3	4	0.541899	8.60952e-05	0.000137535	ER_control - lysate_control	NA	NA
P40991	NOP2	4	3	3	-0.978772	8.69039e-05	0.000138743	ER_control - lysate_control	nucleus	NA
Q05359	ERP1	4	3	3	4.32644	8.70531e-05	0.000138898	ER_control - lysate_control	ER	ER membrane
P07244	ADE5,7	4	3	7	-1.95813	8.81261e-05	0.000140525	ER_control - lysate_control	ambiguous	NA
P38011	ASC1	4	3	3	-2.70791	8.90618e-05	0.000141932	ER_control - lysate_control	ambiguous	NA
P07261	GCR1	4	3	2	0.646007	9.00678e-05	0.000143449	ER_control - lysate_control	nucleus	NA
P21951	POL2	4	3	9	0.847487	9.09877e-05	0.000144828	ER_control - lysate_control	nucleus	NA
Q04439	MYO5	4	3	6	0.620603	9.34426e-05	0.000148646	ER_control - lysate_control	ambiguous	NA
P38207	APN2	4	3	2	-0.666166	9.39145e-05	0.000149307	ER_control - lysate_control	nucleus	NA
P47988	TEA1	4	3	2	-0.968812	9.39909e-05	0.000149339	ER_control - lysate_control	nucleus	NA
P31385	DEP1	4	3	2	-0.7403	9.43972e-05	0.000149895	ER_control - lysate_control	ambiguous	NA
P38069	MNN2	4	3	5	3.68895	9.53712e-05	0.000151351	ER_control - lysate_control	Golgi apparatus	NA
Q06321	ATG26	4	3	2	0.961306	9.59689e-05	0.000152209	ER_control - lysate_control	ambiguous	NA
P39009	DUN1	4	3	3	0.640151	9.67894e-05	0.000153418	ER_control - lysate_control	nucleus	NA
P54838	DAK1	4	3	6	-4.34259	9.73852e-05	0.000154271	ER_control - lysate_control	NA	NA
P08566	ARO1	4	3	6	0.906992	9.77123e-05	0.000154697	ER_control - lysate_control	ambiguous	NA
P14904	APE1	4	3	5	-2.29363	9.81562e-05	0.000155245	ER_control - lysate_control	vacuole	NA
Q04177	UTP5	4	3	6	-1.15127	9.81756e-05	0.000155245	ER_control - lysate_control	nucleus	NA
P38306	YBR197C	4	3	2	0.749392	9.87045e-05	0.000155988	ER_control - lysate_control	NA	NA
Q04651	ERV41	4	3	5	3.34423	9.94252e-05	0.000157034	ER_control - lysate_control	ambiguous	NA
Q07963	UBR2	4	3	4	0.758538	0.000101219	0.000159772	ER_control - lysate_control	ambiguous	NA
P53953	SFB2	4	3	3	0.830996	0.00010134	0.000159868	ER_control - lysate_control	ambiguous	NA
P09624	LPD1	4	3	9	-3.72946	0.000101606	0.000160193	ER_control - lysate_control	mitochondrion	NA
Q06436	MAG2	4	3	4	0.934229	0.000102695	0.000161814	ER_control - lysate_control	ambiguous	NA
P36095	VPS24	4	3	3	-1.91698	0.000103294	0.000162573	ER_control - lysate_control	ambiguous	NA
P39103	COX14	4	3	2	1.13464	0.0001033	0.000162573	ER_control - lysate_control	mitochondrion	NA
Q06683	IRC3	4	3	2	0.953819	0.000104703	0.000164683	ER_control - lysate_control	mitochondrion	NA
Q04491	SEC13	4	3	2	-0.953737	0.000106152	0.000166865	ER_control - lysate_control	ambiguous	NA
Q06892	POS5	4	3	2	-0.440769	0.000106509	0.000167323	ER_control - lysate_control	mitochondrion	NA
Q03407	PKH1	4	3	4	0.54587	0.00010657	0.000167323	ER_control - lysate_control	NA	NA
P39936	TIF4632	4	3	10	-1.15364	0.000106743	0.000167496	ER_control - lysate_control	ambiguous	NA
Q04437	YKU80	4	3	2	-0.850036	0.000106885	0.00016762	ER_control - lysate_control	nucleus	NA
P41913	GDS1	4	3	2	-0.739394	0.000112059	0.00017563	ER_control - lysate_control	NA	NA
P53851	TEX1	4	3	4	0.710866	0.00011274	0.000176592	ER_control - lysate_control	nucleus	NA
Q03012	SPP1	4	3	2	0.76153	0.000113005	0.000176904	ER_control - lysate_control	nucleus	NA
Q07551	YDL124W	4	3	3	-10.168	0.000113453	0.0001775	ER_control - lysate_control	ambiguous	NA
Q06704	IMH1	4	3	18	-1.00271	0.000118778	0.000185722	ER_control - lysate_control	ambiguous	NA
P0CX31|P0CX32	RPS24A|RPS24B	4	3	5	1.20267	0.000118954	0.000185834	ER_control - lysate_control	#N/A	#N/A
P41940	PSA1	4	3	4	-4.18214	0.00011899	0.000185834	ER_control - lysate_control	ambiguous	NA
P53141	MLC1	4	3	4	-4.06723	0.0001202	0.000187614	ER_control - lysate_control	ambiguous	NA
P43593	UBP6	4	3	6	-2.49031	0.000120833	0.000188491	ER_control - lysate_control	NA	NA
P53886	APC1	4	3	2	0.803538	0.000123623	0.000192657	ER_control - lysate_control	ambiguous	NA
P05030	PMA1	4	3	22	2.69189	0.000123649	0.000192657	ER_control - lysate_control	plasma membrane	NA
P35723	YET1	4	3	4	6.11853	0.000128165	0.000199577	ER_control - lysate_control	ER	ER membrane
Q99247	YOL087C	4	3	6	-0.584256	0.000128328	0.000199713	ER_control - lysate_control	ambiguous	NA
Q03161	YMR099C	4	3	3	-2.16548	0.000130436	0.000202875	ER_control - lysate_control	NA	NA
P53981	YNL010W	4	3	2	-1.42471	0.000131214	0.000203965	ER_control - lysate_control	ambiguous	NA
P31376	SWC3	4	3	3	-1.7085	0.000133349	0.000207164	ER_control - lysate_control	nucleus	NA
P07278	BCY1	4	3	2	-0.869631	0.000135523	0.000210417	ER_control - lysate_control	ambiguous	NA
P53836	CAF120	4	3	3	0.569683	0.000135904	0.000210885	ER_control - lysate_control	ambiguous	NA
Q06836	SYT1	4	3	2	0.582245	0.000136397	0.000211526	ER_control - lysate_control	ambiguous	NA
Q06705	CSR1	4	3	5	-0.685065	0.00013713	0.000212539	ER_control - lysate_control	ambiguous	NA
P32591	SWI3	4	3	7	-0.418606	0.000138975	0.000215273	ER_control - lysate_control	nucleus	NA
P36024	SIS2	4	3	3	-0.523028	0.000139168	0.000215446	ER_control - lysate_control	ambiguous	NA
Q12460	NOP56	4	3	4	0.489535	0.000139571	0.000215944	ER_control - lysate_control	nucleus	NA
P38352	SAF1	4	3	2	-0.916735	0.000143316	0.000221611	ER_control - lysate_control	NA	NA
P08018	PBS2	4	3	5	0.554995	0.000143601	0.000221921	ER_control - lysate_control	ambiguous	NA
P40576	INA22	4	3	2	1.5568	0.000143749	0.000222021	ER_control - lysate_control	mitochondrion	MIM
P33775	PMT1	4	3	4	5.13046	0.000145197	0.000224126	ER_control - lysate_control	ER	ER membrane
P39969	BOI2	4	3	4	0.582774	0.000145672	0.00022473	ER_control - lysate_control	ambiguous	NA
P53165	SGF73	4	3	2	-0.491853	0.00014773	0.000227772	ER_control - lysate_control	nucleus	NA
P31539	HSP104	4	3	25	-2.0861	0.000149289	0.000230042	ER_control - lysate_control	ambiguous	NA
P32336	NUD1	4	3	2	-0.541557	0.000149528	0.000230277	ER_control - lysate_control	ambiguous	NA
P06773	DCD1	4	3	4	0.599622	0.000150944	0.000232322	ER_control - lysate_control	NA	NA
P47083	MPP10	4	3	5	-0.849282	0.000151184	0.000232557	ER_control - lysate_control	nucleus	NA
P13663	HOM2	4	3	3	-4.51212	0.000152314	0.000234159	ER_control - lysate_control	NA	NA
Q06315	SKG3	4	3	11	0.438299	0.000152635	0.000234517	ER_control - lysate_control	ambiguous	NA
Q03940	RVB1	4	3	5	-0.75719	0.000153639	0.000235924	ER_control - lysate_control	nucleus	NA
P40413	CCT5	4	3	4	-0.622568	0.000154394	0.000236945	ER_control - lysate_control	ambiguous	NA
P38970	HAL5	4	3	9	0.904982	0.000156334	0.000239784	ER_control - lysate_control	NA	NA
Q12396	EMP46	4	3	2	3.02192	0.000157389	0.000241263	ER_control - lysate_control	ambiguous	NA
P47035	NET1	4	3	10	0.541533	0.000157809	0.000241768	ER_control - lysate_control	nucleus	NA
P47136	BUD4	4	3	5	0.515413	0.000158527	0.000242728	ER_control - lysate_control	ambiguous	NA
P07170	ADK1	4	3	6	-5.68461	0.000159116	0.000243489	ER_control - lysate_control	ambiguous	NA
Q99177	BRR1	4	3	3	-0.535583	0.000161545	0.000247063	ER_control - lysate_control	nucleus	NA
P32902	MRP4	4	3	3	-0.409503	0.000163495	0.000249902	ER_control - lysate_control	mitochondrion	NA
Q06679	UTP4	4	3	2	-2.58265	0.000163973	0.000250488	ER_control - lysate_control	nucleus	NA
P54781	ERG5	4	3	3	3.95706	0.000166748	0.00025458	ER_control - lysate_control	ER	ER membrane
Q00362	CDC55	4	3	3	-0.799827	0.000166914	0.000254688	ER_control - lysate_control	NA	NA
P33334	PRP8	4	3	5	0.802653	0.000169052	0.000257801	ER_control - lysate_control	nucleus	NA
Q08923	CTI6	4	3	2	-1.17897	0.00017039	0.000259693	ER_control - lysate_control	nucleus	NA
Q08985	SAM4	4	3	2	-4.01608	0.000172991	0.000263506	ER_control - lysate_control	ambiguous	NA
P40477	NUP159	4	3	10	-0.455455	0.000174092	0.000265031	ER_control - lysate_control	nucleus	NA
P07283	SEC53	4	3	3	-4.64814	0.000175035	0.000266314	ER_control - lysate_control	ambiguous	NA
Q03833	GIS1	4	3	2	-0.637283	0.000175932	0.000267525	ER_control - lysate_control	nucleus	NA
P13393	SPT15	4	3	2	0.4593	0.000178675	0.00027154	ER_control - lysate_control	nucleus	NA
P53267	DAM1	4	3	2	-0.990861	0.000180394	0.000273996	ER_control - lysate_control	ambiguous	NA
Q04408	YDR514C	4	3	2	-0.976275	0.000181228	0.000275106	ER_control - lysate_control	ambiguous	NA
P07264	LEU1	4	3	8	-2.14084	0.000184031	0.000279201	ER_control - lysate_control	NA	NA
Q12335	PST2	4	3	3	-1.69141	0.00018435	0.000279525	ER_control - lysate_control	extracellular region	NA
P54787	VPS9	4	3	3	0.58709	0.000185447	0.000281028	ER_control - lysate_control	ambiguous	NA
P34077	NIC96	4	3	2	0.505859	0.000186907	0.000283079	ER_control - lysate_control	nucleus	NA
Q01802	AAT1	4	3	4	1.22188	0.000188308	0.000285039	ER_control - lysate_control	mitochondrion	NA
P39732	GIP4	4	3	7	0.564357	0.000188559	0.000285256	ER_control - lysate_control	ambiguous	NA
P38786	RPP1	4	3	3	0.643734	0.000188689	0.000285289	ER_control - lysate_control	nucleus	NA
P39106	MNN1	4	3	6	2.86772	0.000191496	0.000289369	ER_control - lysate_control	Golgi apparatus	NA
P36120	DBP7	4	3	3	1.32675	0.00019307	0.000291582	ER_control - lysate_control	nucleus	NA
Q04585	YDR109C	4	3	4	-0.488954	0.000194265	0.00029322	ER_control - lysate_control	NA	NA
P25385	BOS1	4	3	3	1.3377	0.000194711	0.000293727	ER_control - lysate_control	ambiguous	NA
P36012	CSE4	4	3	2	0.80369	0.000198862	0.000299818	ER_control - lysate_control	nucleus	NA
P36126	SPO14	4	3	7	0.85409	0.000199772	0.000301019	ER_control - lysate_control	NA	NA
P47047	MTR4	4	3	7	-0.597362	0.000200293	0.000301633	ER_control - lysate_control	nucleus	NA
Q99216	PNO1	4	3	2	-0.798747	0.000204397	0.000307638	ER_control - lysate_control	ambiguous	NA
Q02201	OSH6	4	3	6	1.5345	0.000206102	0.000310029	ER_control - lysate_control	ambiguous	NA
Q05787	HRD3	4	3	6	5.21387	0.000207626	0.000312145	ER_control - lysate_control	ER	ER membrane
P38701	RPS20	4	3	5	-1.10156	0.000208387	0.000313112	ER_control - lysate_control	ambiguous	NA
P01123	YPT1	4	3	3	2.22233	0.000208924	0.00031374	ER_control - lysate_control	ambiguous	NA
P38886	RPN10	4	3	2	-2.03015	0.00021171	0.000317744	ER_control - lysate_control	NA	NA
P04076	ARG4	4	3	8	-1.65237	0.000215054	0.00032258	ER_control - lysate_control	NA	NA
P38699	STB5	4	3	2	0.718173	0.000215726	0.000323407	ER_control - lysate_control	nucleus	NA
P36130	CAF4	4	3	2	0.487128	0.000216384	0.00032421	ER_control - lysate_control	mitochondrion	MOM
Q02046	MTD1	4	3	2	-2.5021	0.000222247	0.000332806	ER_control - lysate_control	ambiguous	NA
Q08484	GYP1	4	3	5	0.43117	0.000224371	0.000335797	ER_control - lysate_control	Golgi apparatus	NA
P32597	STH1	4	3	11	0.907623	0.000225248	0.00033692	ER_control - lysate_control	nucleus	NA
P38719	DBP8	4	3	5	0.547516	0.000227821	0.000340577	ER_control - lysate_control	nucleus	NA
P23561	STE11	4	3	3	-0.758961	0.000228713	0.000341718	ER_control - lysate_control	NA	NA
Q06639	RSC3	4	3	3	-0.61384	0.000235983	0.000352381	ER_control - lysate_control	nucleus	NA
P53094	MDS3	4	3	6	0.581958	0.00023669	0.000353238	ER_control - lysate_control	ambiguous	NA
P39966	PTC2	4	3	4	-1.97045	0.000237294	0.000353941	ER_control - lysate_control	NA	NA
Q02939	TFB2	4	3	3	-0.481238	0.000237513	0.000354069	ER_control - lysate_control	nucleus	NA
P40348	RFC2	4	3	4	0.671434	0.000237955	0.000354529	ER_control - lysate_control	nucleus	NA
Q08683	APC5	4	3	2	0.777393	0.000238799	0.000355587	ER_control - lysate_control	nucleus	NA
P38261	EXO84	4	3	4	0.487681	0.00024096	0.000358604	ER_control - lysate_control	ambiguous	NA
Q08886	GPB1	4	3	3	0.654025	0.000246094	0.000366039	ER_control - lysate_control	ambiguous	NA
P47142	VPS25	4	3	2	-0.8327	0.000248906	0.000370014	ER_control - lysate_control	ambiguous	NA
P35691	TMA19	4	3	4	-3.09776	0.000252951	0.000375817	ER_control - lysate_control	ambiguous	NA
P38089	PTC4	4	3	7	0.59753	0.000253214	0.000375997	ER_control - lysate_control	NA	NA
P40353	ATF1	4	3	2	0.958807	0.000253814	0.000376573	ER_control - lysate_control	ambiguous	NA
P21672	RNR3	4	3	2	-0.704732	0.000253886	0.000376573	ER_control - lysate_control	ambiguous	NA
P38353	SSH1	4	3	3	5.87272	0.000255461	0.000378699	ER_control - lysate_control	ER	ER membrane
Q12317	MSB4	4	3	2	0.574093	0.000255839	0.000379047	ER_control - lysate_control	ambiguous	NA
Q03782	SNU56	4	3	2	0.945202	0.000258016	0.000382059	ER_control - lysate_control	nucleus	NA
P32333	MOT1	4	3	12	0.790089	0.000260439	0.000385432	ER_control - lysate_control	ambiguous	NA
Q08446	SGT1	4	3	3	0.362634	0.000264192	0.000390769	ER_control - lysate_control	NA	NA
P36049	EBP2	4	3	2	-1.23	0.000268486	0.000396899	ER_control - lysate_control	nucleus	NA
P53201	SWC4	4	3	2	-0.442068	0.000277525	0.000410033	ER_control - lysate_control	nucleus	NA
P43583	BLM10	4	3	7	-0.424854	0.000280389	0.000413974	ER_control - lysate_control	ambiguous	NA
P0CX82|P0CX83	RPL19A|RPL19B	4	3	6	1.4087	0.000280793	0.000413974	ER_control - lysate_control	#N/A	#N/A
P25586	KRR1	4	3	2	-1.45254	0.000280814	0.000413974	ER_control - lysate_control	nucleus	NA
Q02792	RAT1	4	3	6	-0.747199	0.000280816	0.000413974	ER_control - lysate_control	nucleus	NA
P18900	COQ1	4	3	6	0.462626	0.000281395	0.000414597	ER_control - lysate_control	mitochondrion	MIM
Q05949	BUR2	4	3	2	-0.691012	0.000282983	0.000416705	ER_control - lysate_control	nucleus	NA
P38086	RDH54	4	3	3	0.89635	0.000291384	0.000428838	ER_control - lysate_control	nucleus	NA
P38221	CDS1	4	3	5	5.63244	0.0002948	0.000433625	ER_control - lysate_control	ambiguous	NA
P25588	MRC1	4	3	7	0.716875	0.000297597	0.000437498	ER_control - lysate_control	nucleus	NA
P22135	ATP12	4	3	3	-0.607303	0.000298023	0.000437881	ER_control - lysate_control	mitochondrion	NA
Q08225	YOL057W	4	3	2	-1.46899	0.000298746	0.0004387	ER_control - lysate_control	ambiguous	NA
P43535	GCN20	4	3	3	-0.511267	0.000308483	0.000452749	ER_control - lysate_control	NA	NA
Q01476	UBP2	4	3	9	-0.665568	0.000312683	0.00045866	ER_control - lysate_control	NA	NA
P20095	PRP2	4	3	2	0.812092	0.000313405	0.000459465	ER_control - lysate_control	nucleus	NA
P38068	GRX7	4	3	3	3.09079	0.000323836	0.000474494	ER_control - lysate_control	NA	NA
Q04781	RKR1	4	3	9	0.529415	0.00032403	0.000474517	ER_control - lysate_control	ambiguous	NA
P38629	RFC3	4	3	2	0.516097	0.00032476	0.000475324	ER_control - lysate_control	nucleus	NA
Q12415	TFC7	4	3	2	-0.410345	0.000326766	0.000477997	ER_control - lysate_control	nucleus	NA
P38555	YPT31	4	3	3	2.16643	0.000328697	0.000480556	ER_control - lysate_control	Golgi apparatus	NA
P39925	AFG3	4	3	2	0.907713	0.000329667	0.000481709	ER_control - lysate_control	mitochondrion	MIM
P53238	PEF1	4	3	2	-0.447259	0.000341142	0.000498202	ER_control - lysate_control	ambiguous	NA
Q12481	RRP36	4	3	4	-0.93041	0.000344382	0.000502658	ER_control - lysate_control	nucleus	NA
P32861	UGP1	4	3	7	-3.34567	0.000346132	0.000504934	ER_control - lysate_control	NA	NA
P32335	MSS51	4	3	4	-0.982166	0.000348049	0.000507452	ER_control - lysate_control	mitochondrion	MIM
P27692	SPT5	4	3	8	-0.781735	0.000348851	0.000508342	ER_control - lysate_control	ambiguous	NA
Q12339	UTP23	4	3	2	0.803647	0.000350174	0.00050999	ER_control - lysate_control	ambiguous	NA
P38041	BOI1	4	3	8	0.92228	0.000352583	0.000513217	ER_control - lysate_control	NA	NA
P27809	KRE2	4	3	4	3.62408	0.000354186	0.000515268	ER_control - lysate_control	Golgi apparatus	NA
P53297	PBP1	4	3	8	0.566907	0.000356239	0.00051797	ER_control - lysate_control	ambiguous	NA
P47113	BFA1	4	3	2	-0.74853	0.000359545	0.000522492	ER_control - lysate_control	ambiguous	NA
P47176	BAT2	4	3	2	-0.822043	0.000362761	0.000526877	ER_control - lysate_control	ambiguous	NA
P25339	PUF4	4	3	4	0.693159	0.000366307	0.000531735	ER_control - lysate_control	NA	NA
P43621	RET2	4	3	7	-0.847187	0.000369481	0.00053605	ER_control - lysate_control	ambiguous	NA
P53303	ZPR1	4	3	3	-1.07249	0.000371122	0.000537986	ER_control - lysate_control	ambiguous	NA
P29704	ERG9	4	3	4	4.96519	0.000371221	0.000537986	ER_control - lysate_control	ER	ER membrane
P21771	MRPS28	4	3	2	-1.83487	0.00037427	0.00054211	ER_control - lysate_control	mitochondrion	NA
P28495	CAP1	4	3	3	-2.32637	0.000380136	0.000550306	ER_control - lysate_control	NA	NA
Q12204	YOR022C	4	3	3	-0.466023	0.000381182	0.000551519	ER_control - lysate_control	mitochondrion	NA
Q03660	TRS130	4	3	2	0.886545	0.000386555	0.000558988	ER_control - lysate_control	Golgi apparatus	NA
Q12038	SRO7	4	3	6	-0.485288	0.000390331	0.000564142	ER_control - lysate_control	ambiguous	NA
P40358	JEM1	4	3	2	-0.802811	0.000395153	0.0005708	ER_control - lysate_control	ambiguous	NA
P53079	COG1	4	3	2	0.507193	0.000402882	0.000581649	ER_control - lysate_control	Golgi apparatus	NA
P40020	FIR1	4	3	2	-0.47436	0.000405828	0.000585584	ER_control - lysate_control	ambiguous	NA
Q03435	NHP10	4	3	4	-3.47221	0.000409601	0.000590706	ER_control - lysate_control	nucleus	NA
P06779	RAD7	4	3	3	-0.395916	0.000410391	0.000591525	ER_control - lysate_control	NA	NA
Q02457	TBF1	4	3	2	-0.419647	0.000412989	0.000594946	ER_control - lysate_control	nucleus	NA
P29547	CAM1	4	3	6	-1.83044	0.000413808	0.000595803	ER_control - lysate_control	ambiguous	NA
Q12464	RVB2	4	3	10	-1.6576	0.000415367	0.000597723	ER_control - lysate_control	nucleus	NA
P48237	CCM1	4	3	2	0.417656	0.000417292	0.000600169	ER_control - lysate_control	mitochondrion	NA
Q12123	DCS2	4	3	3	-0.500651	0.000419336	0.000602781	ER_control - lysate_control	ambiguous	NA
P00546	CDC28	4	3	2	0.600675	0.000425429	0.000611208	ER_control - lysate_control	NA	NA
P28817	EHD3	4	3	5	-1.01361	0.000428483	0.000615263	ER_control - lysate_control	mitochondrion	NA
Q12018	CDC53	4	3	6	0.365319	0.000431675	0.000619512	ER_control - lysate_control	ambiguous	NA
P19736	PRP9	4	3	3	0.797127	0.000432188	0.000619913	ER_control - lysate_control	nucleus	NA
Q2V2P4	YIL156W-B	4	3	2	1.46583	0.00043909	0.000629473	ER_control - lysate_control	vacuole	NA
P48582	BRO1	4	3	8	0.345858	0.000439681	0.00062998	ER_control - lysate_control	ambiguous	NA
Q12200	NCR1	4	3	3	2.71556	0.000444044	0.000635888	ER_control - lysate_control	vacuole	NA
P46944	TRS85	4	3	4	0.488265	0.000455711	0.000652244	ER_control - lysate_control	ambiguous	NA
P47084	MRX12	4	3	4	0.602127	0.00046106	0.000659544	ER_control - lysate_control	mitochondrion	NA
P38121	POL12	4	3	2	-1.11816	0.000462647	0.000661459	ER_control - lysate_control	nucleus	NA
P12383	PDR1	4	3	2	0.449059	0.000467993	0.000668741	ER_control - lysate_control	nucleus	NA
Q02486	ABF2	4	3	4	-4.16698	0.000471608	0.000673544	ER_control - lysate_control	ambiguous	NA
P40051	ICP55	4	3	3	-0.595292	0.000472485	0.000674434	ER_control - lysate_control	ambiguous	NA
Q12284	ERV2	4	3	2	3.11453	0.000473603	0.000675667	ER_control - lysate_control	ER	ER membrane
Q03661	ESC1	4	3	20	2.33247	0.000487897	0.000695686	ER_control - lysate_control	nucleus	NA
P40457	MLP2	4	3	21	-0.392636	0.000506527	0.000721862	ER_control - lysate_control	ambiguous	NA
Q08921	TCO89	4	3	4	-1.09065	0.000508829	0.000724754	ER_control - lysate_control	ambiguous	NA
Q05024	TRI1	4	3	2	-0.556707	0.00051117	0.000727697	ER_control - lysate_control	ambiguous	NA
P38850	RTT107	4	3	5	0.602112	0.000516868	0.000735415	ER_control - lysate_control	nucleus	NA
P47077	NOP9	4	3	6	-0.597345	0.000526483	0.000748695	ER_control - lysate_control	nucleus	NA
P06102	NOT3	4	3	10	-0.426354	0.000531375	0.000755246	ER_control - lysate_control	ambiguous	NA
P43554	SWP82	4	3	3	-0.517807	0.000534576	0.000759389	ER_control - lysate_control	nucleus	NA
P28708	PRR1	4	3	2	0.807681	0.000540414	0.000767272	ER_control - lysate_control	ambiguous	NA
P38713	OSH3	4	3	11	2.02832	0.00054212	0.000769284	ER_control - lysate_control	ambiguous	NA
P53196	RPN14	4	3	2	-2.10345	0.00054576	0.000774035	ER_control - lysate_control	ambiguous	NA
P41277	GPP1	4	3	3	-3.46809	0.000548014	0.000776816	ER_control - lysate_control	ambiguous	NA
P39101	CAJ1	4	3	4	-1.84664	0.000552197	0.000782329	ER_control - lysate_control	NA	NA
P40481	HPM1	4	3	2	-1.05711	0.000553996	0.000784458	ER_control - lysate_control	ambiguous	NA
P32828	SLX5	4	3	2	0.502916	0.000556329	0.000787342	ER_control - lysate_control	nucleus	NA
P20485	CKI1	4	3	5	-0.433303	0.000557689	0.000788846	ER_control - lysate_control	ambiguous	NA
Q04178	HPT1	4	3	6	-3.41009	0.000566007	0.000800186	ER_control - lysate_control	ambiguous	NA
P53266	SHY1	4	3	5	0.967233	0.000567208	0.000801457	ER_control - lysate_control	mitochondrion	MIM
P28241	IDH2	4	3	3	0.891164	0.000575447	0.000812666	ER_control - lysate_control	mitochondrion	NA
Q05506	YDR341C	4	3	7	-3.57931	0.000578349	0.000816331	ER_control - lysate_control	ambiguous	NA
Q03466	EBS1	4	3	2	0.546317	0.000583835	0.000823636	ER_control - lysate_control	ambiguous	NA
Q03337	TRS31	4	3	4	0.461262	0.000590322	0.000832345	ER_control - lysate_control	ambiguous	NA
P32892	DRS1	4	3	8	0.446256	0.000593473	0.000835958	ER_control - lysate_control	nucleus	NA
P38625	GUA1	4	3	6	-1.60663	0.000593514	0.000835958	ER_control - lysate_control	ambiguous	NA
P07236	MST1	4	3	3	-0.780192	0.000593874	0.000836021	ER_control - lysate_control	mitochondrion	NA
Q07657	SHS1	4	3	7	-0.412696	0.000595188	0.000837427	ER_control - lysate_control	ambiguous	NA
P15625	FRS2	4	3	8	-3.90507	0.000596431	0.000838731	ER_control - lysate_control	ambiguous	NA
P19812	UBR1	4	3	11	-0.528611	0.000599549	0.00084267	ER_control - lysate_control	NA	NA
Q12276	HER1	4	3	6	0.482441	0.000603743	0.000848115	ER_control - lysate_control	ambiguous	NA
P53064	RTF1	4	3	5	-1.14028	0.000608721	0.000854655	ER_control - lysate_control	nucleus	NA
P43638	MHP1	4	3	9	0.369789	0.000610538	0.000856753	ER_control - lysate_control	ambiguous	NA
P52917	VPS4	4	3	4	-0.371751	0.000611732	0.000857977	ER_control - lysate_control	ambiguous	NA
Q12216	NFI1	4	3	2	0.634066	0.000621162	0.000870476	ER_control - lysate_control	nucleus	NA
Q03441	RMD1	4	3	2	2.42092	0.0006213	0.000870476	ER_control - lysate_control	ambiguous	NA
P36056	RSM22	4	3	4	-0.768606	0.000628564	0.000880189	ER_control - lysate_control	mitochondrion	NA
P00445	SOD1	4	3	5	-4.39077	0.000629036	0.000880385	ER_control - lysate_control	ambiguous	NA
P42843	SKP2	4	3	2	0.617615	0.000630358	0.000881771	ER_control - lysate_control	ambiguous	NA
P38758	TDA3	4	3	2	-0.948483	0.000631136	0.000882394	ER_control - lysate_control	ambiguous	NA
P25618	CWH43	4	3	4	5.04523	0.000632689	0.0008841	ER_control - lysate_control	ambiguous	NA
P50087	MIC26	4	3	6	1.73948	0.000635698	0.000887837	ER_control - lysate_control	mitochondrion	MIM
P53195	COG7	4	3	2	-0.544541	0.000644664	0.000899886	ER_control - lysate_control	Golgi apparatus	NA
Q04792	GAD1	4	3	3	-2.06606	0.000654186	0.000912698	ER_control - lysate_control	NA	NA
P35194	UTP20	4	3	8	0.82885	0.000664928	0.000927197	ER_control - lysate_control	ambiguous	NA
Q12080	NOP53	4	3	4	-0.688893	0.000666794	0.000929311	ER_control - lysate_control	nucleus	NA
Q12176	MAK21	4	3	6	1.51586	0.000676501	0.000942345	ER_control - lysate_control	nucleus	NA
Q03338	PRP3	4	3	2	-0.784177	0.000677044	0.000942607	ER_control - lysate_control	nucleus	NA
P00812	CAR1	4	3	3	-2.75828	0.000685637	0.00095407	ER_control - lysate_control	NA	NA
P07260	CDC33	4	3	8	-1.51965	0.000687187	0.000955727	ER_control - lysate_control	NA	NA
P43572	EPL1	4	3	2	0.593393	0.000689542	0.000958275	ER_control - lysate_control	nucleus	NA
P47122	NPA3	4	3	5	0.394275	0.000689805	0.000958275	ER_control - lysate_control	ambiguous	NA
Q07825	FRA1	4	3	6	-0.598855	0.000690102	0.000958275	ER_control - lysate_control	ambiguous	NA
P25298	RNA14	4	3	3	0.615421	0.000694255	0.000963538	ER_control - lysate_control	ambiguous	NA
P53155	YGL082W	4	3	4	0.346673	0.00069559	0.000964886	ER_control - lysate_control	ambiguous	NA
Q02630	NUP116	4	3	6	-0.390266	0.000701389	0.000972421	ER_control - lysate_control	nucleus	NA
P32794	AFG2	4	3	5	0.412673	0.000702472	0.000973415	ER_control - lysate_control	ambiguous	NA
P27514	PHO91	4	3	3	2.29581	0.000704036	0.000975073	ER_control - lysate_control	vacuole	NA
P38720	GND1	4	3	5	-2.59498	0.000707303	0.000979087	ER_control - lysate_control	ambiguous	NA
P40021	ZRG8	4	3	2	0.376965	0.000708004	0.000979547	ER_control - lysate_control	ambiguous	NA
Q03124	RSC9	4	3	2	-0.47009	0.00070909	0.000980538	ER_control - lysate_control	nucleus	NA
Q08204	SMC5	4	3	3	0.627123	0.000709561	0.000980678	ER_control - lysate_control	nucleus	NA
P38349	UBX7	4	3	4	0.384514	0.000711095	0.000982288	ER_control - lysate_control	ER	NA
P20053	PRP4	4	3	2	-0.390301	0.000715929	0.000988452	ER_control - lysate_control	nucleus	NA
P35177	SPT7	4	3	10	0.513515	0.000722113	0.000996472	ER_control - lysate_control	nucleus	NA
P39079	CCT6	4	3	3	-0.389751	0.00072308	0.000997287	ER_control - lysate_control	ambiguous	NA
P20448	HCA4	4	3	6	-0.845056	0.000725441	0.00100002	ER_control - lysate_control	nucleus	NA
P24279	MCM3	4	3	6	-0.531467	0.000734814	0.00101242	ER_control - lysate_control	nucleus	NA
P17255	VMA1	4	3	19	-2.15701	0.000739362	0.00101816	ER_control - lysate_control	ambiguous	NA
Q07653	HBT1	4	3	20	-1.15216	0.000753949	0.00103771	ER_control - lysate_control	ambiguous	NA
P40582	GTT1	4	3	3	1.9133	0.000755986	0.00103997	ER_control - lysate_control	ER	ER peripheral
P15700	URA6	4	3	3	-2.05076	0.000763209	0.00104936	ER_control - lysate_control	ambiguous	NA
P53236	RSC1	4	3	3	0.481255	0.000763969	0.00104986	ER_control - lysate_control	nucleus	NA
P48362	HGH1	4	3	3	-0.565851	0.000765677	0.00105167	ER_control - lysate_control	NA	NA
P0CX84|P0CX85	RPL35A|RPL35B	4	3	3	-1.61529	0.000779982	0.00107076	ER_control - lysate_control	#N/A	#N/A
Q06678	MRPL35	4	3	2	-0.878022	0.000783827	0.00107548	ER_control - lysate_control	mitochondrion	NA
P17157	PHO85	4	3	2	0.349842	0.000791615	0.00108561	ER_control - lysate_control	ambiguous	NA
Q06698	YLR419W	4	3	5	0.943341	0.000801856	0.00109908	ER_control - lysate_control	ambiguous	NA
Q06440	CRN1	4	3	4	-3.16179	0.000809089	0.0011082	ER_control - lysate_control	NA	NA
P0CX45|P0CX46	RPL2A|RPL2B	4	3	7	1.88366	0.000809338	0.0011082	ER_control - lysate_control	#N/A	#N/A
P36046	MIA40	4	3	12	-0.714616	0.000813895	0.00111386	ER_control - lysate_control	mitochondrion	MIM
P40079	LCP5	4	3	6	-0.535505	0.000823407	0.0011263	ER_control - lysate_control	nucleus	NA
P53691	CPR6	4	3	2	-1.78931	0.000844561	0.00115464	ER_control - lysate_control	ambiguous	NA
P32337	PSE1	4	3	2	0.750026	0.000848618	0.00115959	ER_control - lysate_control	ambiguous	NA
P32784	SCT1	4	3	3	3.99424	0.000856617	0.00116992	ER_control - lysate_control	ER	ER membrane
P39013	END3	4	3	4	-1.30794	0.000860787	0.00117501	ER_control - lysate_control	ambiguous	NA
P34250	SEG2	4	3	13	3.23863	0.000864026	0.00117882	ER_control - lysate_control	plasma membrane	NA
P34225	YEL1	4	3	3	0.381474	0.000868128	0.00118323	ER_control - lysate_control	ambiguous	NA
P43639	CKB1	4	3	2	-0.729711	0.00086815	0.00118323	ER_control - lysate_control	NA	NA
P05737	RPL7A	4	3	5	-1.01225	0.00087073	0.00118614	ER_control - lysate_control	ambiguous	NA
P33338	SLA2	4	3	11	0.550311	0.000872322	0.0011877	ER_control - lysate_control	ambiguous	NA
P0CX25|P0CX26	RPL43A|RPL43B	4	3	4	1.98488	0.000873533	0.00118874	ER_control - lysate_control	#N/A	#N/A
P33418	LOS1	4	3	2	0.710637	0.000891059	0.00121197	ER_control - lysate_control	ambiguous	NA
P39729	RBG1	4	3	3	-0.855618	0.000921687	0.00125298	ER_control - lysate_control	ambiguous	NA
P53962	YNL035C	4	3	2	-0.431916	0.000922366	0.00125327	ER_control - lysate_control	NA	NA
P21372	PRP5	4	3	2	0.421299	0.000928567	0.00126105	ER_control - lysate_control	nucleus	NA
P53858	BNI4	4	3	5	0.452696	0.000935712	0.0012701	ER_control - lysate_control	NA	NA
Q02642	EGD1	4	3	4	-8.8734	0.00145373	0.00192886	ER_control - lysate_control	ambiguous	NA
P36006	MYO3	4	3	5	1.19767	0.0009532	0.00129318	ER_control - lysate_control	ambiguous	NA
Q12035	FCF2	4	3	2	-0.920517	0.000976551	0.00132418	ER_control - lysate_control	nucleus	NA
P53101	STR3	4	3	2	-1.32809	0.000978097	0.0013256	ER_control - lysate_control	ambiguous	NA
P25559	DCC1	4	3	2	0.52337	0.00100213	0.00135748	ER_control - lysate_control	NA	NA
Q07454	YDL073W	4	3	2	0.500618	0.00100601	0.00136204	ER_control - lysate_control	NA	NA
Q02979	GDE1	4	3	6	0.772884	0.00102255	0.00138314	ER_control - lysate_control	ambiguous	NA
P38427	TSL1	4	3	7	-1.05974	0.00102264	0.00138314	ER_control - lysate_control	ambiguous	NA
P16547	OM45	4	3	9	1.10607	0.00106133	0.00143474	ER_control - lysate_control	mitochondrion	MOM
P16474	KAR2	4	3	10	1.49804	0.00106384	0.00143741	ER_control - lysate_control	ER	ER lumen
Q06151	DCS1	4	3	3	-2.40677	0.00106743	0.00144152	ER_control - lysate_control	ambiguous	NA
P40485	SLM1	4	3	3	-0.314687	0.00108078	0.0014588	ER_control - lysate_control	plasma membrane	NA
Q07478	SUB2	4	3	5	-0.371553	0.00108625	0.00146544	ER_control - lysate_control	nucleus	NA
P53199	ERG26	4	3	4	3.49421	0.0010894	0.00146895	ER_control - lysate_control	ER	ER peripheral
P46676	SUM1	4	3	9	0.46752	0.0011002	0.00148275	ER_control - lysate_control	nucleus	NA
P08524	ERG20	4	3	4	-3.70952	0.00111162	0.00149709	ER_control - lysate_control	NA	NA
Q12457	NSI1	4	3	2	0.641121	0.00111197	0.00149709	ER_control - lysate_control	nucleus	NA
Q12447	PAA1	4	3	2	-3.7408	0.00111272	0.00149735	ER_control - lysate_control	ambiguous	NA
P14164	ABF1	4	3	5	-0.559244	0.00113946	0.00153256	ER_control - lysate_control	nucleus	NA
P21954	IDP1	4	3	5	-2.27812	0.00114768	0.00154284	ER_control - lysate_control	mitochondrion	NA
P23254	TKL1	4	3	9	-3.13752	0.0011629	0.0015625	ER_control - lysate_control	NA	NA
Q04013	YHM2	4	3	6	1.63182	0.00119662	0.001607	ER_control - lysate_control	mitochondrion	NA
P40456	ESL1	4	3	2	-0.540999	0.00121809	0.00163499	ER_control - lysate_control	NA	NA
P19414	ACO1	4	3	6	-2.72628	0.00122272	0.00164039	ER_control - lysate_control	ambiguous	NA
P32864	MRS6	4	3	2	-0.557312	0.00124012	0.00166289	ER_control - lysate_control	NA	NA
P35732	DEF1	4	3	7	-3.11783	0.00125219	0.00167822	ER_control - lysate_control	ambiguous	NA
P25039	MEF1	4	3	4	-0.846564	0.00125651	0.00168317	ER_control - lysate_control	mitochondrion	NA
P27351	APL1	4	3	3	-0.362191	0.00125721	0.00168325	ER_control - lysate_control	plasma membrane	NA
P30771	NAM7	4	3	4	-0.66565	0.00131375	0.00175807	ER_control - lysate_control	ambiguous	NA
P13574	STE12	4	3	2	0.336721	0.00131494	0.00175878	ER_control - lysate_control	nucleus	NA
P53219	IMO32	4	3	2	-0.500904	0.00131988	0.0017645	ER_control - lysate_control	mitochondrion	NA
Q03305	RMT2	4	3	3	-0.464633	0.0013392	0.00178943	ER_control - lysate_control	ambiguous	NA
P47057	SNX4	4	3	5	-0.633519	0.00134819	0.00180052	ER_control - lysate_control	ambiguous	NA
P36114	YKR018C	4	3	7	0.514271	0.00135185	0.00180451	ER_control - lysate_control	ambiguous	NA
P54783	ALO1	4	3	5	1.82359	0.00137321	0.0018321	ER_control - lysate_control	mitochondrion	NA
P32896	PDC2	4	3	2	0.707079	0.0013744	0.00183276	ER_control - lysate_control	NA	NA
P17709	GLK1	4	3	3	-3.65705	0.00140883	0.00187773	ER_control - lysate_control	NA	NA
P39960	BEM2	4	3	19	0.504225	0.00141607	0.00188644	ER_control - lysate_control	NA	NA
P32356	NTH1	4	3	7	-0.412778	0.00142555	0.00189781	ER_control - lysate_control	ambiguous	NA
P50095	IMD3	4	3	2	-3.54016	0.00142604	0.00189781	ER_control - lysate_control	ambiguous	NA
P38283	SLI15	4	3	2	1.05504	0.0014272	0.0018984	ER_control - lysate_control	ambiguous	NA
Q02776	TIM50	4	3	7	1.54641	0.00143264	0.00190469	ER_control - lysate_control	mitochondrion	MIM
P06738	GPH1	4	3	7	-2.94701	0.00143449	0.00190619	ER_control - lysate_control	ambiguous	NA
[truncated: 13,939 more rows]
