# Supplementary material for: MemPrep, a new technology for isolating organellar membranes provides fingerprints of lipid bilayer stress
Source: EMBO J. 2024 Mar 15;43(8):13. doi: 10.1038/s44318-024-00063-y (PMC11021466; doi:10.1038/s44318-024-00063-y)
Supplement: Supplementary file 4 — Source Data Fig. 3 [file 44318_2024_63_MOESM4_ESM.zip › Figure 3BCE_lipidomics.xlsx]

## Sheet: raw picomol
lipid	class	structural category	functional category	total length	total DB	total OH	ER Rtn1 control 1 [pmol]	ER Rtn1 control 2 [pmol]	ER Rtn1 control 3 [pmol]	ER Rtn1 inositol depletion 1 [pmol]	ER Rtn1 inositol depletion 2 [pmol]	ER Rtn1 inositol depletion 3 [pmol]
CDP_DAG 32:0;0	CDP-DAG	GPL	MEM	32	0	0	0	0	0	1.70552	1.0045	1.98661
CDP_DAG 32:1;0	CDP-DAG	GPL	MEM	32	1	0	0.524359	0.593263	0.510787	21.4704	9.8807	23.2983
CDP_DAG 32:2;0	CDP-DAG	GPL	MEM	32	2	0	0	0	0	0.974014	0.453237	1.33614
CDP_DAG 34:1;0	CDP-DAG	GPL	MEM	34	1	0	1.20266	1.57697	0.911453	36.7789	17.3819	40.0044
CDP_DAG 34:2;0	CDP-DAG	GPL	MEM	34	2	0	0	0.400506	0	2.42474	1.1735	3.38417
CDP_DAG 36:1;0	CDP-DAG	GPL	MEM	36	1	0	0	0	0	0.269728	0	0.377471
CDP_DAG 36:2;0	CDP-DAG	GPL	MEM	36	2	0	0	0	0	0	0	0.252369
Cer 34:0;3	Cer	SL	MEM	34	0	3	0	0.0836119	0	0	0	0
Cer 34:1;4	Cer	SL	MEM	34	1	4	0.114797	0.133913	0.114371	0.116461	0.0877479	0.176208
Cer 40:0;2	Cer	SL	MEM	40	0	2	0.260419	0.348714	0.377311	0.212778	0.185276	0.279612
Cer 42:0;2	Cer	SL	MEM	42	0	2	2.41781	3.43035	3.27311	2.43333	2.05635	2.58649
Cer 42:0;3	Cer	SL	MEM	42	0	3	0.46328	0.614287	0.694648	0.687863	0.513734	0.777083
Cer 42:0;4	Cer	SL	MEM	42	0	4	0.388129	0.586131	0.535655	0.36651	0.313605	0.495954
Cer 42:1;2	Cer	SL	MEM	42	1	2	0	0	0	0	0.0659954	0
Cer 44:0;2	Cer	SL	MEM	44	0	2	0.460806	0.675312	0.655761	0.373037	0.27035	0.457371
Cer 44:0;3	Cer	SL	MEM	44	0	3	0.73358	0.97999	1.01645	0.79104	0.589802	1.03432
Cer 44:0;4	Cer	SL	MEM	44	0	4	4.37778	6.54043	5.74368	4.79247	4.01036	5.51687
Cer 44:0;5	Cer	SL	MEM	44	0	5	0.266869	0.435863	0.450291	0.513946	0.407913	0.608438
Cer 46:0;3	Cer	SL	MEM	46	0	3	0.0917058	0.114026	0.114908	0.0754868	0	0.0818823
Cer 46:0;4	Cer	SL	MEM	46	0	4	0.343537	0.618711	0.463504	0.401762	0.26028	0.386598
CL 56:1;0	CL	GPL	MEM	56	1	0	0.235301	0	0	0.259842	0	0.300854
CL 58:1;0	CL	GPL	MEM	58	1	0	0.90025	1.1937	1.15471	0	0.322376	0.906198
CL 58:2;0	CL	GPL	MEM	58	2	0	0.873429	0.992268	1.26188	0.854709	0	1.1473
CL 58:3;0	CL	GPL	MEM	58	3	0	0.430101	0	0.486212	0.446256	0	0.622055
CL 60:1;0	CL	GPL	MEM	60	1	0	1.10634	1.16088	1.26906	0.96331	0.49713	1.29841
CL 60:2;0	CL	GPL	MEM	60	2	0	1.78114	2.04104	2.03362	1.69912	0.651234	1.84339
CL 60:3;0	CL	GPL	MEM	60	3	0	0.928697	0	0.866262	1.02096	0	0.946482
CL 62:2;0	CL	GPL	MEM	62	2	0	1.19131	1.21909	1.46629	1.294	0.489951	1.26674
CL 62:3;0	CL	GPL	MEM	62	3	0	0.753627	0.850467	0.929054	0.795007	0.341465	0.848564
CL 64:2;0	CL	GPL	MEM	64	2	0	1.02384	1.53323	1.50281	0.366152	0.287111	0.753899
CL 64:3;0	CL	GPL	MEM	64	3	0	1.37746	1.47437	1.80286	1.16163	0.528193	1.44053
CL 64:4;0	CL	GPL	MEM	64	4	0	1.24714	1.14311	1.35608	1.11395	0.510368	1.50905
CL 66:4;0	CL	GPL	MEM	66	4	0	2.63702	2.92096	2.88948	3.33478	1.32236	3.53644
CL 68:2;0	CL	GPL	MEM	68	2	0	1.45423	1.53046	1.65319	1.21055	0	1.23908
CL 68:3;0	CL	GPL	MEM	68	3	0	1.79837	1.59405	1.65683	1.63245	1.03941	1.94362
CL 68:4;0	CL	GPL	MEM	68	4	0	2.44716	2.91525	2.73953	3.32545	1.49274	3.22904
CL 70:3;0	CL	GPL	MEM	70	3	0	0	0	0	0.262551	0	0
CL 70:4;0	CL	GPL	MEM	70	4	0	0.789178	0.843688	0.571808	1.15092	0.409368	1.02595
CL 70:6;0	CL	GPL	MEM	70	6	0	0	0.567259	0	0.299497	0.563629	0
DAG 10:0;0_16:0;0	DAG	GL	MEM	26	0	0	8.09368	8.99541	10.2202	15.3658	8.91528	19.2093
DAG 10:0;0_16:1;0	DAG	GL	MEM	26	1	0	1.38649	1.55077	1.89815	1.47131	0.871914	1.99585
DAG 10:0;0_18:0;0	DAG	GL	MEM	28	0	0	2.35321	2.71216	2.65921	3.60284	2.0565	4.46774
DAG 10:0;0_18:1;0	DAG	GL	MEM	28	1	0	0.40804	0.505705	0.595877	0.45958	0.329525	0.655519
DAG 10:0;0_20:0;0	DAG	GL	MEM	30	0	0	0	0	0	0	0	0.0583337
DAG 10:1;0_16:0;0	DAG	GL	MEM	26	1	0	0.0709011	0.0992568	0.147239	0.109055	0.087322	0.15138
DAG 12:0;0_14:0;0	DAG	GL	MEM	26	0	0	0.695594	0.646163	0.827412	1.45459	0.75065	1.85126
DAG 12:0;0_16:0;0	DAG	GL	MEM	28	0	0	6.13328	6.79918	6.96737	13.6709	7.69435	16.6698
DAG 12:0;0_16:1;0	DAG	GL	MEM	28	1	0	2.37315	2.79705	3.54357	2.80264	1.63559	3.69622
DAG 12:0;0_18:0;0	DAG	GL	MEM	30	0	0	1.60453	1.71777	1.96681	3.01376	1.66139	3.50071
DAG 12:0;0_18:1;0	DAG	GL	MEM	30	1	0	0.542905	0.647873	0.720487	0.663963	0.256203	0.734838
DAG 14:0;0_14:0;0	DAG	GL	MEM	28	0	0	0	0	0	0.869277	0.621956	1.30005
DAG 14:0;0_14:1;0	DAG	GL	MEM	28	1	0	0.151779	0.152397	0.197811	0.187823	0	0.311911
DAG 14:0;0_16:0;0	DAG	GL	MEM	30	0	0	2.42	2.50034	2.60376	7.19761	4.51046	9.2105
DAG 14:0;0_16:1;0	DAG	GL	MEM	30	1	0	5.23336	5.6593	7.17892	7.32307	3.88463	9.31948
DAG 14:0;0_18:0;0	DAG	GL	MEM	32	0	0	0.342951	0.481923	0.490422	1.21737	0.702068	1.44184
DAG 14:0;0_18:1;0	DAG	GL	MEM	32	1	0	3.79176	4.13556	4.60888	5.64366	3.00211	7.44629
DAG 14:1;0_16:0;0	DAG	GL	MEM	30	1	0	1.32315	1.48404	1.70757	1.89244	0.994584	2.33034
DAG 14:1;0_16:1;0	DAG	GL	MEM	30	2	0	1.31569	1.34053	1.71129	0	0	2.16277
DAG 14:1;0_18:0;0	DAG	GL	MEM	32	1	0	0.411197	0.40432	0.386611	0.431823	0.240547	0.591919
DAG 14:1;0_18:1;0	DAG	GL	MEM	32	2	0	0	0.265094	0	0	0	0
DAG 15:0;0_16:1;0	DAG	GL	MEM	31	1	0	0	0.330565	0.345618	0	0.414008	0.880541
DAG 15:0;0_18:1;0	DAG	GL	MEM	33	1	0	0	0	0.283587	0	0	0
DAG 15:1;0_16:0;0	DAG	GL	MEM	31	1	0	0	0.183548	0.150524	0.348465	0	0.41987
DAG 16:0;0_16:0;0	DAG	GL	MEM	32	0	0	0	2.09178	1.95729	3.87659	2.88905	4.67517
DAG 16:0;0_16:1;0	DAG	GL	MEM	32	1	0	40.0959	46.247	47.777	49.3938	29.9831	68.3456
DAG 16:0;0_16:2;0	DAG	GL	MEM	32	2	0	0	0	0	0	0	0.0868894
DAG 16:0;0_17:0;0	DAG	GL	MEM	33	0	0	0	0	0	0	0.866395	0
DAG 16:0;0_17:1;0	DAG	GL	MEM	33	1	0	0	0	0.188235	0	0	0
DAG 16:0;0_18:1;0	DAG	GL	MEM	34	1	0	29.1893	34.6334	35.7218	33.054	19.0743	43.8341
DAG 16:1;0_16:1;0	DAG	GL	MEM	32	2	0	55.2542	65.0656	80.2743	46.0874	26.3003	61.3358
DAG 16:1;0_17:0;0	DAG	GL	MEM	33	1	0	0	0	0.509296	0	0	0
DAG 16:1;0_18:0;0	DAG	GL	MEM	34	1	0	12.0844	13.6765	13.3616	11.8195	6.70866	15.2041
DAG 16:1;0_18:1;0	DAG	GL	MEM	34	2	0	42.875	55.1175	59.3974	41.0458	22.2758	48.3932
DAG 16:1;0_20:0;0	DAG	GL	MEM	36	1	0	0	0	0	0	0	0.335535
DAG 16:1;0_22:0;0	DAG	GL	MEM	38	1	0	0	0	0	0.693958	0	0
DAG 16:1;0_24:0;0	DAG	GL	MEM	40	1	0	2.14469	0	0	0.875782	0	0
DAG 18:0;0_18:1;0	DAG	GL	MEM	36	1	0	13.6734	11.3332	10.8665	10.3973	6.96728	15.1976
DAG 18:1;0_18:1;0	DAG	GL	MEM	36	2	0	2.76747	3.47609	3.33543	2.49911	1.80633	3.41591
DAG 18:1;0_20:0;0	DAG	GL	MEM	38	1	0	0	1.19399	0	1.21926	0	4.79022
DAG 18:1;0_22:0;0	DAG	GL	MEM	40	1	0	0	0	0	0.68442	0	0
EE 16:0;0	EE	STE	STO	16	0	0	9.36045	15.59	13.2895	8.0845	4.47398	13.7899
EE 16:1;0	EE	STE	STO	16	1	0	8.53015	17.9923	13.6745	6.71261	4.27232	11.7835
EE 18:1;0	EE	STE	STO	18	1	0	0	5.1621	3.64349	0	0	4.49045
Erg	Erg	ST	MEM	28	3	0	271.176	321.677	350.148	297.401	194.96	412.892
IPC 38:1;2	IPC	SL	MEM	38	1	2	0	0	0	1.20632	0.759607	1.17318
IPC 40:0;4	IPC	SL	MEM	40	0	4	1.66119	2.04899	1.4611	1.64265	2.99367	1.03903
IPC 42:0;4	IPC	SL	MEM	42	0	4	1.96835	2.38551	3.05161	1.81543	2.0292	3.69556
IPC 44:0;3	IPC	SL	MEM	44	0	3	2.638	2.5724	4.27	2.20219	2.4359	5.44087
IPC 44:0;4	IPC	SL	MEM	44	0	4	26.8233	32.6746	39.0129	28.4767	30.8983	52.6111
IPC 44:0;5	IPC	SL	MEM	44	0	5	4.85071	5.26579	6.24444	8.52529	8.35414	13.745
IPC 46:0;4	IPC	SL	MEM	46	0	4	2.00529	2.91278	2.46549	2.60676	2.20462	3.17865
LPA 16:0;0	LPA	GPL	LYS	16	0	0	0.442472	0.461071	0.445323	0.690049	0.502756	0.872727
LPA 16:1;0	LPA	GPL	LYS	16	1	0	0	0.534275	0.516111	0.587217	0.422553	0.877725
LPA 18:0;0	LPA	GPL	LYS	18	0	0	0.486164	0.517179	0.344384	0.566798	0.474414	0.410309
LPA 18:1;0	LPA	GPL	LYS	18	1	0	0	0	0	0.407887	0	0.513185
LPA 20:0;0	LPA	GPL	LYS	20	0	0	0.424733	0	0	0	0.614311	0.357403
LPC 14:1;0	LPC	GPL	LYS	14	1	0	0.590385	0.552401	0.58636	0	0	0
LPC 16:0;0	LPC	GPL	LYS	16	0	0	0.573539	0.888881	0.827455	1.96876	1.17169	2.56966
LPC 16:1;0	LPC	GPL	LYS	16	1	0	12.4758	13.1092	13.8971	9.898	5.9009	10.3148
LPC 18:1;0	LPC	GPL	LYS	18	1	0	1.4389	1.49826	1.55943	1.23544	0.744874	1.4706
LPC 20:3;0	LPC	GPL	LYS	20	3	0	0	0	0	0.685132	0	0
LPC 22:3;0	LPC	GPL	LYS	22	3	0	0	0	0.588186	0.729244	0	0
LPE 16:0;0	LPE	GPL	LYS	16	0	0	1.56564	1.61203	1.86386	1.33531	0.731367	2.16987
LPE 16:1;0	LPE	GPL	LYS	16	1	0	2.55	2.94493	2.89598	2.21823	1.48841	3.11637
LPE 18:0;0	LPE	GPL	LYS	18	0	0	0	0	0	0.138383	0	0.392545
LPE 18:1;0	LPE	GPL	LYS	18	1	0	1.39087	1.58928	1.4888	1.05555	0.758323	1.51507
LPE 20:1;0	LPE	GPL	LYS	20	1	0	0	0	0.126143	0	0	0
LPI 10:0;0	LPI	GPL	LYS	10	0	0	0.337379	0	0	0	0	0
LPI 12:0;0	LPI	GPL	LYS	12	0	0	0.576255	0	0.298611	0	0	0
LPI 16:0;0	LPI	GPL	LYS	16	0	0	5.12646	5.54746	6.23083	0	0	0
LPI 16:1;0	LPI	GPL	LYS	16	1	0	4.18838	3.16064	2.7826	0	0	0
LPI 18:0;0	LPI	GPL	LYS	18	0	0	4.45688	5.31726	5.67825	1.7782	0	2.23227
LPI 18:1;0	LPI	GPL	LYS	18	1	0	3.07727	2.35733	2.39026	0	0	0
LPS 16:1;0	LPS	GPL	LYS	16	1	0	0.438036	0.472904	0.484458	0.50068	0	0.574008
M(IP)2C 44:0;3	M(IP)2C	SL	MEM	44	0	3	3.23683	2.60703	4.52411	2.63612	1.42107	6.05999
M(IP)2C 44:0;4	M(IP)2C	SL	MEM	44	0	4	22.6516	20.3561	30.2053	20.0098	9.69796	34.3269
M(IP)2C 46:0;3	M(IP)2C	SL	MEM	46	0	3	0	0	0	0.211984	0	0
M(IP)2C 46:0;4	M(IP)2C	SL	MEM	46	0	4	3.7035	3.39514	3.53497	3.55928	1.36652	4.059
MIPC 44:0;3	MIPC	SL	MEM	44	0	3	0.590155	0	1.19994	1.13482	0.916683	2.29576
MIPC 44:0;4	MIPC	SL	MEM	44	0	4	5.2431	5.90327	7.79374	9.87181	8.59118	17.755
MIPC 44:0;5	MIPC	SL	MEM	44	0	5	0	0	0	0.555875	0.40776	0.845089
MIPC 46:0;4	MIPC	SL	MEM	46	0	4	0.557811	0	0	1.35144	0.986988	1.6296
PA 10:0;0_16:0;0	PA	GPL	MEM	26	0	0	1.09818	0	1.4519	0	0	8.08744
PA 10:0;0_18:0;0	PA	GPL	MEM	28	0	0	0.607898	0	0.712193	0	0	2.5554
PA 10:0;0_18:1;0	PA	GPL	MEM	28	1	0	0	0	0.241446	0	0	0.463526
PA 12:0;0_14:0;0	PA	GPL	MEM	26	0	0	0	0	0.0245449	0	0	0
PA 12:0;0_16:0;0	PA	GPL	MEM	28	0	0	0.204826	0.903505	0.270532	5.38641	3.29687	5.60337
PA 12:0;0_16:1;0	PA	GPL	MEM	28	1	0	0.613844	0.849857	0.680681	1.14998	0.666362	1.6125
PA 12:0;0_18:0;0	PA	GPL	MEM	30	0	0	0	0	0	1.29771	0	0
PA 12:0;0_18:1;0	PA	GPL	MEM	30	1	0	0.143136	0.205145	0.216614	0.373584	0	0.614263
PA 14:0;0_14:0;0	PA	GPL	MEM	28	0	0	0	0	0	0.186749	0.149724	0.234007
PA 14:0;0_14:1;0	PA	GPL	MEM	28	1	0	0	0	0	0.0885957	0	0.144646
PA 14:0;0_16:0;0	PA	GPL	MEM	30	0	0	0	0	0	0	0	2.79284
PA 14:0;0_16:1;0	PA	GPL	MEM	30	1	0	1.038	1.56811	2.05631	4.51172	3.60999	7.88666
PA 14:0;0_17:1;0	PA	GPL	MEM	31	1	0	0	0	0.18745	0.157321	0	0
PA 14:0;0_18:0;0	PA	GPL	MEM	32	0	0	0	0	0	0.10497	0	0.206519
PA 14:0;0_18:1;0	PA	GPL	MEM	32	1	0	1.35041	1.58262	1.90314	4.70238	2.37086	6.25437
PA 14:1;0_16:0;0	PA	GPL	MEM	30	1	0	0.374559	0.542006	0.644627	1.46683	0	2.38062
PA 14:1;0_16:1;0	PA	GPL	MEM	30	2	0	0	0	0	0.466268	0	1.05934
PA 14:1;0_18:1;0	PA	GPL	MEM	32	2	0	0.129094	0.126938	0.168259	0.226262	0	0.377547
PA 15:0;0_16:1;0	PA	GPL	MEM	31	1	0	1.7232	1.84259	1.99157	1.81899	0.955656	2.19007
PA 15:0;0_18:1;0	PA	GPL	MEM	33	1	0	0	0	0	0.178942	0	0.249544
PA 15:1;0_16:0;0	PA	GPL	MEM	31	1	0	0	0	0	0	0	1.51002
PA 16:0;0_16:0;0	PA	GPL	MEM	32	0	0	0	0	0	0.414177	0	0.962781
PA 16:0;0_16:1;0	PA	GPL	MEM	32	1	0	8.52422	12.4433	14.4677	50.1041	27.2793	74.0112
PA 16:0;0_17:1;0	PA	GPL	MEM	33	1	0	0	0	0	0.146691	0	0.199601
PA 16:0;0_18:1;0	PA	GPL	MEM	34	1	0	5.97257	8.08144	9.74711	35.1802	17.4887	46.843
PA 16:1;0_16:1;0	PA	GPL	MEM	32	2	0	21.2104	31.622	33.3764	35.5049	20.1461	56.7207
PA 16:1;0_17:0;0	PA	GPL	MEM	33	1	0	0	0	0	0.14512	0	0.208716
PA 16:1;0_18:0;0	PA	GPL	MEM	34	1	0	2.35432	2.84941	3.43578	6.52508	3.8097	10.0431
PA 16:1;0_18:1;0	PA	GPL	MEM	34	2	0	13.5411	20.1069	21.6388	27.3484	13.9292	39.0759
PA 16:1;0_20:0;0	PA	GPL	MEM	36	1	0	0	0	0	1.07361	0	1.50297
PA 16:1;0_20:1;0	PA	GPL	MEM	36	2	0	0	0	0	0.733628	0	1.00377
PA 17:0;0_17:1;0	PA	GPL	MEM	34	1	0	0.204927	0	0.222662	0.292975	0	0
PA 17:1;0_17:1;0	PA	GPL	MEM	34	2	0	0.501791	0.554473	0.651026	0.605186	0.451893	0.686616
PA 18:0;0_18:1;0	PA	GPL	MEM	36	1	0	0.69356	0.859654	0.883143	1.9226	1.52293	2.57151
PA 18:1;0_18:1;0	PA	GPL	MEM	36	2	0	0	1.10399	1.17632	1.00438	0.85409	1.68087
PC 10:0;0_16:0;0	PC	GPL	MEM	26	0	0	0	2.26609	2.39155	3.90416	2.48335	5.25591
PC 10:0;0_16:1;0	PC	GPL	MEM	26	1	0	2.55948	2.58393	2.64095	2.88623	0.481478	3.71311
PC 10:0;0_18:0;0	PC	GPL	MEM	28	0	0	0	0	0	0	0	0.556669
PC 10:0;0_18:1;0	PC	GPL	MEM	28	1	0	0.903327	0	1.14187	0	0	1.01464
PC 12:0;0_16:0;0	PC	GPL	MEM	28	0	0	1.67835	2.11771	2.20404	3.82979	2.5112	5.6234
PC 12:0;0_16:1;0	PC	GPL	MEM	28	1	0	9.56427	11.1722	11.3966	5.74451	3.41138	7.87831
PC 12:0;0_17:1;0	PC	GPL	MEM	29	1	0	0	0	0	1.95603	0	3.17834
PC 12:0;0_18:0;0	PC	GPL	MEM	30	0	0	0.144694	0.188879	0	0.320833	0.25918	0.519411
PC 13:0;0_17:0;0	PC	GPL	MEM	30	0	0	0	0.110784	0.100276	0.206426	0.236644	0
PC 14:0;0_14:1;0	PC	GPL	MEM	28	1	0	0	1.12809	0	1.12053	0	0
PC 14:0;0_16:0;0	PC	GPL	MEM	30	0	0	0.355954	0.590748	0.596903	2.77735	2.02091	5.84048
PC 14:0;0_18:0;0	PC	GPL	MEM	32	0	0	0	0	0	0	0.203318	0.483491
PC 14:0;0_18:1;0	PC	GPL	MEM	32	1	0	2.7364	4.0168	3.66496	8.02126	4.76209	11.063
PC 14:1;0_15:0;0	PC	GPL	MEM	29	1	0	1.11562	0	0	0	0	0
PC 14:1;0_16:1;0	PC	GPL	MEM	30	2	0	44.9178	55.052	66.0625	54.9021	25.8476	67.9265
PC 14:1;0_17:1;0	PC	GPL	MEM	31	2	0	0.552414	0	0	0	0.57449	0
PC 14:1;0_18:0;0	PC	GPL	MEM	32	1	0	0.41414	0.564849	0.540263	0.722519	0.805077	0.975201
PC 14:1;0_18:1;0	PC	GPL	MEM	32	2	0	3.43089	3.47031	4.19294	2.81244	2.02328	3.19545
PC 15:0;0_16:1;0	PC	GPL	MEM	31	1	0	3.4064	4.12028	3.9602	7.66911	4.19699	9.90832
PC 15:0;0_17:0;0	PC	GPL	MEM	32	0	0	0	0	0	0	0.143231	0.12237
PC 15:0;0_18:1;0	PC	GPL	MEM	33	1	0	0	0	1.77992	1.69026	1.53103	2.01881
PC 15:1;0_16:0;0	PC	GPL	MEM	31	1	0	1.55662	1.8614	2.01657	3.71746	2.39738	4.91482
PC 15:1;0_16:1;0	PC	GPL	MEM	31	2	0	39.8907	47.0453	47.8804	34.9003	18.748	44.559
PC 15:1;0_18:1;0	PC	GPL	MEM	33	2	0	0	8.95778	0	0	0	5.64454
PC 16:0;0_16:0;0	PC	GPL	MEM	32	0	0	0	0	0	2.9872	2.11327	4.84076
PC 16:0;0_16:1;0	PC	GPL	MEM	32	1	0	47.7369	66.2293	61.8359	196.555	111.562	256.714
PC 16:0;0_17:1;0	PC	GPL	MEM	33	1	0	0.229342	1.83508	0	1.07417	1.12611	1.16838
PC 16:0;0_18:0;0	PC	GPL	MEM	34	0	0	0	0	0	0	0.578363	0
PC 16:0;0_18:1;0	PC	GPL	MEM	34	1	0	19.7758	29.6329	26.1092	53.6273	30.9396	71.2322
PC 16:0;0_18:2;0	PC	GPL	MEM	34	2	0	0	0	0	0	0	0.313701
PC 16:0;0_20:1;0	PC	GPL	MEM	36	1	0	0	0	0	0	0	0.435395
PC 16:1;0_16:1;0	PC	GPL	MEM	32	2	0	325.464	377.684	360.395	243.831	114.15	264.664
PC 16:1;0_16:2;0	PC	GPL	MEM	32	3	0	3.53485	4.35511	4.31918	0	0	2.49372
PC 16:1;0_17:0;0	PC	GPL	MEM	33	1	0	0.982227	0	0	2.22023	0	2.79502
PC 16:1;0_17:1;0	PC	GPL	MEM	33	2	0	12.4361	5.36978	13.449	9.76819	4.77101	3.97751
PC 16:1;0_18:0;0	PC	GPL	MEM	34	1	0	0	0	0	30.4601	17.9922	41.6394
PC 16:1;0_18:1;0	PC	GPL	MEM	34	2	0	228.039	273.371	248.163	184.715	88.5006	191.594
PC 16:1;0_18:2;0	PC	GPL	MEM	34	3	0	0	0.584286	0	0	0	0
PC 16:1;0_20:0;0	PC	GPL	MEM	36	1	0	0	0	0	1.33297	0.803788	1.63289
PC 16:1;0_20:1;0	PC	GPL	MEM	36	2	0	1.88192	2.34263	2.30448	1.98872	1.13081	2.20271
PC 16:1;0_22:0;0	PC	GPL	MEM	38	1	0	0	0	0	0.482372	0	0.262796
PC 16:1;0_24:0;0	PC	GPL	MEM	40	1	0	0	0	0	0	0	0.664348
PC 16:1;0_26:0;0	PC	GPL	MEM	42	1	0	0	0	0	1.68024	0.985028	1.95624
PC 17:0;0_17:0;0	PC	GPL	MEM	34	0	0	0	0	0	0.718316	0.0374491	1.33863
PC 17:0;0_18:1;0	PC	GPL	MEM	35	1	0	0	0	0	0.601765	0	0.685363
PC 17:1;0_18:0;0	PC	GPL	MEM	35	1	0	0	0	0	0	0	0.0825228
PC 17:1;0_18:1;0	PC	GPL	MEM	35	2	0	1.14417	1.35065	0	0	0.546905	1.10469
PC 18:0;0_18:1;0	PC	GPL	MEM	36	1	0	1.86574	3.03766	2.52499	6.2327	3.5129	8.40585
PC 18:1;0_18:1;0	PC	GPL	MEM	36	2	0	11.1639	13.4544	11.9941	10.5452	4.6432	11.1064
PC 18:1;0_20:0;0	PC	GPL	MEM	38	1	0	0	0	0	0	0	0.376827
PE 10:0;0_16:0;0	PE	GPL	MEM	26	0	0	2.88384	3.28978	3.69583	5.63762	3.42725	8.68348
PE 10:0;0_16:1;0	PE	GPL	MEM	26	1	0	2.14472	2.52835	2.33552	2.65257	1.36836	3.31898
PE 10:0;0_18:0;0	PE	GPL	MEM	28	0	0	0.276818	0.324823	0.318454	0.551261	0.391011	0.770655
PE 10:0;0_18:1;0	PE	GPL	MEM	28	1	0	0.704046	0.839685	0.850445	0.917402	0.502467	1.15124
PE 12:0;0_14:0;0	PE	GPL	MEM	26	0	0	0.401183	0.40552	0.557832	0.840747	0.495621	1.12083
PE 12:0;0_16:0;0	PE	GPL	MEM	28	0	0	2.28934	2.60989	2.87703	4.85984	3.05782	7.67845
PE 12:0;0_16:1;0	PE	GPL	MEM	28	1	0	5.50703	6.37328	6.55187	6.69424	3.88457	8.67778
PE 12:0;0_17:0;0	PE	GPL	MEM	29	0	0	0	0	0	0	0	0.35788
PE 12:0;0_18:0;0	PE	GPL	MEM	30	0	0	0.170852	0.23274	0.200439	0.397433	0.269461	0.66768
PE 12:0;0_18:1;0	PE	GPL	MEM	30	1	0	1.48366	1.66716	1.77848	1.46537	0.786338	1.71656
PE 14:0;0_14:0;0	PE	GPL	MEM	28	0	0	0	0	0	0	0	0.423878
PE 14:0;0_14:1;0	PE	GPL	MEM	28	1	0	0.568839	0.491337	0.649301	0.703674	0.389633	0.702841
PE 14:0;0_16:0;0	PE	GPL	MEM	30	0	0	0.509583	0.577429	0.554373	1.70115	1.35806	3.08697
PE 14:0;0_16:1;0	PE	GPL	MEM	30	1	0	8.87195	10.3382	11.8688	12.3331	7.45014	18.6132
PE 14:0;0_17:1;0	PE	GPL	MEM	31	1	0	0	0	0	0	0	0.265248
PE 14:0;0_18:1;0	PE	GPL	MEM	32	1	0	9.54299	11.0252	12.4327	9.93023	5.69826	14.1891
PE 14:1;0_16:0;0	PE	GPL	MEM	30	1	0	1.61328	1.79836	2.10384	2.14526	1.30303	3.14302
PE 14:1;0_16:1;0	PE	GPL	MEM	30	2	0	1.37555	1.55625	1.77298	1.37327	0.877438	2.04368
PE 14:1;0_18:0;0	PE	GPL	MEM	32	1	0	0.295141	0.343563	0.357615	0.384627	0.295443	0.466902
PE 14:1;0_18:1;0	PE	GPL	MEM	32	2	0	1.53871	1.8383	2.05901	1.59738	0.836676	1.93898
PE 15:0;0_16:1;0	PE	GPL	MEM	31	1	0	0.915274	1.06971	1.16815	1.13296	0.655557	1.6178
PE 15:0;0_18:1;0	PE	GPL	MEM	33	1	0	0.755216	0.830974	0.747148	0.735459	0.333474	0.869106
PE 15:1;0_16:0;0	PE	GPL	MEM	31	1	0	0.736988	0.766849	1.04002	1.57307	0.72799	1.77725
PE 15:1;0_18:0;0	PE	GPL	MEM	33	1	0	0.105166	0	0	0	0	0.118786
PE 15:1;0_18:1;0	PE	GPL	MEM	33	2	0	1.51204	1.69198	1.85319	1.51096	0	1.62423
PE 16:0;0_16:0;0	PE	GPL	MEM	32	0	0	0	0	0	0.47812	0.435458	0
PE 16:0;0_16:1;0	PE	GPL	MEM	32	1	0	88.0517	105.252	110.142	107.27	68.749	166.902
PE 16:0;0_18:1;0	PE	GPL	MEM	34	1	0	88.3665	104.896	106.964	96.5149	59.6345	138.483
PE 16:0;0_20:1;0	PE	GPL	MEM	36	1	0	0.939537	7.94886	0	0	0	2.27396
PE 16:1;0_16:1;0	PE	GPL	MEM	32	2	0	147.317	189.527	189.814	161.431	93.5353	211.067
PE 16:1;0_17:0;0	PE	GPL	MEM	33	1	0	3.3062	3.93913	4.12884	3.63842	2.70629	4.59661
PE 16:1;0_17:1;0	PE	GPL	MEM	33	2	0	6.97513	7.33665	8.9834	4.10147	3.9018	5.01025
PE 16:1;0_18:1;0	PE	GPL	MEM	34	2	0	207.895	264.536	248.788	190.915	100.781	215.192
PE 16:1;0_20:1;0	PE	GPL	MEM	36	2	0	7.36377	9.20363	9.29588	5.97675	3.01274	6.77084
PE 16:1;0_26:0;0	PE	GPL	MEM	42	1	0	0	0	0	0	0	0.429713
PE 17:0;0_18:1;0	PE	GPL	MEM	35	1	0	0	0	0	0	1.18509	0
PE 17:1;0_18:0;0	PE	GPL	MEM	35	1	0	0	0	0	0	0.0963329	2.77127
PE 17:1;0_18:1;0	PE	GPL	MEM	35	2	0	9.67884	10.4495	11.0411	5.55127	3.56056	5.87464
PE 18:0;0_18:1;0	PE	GPL	MEM	36	1	0	5.22905	0	0	9.79474	5.98691	11.9681
PE 18:1;0_18:1;0	PE	GPL	MEM	36	2	0	24.3127	30.8195	29.9861	19.7749	9.93471	22.3934
PE 18:1;0_20:1;0	PE	GPL	MEM	38	2	0	1.25748	1.5467	1.4222	0	0	1.03537
PG 10:0;0_16:0;0	PG	GPL	MEM	26	0	0	0	0	0	0.340937	0	0.340683
PG 10:0;0_18:0;0	PG	GPL	MEM	28	0	0	0	0	0	0	0	0.136833
PG 12:0;0_16:0;0	PG	GPL	MEM	28	0	0	0	0	0	0.177136	0.143057	0.0897632
PG 12:0;0_17:1;0	PG	GPL	MEM	29	1	0	0	0	0	0.220897	0	0.281943
PG 12:0;0_18:1;0	PG	GPL	MEM	30	1	0	0	0	0	0.029489	0	0.0377798
PG 14:0;0_14:0;0	PG	GPL	MEM	28	0	0	0	0	0	0.0166087	0.0133718	0.00975304
PG 14:0;0_18:1;0	PG	GPL	MEM	32	1	0	0.125571	0.151692	0.164567	0.303026	0.172841	0.441841
PG 14:1;0_16:1;0	PG	GPL	MEM	30	2	0	12.6265	10.8193	10.4788	10.0179	19.2043	10.0022
PG 14:1;0_17:1;0	PG	GPL	MEM	31	2	0	2.3379	2.80481	3.0084	9.03045	12.6136	13.5405
PG 14:1;0_19:0;0	PG	GPL	MEM	33	1	0	0	0	0	0	0.0870219	0
PG 15:1;0_15:1;0	PG	GPL	MEM	30	2	0	0	0	0	0	0	0.00955952
PG 16:0;0_16:1;0	PG	GPL	MEM	32	1	0	0.254462	0.326657	0.335926	1.72544	0.930244	2.19148
PG 16:0;0_18:1;0	PG	GPL	MEM	34	1	0	0.118585	0.467429	0.155539	1.40345	0.710052	1.68832
PG 16:1;0_16:1;0	PG	GPL	MEM	32	2	0	0	0.229741	0.22505	0.615656	0.515215	0.814464
PG 16:1;0_17:0;0	PG	GPL	MEM	33	1	0	0	0	0	0	0.072236	0
PG 16:1;0_18:0;0	PG	GPL	MEM	34	1	0	0.193357	0	0.230342	0.889698	0.598191	1.378
PG 16:1;0_18:1;0	PG	GPL	MEM	34	2	0	0	0.201398	0.28184	0.622433	0.428239	0.741871
PG 17:0;0_17:1;0	PG	GPL	MEM	34	1	0	0.011868	0.0375446	0.0106181	0	0.0653812	0.0559468
PI 10:0;0_14:0;0	PI	GPL	MEM	24	0	0	1.5624	0	1.82744	0	0	0.708231
PI 10:0;0_16:0;0	PI	GPL	MEM	26	0	0	46.2238	0	53.1099	0	0	24.0818
PI 10:0;0_16:1;0	PI	GPL	MEM	26	1	0	2.24337	0	2.99415	0	0	0.775377
PI 10:0;0_18:0;0	PI	GPL	MEM	28	0	0	13.9804	0	16.1191	0	0	7.78571
PI 10:0;0_18:1;0	PI	GPL	MEM	28	1	0	0.497187	0.712711	0.586055	0	0	0.224428
PI 10:1;0_18:0;0	PI	GPL	MEM	28	1	0	0	0	0.3005	0	0	0
PI 12:0;0_12:0;0	PI	GPL	MEM	24	0	0	0.0647064	1.68805	0	0	0	0.025825
PI 12:0;0_14:0;0	PI	GPL	MEM	26	0	0	1.6687	56.5437	2.05455	21.0019	0	0.940188
PI 12:0;0_14:1;0	PI	GPL	MEM	26	1	0	0.0760666	0	0	0	0	0.0460451
PI 12:0;0_16:0;0	PI	GPL	MEM	28	0	0	38.4409	60.7711	44.6897	27.3651	0	24.3377
PI 12:0;0_16:1;0	PI	GPL	MEM	28	1	0	3.47356	4.20987	4.15724	1.14477	0	1.12368
PI 12:0;0_18:0;0	PI	GPL	MEM	30	0	0	8.87915	10.5058	10.5786	5.66035	0	6.85636
PI 12:0;0_18:1;0	PI	GPL	MEM	30	1	0	0.802493	1.00782	1.00946	0.259233	0	0.308145
PI 12:0;0_20:0;0	PI	GPL	MEM	32	0	0	0	0	0	0	0	0.0253556
PI 12:1;0_16:0;0	PI	GPL	MEM	28	1	0	0.236152	0	0.298895	0	0	0.155078
PI 14:0;0_14:0;0	PI	GPL	MEM	28	0	0	0.567252	0.690658	0.7023	0.583225	14.1119	0.611408
PI 14:0;0_14:1;0	PI	GPL	MEM	28	1	0	0.329263	0.417669	0.418717	0.161013	0	0.166495
PI 14:0;0_16:0;0	PI	GPL	MEM	30	0	0	7.58888	9.39694	9.38392	7.73598	7.1985	10.564
PI 14:0;0_16:1;0	PI	GPL	MEM	30	1	0	11.0636	12.3904	13.9388	2.90495	1.3478	3.67243
PI 14:0;0_17:1;0	PI	GPL	MEM	31	1	0	0.143109	0	0	0	0	0
PI 14:0;0_18:0;0	PI	GPL	MEM	32	0	0	0	0	0	0.497687	0.376246	0.90338
PI 14:0;0_18:1;0	PI	GPL	MEM	32	1	0	8.29805	9.85766	11.339	2.14292	1.11313	2.77662
PI 14:1;0_16:0;0	PI	GPL	MEM	30	1	0	8.06814	9.40415	10.0552	2.45733	1.2696	3.44038
PI 14:1;0_16:1;0	PI	GPL	MEM	30	2	0	0.974042	1.2973	1.23953	0.323926	0.280433	0.345976
PI 14:1;0_18:0;0	PI	GPL	MEM	32	1	0	2.8734	3.33653	3.41324	0.980916	0.576573	1.19377
PI 14:1;0_18:1;0	PI	GPL	MEM	32	2	0	0.187807	0.240954	0.337571	0.0673007	0	0.137283
PI 15:0;0_16:1;0	PI	GPL	MEM	31	1	0	1.44024	2.18415	1.7468	1.02249	0	0.638982
PI 15:0;0_18:1;0	PI	GPL	MEM	33	1	0	0.224349	0.280413	0.289501	0.0476168	0	0.0559868
PI 15:1;0_16:0;0	PI	GPL	MEM	31	1	0	0.978273	1.35076	1.22068	0.639946	0	0.611857
PI 15:1;0_18:0;0	PI	GPL	MEM	33	1	0	0.178019	0.250165	0.223388	0	0	0.0517911
PI 16:0;0_16:0;0	PI	GPL	MEM	32	0	0	0	0	0	1.0245	0.681086	1.76031
PI 16:0;0_16:1;0	PI	GPL	MEM	32	1	0	235.602	285.206	282.236	53.0775	25.5515	62.2241
PI 16:0;0_17:0;0	PI	GPL	MEM	33	0	0	0	0	0	0	0.276638	0
PI 16:0;0_17:1;0	PI	GPL	MEM	33	1	0	0.611984	0.801733	0.792246	0.190936	0	0.219708
PI 16:0;0_18:1;0	PI	GPL	MEM	34	1	0	181.103	218.193	203.679	40.8891	18.2108	45.952
PI 16:0;0_18:2;0	PI	GPL	MEM	34	2	0	0.410142	0.410137	0.453589	0	0	0.283563
PI 16:0;0_20:1;0	PI	GPL	MEM	36	1	0	0.26029	0	0.391334	0	0	0.184597
PI 16:1;0_16:1;0	PI	GPL	MEM	32	2	0	28.9592	35.7364	42.6572	3.29888	0	7.39766
PI 16:1;0_17:0;0	PI	GPL	MEM	33	1	0	0.157039	0.195982	0.20393	0.0368593	0	0.0454616
PI 16:1;0_18:0;0	PI	GPL	MEM	34	1	0	82.4139	101.33	96.1602	23.0579	11.9747	26.3293
PI 16:1;0_18:1;0	PI	GPL	MEM	34	2	0	27.939	36.4352	35.5519	5.78156	2.83473	6.89503
PI 16:1;0_20:0;0	PI	GPL	MEM	36	1	0	1.37603	1.80837	1.66392	0.481743	0	0.538817
PI 16:1;0_20:1;0	PI	GPL	MEM	36	2	0	0.407391	0.455203	0.397936	0	0	0
PI 16:1;0_26:0;0	PI	GPL	MEM	42	1	0	0.443084	0.533205	0.551111	0.227609	0	0.302392
PI 17:0;0_19:5;0	PI	GPL	MEM	36	5	0	0	1.16727	0	0	0	0
PI 17:1;0_17:1;0	PI	GPL	MEM	34	2	0	0.0327574	0	0.0472233	0.0256507	0	0.0308202
PI 18:0;0_18:1;0	PI	GPL	MEM	36	1	0	49.9685	63.5136	53.2833	14.0873	6.70177	15.7698
PI 18:1;0_18:1;0	PI	GPL	MEM	36	2	0	2.11633	2.66818	2.39825	0.469649	0.376285	0.577812
PI 18:1;0_24:0;0	PI	GPL	MEM	42	1	0	0.117921	0.186439	0.141749	0.068627	0	0.0656049
PS 10:0;0_16:0;0	PS	GPL	MEM	26	0	0	0	0	0	0	0	2.20765
PS 10:0;0_17:0;0	PS	GPL	MEM	27	0	0	1.18467	1.12871	1.05731	0	0	1.40129
PS 10:0;0_18:1;0	PS	GPL	MEM	28	1	0	0	0	0	0.110763	0	0.197778
PS 12:0;0_14:0;0	PS	GPL	MEM	26	0	0	0	0	0	0	0	0.276811
PS 12:0;0_16:0;0	PS	GPL	MEM	28	0	0	1.07053	1.55704	1.32796	0	0	4.87143
PS 12:0;0_16:1;0	PS	GPL	MEM	28	1	0	0	0	0.817879	1.09037	0	1.50661
PS 12:0;0_17:0;0	PS	GPL	MEM	29	0	0	0	0	0	0.796863	0.528407	1.13166
PS 12:0;0_18:0;0	PS	GPL	MEM	30	0	0	0	0	0	0.0892594	0	0.135106
PS 12:0;0_18:1;0	PS	GPL	MEM	30	1	0	0.167425	0	0.244962	0.185405	0	0.270212
PS 14:0;0_14:0;0	PS	GPL	MEM	28	0	0	0.0357489	0	0.0453819	2.95115	1.96559	0.143512
PS 14:0;0_16:0;0	PS	GPL	MEM	30	0	0	0	0	0	1.02363	0	2.09047
PS 14:0;0_16:1;0	PS	GPL	MEM	30	1	0	1.66389	2.66669	2.71733	2.18432	1.98758	3.89455
PS 14:0;0_17:1;0	PS	GPL	MEM	31	1	0	0.893497	1.0502	1.2594	1.11132	0.727425	1.37757
PS 14:0;0_18:1;0	PS	GPL	MEM	32	1	0	4.04259	5.23799	6.53674	5.08973	2.88203	7.89093
PS 14:1;0_16:0;0	PS	GPL	MEM	30	1	0	0.536128	0	0.709057	0.849129	0	1.46907
PS 14:1;0_18:1;0	PS	GPL	MEM	32	2	0	0.890577	1.08815	1.07506	0	0	0.924545
PS 15:0;0_16:1;0	PS	GPL	MEM	31	1	0	1.83351	2.25578	2.50814	2.33151	1.36319	2.707
PS 15:0;0_17:1;0	PS	GPL	MEM	32	1	0	0.215526	0	0.258991	0.229715	0	0.282735
PS 15:0;0_18:1;0	PS	GPL	MEM	33	1	0	1.30231	0	3.63046	3.17927	1.53368	3.34443
PS 15:1;0_17:0;0	PS	GPL	MEM	32	1	0	0	0	2.9819	0	0	0
PS 15:1;0_17:1;0	PS	GPL	MEM	32	2	0	0	0	0.31967	0	0	0
PS 16:0;0_16:1;0	PS	GPL	MEM	32	1	0	38.0668	47.6178	55.3451	49.6699	28.7452	77.4306
PS 16:0;0_17:1;0	PS	GPL	MEM	33	1	0	6.0684	19.813	18.4866	17.0849	9.84393	21.8455
PS 16:0;0_18:1;0	PS	GPL	MEM	34	1	0	51.1821	64.0945	75.4652	68.0746	39.0373	103.846
PS 16:0;0_19:1;0	PS	GPL	MEM	35	1	0	14.1402	17.3148	16.9752	15.7825	8.56957	16.4667
PS 16:1;0_16:1;0	PS	GPL	MEM	32	2	0	12.2125	16.9151	18.3403	20.6951	9.91993	25.8915
PS 16:1;0_17:0;0	PS	GPL	MEM	33	1	0	10.3573	0	0	0	0	0
PS 16:1;0_18:0;0	PS	GPL	MEM	34	1	0	3.41526	4.73974	4.53995	4.56848	2.92213	5.40833
PS 16:1;0_18:1;0	PS	GPL	MEM	34	2	0	33.1221	48.3047	50.5329	59.2107	28.7808	68.463
PS 17:0;0_17:1;0	PS	GPL	MEM	34	1	0	0.15496	0	0.198002	0.157938	0	0
PS 17:1;0_17:1;0	PS	GPL	MEM	34	2	0	0.138365	0.223777	0.188787	0.156622	0.0788914	0.174338
PS 17:1;0_18:0;0	PS	GPL	MEM	35	1	0	0	0	0	0	0	1.59377
PS 18:0;0_18:1;0	PS	GPL	MEM	36	1	0	1.18381	1.55525	1.8545	1.23982	0	1.70307
PS 18:1;0_18:1;0	PS	GPL	MEM	36	2	0	2.14245	2.89638	2.58754	1.76023	0.801384	1.81313
set	x	x	x	0	0	0	335	335	335	335	335	335
TAG 36:0;0	TAG	GL	STO	36	0	0	0	0	0	0	0.429456	0.703358
TAG 40:0;0	TAG	GL	STO	40	0	0	0.756752	0.931517	0.817062	1.20151	0.879183	1.87013
TAG 40:1;0	TAG	GL	STO	40	1	0	0.667649	1.12522	1.00051	1.30126	0.920085	2.58382
TAG 42:0;0	TAG	GL	STO	42	0	0	2.57575	3.76316	2.89121	4.71252	2.79233	6.92129
TAG 42:1;0	TAG	GL	STO	42	1	0	3.67832	5.86515	5.40744	7.34536	4.62201	14.2141
TAG 42:2;0	TAG	GL	STO	42	2	0	0	0	1.57217	0	0	2.39554
TAG 44:0;0	TAG	GL	STO	44	0	0	2.71257	4.38569	3.25942	6.24718	3.58945	8.43915
TAG 44:1;0	TAG	GL	STO	44	1	0	4.62475	7.25923	6.33507	9.99216	6.42647	18.4921
TAG 44:2;0	TAG	GL	STO	44	2	0	1.6889	0	0	0	1.37695	4.57852
TAG 45:0;0	TAG	GL	STO	45	0	0	0	0.5575	0	0	0	0
TAG 45:1;0	TAG	GL	STO	45	1	0	0	0.691157	0	0.452217	0.506478	0
TAG 46:0;0	TAG	GL	STO	46	0	0	1.773	2.75558	2.45828	4.21991	2.73003	5.47553
TAG 46:1;0	TAG	GL	STO	46	1	0	4.04025	6.33438	5.4144	8.00342	5.21279	14.2518
TAG 46:2;0	TAG	GL	STO	46	2	0	3.01233	5.44646	4.68982	4.58509	2.75773	9.11735
TAG 46:3;0	TAG	GL	STO	46	3	0	0	0.755208	0.698681	0	0	0.877925
TAG 47:1;0	TAG	GL	STO	47	1	0	0	1.03747	0.653965	0.556621	0.593562	0
TAG 47:2;0	TAG	GL	STO	47	2	0	0	0.705201	0	0	0	0
TAG 48:0;0	TAG	GL	STO	48	0	0	1.22538	1.71529	1.39024	2.40229	1.75886	3.08742
TAG 48:1;0	TAG	GL	STO	48	1	0	6.339	10.7715	8.04188	10.5638	6.12386	15.8952
TAG 48:2;0	TAG	GL	STO	48	2	0	13.2576	23.4158	17.8913	16.5634	10.2171	31.2324
TAG 48:3;0	TAG	GL	STO	48	3	0	8.34658	16.3566	14.8196	8.86503	5.47326	17.7891
TAG 49:1;0	TAG	GL	STO	49	1	0	0	0.705816	0	0.503173	0.477629	0
TAG 49:2;0	TAG	GL	STO	49	2	0	0	0.81356	0	0	0.53957	0
TAG 50:0;0	TAG	GL	STO	50	0	0	0.720925	0	0.669693	1.09729	0.806913	0
TAG 50:1;0	TAG	GL	STO	50	1	0	4.83671	8.30714	5.65287	7.48824	4.09319	10.6299
TAG 50:2;0	TAG	GL	STO	50	2	0	11.0387	20.817	15.5301	16.618	9.9189	28.6513
TAG 50:3;0	TAG	GL	STO	50	3	0	8.73288	16.6417	14.5661	9.18283	5.99475	18.1713
TAG 52:0;0	TAG	GL	STO	52	0	0	0	0.712019	0.511184	0.993258	0.629735	1.54343
TAG 52:1;0	TAG	GL	STO	52	1	0	2.20817	3.65866	0	2.90095	1.88489	0
TAG 52:2;0	TAG	GL	STO	52	2	0	4.53373	7.87108	6.41421	6.37495	4.25908	12.0345
TAG 52:3;0	TAG	GL	STO	52	3	0	2.69781	5.47877	4.83896	3.29144	1.83071	5.67009
TAG 54:0;0	TAG	GL	STO	54	0	0	0	0	0	0.822396	0	1.34868
TAG 54:1;0	TAG	GL	STO	54	1	0	0.963846	1.27255	0	0.973167	0.784201	0
TAG 54:2;0	TAG	GL	STO	54	2	0	1.46136	2.40869	1.68623	2.03959	1.66347	3.47239
TAG 54:3;0	TAG	GL	STO	54	3	0	0.863167	1.47235	1.11377	0.822375	0.581171	1.41802
TAG 56:1;0	TAG	GL	STO	56	1	0	0	0	1.28874	1.49312	2.01639	2.49553
TAG 56:2;0	TAG	GL	STO	56	2	0	0	0	0.488863	0.495333	0	1.07423
TAG 60:1;0	TAG	GL	STO	60	1	0	0	0	0	0.555434	0	0.771438

## Sheet: mol%
lipid	class	structural category	functional category	total length	total DB	total OH	ER Rtn1 control 1 [mol%]	ER Rtn1 control 2 [mol%]	ER Rtn1 control 3 [mol%]	ER Rtn1 inositol depletion 1 [mol%]	ER Rtn1 inositol depletion 2 [mol%]	ER Rtn1 inositol depletion 3 [mol%]
CDP_DAG 32:0;0	CDP-DAG	GPL	MEM	32	0	0	0	0	0	0.0487173	0.0472174	0.0438682
CDP_DAG 32:1;0	CDP-DAG	GPL	MEM	32	1	0	0.0148142	0.0138614	0.0119192	0.613291	0.464451	0.514472
CDP_DAG 32:2;0	CDP-DAG	GPL	MEM	32	2	0	0	0	0	0.0278222	0.0213048	0.0295046
CDP_DAG 34:1;0	CDP-DAG	GPL	MEM	34	1	0	0.0339775	0.0368454	0.0212687	1.05057	0.817052	0.883375
CDP_DAG 34:2;0	CDP-DAG	GPL	MEM	34	2	0	0	0.00935771	0	0.0692615	0.0551614	0.074729
CDP_DAG 36:1;0	CDP-DAG	GPL	MEM	36	1	0	0	0	0	0.00770464	0	0.00833529
CDP_DAG 36:2;0	CDP-DAG	GPL	MEM	36	2	0	0	0	0	0	0	0.0055728
Cer 34:0;3	Cer	SL	MEM	34	0	3	0	0.00195357	0	0	0	0
Cer 34:1;4	Cer	SL	MEM	34	1	4	0.00324324	0.00312884	0.00266884	0.00332665	0.00412467	0.00389101
Cer 40:0;2	Cer	SL	MEM	40	0	2	0.00735734	0.0081476	0.00880453	0.0060779	0.00870906	0.00617438
Cer 42:0;2	Cer	SL	MEM	42	0	2	0.0683078	0.0801491	0.0763779	0.0695068	0.0966606	0.0571147
Cer 42:0;3	Cer	SL	MEM	42	0	3	0.0130886	0.0143526	0.0162096	0.0196485	0.0241485	0.0171595
Cer 42:0;4	Cer	SL	MEM	42	0	4	0.0109654	0.0136948	0.0124995	0.0104692	0.0147413	0.0109516
Cer 42:1;2	Cer	SL	MEM	42	1	2	0	0	0	0	0.00310217	0
Cer 44:0;2	Cer	SL	MEM	44	0	2	0.0130187	0.0157785	0.0153022	0.0106556	0.012708	0.0100996
Cer 44:0;3	Cer	SL	MEM	44	0	3	0.0207251	0.0228972	0.0237188	0.0225957	0.0277242	0.0228398
Cer 44:0;4	Cer	SL	MEM	44	0	4	0.123681	0.152815	0.134029	0.136894	0.188511	0.121823
Cer 44:0;5	Cer	SL	MEM	44	0	5	0.00753956	0.0101838	0.0105075	0.0146806	0.0191743	0.0134355
Cer 46:0;3	Cer	SL	MEM	46	0	3	0.00259087	0.00266418	0.00268137	0.00215624	0	0.00180812
Cer 46:0;4	Cer	SL	MEM	46	0	4	0.00970558	0.014456	0.0108158	0.0114761	0.0122347	0.00853683
CL 56:1;0	CL	GPL	MEM	56	1	0	0.00664771	0	0	0.00742226	0	0.00664344
CL 58:1;0	CL	GPL	MEM	58	1	0	0.0254338	0.0278905	0.0269451	0	0.0151536	0.0200106
CL 58:2;0	CL	GPL	MEM	58	2	0	0.0246761	0.0231841	0.0294459	0.0244143	0	0.0253346
CL 58:3;0	CL	GPL	MEM	58	3	0	0.0121512	0	0.0113457	0.0127471	0	0.0137362
CL 60:1;0	CL	GPL	MEM	60	1	0	0.0312562	0.0271236	0.0296135	0.0275165	0.023368	0.0286714
CL 60:2;0	CL	GPL	MEM	60	2	0	0.0503206	0.0476883	0.0474544	0.0485345	0.0306118	0.0407056
CL 60:3;0	CL	GPL	MEM	60	3	0	0.0262375	0	0.0202142	0.0291632	0	0.0209002
CL 62:2;0	CL	GPL	MEM	62	2	0	0.0336568	0.0284837	0.0342158	0.0369625	0.0230306	0.0279721
CL 62:3;0	CL	GPL	MEM	62	3	0	0.0212914	0.0198709	0.0216794	0.022709	0.0160509	0.0187379
CL 64:2;0	CL	GPL	MEM	64	2	0	0.0289255	0.0358235	0.035068	0.0104589	0.0134959	0.0166476
CL 64:3;0	CL	GPL	MEM	64	3	0	0.0389159	0.0344482	0.0420697	0.0331814	0.0248282	0.0318097
CL 64:4;0	CL	GPL	MEM	64	4	0	0.0352341	0.0267084	0.0316441	0.0318194	0.0239903	0.0333228
CL 66:4;0	CL	GPL	MEM	66	4	0	0.0745009	0.0682474	0.0674259	0.0952563	0.0621587	0.0780915
CL 68:2;0	CL	GPL	MEM	68	2	0	0.0410848	0.0357588	0.0385771	0.0345788	0	0.0273613
CL 68:3;0	CL	GPL	MEM	68	3	0	0.0508074	0.0372445	0.038662	0.0466301	0.0488584	0.0429189
CL 68:4;0	CL	GPL	MEM	68	4	0	0.069137	0.068114	0.0639268	0.0949898	0.0701676	0.0713035
CL 70:3;0	CL	GPL	MEM	70	3	0	0	0	0	0.00749964	0	0
CL 70:4;0	CL	GPL	MEM	70	4	0	0.0222958	0.0197125	0.0133431	0.0328755	0.0192427	0.022655
CL 70:6;0	CL	GPL	MEM	70	6	0	0	0.0132538	0	0.00855498	0.0264939	0
DAG 10:0;0_16:0;0	DAG	GL	MEM	26	0	0	0.228662	0.210175	0.238488	0.438916	0.419071	0.424179
DAG 10:0;0_16:1;0	DAG	GL	MEM	26	1	0	0.039171	0.0362333	0.0442932	0.0420272	0.0409851	0.0440722
DAG 10:0;0_18:0;0	DAG	GL	MEM	28	0	0	0.0664827	0.0633688	0.0620525	0.102913	0.0966676	0.0986564
DAG 10:0;0_18:1;0	DAG	GL	MEM	28	1	0	0.0115279	0.0118156	0.0139048	0.0131277	0.0154896	0.0144751
DAG 10:0;0_20:0;0	DAG	GL	MEM	30	0	0	0	0	0	0	0	0.00128812
DAG 10:1;0_16:0;0	DAG	GL	MEM	26	1	0	0.00200309	0.00231911	0.00343582	0.0031151	0.00410465	0.00334276
DAG 12:0;0_14:0;0	DAG	GL	MEM	26	0	0	0.0196519	0.0150974	0.0193076	0.0415496	0.035285	0.0408794
DAG 12:0;0_16:0;0	DAG	GL	MEM	28	0	0	0.173277	0.158861	0.162583	0.390502	0.36168	0.368102
DAG 12:0;0_16:1;0	DAG	GL	MEM	28	1	0	0.0670461	0.0653523	0.082689	0.080056	0.0768824	0.0816197
DAG 12:0;0_18:0;0	DAG	GL	MEM	30	0	0	0.0453311	0.0401352	0.0458954	0.0860865	0.0780951	0.0773025
DAG 12:0;0_18:1;0	DAG	GL	MEM	30	1	0	0.0153381	0.0151374	0.0168125	0.0189658	0.0120431	0.0162266
DAG 14:0;0_14:0;0	DAG	GL	MEM	28	0	0	0	0	0	0.0248305	0.0292356	0.0287076
DAG 14:0;0_14:1;0	DAG	GL	MEM	28	1	0	0.00428805	0.00356071	0.00461591	0.00536507	0	0.0068876
DAG 14:0;0_16:0;0	DAG	GL	MEM	30	0	0	0.0683697	0.0584197	0.0607586	0.205596	0.212018	0.203386
DAG 14:0;0_16:1;0	DAG	GL	MEM	30	1	0	0.147853	0.132228	0.16752	0.20918	0.182601	0.205792
DAG 14:0;0_18:0;0	DAG	GL	MEM	32	0	0	0.00968903	0.01126	0.011444	0.0347736	0.0330013	0.0318386
DAG 14:0;0_18:1;0	DAG	GL	MEM	32	1	0	0.107125	0.0966262	0.107548	0.161208	0.141117	0.164429
DAG 14:1;0_16:0;0	DAG	GL	MEM	30	1	0	0.0373815	0.0346742	0.0398461	0.0540566	0.0467513	0.0514584
DAG 14:1;0_16:1;0	DAG	GL	MEM	30	2	0	0.0371708	0.0313211	0.0399329	0	0	0.0477582
DAG 14:1;0_18:0;0	DAG	GL	MEM	32	1	0	0.0116171	0.00944682	0.00902155	0.0123348	0.0113071	0.0130707
DAG 14:1;0_18:1;0	DAG	GL	MEM	32	2	0	0	0.00619384	0	0	0	0
DAG 15:0;0_16:1;0	DAG	GL	MEM	31	1	0	0	0.00772355	0.00806498	0	0.0194608	0.0194441
DAG 15:0;0_18:1;0	DAG	GL	MEM	33	1	0	0	0	0.00661749	0	0	0
DAG 15:1;0_16:0;0	DAG	GL	MEM	31	1	0	0	0.00428855	0.00351247	0.00995373	0	0.00927154
DAG 16:0;0_16:0;0	DAG	GL	MEM	32	0	0	0	0.0488738	0.0456733	0.110733	0.135802	0.103237
DAG 16:0;0_16:1;0	DAG	GL	MEM	32	1	0	1.13279	1.08055	1.11487	1.41091	1.40938	1.5092
DAG 16:0;0_16:2;0	DAG	GL	MEM	32	2	0	0	0	0	0	0	0.00191869
DAG 16:0;0_17:0;0	DAG	GL	MEM	33	0	0	0	0	0	0	0.0407257	0
DAG 16:0;0_17:1;0	DAG	GL	MEM	33	1	0	0	0	0.00439245	0	0	0
DAG 16:0;0_18:1;0	DAG	GL	MEM	34	1	0	0.824654	0.809199	0.833567	0.944171	0.896605	0.967942
DAG 16:1;0_16:1;0	DAG	GL	MEM	32	2	0	1.56104	1.52024	1.8732	1.31646	1.23627	1.35441
DAG 16:1;0_17:0;0	DAG	GL	MEM	33	1	0	0	0	0.0118844	0	0	0
DAG 16:1;0_18:0;0	DAG	GL	MEM	34	1	0	0.341408	0.319547	0.311792	0.337618	0.315347	0.335736
DAG 16:1;0_18:1;0	DAG	GL	MEM	34	2	0	1.2113	1.2878	1.38604	1.17245	1.04709	1.06862
DAG 16:1;0_20:0;0	DAG	GL	MEM	36	1	0	0	0	0	0	0	0.00740926
DAG 16:1;0_22:0;0	DAG	GL	MEM	38	1	0	0	0	0	0.0198226	0	0
DAG 16:1;0_24:0;0	DAG	GL	MEM	40	1	0	0.0605916	0	0	0.0250163	0	0
DAG 18:0;0_18:1;0	DAG	GL	MEM	36	1	0	0.3863	0.264797	0.253569	0.296994	0.327503	0.335592
DAG 18:1;0_18:1;0	DAG	GL	MEM	36	2	0	0.0781864	0.0812178	0.0778321	0.0713858	0.0849082	0.0754299
DAG 18:1;0_20:0;0	DAG	GL	MEM	38	1	0	0	0.0278972	0	0.0348275	0	0.105777
DAG 18:1;0_22:0;0	DAG	GL	MEM	40	1	0	0	0	0	0.0195501	0	0
EE 16:0;0	EE	STE	STO	16	0	0	0.264451	0.364256	0.31011	0.23093	0.210303	0.304508
EE 16:1;0	EE	STE	STO	16	1	0	0.240993	0.420385	0.319094	0.191742	0.200824	0.260203
EE 18:1;0	EE	STE	STO	18	1	0	0	0.120611	0.0850207	0	0	0.0991578
Erg	Erg	ST	MEM	28	3	0	7.66125	7.51589	8.17069	8.49511	9.16427	9.11746
IPC 38:1;2	IPC	SL	MEM	38	1	2	0	0	0	0.0344579	0.035706	0.0259061
IPC 40:0;4	IPC	SL	MEM	40	0	4	0.0469318	0.0478741	0.0340947	0.0469215	0.14072	0.0229438
IPC 42:0;4	IPC	SL	MEM	42	0	4	0.0556097	0.0557367	0.0712092	0.0518568	0.0953844	0.0816051
IPC 44:0;3	IPC	SL	MEM	44	0	3	0.0745286	0.0601034	0.0996402	0.0629044	0.114502	0.120145
IPC 44:0;4	IPC	SL	MEM	44	0	4	0.75781	0.763432	0.910364	0.813423	1.4524	1.16176
IPC 44:0;5	IPC	SL	MEM	44	0	5	0.137042	0.123034	0.145714	0.243521	0.392694	0.303516
IPC 46:0;4	IPC	SL	MEM	46	0	4	0.0566533	0.0680563	0.0575321	0.0744608	0.10363	0.0701908
LPA 16:0;0	LPA	GPL	LYS	16	0	0	0.0125007	0.0107728	0.0103916	0.0197109	0.0236325	0.0192715
LPA 16:1;0	LPA	GPL	LYS	16	1	0	0	0.0124832	0.0120434	0.0167736	0.0198625	0.0193819
LPA 18:0;0	LPA	GPL	LYS	18	0	0	0.0137351	0.0120837	0.00803618	0.0161903	0.0223003	0.00906042
LPA 18:1;0	LPA	GPL	LYS	18	1	0	0	0	0	0.0116511	0	0.0113321
LPA 20:0;0	LPA	GPL	LYS	20	0	0	0.0119995	0	0	0	0.0288762	0.00789215
LPC 14:1;0	LPC	GPL	LYS	14	1	0	0.0166795	0.0129067	0.0136827	0	0	0
LPC 16:0;0	LPC	GPL	LYS	16	0	0	0.0162036	0.0207684	0.0193086	0.0562366	0.0550763	0.0567431
LPC 16:1;0	LPC	GPL	LYS	16	1	0	0.352465	0.306293	0.324288	0.282731	0.277377	0.227771
LPC 18:1;0	LPC	GPL	LYS	18	1	0	0.0406517	0.0350064	0.0363892	0.0352897	0.0350135	0.0324737
LPC 20:3;0	LPC	GPL	LYS	20	3	0	0	0	0	0.0195705	0	0
LPC 22:3;0	LPC	GPL	LYS	22	3	0	0	0	0.0137253	0.0208305	0	0
LPE 16:0;0	LPE	GPL	LYS	16	0	0	0.0442324	0.0376646	0.0434931	0.0381425	0.0343786	0.0479149
LPE 16:1;0	LPE	GPL	LYS	16	1	0	0.0720424	0.0688074	0.0675776	0.0633626	0.069964	0.0688155
LPE 18:0;0	LPE	GPL	LYS	18	0	0	0	0	0	0.00395284	0	0.00866816
LPE 18:1;0	LPE	GPL	LYS	18	1	0	0.0392948	0.0371331	0.0347411	0.0301513	0.0356457	0.0334557
LPE 20:1;0	LPE	GPL	LYS	20	1	0	0	0	0.00294354	0	0	0
LPI 10:0;0	LPI	GPL	LYS	10	0	0	0.00953161	0	0	0	0	0
LPI 12:0;0	LPI	GPL	LYS	12	0	0	0.0162803	0	0.00696807	0	0	0
LPI 16:0;0	LPI	GPL	LYS	16	0	0	0.144832	0.129615	0.145396	0	0	0
LPI 16:1;0	LPI	GPL	LYS	16	1	0	0.11833	0.0738474	0.0649318	0	0	0
LPI 18:0;0	LPI	GPL	LYS	18	0	0	0.125915	0.124236	0.132502	0.0507934	0	0.0492929
LPI 18:1;0	LPI	GPL	LYS	18	1	0	0.0869388	0.0550783	0.0557766	0	0	0
LPS 16:1;0	LPS	GPL	LYS	16	1	0	0.0123754	0.0110493	0.0113048	0.0143017	0	0.0126752
M(IP)2C 44:0;3	M(IP)2C	SL	MEM	44	0	3	0.0914467	0.0609125	0.10557	0.0752994	0.0667987	0.133816
M(IP)2C 44:0;4	M(IP)2C	SL	MEM	44	0	4	0.639951	0.475614	0.704839	0.57157	0.455861	0.758005
M(IP)2C 46:0;3	M(IP)2C	SL	MEM	46	0	3	0	0	0	0.00605522	0	0
M(IP)2C 46:0;4	M(IP)2C	SL	MEM	46	0	4	0.104631	0.0793265	0.0824884	0.101669	0.0642345	0.0896306
MIPC 44:0;3	MIPC	SL	MEM	44	0	3	0.016673	0	0.0280005	0.0324156	0.0430895	0.0506948
MIPC 44:0;4	MIPC	SL	MEM	44	0	4	0.148128	0.137928	0.181867	0.281983	0.403836	0.392065
MIPC 44:0;5	MIPC	SL	MEM	44	0	5	0	0	0	0.0158783	0.0191671	0.0186612
MIPC 46:0;4	MIPC	SL	MEM	46	0	4	0.0157592	0	0	0.0386032	0.0463943	0.0359847
PA 10:0;0_16:0;0	PA	GPL	MEM	26	0	0	0.0310257	0	0.03388	0	0	0.178586
PA 10:0;0_18:0;0	PA	GPL	MEM	28	0	0	0.0171743	0	0.016619	0	0	0.0564282
PA 10:0;0_18:1;0	PA	GPL	MEM	28	1	0	0	0	0.00563413	0	0	0.0102356
PA 12:0;0_14:0;0	PA	GPL	MEM	26	0	0	0	0	0.000572754	0	0	0
PA 12:0;0_16:0;0	PA	GPL	MEM	28	0	0	0.00578673	0.0211101	0.00631285	0.15386	0.154972	0.123733
PA 12:0;0_16:1;0	PA	GPL	MEM	28	1	0	0.0173423	0.0198567	0.0158837	0.0328486	0.0313229	0.0356071
PA 12:0;0_18:0;0	PA	GPL	MEM	30	0	0	0	0	0	0.0370684	0	0
PA 12:0;0_18:1;0	PA	GPL	MEM	30	1	0	0.00404387	0.00479315	0.00505468	0.0106712	0	0.0135641
PA 14:0;0_14:0;0	PA	GPL	MEM	28	0	0	0	0	0	0.00533439	0.00703791	0.00516733
PA 14:0;0_14:1;0	PA	GPL	MEM	28	1	0	0	0	0	0.00253069	0	0.00319406
PA 14:0;0_16:0;0	PA	GPL	MEM	30	0	0	0	0	0	0	0	0.0616713
PA 14:0;0_16:1;0	PA	GPL	MEM	30	1	0	0.0293255	0.0366384	0.0479839	0.128875	0.169691	0.174153
PA 14:0;0_17:1;0	PA	GPL	MEM	31	1	0	0	0	0.00437414	0.0044938	0	0
PA 14:0;0_18:0;0	PA	GPL	MEM	32	0	0	0	0	0	0.00299842	0	0.00456034
PA 14:0;0_18:1;0	PA	GPL	MEM	32	1	0	0.0381517	0.0369775	0.0444097	0.134321	0.111444	0.138109
PA 14:1;0_16:0;0	PA	GPL	MEM	30	1	0	0.010582	0.0126638	0.0150423	0.0418993	0	0.0525687
PA 14:1;0_16:1;0	PA	GPL	MEM	30	2	0	0	0	0	0.0133187	0	0.0233923
PA 14:1;0_18:1;0	PA	GPL	MEM	32	2	0	0.00364715	0.00296587	0.00392632	0.00646306	0	0.00833697
PA 15:0;0_16:1;0	PA	GPL	MEM	31	1	0	0.0486837	0.0430516	0.0464732	0.0519585	0.0449215	0.048361
PA 15:0;0_18:1;0	PA	GPL	MEM	33	1	0	0	0	0	0.00511139	0	0.00551042
PA 15:1;0_16:0;0	PA	GPL	MEM	31	1	0	0	0	0	0	0	0.0333442
PA 16:0;0_16:0;0	PA	GPL	MEM	32	0	0	0	0	0	0.0118308	0	0.0212601
PA 16:0;0_16:1;0	PA	GPL	MEM	32	1	0	0.240826	0.290734	0.337603	1.4312	1.28229	1.63431
PA 16:0;0_17:1;0	PA	GPL	MEM	33	1	0	0	0	0	0.00419015	0	0.00440758
PA 16:0;0_18:1;0	PA	GPL	MEM	34	1	0	0.168737	0.18882	0.227448	1.0049	0.822072	1.03438
PA 16:1;0_16:1;0	PA	GPL	MEM	32	2	0	0.599235	0.738839	0.778837	1.01418	0.946985	1.2525
PA 16:1;0_17:0;0	PA	GPL	MEM	33	1	0	0	0	0	0.00414528	0	0.00460885
PA 16:1;0_18:0;0	PA	GPL	MEM	34	1	0	0.0665141	0.0665756	0.0801738	0.186386	0.179078	0.221771
PA 16:1;0_18:1;0	PA	GPL	MEM	34	2	0	0.382562	0.469792	0.50494	0.781193	0.654755	0.862872
PA 16:1;0_20:0;0	PA	GPL	MEM	36	1	0	0	0	0	0.0306671	0	0.0331885
PA 16:1;0_20:1;0	PA	GPL	MEM	36	2	0	0	0	0	0.0209557	0	0.0221652
PA 17:0;0_17:1;0	PA	GPL	MEM	34	1	0	0.00578958	0	0.00519581	0.00836868	0	0
PA 17:1;0_17:1;0	PA	GPL	MEM	34	2	0	0.0141766	0.0129551	0.0151917	0.0172868	0.0212416	0.0151618
PA 18:0;0_18:1;0	PA	GPL	MEM	36	1	0	0.0195944	0.0200856	0.0206081	0.0549181	0.0715867	0.0567839
PA 18:1;0_18:1;0	PA	GPL	MEM	36	2	0	0	0.0257944	0.0274494	0.0286896	0.0401473	0.0371169
PC 10:0;0_16:0;0	PC	GPL	MEM	26	0	0	0	0.0529465	0.0558067	0.11152	0.116732	0.116061
PC 10:0;0_16:1;0	PC	GPL	MEM	26	1	0	0.0723103	0.0603728	0.0616264	0.0824437	0.0226323	0.0819927
PC 10:0;0_18:0;0	PC	GPL	MEM	28	0	0	0	0	0	0	0	0.0122923
PC 10:0;0_18:1;0	PC	GPL	MEM	28	1	0	0.0255207	0	0.0266455	0	0	0.0224052
PC 12:0;0_16:0;0	PC	GPL	MEM	28	0	0	0.0474166	0.0494797	0.0514312	0.109396	0.118041	0.124176
PC 12:0;0_16:1;0	PC	GPL	MEM	28	1	0	0.270209	0.261035	0.265939	0.164089	0.160355	0.173968
PC 12:0;0_17:1;0	PC	GPL	MEM	29	1	0	0	0	0	0.055873	0	0.0701839
PC 12:0;0_18:0;0	PC	GPL	MEM	30	0	0	0.00408788	0.0044131	0	0.00916443	0.012183	0.0114696
PC 13:0;0_17:0;0	PC	GPL	MEM	30	0	0	0	0.00258844	0.00233994	0.00589645	0.0111237	0
PC 14:0;0_14:1;0	PC	GPL	MEM	28	1	0	0	0.0263575	0	0.0320074	0	0
PC 14:0;0_16:0;0	PC	GPL	MEM	30	0	0	0.0100564	0.0138027	0.0139287	0.0793336	0.0949947	0.128969
PC 14:0;0_18:0;0	PC	GPL	MEM	32	0	0	0	0	0	0	0.00955715	0.0106764
PC 14:0;0_18:1;0	PC	GPL	MEM	32	1	0	0.0773086	0.0938514	0.0855217	0.229123	0.223846	0.244292
PC 14:1;0_15:0;0	PC	GPL	MEM	29	1	0	0.0315184	0	0	0	0	0
PC 14:1;0_16:1;0	PC	GPL	MEM	30	2	0	1.26901	1.28627	1.54157	1.56825	1.21499	1.49995
PC 14:1;0_17:1;0	PC	GPL	MEM	31	2	0	0.0156068	0	0	0	0.0270044	0
PC 14:1;0_18:0;0	PC	GPL	MEM	32	1	0	0.0117003	0.0131975	0.012607	0.0206384	0.0378434	0.0215343
PC 14:1;0_18:1;0	PC	GPL	MEM	32	2	0	0.0969293	0.0810828	0.0978421	0.0803359	0.0951061	0.0705617
PC 15:0;0_16:1;0	PC	GPL	MEM	31	1	0	0.0962374	0.0962691	0.0924111	0.219064	0.197283	0.218795
PC 15:0;0_17:0;0	PC	GPL	MEM	32	0	0	0	0	0	0	0.0067327	0.00270217
PC 15:0;0_18:1;0	PC	GPL	MEM	33	1	0	0	0	0.0415343	0.0482814	0.0719674	0.0445792
PC 15:1;0_16:0;0	PC	GPL	MEM	31	1	0	0.0439775	0.0434911	0.0470566	0.106187	0.112691	0.108529
PC 15:1;0_16:1;0	PC	GPL	MEM	31	2	0	1.12699	1.0992	1.11729	0.996909	0.881267	0.983949
PC 15:1;0_18:1;0	PC	GPL	MEM	33	2	0	0	0.209296	0	0	0	0.124642
PC 16:0;0_16:0;0	PC	GPL	MEM	32	0	0	0	0	0	0.0853279	0.0993362	0.106893
PC 16:0;0_16:1;0	PC	GPL	MEM	32	1	0	1.34866	1.54743	1.44294	5.61449	5.24407	5.66874
PC 16:0;0_17:1;0	PC	GPL	MEM	33	1	0	0.00647935	0.0428761	0	0.0306831	0.0529338	0.0258001
PC 16:0;0_18:0;0	PC	GPL	MEM	34	0	0	0	0	0	0	0.0271865	0
PC 16:0;0_18:1;0	PC	GPL	MEM	34	1	0	0.558705	0.692364	0.609257	1.53184	1.45434	1.57295
PC 16:0;0_18:2;0	PC	GPL	MEM	34	2	0	0	0	0	0	0	0.00692713
PC 16:0;0_20:1;0	PC	GPL	MEM	36	1	0	0	0	0	0	0	0.00961437
PC 16:1;0_16:1;0	PC	GPL	MEM	32	2	0	9.19499	8.82448	8.4098	6.96491	5.36572	5.84429
PC 16:1;0_16:2;0	PC	GPL	MEM	32	3	0	0.0998663	0.101756	0.100788	0	0	0.0550662
PC 16:1;0_17:0;0	PC	GPL	MEM	33	1	0	0.0277498	0	0	0.0634198	0	0.0617195
PC 16:1;0_17:1;0	PC	GPL	MEM	33	2	0	0.351344	0.125463	0.313832	0.279023	0.224266	0.0878311
PC 16:1;0_18:0;0	PC	GPL	MEM	34	1	0	0	0	0	0.870077	0.84574	0.919479
PC 16:1;0_18:1;0	PC	GPL	MEM	34	2	0	6.44254	6.38723	5.79087	5.27629	4.16005	4.23077
PC 16:1;0_18:2;0	PC	GPL	MEM	34	3	0	0	0.0136517	0	0	0	0
PC 16:1;0_20:0;0	PC	GPL	MEM	36	1	0	0	0	0	0.0380756	0.0377828	0.0360574
PC 16:1;0_20:1;0	PC	GPL	MEM	36	2	0	0.0531679	0.0547349	0.0537749	0.0568068	0.0531547	0.0486401
PC 16:1;0_22:0;0	PC	GPL	MEM	38	1	0	0	0	0	0.0137787	0	0.00580305
PC 16:1;0_24:0;0	PC	GPL	MEM	40	1	0	0	0	0	0	0	0.0146701
PC 16:1;0_26:0;0	PC	GPL	MEM	42	1	0	0	0	0	0.0479952	0.0463021	0.0431976
PC 17:0;0_17:0;0	PC	GPL	MEM	34	0	0	0	0	0	0.0205183	0.00176033	0.0295595
PC 17:0;0_18:1;0	PC	GPL	MEM	35	1	0	0	0	0	0.0171891	0	0.0151341
PC 17:1;0_18:0;0	PC	GPL	MEM	35	1	0	0	0	0	0	0	0.00182226
PC 17:1;0_18:1;0	PC	GPL	MEM	35	2	0	0.032325	0.0315575	0	0	0.0257078	0.0243937
PC 18:0;0_18:1;0	PC	GPL	MEM	36	1	0	0.0527108	0.070974	0.0589205	0.178034	0.165127	0.185617
PC 18:1;0_18:1;0	PC	GPL	MEM	36	2	0	0.315402	0.314358	0.279882	0.301218	0.218258	0.245251
PC 18:1;0_20:0;0	PC	GPL	MEM	38	1	0	0	0	0	0	0	0.00832107
PE 10:0;0_16:0;0	PE	GPL	MEM	26	0	0	0.0814741	0.0768647	0.086242	0.161036	0.161101	0.191748
PE 10:0;0_16:1;0	PE	GPL	MEM	26	1	0	0.0605925	0.0590742	0.0544992	0.0757693	0.064321	0.0732895
PE 10:0;0_18:0;0	PE	GPL	MEM	28	0	0	0.00782064	0.00758939	0.00743111	0.0157465	0.0183798	0.0170176
PE 10:0;0_18:1;0	PE	GPL	MEM	28	1	0	0.0198907	0.019619	0.0198451	0.0262051	0.0236189	0.0254216
PE 12:0;0_14:0;0	PE	GPL	MEM	26	0	0	0.0113342	0.00947486	0.013017	0.0240155	0.0232971	0.0247501
PE 12:0;0_16:0;0	PE	GPL	MEM	28	0	0	0.0646783	0.0609793	0.0671354	0.138819	0.143736	0.169555
PE 12:0;0_16:1;0	PE	GPL	MEM	28	1	0	0.155584	0.14891	0.152888	0.191218	0.182598	0.191622
PE 12:0;0_17:0;0	PE	GPL	MEM	29	0	0	0	0	0	0	0	0.00790268
PE 12:0;0_18:0;0	PE	GPL	MEM	30	0	0	0.0048269	0.0054379	0.00467723	0.0113525	0.0126663	0.0147437
PE 12:0;0_18:1;0	PE	GPL	MEM	30	1	0	0.0419163	0.0389527	0.0415007	0.0418576	0.0369625	0.037905
PE 14:0;0_14:0;0	PE	GPL	MEM	28	0	0	0	0	0	0	0	0.00936005
PE 14:0;0_14:1;0	PE	GPL	MEM	28	1	0	0.0160708	0.0114799	0.0151514	0.0201001	0.018315	0.0155201
PE 14:0;0_16:0;0	PE	GPL	MEM	30	0	0	0.0143967	0.0134915	0.0129363	0.0485925	0.0638368	0.0681663
PE 14:0;0_16:1;0	PE	GPL	MEM	30	1	0	0.25065	0.241549	0.276958	0.352289	0.350201	0.411016
PE 14:0;0_17:1;0	PE	GPL	MEM	31	1	0	0	0	0	0	0	0.00585719
PE 14:0;0_18:1;0	PE	GPL	MEM	32	1	0	0.269608	0.257601	0.290116	0.283652	0.267852	0.313323
PE 14:1;0_16:0;0	PE	GPL	MEM	30	1	0	0.0455783	0.0420182	0.049093	0.0612783	0.0612501	0.069404
PE 14:1;0_16:1;0	PE	GPL	MEM	30	2	0	0.0388619	0.0363613	0.0413724	0.0392268	0.0412448	0.0451284
PE 14:1;0_18:0;0	PE	GPL	MEM	32	1	0	0.0083383	0.00802725	0.00834493	0.0109867	0.0138876	0.0103101
PE 14:1;0_18:1;0	PE	GPL	MEM	32	2	0	0.0434715	0.0429513	0.0480469	0.0456284	0.0393287	0.0428164
PE 15:0;0_16:1;0	PE	GPL	MEM	31	1	0	0.0258583	0.0249935	0.0272587	0.0323624	0.030815	0.0357242
PE 15:0;0_18:1;0	PE	GPL	MEM	33	1	0	0.0213363	0.0194155	0.0174347	0.021008	0.0156752	0.0191915
PE 15:1;0_16:0;0	PE	GPL	MEM	31	1	0	0.0208213	0.0179172	0.0242688	0.044934	0.0342198	0.0392451
PE 15:1;0_18:0;0	PE	GPL	MEM	33	1	0	0.00297114	0	0	0	0	0.00262303
PE 15:1;0_18:1;0	PE	GPL	MEM	33	2	0	0.0427181	0.0395326	0.0432441	0.0431598	0	0.0358661
PE 16:0;0_16:0;0	PE	GPL	MEM	32	0	0	0	0	0	0.0136573	0.0204691	0
PE 16:0;0_16:1;0	PE	GPL	MEM	32	1	0	2.48763	2.45918	2.57016	3.06411	3.23161	3.68552
PE 16:0;0_18:1;0	PE	GPL	MEM	34	1	0	2.49652	2.45086	2.496	2.7569	2.80317	3.05797
PE 16:0;0_20:1;0	PE	GPL	MEM	36	1	0	0.0265437	0.185723	0	0	0	0.0502134
PE 16:1;0_16:1;0	PE	GPL	MEM	32	2	0	4.16199	4.42824	4.4293	4.6112	4.39671	4.66077
PE 16:1;0_17:0;0	PE	GPL	MEM	33	1	0	0.0934065	0.0920366	0.0963463	0.10393	0.127212	0.101502
PE 16:1;0_17:1;0	PE	GPL	MEM	33	2	0	0.197061	0.171419	0.209627	0.117156	0.183408	0.110636
PE 16:1;0_18:1;0	PE	GPL	MEM	34	2	0	5.87344	6.18081	5.80546	5.45339	4.7373	4.75186
PE 16:1;0_20:1;0	PE	GPL	MEM	36	2	0	0.208041	0.21504	0.216919	0.170723	0.141617	0.149513
PE 16:1;0_26:0;0	PE	GPL	MEM	42	1	0	0	0	0	0	0	0.0094889
PE 17:0;0_18:1;0	PE	GPL	MEM	35	1	0	0	0	0	0	0.0557062	0
PE 17:1;0_18:0;0	PE	GPL	MEM	35	1	0	0	0	0	0	0.00452821	0.061195
PE 17:1;0_18:1;0	PE	GPL	MEM	35	2	0	0.273446	0.24415	0.257644	0.158569	0.167367	0.129723
PE 18:0;0_18:1;0	PE	GPL	MEM	36	1	0	0.147731	0	0	0.279782	0.28142	0.264279
PE 18:1;0_18:1;0	PE	GPL	MEM	36	2	0	0.686881	0.720089	0.699724	0.56486	0.46699	0.49449
PE 18:1;0_20:1;0	PE	GPL	MEM	38	2	0	0.0355262	0.0361382	0.033187	0	0	0.022863
PG 10:0;0_16:0;0	PG	GPL	MEM	26	0	0	0	0	0	0.00973869	0	0.00752294
PG 10:0;0_18:0;0	PG	GPL	MEM	28	0	0	0	0	0	0	0	0.00302154
PG 12:0;0_16:0;0	PG	GPL	MEM	28	0	0	0	0	0	0.0050598	0.00672452	0.00198215
PG 12:0;0_17:1;0	PG	GPL	MEM	29	1	0	0	0	0	0.00630981	0	0.00622585
PG 12:0;0_18:1;0	PG	GPL	MEM	30	1	0	0	0	0	0.000842338	0	0.000834251
PG 14:0;0_14:0;0	PG	GPL	MEM	28	0	0	0	0	0	0.000474419	0.000628553	0.000215366
PG 14:0;0_18:1;0	PG	GPL	MEM	32	1	0	0.00354762	0.00354424	0.00384016	0.00865579	0.00812455	0.00975671
PG 14:1;0_16:1;0	PG	GPL	MEM	30	2	0	0.356723	0.25279	0.244522	0.286156	0.902715	0.220868
PG 14:1;0_17:1;0	PG	GPL	MEM	31	2	0	0.0660502	0.0655336	0.0702009	0.25795	0.592914	0.299
PG 14:1;0_19:0;0	PG	GPL	MEM	33	1	0	0	0	0	0	0.00409054	0
PG 15:1;0_15:1;0	PG	GPL	MEM	30	2	0	0	0	0	0	0	0.000211093
PG 16:0;0_16:1;0	PG	GPL	MEM	32	1	0	0.00718904	0.00763225	0.00783882	0.0492863	0.043727	0.0483921
PG 16:0;0_18:1;0	PG	GPL	MEM	34	1	0	0.00335026	0.0109213	0.0036295	0.0400888	0.0333766	0.0372814
PG 16:1;0_16:1;0	PG	GPL	MEM	32	2	0	0	0.00536783	0.00525153	0.0175859	0.0242181	0.0179849
PG 16:1;0_17:0;0	PG	GPL	MEM	33	1	0	0	0	0	0	0.00339552	0
PG 16:1;0_18:0;0	PG	GPL	MEM	34	1	0	0.00546271	0	0.00537502	0.0254138	0.0281185	0.0304289
PG 16:1;0_18:1;0	PG	GPL	MEM	34	2	0	0	0.00470561	0.00657672	0.0177795	0.0201298	0.016382
PG 17:0;0_17:1;0	PG	GPL	MEM	34	1	0	0.000335294	0.000877219	0.000247773	0	0.0030733	0.00123541
PI 10:0;0_14:0;0	PI	GPL	MEM	24	0	0	0.0441408	0	0.0426432	0	0	0.0156391
PI 10:0;0_16:0;0	PI	GPL	MEM	26	0	0	1.30591	0	1.23932	0	0	0.531773
PI 10:0;0_16:1;0	PI	GPL	MEM	26	1	0	0.0633795	0	0.0698683	0	0	0.0171218
PI 10:0;0_18:0;0	PI	GPL	MEM	28	0	0	0.394973	0	0.376138	0	0	0.171924
PI 10:0;0_18:1;0	PI	GPL	MEM	28	1	0	0.0140465	0.0166523	0.0136756	0	0	0.00495581
PI 10:1;0_18:0;0	PI	GPL	MEM	28	1	0	0	0	0.00701215	0	0	0
PI 12:0;0_12:0;0	PI	GPL	MEM	24	0	0	0.00182808	0.0394408	0	0	0	0.000570266
PI 12:0;0_14:0;0	PI	GPL	MEM	26	0	0	0.047144	1.32113	0.0479428	0.599909	0	0.0207612
PI 12:0;0_14:1;0	PI	GPL	MEM	26	1	0	0.00214903	0	0	0	0	0.00101677
PI 12:0;0_16:0;0	PI	GPL	MEM	28	0	0	1.08603	1.4199	1.04283	0.78167	0	0.537424
PI 12:0;0_16:1;0	PI	GPL	MEM	28	1	0	0.0981348	0.0983624	0.097009	0.0326998	0	0.024813
PI 12:0;0_18:0;0	PI	GPL	MEM	30	0	0	0.250853	0.245465	0.246851	0.161685	0	0.151402
PI 12:0;0_18:1;0	PI	GPL	MEM	30	1	0	0.022672	0.0235474	0.0235557	0.00740486	0	0.00680444
PI 12:0;0_20:0;0	PI	GPL	MEM	32	0	0	0	0	0	0	0	0.000559901
PI 12:1;0_16:0;0	PI	GPL	MEM	28	1	0	0.00667175	0	0.0069747	0	0	0.00342442
PI 14:0;0_14:0;0	PI	GPL	MEM	28	0	0	0.016026	0.016137	0.0163881	0.0166595	0.663343	0.0135011
PI 14:0;0_14:1;0	PI	GPL	MEM	28	1	0	0.00930232	0.00975871	0.00977074	0.00459926	0	0.00367653
PI 14:0;0_16:0;0	PI	GPL	MEM	30	0	0	0.214401	0.219557	0.218973	0.220974	0.338372	0.233274
PI 14:0;0_16:1;0	PI	GPL	MEM	30	1	0	0.312568	0.289498	0.325261	0.0829784	0.0633546	0.0810944
PI 14:0;0_17:1;0	PI	GPL	MEM	31	1	0	0.00404311	0	0	0	0	0
PI 14:0;0_18:0;0	PI	GPL	MEM	32	0	0	0	0	0	0.0142162	0.0176858	0.0199484
PI 14:0;0_18:1;0	PI	GPL	MEM	32	1	0	0.234436	0.230321	0.264595	0.0612114	0.0523237	0.0613132
PI 14:1;0_16:0;0	PI	GPL	MEM	30	1	0	0.227941	0.219725	0.234638	0.0701924	0.0596787	0.0759703
PI 14:1;0_16:1;0	PI	GPL	MEM	30	2	0	0.0275186	0.030311	0.0289244	0.00925278	0.013182	0.00763982
PI 14:1;0_18:0;0	PI	GPL	MEM	32	1	0	0.0811791	0.077957	0.0796478	0.0280194	0.0271023	0.0263608
PI 14:1;0_18:1;0	PI	GPL	MEM	32	2	0	0.00530591	0.00562982	0.0078772	0.00192241	0	0.00303147
PI 15:0;0_16:1;0	PI	GPL	MEM	31	1	0	0.0406896	0.051032	0.0407615	0.0292069	0	0.01411
PI 15:0;0_18:1;0	PI	GPL	MEM	33	1	0	0.00633829	0.00655177	0.00675549	0.00136015	0	0.0012363
PI 15:1;0_16:0;0	PI	GPL	MEM	31	1	0	0.0276381	0.0315601	0.0284845	0.0182797	0	0.013511
PI 15:1;0_18:0;0	PI	GPL	MEM	33	1	0	0.00502938	0.00584503	0.00521275	0	0	0.00114365
PI 16:0;0_16:0;0	PI	GPL	MEM	32	0	0	0	0	0	0.0292643	0.0320151	0.0388711
PI 16:0;0_16:1;0	PI	GPL	MEM	32	1	0	6.65621	6.66375	6.58596	1.51613	1.20107	1.37403
PI 16:0;0_17:0;0	PI	GPL	MEM	33	0	0	0	0	0	0	0.0130036	0
PI 16:0;0_17:1;0	PI	GPL	MEM	33	1	0	0.0172897	0.0187323	0.018487	0.00545399	0	0.00485158
PI 16:0;0_18:1;0	PI	GPL	MEM	34	1	0	5.11651	5.09802	4.75284	1.16798	0.856015	1.01471
PI 16:0;0_18:2;0	PI	GPL	MEM	34	2	0	0.0115873	0.00958273	0.0105845	0	0	0.00626162
PI 16:0;0_20:1;0	PI	GPL	MEM	36	1	0	0.0073537	0	0.00913176	0	0	0.00407626
PI 16:1;0_16:1;0	PI	GPL	MEM	32	2	0	0.818153	0.834971	0.995404	0.0942309	0	0.163355
PI 16:1;0_17:0;0	PI	GPL	MEM	33	1	0	0.00443666	0.00457906	0.0047587	0.00105287	0	0.00100388
PI 16:1;0_18:0;0	PI	GPL	MEM	34	1	0	2.32835	2.36755	2.24389	0.658637	0.562882	0.581402
PI 16:1;0_18:1;0	PI	GPL	MEM	34	2	0	0.789331	0.851298	0.829602	0.165147	0.133249	0.152256
PI 16:1;0_20:0;0	PI	GPL	MEM	36	1	0	0.0388755	0.042252	0.0388275	0.0137607	0	0.0118981
PI 16:1;0_20:1;0	PI	GPL	MEM	36	2	0	0.0115096	0.0106357	0.00928582	0	0	0
PI 16:1;0_26:0;0	PI	GPL	MEM	42	1	0	0.012518	0.0124582	0.0128601	0.00650154	0	0.0066774
PI 17:0;0_19:5;0	PI	GPL	MEM	36	5	0	0	0.0272729	0	0	0	0
PI 17:1;0_17:1;0	PI	GPL	MEM	34	2	0	0.00092546	0	0.00110195	0.000732699	0	0.00068057
PI 18:0;0_18:1;0	PI	GPL	MEM	36	1	0	1.41171	1.48398	1.24336	0.402397	0.315023	0.348228
PI 18:1;0_18:1;0	PI	GPL	MEM	36	2	0	0.0597904	0.0623412	0.0559631	0.0134153	0.0176876	0.0127592
PI 18:1;0_24:0;0	PI	GPL	MEM	42	1	0	0.0033315	0.00435609	0.00330771	0.0019603	0	0.00144868
PS 10:0;0_16:0;0	PS	GPL	MEM	26	0	0	0	0	0	0	0	0.0487492
PS 10:0;0_17:0;0	PS	GPL	MEM	27	0	0	0.0334692	0.026372	0.0246723	0	0	0.0309432
PS 10:0;0_18:1;0	PS	GPL	MEM	28	1	0	0	0	0	0.00316389	0	0.00436732
PS 12:0;0_14:0;0	PS	GPL	MEM	26	0	0	0	0	0	0	0	0.00611252
PS 12:0;0_16:0;0	PS	GPL	MEM	28	0	0	0.0302445	0.0363798	0.0309879	0	0	0.107571
PS 12:0;0_16:1;0	PS	GPL	MEM	28	1	0	0	0	0.0190852	0.0311459	0	0.0332689
PS 12:0;0_17:0;0	PS	GPL	MEM	29	0	0	0	0	0	0.022762	0.0248382	0.0249892
PS 12:0;0_18:0;0	PS	GPL	MEM	30	0	0	0	0	0	0.00254965	0	0.0029834
PS 12:0;0_18:1;0	PS	GPL	MEM	30	1	0	0.00473008	0	0.00571618	0.005296	0	0.0059668
PS 14:0;0_14:0;0	PS	GPL	MEM	28	0	0	0.00100998	0	0.00105898	0.0842981	0.0923943	0.00316902
PS 14:0;0_16:0;0	PS	GPL	MEM	30	0	0	0	0	0	0.0292395	0	0.0461616
PS 14:0;0_16:1;0	PS	GPL	MEM	30	1	0	0.0470081	0.0623064	0.0634088	0.062394	0.093428	0.0859992
PS 14:0;0_17:1;0	PS	GPL	MEM	31	1	0	0.025243	0.0245376	0.029388	0.0317443	0.0341933	0.0304194
PS 14:0;0_18:1;0	PS	GPL	MEM	32	1	0	0.114211	0.122384	0.152535	0.145386	0.135472	0.174247
PS 14:1;0_16:0;0	PS	GPL	MEM	30	1	0	0.0151467	0	0.0165458	0.0242549	0	0.0324399
PS 14:1;0_18:1;0	PS	GPL	MEM	32	2	0	0.0251605	0.0254243	0.0250865	0	0	0.0204157
PS 15:0;0_16:1;0	PS	GPL	MEM	31	1	0	0.0518002	0.0527056	0.0585273	0.0665984	0.064078	0.0597758
PS 15:0;0_17:1;0	PS	GPL	MEM	32	1	0	0.00608903	0	0.00604354	0.00656169	0	0.00624334
PS 15:0;0_18:1;0	PS	GPL	MEM	33	1	0	0.0367928	0	0.0847166	0.0908142	0.072092	0.0738515
PS 15:1;0_17:0;0	PS	GPL	MEM	32	1	0	0	0	0.0695825	0	0	0
PS 15:1;0_17:1;0	PS	GPL	MEM	32	2	0	0	0	0.00745948	0	0	0
PS 16:0;0_16:1;0	PS	GPL	MEM	32	1	0	1.07546	1.11258	1.29148	1.4188	1.35119	1.70982
PS 16:0;0_17:1;0	PS	GPL	MEM	33	1	0	0.171444	0.462925	0.431384	0.488022	0.462723	0.482391
PS 16:0;0_18:1;0	PS	GPL	MEM	34	1	0	1.44599	1.49755	1.76098	1.94452	1.83498	2.29312
PS 16:0;0_19:1;0	PS	GPL	MEM	35	1	0	0.399488	0.404555	0.396116	0.450819	0.40282	0.363617
PS 16:1;0_16:1;0	PS	GPL	MEM	32	2	0	0.345027	0.395216	0.42797	0.591145	0.466295	0.571735
PS 16:1;0_17:0;0	PS	GPL	MEM	33	1	0	0.292614	0	0	0	0	0
PS 16:1;0_18:0;0	PS	GPL	MEM	34	1	0	0.0964877	0.110743	0.10594	0.130496	0.137357	0.119426
PS 16:1;0_18:1;0	PS	GPL	MEM	34	2	0	0.935763	1.12863	1.17918	1.69132	1.35287	1.5118
PS 17:0;0_17:1;0	PS	GPL	MEM	34	1	0	0.00437792	0	0.00462037	0.00451142	0	0
PS 17:1;0_17:1;0	PS	GPL	MEM	34	2	0	0.00390908	0.00522848	0.00440534	0.00447383	0.00370836	0.00384972
PS 17:1;0_18:0;0	PS	GPL	MEM	35	1	0	0	0	0	0	0	0.0351935
PS 18:0;0_18:1;0	PS	GPL	MEM	36	1	0	0.0334449	0.036338	0.0432747	0.0354148	0	0.0376071
PS 18:1;0_18:1;0	PS	GPL	MEM	36	2	0	0.0605284	0.0676731	0.0603801	0.0502801	0.0376698	0.0400374
set	x	x	x	0	0	0	9.4644	7.82718	7.81721	9.56911	15.747	7.39745
TAG 36:0;0	TAG	GL	STO	36	0	0	0	0	0	0	0.020187	0.0155315
TAG 40:0;0	TAG	GL	STO	40	0	0	0.0213797	0.0217646	0.0190661	0.0343205	0.0413268	0.0412961
TAG 40:1;0	TAG	GL	STO	40	1	0	0.0188624	0.0262904	0.0233469	0.0371698	0.0432494	0.0570558
TAG 42:0;0	TAG	GL	STO	42	0	0	0.0727699	0.0879251	0.0674663	0.134611	0.131256	0.152836
TAG 42:1;0	TAG	GL	STO	42	1	0	0.10392	0.137038	0.126182	0.209817	0.217262	0.313875
TAG 42:2;0	TAG	GL	STO	42	2	0	0	0	0.0366865	0	0	0.0528982
TAG 44:0;0	TAG	GL	STO	44	0	0	0.0766353	0.10247	0.0760584	0.178448	0.168725	0.186353
TAG 44:1;0	TAG	GL	STO	44	1	0	0.130658	0.16961	0.147829	0.285421	0.302082	0.408341
TAG 44:2;0	TAG	GL	STO	44	2	0	0.0477147	0	0	0	0.0647248	0.101103
TAG 45:0;0	TAG	GL	STO	45	0	0	0	0.0130258	0	0	0	0
TAG 45:1;0	TAG	GL	STO	45	1	0	0	0.0161487	0	0.0129174	0.0238075	0
TAG 46:0;0	TAG	GL	STO	46	0	0	0.0500907	0.0643833	0.0573639	0.12054	0.128328	0.12091
TAG 46:1;0	TAG	GL	STO	46	1	0	0.114145	0.148001	0.126345	0.228614	0.245032	0.314707
TAG 46:2;0	TAG	GL	STO	46	2	0	0.0851041	0.127255	0.109437	0.130971	0.12963	0.201329
TAG 46:3;0	TAG	GL	STO	46	3	0	0	0.0176452	0.0163037	0	0	0.0193863
TAG 47:1;0	TAG	GL	STO	47	1	0	0	0.0242402	0.0152602	0.0158996	0.0279009	0
TAG 47:2;0	TAG	GL	STO	47	2	0	0	0.0164768	0	0	0	0
TAG 48:0;0	TAG	GL	STO	48	0	0	0.0346194	0.0400772	0.0324412	0.0686202	0.0826768	0.0681762
TAG 48:1;0	TAG	GL	STO	48	1	0	0.179089	0.251673	0.187657	0.30175	0.287858	0.350997
TAG 48:2;0	TAG	GL	STO	48	2	0	0.374553	0.547103	0.417493	0.473125	0.480264	0.689672
TAG 48:3;0	TAG	GL	STO	48	3	0	0.235807	0.382167	0.345815	0.253225	0.257275	0.392818
TAG 49:1;0	TAG	GL	STO	49	1	0	0	0.0164912	0	0.0143729	0.0224514	0
TAG 49:2;0	TAG	GL	STO	49	2	0	0	0.0190086	0	0	0.025363	0
TAG 50:0;0	TAG	GL	STO	50	0	0	0.0203675	0	0.0156273	0.0313435	0.0379297	0
TAG 50:1;0	TAG	GL	STO	50	1	0	0.136646	0.194094	0.131909	0.213898	0.192404	0.234729
TAG 50:2;0	TAG	GL	STO	50	2	0	0.311865	0.486383	0.362394	0.474685	0.466247	0.632676
TAG 50:3;0	TAG	GL	STO	50	3	0	0.246721	0.388828	0.339899	0.262303	0.281789	0.401258
TAG 52:0;0	TAG	GL	STO	52	0	0	0	0.0166361	0.0119285	0.0283719	0.0296013	0.0340819
TAG 52:1;0	TAG	GL	STO	52	1	0	0.0623851	0.0854835	0	0.0828642	0.0886009	0
TAG 52:2;0	TAG	GL	STO	52	2	0	0.128087	0.183905	0.149675	0.182097	0.200202	0.265745
TAG 52:3;0	TAG	GL	STO	52	3	0	0.0762183	0.12801	0.112917	0.0940183	0.0860542	0.125207
TAG 54:0;0	TAG	GL	STO	54	0	0	0	0	0	0.0234913	0	0.0297815
TAG 54:1;0	TAG	GL	STO	54	1	0	0.0272305	0.0297328	0	0.027798	0.0368621	0
TAG 54:2;0	TAG	GL	STO	54	2	0	0.0412862	0.0562783	0.0393481	0.0582599	0.0781929	0.0766771
TAG 54:3;0	TAG	GL	STO	54	3	0	0.0243861	0.034401	0.0259898	0.0234907	0.0273185	0.0313126
TAG 56:1;0	TAG	GL	STO	56	1	0	0	0	0.0300727	0.0426502	0.0947822	0.0551061
TAG 56:2;0	TAG	GL	STO	56	2	0	0	0	0.0114076	0.0141489	0	0.0237211
TAG 60:1;0	TAG	GL	STO	60	1	0	0	0	0	0.0158657	0	0.0170348

## Sheet: panel BC
class	ER Rtn1 control [mol%]	ER Rtn1 control SD [mol%]	ER Rtn1 inositol depletion [mol%]	ER Rtn1 inositol depletion SD [mol%]
CDP-DAG	0.0516865	0.014706	1.78732	0.192746
Cer	0.339613	0.0298024	0.374848	0.101151
CL	0.603364	0.0488671	0.570003	0.0988205
DAG	7.34995	0.330349	8.54208	0.120332
EE	0.771733	0.211938	0.557422	0.138495
Erg	8.49328	0.355746	10.039	0.76016
IPC	1.29671	0.116951	2.05607	0.660983
LPA	0.0378761	0.00460617	0.0852612	0.0234803
LPC	0.439764	0.0319143	0.412331	0.0616649
LPE	0.163001	0.00813976	0.162552	0.011234
LPI	0.469846	0.0741638	0.0364662	0.0316148
LPS	0.01264	0.000901784	0.00983426	0.00858288
M(IP)2C	0.853398	0.162012	0.863627	0.183384
MIPC	0.192247	0.0395053	0.517775	0.101573
PA	2.15863	0.276321	5.94676	0.657695
PC	23.2342	0.833914	26.204	1.54891
PE	19.7966	0.137395	21.1994	0.369805
PG	0.415697	0.0634594	1.18102	0.695409
PI	23.6431	0.512223	6.09537	0.855137
PS	6.22811	0.538945	8.1989	0.40466
TAG	3.44862	0.645906	5.16005	0.671039

## Sheet: panel E
total number of double bonds	ER Rtn1 control [mol%]	ER Rtn1 control SD [mol%]	ER Rtn1 inositol depletion [mol%]	ER Rtn1 inositol depletion SD [mol%]
0	5.65953	0.0830282	6.23438	0.514879
1	43.9734	0.16534	48.3113	1.44132
2	50.2164	0.207421	45.4291	1.86012
