# Supplementary material for: MemPrep, a new technology for isolating organellar membranes provides fingerprints of lipid bilayer stress
Source: EMBO J. 2024 Mar 15;43(8):13. doi: 10.1038/s44318-024-00063-y (PMC11021466; doi:10.1038/s44318-024-00063-y)
Supplement: Supplementary file 5 — Source Data Fig. 4 [file 44318_2024_63_MOESM5_ESM.zip › Figure 4_lipidomics.xlsx]

## Sheet: raw picomol whole cell
lipid	class	structural category	functional category	total length	total DB	total OH	dIRE1 pre-stress 1 [pmol]	dIRE1 pre-stress 2 [pmol]	dIRE1 pre-stress 3 [pmol]	dIRE1 DTT 1 [pmol]	dIRE1 DTT 2 [pmol]	dIRE1 DTT 3 [pmol]	dIRE1 TM 1 [pmol]	dIRE1 TM 2 [pmol]	dIRE1 TM 3 [pmol]	dIRE1 untreated 1 [pmol]	dIRE1 untreated 2 [pmol]	dIRE1 untreated 3 [pmol]	BY4741 pre-stress 1 [pmol]	BY4741 pre-stress 2 [pmol]	BY4741 pre-stress 3 [pmol]	BY4741 DTT 1 [pmol]	BY4741 DTT 2 [pmol]	BY4741 DTT 3 [pmol]	BY4741 TM 1 [pmol]	BY4741 TM 2 [pmol]	BY4741 TM 3 [pmol]	BY4741 untreated 1 [pmol]	BY4741 untreated 2 [pmol]	BY4741 untreated 3 [pmol]	BY4741 inositol depletion 1 [pmol]	BY4741 inositol depletion 2 [pmol]	BY4741 inositol depletion 3 [pmol]	BY4741 control 1 [pmol]	BY4741 control 2 [pmol]	BY4741 control 3 [pmol]
CDP_DAG 32:0;0	CDP-DAG	GPL	MEM	32	0	0	0.206162	0.168655	0.189557	0	0	0	0	0	0	1.6714	1.62489	1.45505	0.143025	0.177606	0.341783	0	0.0838054	0	0	0.0965499	0	2.15297	2.10127	1.67851	2.85497	3.92435	3.86765	0	0	0
CDP_DAG 32:1;0	CDP-DAG	GPL	MEM	32	1	0	1.61821	1.22734	1.76454	2.30934	2.75203	1.90546	3.80143	4.35981	3.84157	16.9957	17.7801	16.2756	1.31176	1.20721	1.93211	3.515	4.85322	3.60739	2.69977	4.34216	3.14751	18.9191	20.591	15.3656	27.8261	26.4878	25.649	1.46242	0.737113	1.0183
CDP_DAG 32:2;0	CDP-DAG	GPL	MEM	32	2	0	0.222486	0.150607	0.204646	0.383839	0.257148	0.188118	0.356945	0.332239	0.283667	1.09918	1.01166	1.01244	0.168125	0.151914	0.211002	0.31735	0.246344	0.18106	0.206005	0.278097	0.166512	1.20024	1.24339	0.957937	2.33639	0.973078	0	0	0	0
CDP_DAG 34:1;0	CDP-DAG	GPL	MEM	34	1	0	3.62665	2.56864	3.42936	10.5077	12.4674	8.66076	17.232	19.2312	16.5576	46.4432	46.1214	42.1783	2.52749	2.48656	3.96254	12.2093	16.4572	12.6116	10.1173	16.9377	12.059	47.7907	50.8298	41.6553	46.1789	46.2513	39.6754	2.55264	1.47465	1.69236
CDP_DAG 34:2;0	CDP-DAG	GPL	MEM	34	2	0	0.714995	0.484167	0.638437	1.89836	1.3965	1.06462	2.01256	1.89794	1.58459	3.85668	3.47612	3.71513	0.566981	0.409909	0.65286	1.51482	1.34025	1.08638	1.03833	1.49328	0.973245	3.77848	4.07495	3.25475	4.47335	2.18902	1.75894	0	0	0
CDP_DAG 36:1;0	CDP-DAG	GPL	MEM	36	1	0	0	0	0	0.0929421	0.101114	0.0812621	0.10833	0.131149	0.110763	0.5736	0.541128	0.484624	0	0	0	0.0978663	0.0925531	0.0761382	0.089916	0	0	0.456687	0.51638	0.464123	0	0	0	0	0	0
CDP_DAG 36:2;0	CDP-DAG	GPL	MEM	36	2	0	0	0	0	0	0.0836103	0	0	0.0872065	0	0.199399	0.16029	0.179812	0	0	0	0	0	0	0	0	0	0.167582	0.165997	0.15382	0	0	0	0	0	0
Cer 32:0;2	Cer	SL	MEM	32	0	2	0.29263	0	0.357396	0	0	0	0	0	0	0	0	0	0	0	0	0	0	0	0	0	0	0	0	0	0	0	0	0	0	0
Cer 32:1;2	Cer	SL	MEM	32	1	2	0.105171	0	0.102452	0	0	0	0	0	0	0	0	0	0.163552	0	0	0	0.105879	0	0	0	0	0	0	0	0	0	0	0	0	0
Cer 34:0;2	Cer	SL	MEM	34	0	2	0.920345	0.606712	0.987105	0.125907	0.131707	0.111105	0.226581	0.147682	0.162551	0.377436	0.198203	0.19155	2.5977	1.1766	2.48006	0.516396	0.512703	0.468488	0.700172	0.38759	0.32675	0.70192	0.633003	0.716506	0.325069	0.351769	0.454913	0.474018	0	0.387187
Cer 34:0;3	Cer	SL	MEM	34	0	3	0.13614	0.129833	0.129287	0	0	0	0	0	0	0	0	0	0	0	0	0	0	0	0	0	0	0	0	0	0	0	0	0	0	0
Cer 34:1;3	Cer	SL	MEM	34	1	3	0.173289	0.109591	0.143932	0	0	0	0	0	0	0	0	0	0.227537	0.167575	0.244724	0.122793	0.17874	0	0	0	0	0	0	0.146749	0.125149	0.137688	0.136756	0.153994	0	0.114496
Cer 34:1;4	Cer	SL	MEM	34	1	4	0.284009	0.285832	0.29134	0.21076	0.219629	0.223864	0.272809	0.247087	0.27581	0.171594	0.212652	0.220243	0	0.241583	0.282828	0.294809	0.312075	0.26298	0.295724	0.274839	0.230105	0.164975	0.157189	0.201851	0.242381	0.241792	0.21508	0.215163	0.208008	0.19925
Cer 36:0;2	Cer	SL	MEM	36	0	2	0.720382	0	0.747427	0	0	0	0	0	0	0	0	0	2.004	1.06618	2.25101	0	0	0	0.657002	0	0	0.586192	0	0.641535	0	0	0	0	0	0
Cer 36:1;2	Cer	SL	MEM	36	1	2	0.721389	0	0.759151	0	0	0	0	0	0	0	0	0	0	0	0	0	0	0	0	0	0	0	0	0	0	0	0	0	0	0
Cer 36:1;4	Cer	SL	MEM	36	1	4	0.148463	0	0.148149	0.156546	0.216446	0.247697	0.383752	0.273502	0.422892	0	0	0	0	0	0	0.461621	0.305721	0.218188	0.30004	0.425226	0.29526	0	0	0	0	0	0	0	0	0
Cer 38:0;2	Cer	SL	MEM	38	0	2	0.14361	0.147104	0.140849	0	0	0	0	0	0	0.12974	0.0820931	0.0992419	0.306333	0	0	0	0	0	0	0	0	0	0	0	0	0	0	0	0	0
Cer 38:1;4	Cer	SL	MEM	38	1	4	0	0.14461	0.173064	0.140559	0.147975	0.154845	0.195833	0.173996	0.193665	0.152003	0.123341	0.12753	0	0	0	0	0	0	0	0	0	0	0	0	0	0	0	0	0	0
Cer 40:0;2	Cer	SL	MEM	40	0	2	0.420684	0.384403	0.47304	0.179225	0.19822	0.173092	0.157212	0.162419	0.181926	0.468303	0.368273	0.382229	0.821701	0.602843	0.92388	0.377608	0.399968	0.320691	0.273225	0.306719	0.247924	0.717663	0.644941	0.708986	0.809475	1.17269	1.03915	1.12239	1.04245	1.02878
Cer 42:0;2	Cer	SL	MEM	42	0	2	4.34428	3.34837	3.54788	2.10356	2.60919	2.36167	1.88446	1.63859	1.78738	4.43078	3.54782	3.68718	7.83276	5.65141	7.94652	3.54434	3.8844	3.01973	2.14782	2.41091	1.85366	6.34402	6.18073	6.76025	10.5599	12.8123	11.3569	13.0143	9.15304	7.87155
Cer 42:0;3	Cer	SL	MEM	42	0	3	0.521376	0.41149	0.488192	0.195351	0.198799	0.180459	0.250259	0.251784	0.242408	0.871239	0.639427	0.620427	0.7158	0.639773	0.890298	0.337605	0.322824	0.251867	0.550083	0.537342	0.4258	1.38593	1.44224	1.63179	2.21812	2.2857	2.0877	2.12913	1.53071	1.34605
Cer 42:0;4	Cer	SL	MEM	42	0	4	0.666827	0.567784	0.660043	0.255614	0.306499	0.265221	0.177725	0.197618	0.203827	0.73026	0.724585	0.593358	0.652959	0.597111	0.899422	0.309691	0.306357	0.273729	0.213535	0.253526	0.218647	0.636675	0.613379	0.626178	0.967389	1.34089	1.21716	1.30231	1.23805	1.21034
Cer 42:1;2	Cer	SL	MEM	42	1	2	0	0.133138	0	0	0	0	0	0.0769526	0	0.0927591	0	0	0	0.184961	0	0	0	0	0	0	0	0	0	0	0	0	0	0	0	0.127059
Cer 44:0;2	Cer	SL	MEM	44	0	2	1.1649	1.0328	1.14703	0.757689	0.771261	0.793105	0.366462	0.355195	0.356133	1.15629	0.872393	0.935602	1.41065	1.33152	1.60622	0	0	0	0	0	0	1.31102	1.13172	1.23696	1.0199	1.00419	0.92492	1.5954	1.21812	1.35173
Cer 44:0;3	Cer	SL	MEM	44	0	3	1.78838	1.44281	1.48532	1.39591	1.46423	1.36307	0.43019	0.422966	0.411729	0.756308	0.639667	0.688893	1.71453	1.63458	1.88229	1.9526	1.51042	1.15648	0.359943	0.3651	0.31412	0.729405	0.655936	0.632929	1.48805	2.03421	1.70476	1.783	2.13617	1.92016
Cer 44:0;4	Cer	SL	MEM	44	0	4	7.40019	5.84263	5.97166	3.78738	4.504	4.254	3.1448	2.78342	3.04479	7.38611	7.02639	7.14412	6.86197	5.98975	7.4807	4.11755	3.70176	3.18926	1.93747	2.6343	1.77666	6.98073	6.85499	6.50558	13.5052	15.6123	13.3662	15.6009	11.8479	10.2524
Cer 44:0;5	Cer	SL	MEM	44	0	5	0.168418	0.152662	0.227953	0.0745387	0.121533	0.082111	0.198773	0.177571	0.176421	0.660748	0.525921	0.557841	0	0	0	0	0	0	0	0.144995	0.131248	0.475179	0.521449	0.503339	0.826572	0.876926	0.788884	0.682882	0.591522	0.511127
Cer 46:0;2	Cer	SL	MEM	46	0	2	0	0	0	0	0	0	0	0	0	0	0	0	0	0.186638	0	0	0.123504	0	0	0	0	0	0	0	0	0	0	0	0	0
Cer 46:0;3	Cer	SL	MEM	46	0	3	0.262313	0.200924	0.227865	0.975729	1.07531	1.04375	0.131499	0.126626	0.139225	0.21654	0.212645	0.221401	0.210817	0.182124	0	0.445809	0.410023	0.362249	0	0	0	0.144272	0	0	0	0	0	0.167828	0	0.140269
Cer 46:0;4	Cer	SL	MEM	46	0	4	0.778331	0.634083	0.682489	1.06766	1.21119	1.22824	0.554965	0.468683	0.540478	1.87123	1.68493	1.7316	0.62742	0.535961	0.706042	0.376435	0.342579	0.319319	0	0.135653	0	1.07211	1.09954	1.08132	0.824687	0.652583	0.612579	1.29649	0.692114	0.680558
CL 56:1;0	CL	GPL	MEM	56	1	0	0.311356	0	0.509278	0	0	0	0	0.124803	0	0.175723	0.220015	0.272529	0.325797	0.271524	0.474884	0	0	0	0	0	0	0.213487	0.163236	0.172982	0.35189	0	0.236691	0	0	0
CL 56:2;0	CL	GPL	MEM	56	2	0	0	0	0	0	0	0	0.129029	0	0	0	0	0	0	0	0	0	0	0	0	0	0	0	0	0.128036	0	0	0.273268	0	0	0
CL 58:1;0	CL	GPL	MEM	58	1	0	1.32871	1.24705	1.5265	0.330208	0.356842	0.603111	0.235991	0.216823	0	0.747133	0.736464	0.694984	0.973213	1.2882	1.53635	0.267201	0.197816	0.23071	0.608766	0.255208	0.599614	0.855836	0.890532	0.627563	1.08765	1.01848	0.826703	1.29553	0.736707	1.11516
CL 58:2;0	CL	GPL	MEM	58	2	0	0.89168	0.912989	0.897788	0	0	0	0	0	0	0.87593	1.01083	0.885347	0.927197	0.828323	1.39165	0	0	0	0.201802	0.138053	0	1.10308	1.17958	1.13501	0.932007	0.386858	0.428637	1.27492	0.677975	1.03609
CL 58:3;0	CL	GPL	MEM	58	3	0	0.559865	0.440114	0.794046	0.697737	0.636743	0.600362	0.819148	0.809771	0.828859	0.618242	0.529869	0.578142	0.389259	0.271054	0.526279	0.533286	0.534093	0.459214	0.800962	0.729767	0.640509	0.599459	0.575806	0.561467	0.571784	0.372884	0.286459	0.584121	0	0
CL 60:1;0	CL	GPL	MEM	60	1	0	2.0253	1.64802	1.73856	0	0	0	0	0	0	1.82669	1.50746	1.46907	1.67398	1.50177	2.3529	0	0	0	0	0	0	1.59852	1.62828	1.41407	1.43899	1.57434	1.55069	1.82174	1.19755	1.59254
CL 60:2;0	CL	GPL	MEM	60	2	0	1.80136	0.62414	1.59141	0	0	0	0.831474	0.295789	0.364827	2.15738	1.98408	1.9292	1.56254	1.15154	2.36681	0.866101	0.506222	0.48707	1.36382	1.09086	1.03898	2.4279	2.08553	2.18475	1.67699	0.383759	0	2.15653	1.4779	1.60075
CL 60:3;0	CL	GPL	MEM	60	3	0	1.04404	0.723017	1.40726	1.71444	1.57499	1.73	2.13834	1.80151	2.39609	1.24558	1.19839	1.2484	0.775605	0.833756	1.15402	1.53361	1.24625	1.22672	1.84542	1.83368	1.57653	1.33925	1.34959	1.28156	1.13012	0.504104	0.625961	0.930284	0.564917	0.636007
CL 62:1;0	CL	GPL	MEM	62	1	0	0	0	0	0	0	0	0	0	0	0	0	0	0.673928	0.610514	0.51953	0	0	0	0	0	0.160326	0.411733	0.480331	0.349315	0.369597	0.27901	0	0	0.433771	0.469595
CL 62:2;0	CL	GPL	MEM	62	2	0	2.07175	1.84071	2.57954	0.695336	0.548187	0.626486	1.08883	0.834807	1.03337	1.85365	1.78147	1.51801	1.76498	1.59351	2.62375	1.11664	0.803634	0.838645	1.14053	1.15648	1.01974	1.96161	1.87251	1.90791	1.96554	1.35747	5.68998	1.49552	1.44374	1.52914
CL 62:3;0	CL	GPL	MEM	62	3	0	1.30786	1.2096	1.83088	1.78765	1.74202	1.65934	2.05443	1.92369	2.2083	1.26991	1.29893	1.30051	1.21829	1.34822	1.43921	1.59738	1.47777	1.57221	1.56435	1.80959	1.47256	1.24667	1.28862	1.18535	0.859834	0.533286	0.469267	0.751312	0.592613	0.667895
CL 64:2;0	CL	GPL	MEM	64	2	0	0.920912	0	0	0	0	0	0	0	0	0	0	0	1.17633	0	0	0	0	0	0	0	0	0	0	0	0	0	0	1.70209	1.30886	1.32942
CL 64:3;0	CL	GPL	MEM	64	3	0	2.23558	1.86901	2.13236	0.49708	0.521731	0.607137	0.822855	0.667389	0.980579	1.11439	0.72708	0.54306	0	1.72169	2.31909	0	0	0	0	0	0.83897	0	0	0	0	0	1.22065	0	0	0
CL 64:4;0	CL	GPL	MEM	64	4	0	0.660048	0	0	1.48247	1.60984	1.47039	1.93008	1.67741	2.29055	0.22628	0	0	0	0	0	0	0	0	0	0	1.62997	0	0	0	0	0	0.522362	0	0	0
CL 66:0;0	CL	GPL	MEM	66	0	0	0	0	0	0	0	0	0	0	0	0	0	0	0	0	0	2.9202	2.69455	0	0	0	0	5.64119	4.74434	0	12.6077	0	0	0	0	0
CL 66:3;0	CL	GPL	MEM	66	3	0	0	0	0	0	0	0	0	0	0	0	0	0	0	0	0	0.907691	0.80469	0.769388	0.634077	0.821997	0.66006	0	0	0.21639	0	0	0	0	0	0
CL 66:4;0	CL	GPL	MEM	66	4	0	5.58147	5.34496	6.25942	6.39015	6.49549	6.6238	6.99913	6.63999	7.74959	4.37434	4.42385	4.41881	4.6548	4.7966	5.29104	6.18453	5.83069	5.72094	5.35963	6.45507	5.13217	4.65565	4.71052	4.56698	0	0	0.531488	0	0	1.28294
CL 68:2;0	CL	GPL	MEM	68	2	0	2.71272	2.67531	3.25188	0	0	0	0	0	0	2.46885	2.28277	1.76963	2.024	2.01702	2.59163	0	0	0	0	0	0	1.99577	2.36045	1.99802	1.46924	1.43452	1.54231	1.50243	1.41017	1.74015
CL 68:3;0	CL	GPL	MEM	68	3	0	2.98808	2.83834	3.26046	0.228555	0.186054	0.226404	0.521381	0.42434	0.276929	3.67514	3.33804	3.08675	2.77436	2.42745	3.31544	1.27867	0	0	0	0	0	3.55543	3.36131	0	0	0	1.20383	0	0	1.59119
CL 68:4;0	CL	GPL	MEM	68	4	0	7.90551	7.86499	9.04586	8.79185	8.94593	9.48288	9.297	8.73899	10.245	5.74772	5.5954	5.80069	6.94807	6.77558	7.27633	8.10874	7.36324	7.67046	6.66888	7.92822	6.71329	5.44135	6.01764	5.40152	0	0	2.43613	0	0	2.09532
CL 70:4;0	CL	GPL	MEM	70	4	0	4.82849	4.61991	5.27899	4.95136	5.40513	4.93052	5.45929	5.06458	5.60511	3.36364	2.9728	2.99756	4.17102	4.38851	4.55797	4.22286	4.107	4.14337	3.62026	4.46686	4.13279	2.90285	3.27833	3.09075	0	0	1.39647	0	0	0.70672
CL 70:5;0	CL	GPL	MEM	70	5	0	0	0	0	0	0	0	0	0	0	0	0	0	0	0	0	0	0	0	0	0	0	0	0	0	0	0	0	13.6399	0	0
CL 72:4;0	CL	GPL	MEM	72	4	0	1.15485	1.30197	1.41591	1.06551	1.10387	1.05979	1.22961	1.13043	1.18726	0.646581	0.605403	0.647519	1.24125	1.16402	1.29828	0.91657	0.809539	0.859576	0.704029	0.875703	0.811479	0.562806	0.650621	0.689399	0	0	0.257838	0	0	0
DAG 10:0;0_16:0;0	DAG	GL	MEM	26	0	0	19.1466	18.5485	20.8782	8.00248	7.1059	6.24352	10.5177	8.90253	9.51978	14.8344	18.6756	18.0553	21.0149	22.0721	27.4266	20.1802	18.1424	17.8806	14.5354	17.3457	14.3276	22.8665	26.1021	22.4419	47.2578	41.8465	37.5709	26.4286	19.9617	22.7104
DAG 10:0;0_16:1;0	DAG	GL	MEM	26	1	0	3.84448	3.69585	3.50564	1.90439	1.83312	2.17013	2.78437	1.87787	2.4126	2.0713	2.5517	2.88737	4.41416	4.21751	5.07903	4.69822	4.07159	3.58243	3.37061	3.61554	3.35539	3.25922	4.01517	3.45666	7.62836	4.30093	4.18198	6.00028	4.10699	4.15506
DAG 10:0;0_18:0;0	DAG	GL	MEM	28	0	0	4.8934	4.62437	5.5709	3.29554	2.777	2.44675	3.86922	3.20721	4.017	5.07539	5.63771	5.44605	5.20188	5.23967	7.8419	7.0322	6.00052	5.43656	4.97472	5.59401	4.481	6.64035	7.56587	6.42296	9.60002	9.74713	8.32979	6.72865	5.34553	6.26929
DAG 10:0;0_18:1;0	DAG	GL	MEM	28	1	0	0.889403	1.00125	1.03577	0.717724	0.694266	0.64577	1.0227	0.794583	0.902945	0.969808	0.94552	1.04843	1.17631	1.12085	1.38636	1.1022	1.16618	1.05514	0.978699	1.17248	0.8159	1.21541	1.39882	1.2508	1.66187	1.30613	1.07619	1.43801	0.889821	1.08448
DAG 10:0;0_20:0;0	DAG	GL	MEM	30	0	0	0	0	0	0	0	0	0	0	0	0.130133	0.178944	0.127351	0	0.0572134	0.0998272	0	0	0	0	0	0	0	0.124772	0.142661	0.183772	0.206855	0.204935	0.0677813	0.0349755	0.0518759
DAG 10:0;0_22:0;0	DAG	GL	MEM	32	0	0	0	0	0	0	0	0	0	0	0	0	0	0	0	0	0	0	0	0	0	0	0	0	0	0	0	0.0643076	0.0913894	0	0	0
DAG 10:0;0_24:0;0	DAG	GL	MEM	34	0	0	0	0	0	0	0	0	0	0	0	0	0	0	0	0	0	0	0	0	0	0	0	0	0	0	0	0.186327	0	0	0	0
DAG 10:1;0_16:0;0	DAG	GL	MEM	26	1	0	0.226059	0.188069	0.243896	0.0615197	0.092031	0	0.201326	0.115252	0.144135	0.21491	0.224756	0.259984	0.221689	0.247419	0.338709	0.278477	0.22564	0.188488	0.279908	0.285896	0.292281	0.341969	0.375336	0.298853	0.475238	0.258469	0.189313	0.351206	0.189727	0.207807
DAG 10:1;0_18:0;0	DAG	GL	MEM	28	1	0	0	0	0.0407623	0	0	0	0	0	0	0	0.039	0	0	0	0.0705742	0.0447973	0	0	0.113469	0.0937122	0	0.112631	0.124928	0.106984	0.0774893	0	0	0.103308	0	0
DAG 12:0;0_14:0;0	DAG	GL	MEM	26	0	0	2.04262	2.09426	2.03117	0.573906	0.650209	0.584336	0.684321	0.645094	0.727726	1.17802	1.54183	1.38832	2.50712	2.35768	2.58405	1.47855	1.45469	1.41616	0.916663	1.18897	1.00454	1.81508	1.93966	1.74925	5.23531	3.92606	3.32446	2.76558	1.99626	1.93819
DAG 12:0;0_14:1;0	DAG	GL	MEM	26	1	0	0	0	0	0	0	0	0	0	0	0	0	0	0.0546666	0	0	0	0	0	0	0	0	0	0	0	0.0857456	0	0	0	0.0603458	0
DAG 12:0;0_15:0;0	DAG	GL	MEM	27	0	0	0	0	0	0	0	0	0	0	0	0	0	0	0	0	0	1.53089	0	0	0	0	1.65838	0	0	0	1.40717	1.35431	1.2732	0	0	0
DAG 12:0;0_16:0;0	DAG	GL	MEM	28	0	0	16.9043	16.1801	17.8829	8.77645	8.02624	7.17115	9.47198	8.6894	10.4354	15.2266	17.1075	17.4912	17.911	18.1517	23.2962	19.5614	18.2406	16.7971	13.0668	15.1502	12.9406	19.8385	22.8371	20.2695	36.7108	34.8525	30.3418	19.9991	16.8713	17.1841
DAG 12:0;0_16:1;0	DAG	GL	MEM	28	1	0	5.12745	5.70134	5.90643	3.34235	3.41002	3.31572	4.38338	3.74981	4.24702	3.47452	3.95688	4.2388	6.44238	6.40438	7.15154	6.76024	7.2937	6.25884	5.64733	7.06506	5.06896	4.81503	5.74945	4.84305	9.53616	6.23498	5.50058	8.27773	5.96654	6.00378
DAG 12:0;0_18:0;0	DAG	GL	MEM	30	0	0	3.7622	3.79252	4.43524	2.47014	2.51941	2.47553	2.8553	2.8331	3.03804	3.74788	4.68797	4.32886	3.82212	3.89323	4.60973	4.87676	4.83801	4.03841	3.32504	4.03206	2.75236	4.87302	5.08422	4.61663	6.76072	7.50907	6.4252	4.29329	3.51422	4.13404
DAG 12:0;0_18:1;0	DAG	GL	MEM	30	1	0	1.55841	1.46151	1.59181	1.0443	1.03847	0.968278	1.32958	1.1343	1.37819	1.12926	1.25256	1.40761	1.49978	1.48191	1.62782	1.54916	1.61334	1.48034	1.12977	1.49723	1.11009	1.36357	1.59862	1.56454	2.12688	1.31098	1.14599	1.73094	1.2285	1.30754
DAG 12:0;0_20:0;0	DAG	GL	MEM	32	0	0	0	0	0	0	0	0	0	0	0	0.0632901	0	0.0778313	0	0	0	0	0	0	0	0	0	0.0664225	0.0689703	0	0	0.169882	0.131084	0	0	0
DAG 12:0;0_22:0;0	DAG	GL	MEM	34	0	0	0	0	0	0	0	0	0	0	0	0	0	0	0	0	0	0	0	0	0	0	0	0	0	0	0	0.149299	0	0	0	0
DAG 12:1;0_16:0;0	DAG	GL	MEM	28	1	0	0	0	0	0	0	0	0	0	0	0	0	0	0	0	0	0.0420285	0	0	0	0	0	0	0	0	0.0511118	0	0	0	0	0.0397752
DAG 14:0;0_14:0;0	DAG	GL	MEM	28	0	0	1.06407	1.10702	1.07087	0	0	0	0	0	0	0.739681	0.824644	0.788022	1.34027	1.28941	1.38838	0.709176	0.713419	0.68248	0.476804	0.587071	0.489317	0.98943	1.22549	0.984155	2.96485	2.9121	2.39452	1.12513	0.930952	0.856776
DAG 14:0;0_14:1;0	DAG	GL	MEM	28	1	0	0.411381	0.455915	0.428973	0.161797	0.180079	0.188493	0	0.181366	0.211307	0.178757	0.22894	0.239447	0.603306	0.526504	0.61972	0.30221	0.39287	0.302712	0.293	0.318559	0.290185	0.332919	0.347149	0.27644	0.879743	0.529548	0.526797	0.614698	0.387784	0.382851
DAG 14:0;0_16:0;0	DAG	GL	MEM	30	0	0	6.98627	7.367	7.11496	2.33919	2.46301	2.31189	2.4747	2.37995	2.69885	6.11803	7.39427	7.0286	8.02156	7.87541	8.22347	5.67471	5.37613	4.80193	3.65942	4.53956	3.36742	8.71304	9.66872	8.90923	17.6889	22.1693	18.9755	6.64519	6.17466	6.76417
DAG 14:0;0_16:1;0	DAG	GL	MEM	30	1	0	12.5944	12.5486	12.4604	6.73637	6.50323	6.35079	7.69382	7.02094	8.18824	7.25813	8.51686	9.00389	14.869	14.4802	14.5882	12.7961	12.7502	11.9064	9.44207	12.0056	9.88142	9.73191	10.892	10.9772	19.7726	16.9551	14.0566	14.7543	12.2209	11.9461
DAG 14:0;0_17:0;0	DAG	GL	MEM	31	0	0	0	0.199578	0	0	0	0	0	0	0	0	0	0	0	0	0	0	0	0	0	0	0	0	0	0	0	0	0	0	0	0
DAG 14:0;0_17:1;0	DAG	GL	MEM	31	1	0	0	0.124159	0	0	0	0	0	0	0	0	0	0	0	0.0970877	0	0	0	0	0	0	0.0446914	0	0.136869	0.0704493	0	0	0.0834397	0	0	0
DAG 14:0;0_18:0;0	DAG	GL	MEM	32	0	0	1.31659	1.20888	1.10686	0	0	0	0	0	0	1.39411	1.50075	1.35758	1.21763	1.10628	1.34574	0.882124	0	0	0	0	0.623108	1.61333	1.7528	1.52698	2.6348	3.22654	2.68841	0.909289	0.891351	1.1062
DAG 14:0;0_18:1;0	DAG	GL	MEM	32	1	0	11.5219	11.2485	11.6567	10.9106	11.4561	11.0512	12.352	11.6905	12.7186	10.1318	11.1609	11.7204	12.6442	12.5692	14.1911	17.1568	17.2202	15.192	13.5186	17.4288	13.3507	12.321	13.8417	13.7146	16.9447	13.386	11.7479	10.441	8.46855	8.12355
DAG 14:0;0_20:0;0	DAG	GL	MEM	34	0	0	0	0	0	0	0	0	0	0	0	0	0	0	0	0	0	0	0	0	0	0	0	0	0	0	0	0.326256	0	0	0	0
DAG 14:1;0_16:0;0	DAG	GL	MEM	30	1	0	3.20309	3.15908	3.5858	1.84048	1.92122	1.84367	2.18105	2.09186	2.5469	1.83689	2.19843	2.44748	3.57847	3.56569	4.10903	4.17619	4.27662	4.03859	3.02502	3.9203	3.16681	2.61808	2.89043	2.8796	4.85007	4.08574	3.20273	3.87982	2.94137	2.90692
DAG 14:1;0_16:1;0	DAG	GL	MEM	30	2	0	1.68343	1.98216	1.70968	0	0	1.16498	1.61355	1.13836	1.25867	0	1.13779	0	1.60808	1.87233	2.30971	2.32727	1.88972	1.73795	1.69835	1.8753	1.55613	0	0	0	2.53935	0	0	2.61213	1.55617	1.43606
DAG 14:1;0_18:0;0	DAG	GL	MEM	32	1	0	0.898909	0.923109	0.980975	0.70878	0.740732	0.665153	0.730974	0.733928	0.813249	0.664618	0.713389	0.672918	1.03096	1.03555	1.25636	1.12467	1.52205	1.22539	1.03667	1.29727	0.936401	0.723283	0.83165	0.927995	1.21713	1.10872	0.830046	1.0799	0.774514	0.833185
DAG 14:1;0_18:1;0	DAG	GL	MEM	32	2	0	0.416367	0.451167	0	0	0.44785	0.444359	0	0.347307	0.407316	0	0	0.318933	0.44406	0	0.561071	0.486438	0	0.476642	0	0.660152	0.375486	0.315893	0	0	0.592775	0.265715	0	0	0	0
DAG 15:0;0_15:0;0	DAG	GL	MEM	30	0	0	0	0.108121	0	0	0	0	0	0	0	0.018199	0	0.019669	0	0.0553023	0.0185327	0	0.0246368	0	0	0	0.0352706	0	0	0	0	0	0	0	0.0153334	0
DAG 15:0;0_16:1;0	DAG	GL	MEM	31	1	0	0	1.31985	0.636659	0	0.797866	0.803383	0.966936	0.742437	0	0.773495	0.652781	0	0	0.847477	0	1.74669	1.32839	1.17873	1.31921	1.21492	0.731302	0	0.701333	0.701594	0.801856	0.912986	0.548621	0	0	0.544901
DAG 15:0;0_17:0;0	DAG	GL	MEM	32	0	0	0	0	0	0	0	0	0	0	0	0	0	0	0	0	0	0	0	0	0.0343345	0	0	0	0	0	0	0	0	0	0	0
DAG 15:0;0_18:1;0	DAG	GL	MEM	33	1	0	0.437513	0.656184	0	0.630518	1.18196	0	1.30724	1.4784	1.30664	0	0	0.580673	0	0	0	1.61474	1.71273	1.28042	1.43249	1.10862	0.904819	0	0	0	0	0.521874	0	0	0	0
DAG 15:1;0_16:0;0	DAG	GL	MEM	31	1	0	0.723703	0.60589	0.393905	0	0	0	0.384947	0.25501	0.786386	0	0.313811	0.522521	0	0.490378	0	0	0	0.581495	0	0.558263	0.376745	0	0.388501	0.392972	0.411587	0.471941	0.31119	0.516552	0.543027	0.349614
DAG 15:1;0_18:0;0	DAG	GL	MEM	33	1	0	0	0	0	0	0	0	0	0	0	0	0	0	0	0	0	0	0	0	0	0.0974464	0	0	0	0	0	0	0	0	0	0
DAG 15:1;0_18:1;0	DAG	GL	MEM	33	2	0	0	0.586131	0	0	0	0	0	0	0	0	0	0	0	0	0	0	0	0	0	0	0	0	0	0	0	0	0	0	0	0
DAG 16:0;0_16:0;0	DAG	GL	MEM	32	0	0	5.24967	5.23219	4.99192	2.41889	2.62886	2.26877	2.60952	2.86606	2.55417	4.97921	5.10526	5.15026	4.52343	4.74324	5.6696	4.03005	3.96327	3.46224	3.73048	4.25593	2.68144	5.78506	6.56379	6.11375	8.00067	10.423	9.5749	3.81812	4.12379	5.34282
DAG 16:0;0_16:1;0	DAG	GL	MEM	32	1	0	84.7205	88.456	92.5586	81.3984	79.9927	74.6	99.8015	90.2985	101.909	61.4302	69.8237	76.4814	88.8531	93.1088	110.134	149.781	134.713	116.858	115.173	140.202	107.078	76.6347	86.916	86.3663	105.631	99.877	89.1756	93.0219	87.931	91.088
DAG 16:0;0_16:2;0	DAG	GL	MEM	32	2	0	0	0	0	0	0	0	0	0	0	0	0	0	0	0	0	0	0	0.121117	0	0	0	0	0	0	0	0	0	0	0	0
DAG 16:0;0_17:0;0	DAG	GL	MEM	33	0	0	1.32271	0	0	0	0	0	0	0	0	0	0	0	0	0	0	0	0	0	0	0	0	0	0	0	0	0	0	0	0	0
DAG 16:0;0_17:1;0	DAG	GL	MEM	33	1	0	0.265536	0.409645	0.644871	0.26093	0.386278	1.22213	0.484491	0.658458	0.446675	0.53001	0.493025	0.274987	0	0	0	0.474422	0.45259	0.332059	0.495549	0.394183	0.325625	0	0	0	0	0.448762	0	0	0	0
DAG 16:0;0_18:1;0	DAG	GL	MEM	34	1	0	73.6611	79.3119	90.3383	113.253	113.326	102.909	142.154	124.392	140.907	64.6693	73.8288	80.5611	71.253	80.0553	92.537	161.699	145.224	124.459	137.513	173.235	129.725	77.3968	88.9081	90.2703	68.5298	64.8362	58.873	62.2805	57.8584	62.2855
DAG 16:0;0_24:0;0	DAG	GL	MEM	40	0	0	0	0	0	0	0	0	0	0	0	0	0	0	0	0	0	0	0	0	0	0	0	0	0	0	0	2.45755	0	0	0	0
DAG 16:1;0_16:1;0	DAG	GL	MEM	32	2	0	63.4699	69.0247	73.7279	62.0883	59.2886	56.4889	67.1255	55.296	65.3559	33.6326	42.1196	47.8746	69.7463	76.6857	84.2955	104.614	90.8029	81.1338	75.3776	84.486	62.4545	45.7043	63.5387	59.0718	65.367	42.1452	42.4887	84.7922	67.0888	75.8319
DAG 16:1;0_17:0;0	DAG	GL	MEM	33	1	0	0.542301	0.770415	0.936988	0.520187	0	0	0.661151	0	0.648313	0.887068	0.804151	0.41972	0	0	0	0.789132	0.755923	0.683482	0.709692	0.499494	0.478487	0	0	0	0	0.606781	0	0	0	0
DAG 16:1;0_17:1;0	DAG	GL	MEM	33	2	0	0	0.786652	0	0	0	0	0	0	0	0	0	0	0	0	0	0	0	0	0	0	0	0	0	0	0	0	0	0	0	0
DAG 16:1;0_18:0;0	DAG	GL	MEM	34	1	0	28.0309	27.1722	31.8935	30.3583	29.6787	28.5177	37.4705	32.776	37.5871	22.0741	24.6718	26.1768	28.1225	26.0986	32.6281	52.5553	47.892	43.3744	38.1251	45.485	34.5844	25.8956	27.3079	25.9485	28.7058	29.7378	26.9729	31.5399	28.5303	31.2629
DAG 16:1;0_18:1;0	DAG	GL	MEM	34	2	0	56.6737	65.7517	73.6647	106.684	101.267	96.4846	122.037	104.92	119.566	46.1293	60.4379	64.1811	59.5755	73.7241	76.949	145.349	128.438	108.514	117.995	142.267	103.095	57.9991	82.7146	76.9628	48.906	31.3409	28.2997	53.0482	41.6424	47.3162
DAG 16:1;0_20:0;0	DAG	GL	MEM	36	1	0	0	0	0	0	0	0	0	0	0	0.664412	0.766909	0.741303	0	0	0	0	0	0	0	0	0	0.600186	0.711864	0	0	0.780666	0.683136	0	0	0.573605
DAG 16:1;0_22:0;0	DAG	GL	MEM	38	1	0	0	0	2.59515	0	0	0	0	0	0	0	0.486684	0	0	0	0	0	0	0	0	0	0	0	0	0.474465	0	0.85301	0	0	1.24917	0.813024
DAG 16:1;0_24:0;0	DAG	GL	MEM	40	1	0	1.31465	2.04319	2.02266	0	0	0	0	0	0	1.05997	2.11595	0.705323	0	1.2473	0	0	0	0	0	0	0	0	0	0	0	1.74303	0	0	0	0
DAG 18:0;0_18:1;0	DAG	GL	MEM	36	1	0	32.4737	30.6519	35.9512	38.2662	36.7618	35.2123	47.1201	41.487	47.7862	32.2444	33.9065	34.7733	27.4389	27.8186	33.2328	50.2165	43.3502	40.1443	40.2587	48.3318	36.9284	33.7424	33.4582	33.068	25.1903	25.5349	24.622	26.3365	23.9534	24.8869
DAG 18:1;0_18:1;0	DAG	GL	MEM	36	2	0	5.58485	6.43442	7.25052	11.591	11.332	9.9121	13.5518	12.3955	12.4758	5.74962	7.36535	7.19082	5.54559	5.911	6.5894	10.7285	10.0618	9.42568	8.97433	11.3783	8.29521	6.80192	7.51418	8.40637	4.07351	3.15745	2.81461	4.44275	3.86659	3.68393
DAG 18:1;0_20:0;0	DAG	GL	MEM	38	1	0	3.23031	0	0	0	0	0	0	0	1.61373	2.05786	1.68325	2.07336	2.49558	3.81078	2.12125	0	0	0	0	0	0	2.26952	2.07636	1.3928	0	1.92588	2.45575	0	2.35251	1.52409
DAG 18:1;0_22:0;0	DAG	GL	MEM	40	1	0	0.973396	0	0	0	0	0	0	0	0	1.18769	0	0.746854	0	1.19988	0	0	0	0	0	0	0	0	0	0	0	0	0	0	0	0
DAG 18:1;0_24:0;0	DAG	GL	MEM	42	1	0	1.40043	1.37163	1.84781	0	0	0	0	0	1.70563	1.56251	2.13166	1.9028	0	0	0	0	0	0	0	0	0	0	0	0	2.13238	2.52101	2.10136	0	0	0
EE 10:0;0	EE	STE	STO	10	0	0	0	0	0	0	0	0	4.99608	4.04188	4.14221	0	0	0	0	0	0	0	0	0	0	0	0	0	0	0	0	0	0	0	0	0
EE 12:0;0	EE	STE	STO	12	0	0	0	0	0	0	0	0	5.24118	4.56007	5.2482	0	0	0	0	0	0	0	0	0	0	0	0	0	0	0	0	0	0	0	0	0
EE 14:0;0	EE	STE	STO	14	0	0	4.79136	4.97013	0	5.81838	6.9774	7.53345	5.54222	4.6006	5.14175	0	0	0	0	0	0	0	0	0	0	0	0	0	0	0	0	0	0	0	0	0
EE 14:1;0	EE	STE	STO	14	1	0	0	0	0	5.0188	0	0	0	0	0	0	0	0	0	0	0	0	0	0	0	0	0	0	0	0	0	0	0	0	0	0
EE 16:0;0	EE	STE	STO	16	0	0	82.8956	92.4971	108.854	337.854	329.14	329.715	208.568	191.728	208.88	78.2206	86.6904	103.43	78.6651	76.9314	94.3381	413.794	315.872	292.643	221.216	239.863	192.055	83.8846	92.2046	86.9381	110.344	63.5978	61.3868	116.665	74.3302	71.4976
EE 16:1;0	EE	STE	STO	16	1	0	103.392	112.525	160.035	300.186	268.96	280.213	465.454	413.576	467.528	107.322	119.354	146.374	73.8775	73.3884	98.747	277.843	195.952	177.738	353.3	360.478	286.737	94.7771	100.431	89.5151	135.85	60.5117	56.1104	125.828	78.8637	78.259
EE 17:0;0	EE	STE	STO	17	0	0	0	0	0	0	79.665	0	0	0	0	0	0	0	0	0	0	0	0	0	0	0	0	0	0	0	0	0	0	0	0	0
EE 18:0;0	EE	STE	STO	18	0	0	0	0	0	0	0	0	0	125.696	0	0	0	0	0	0	0	0	0	0	0	0	0	0	0	0	0	0	0	0	0	0
EE 18:1;0	EE	STE	STO	18	1	0	40.5749	47.5215	61.2726	173.739	152.895	168.766	278.25	246.207	280.016	68.661	71.9622	85.9233	27.267	28.9586	42.0367	133.259	111.01	90.3657	172.91	191.932	145.018	64.6975	68.4736	63.3271	52.2808	23.3297	24.5853	39.0434	26.8746	24.4156
Erg	Erg	ST	MEM	28	3	0	1116.45	1025.76	1120.89	502.414	482.818	477.088	600.772	507.316	572.207	655.972	680.607	654.745	1388.21	1264.12	1540.23	746.101	694.418	623.799	759.782	781.647	728.829	966.305	1012.95	975.178	905.579	827.636	803.324	1142.51	1092.95	1255.11
IPC 38:0;3	IPC	SL	MEM	38	0	3	0	0	0	0	0	0	0	0	0	0	0	0	0.616571	0.569584	0.849208	0.36794	0	0	0	0	0	0	0	0	0	0	0	0	0.355402	0.395994
IPC 38:0;4	IPC	SL	MEM	38	0	4	0.847976	0	1.03872	0	0	0	0	0.25208	0	0.585464	0.728142	0.53108	0.498773	0.439699	0.811018	0	0	0	0	0	0	0.370931	0.374713	0.226611	0	0.35385	0.330109	0	0.45928	0.584079
IPC 38:0;5	IPC	SL	MEM	38	0	5	0	0	0	0	0	0	0	0	0	0	0	0	0	0	0	0	0	0	0	0	0	0	0	0	0.888332	0.998042	0	0.811469	0.736209	1.13888
IPC 38:1;2	IPC	SL	MEM	38	1	2	1.63565	1.786	2.11556	3.69654	2.0416	2.03105	3.00086	3.93017	4.06842	4.0931	3.91749	3.61183	0	0	0.689953	0.785341	1.20842	0.808715	1.38799	1.7009	1.18708	1.66778	1.4248	1.05833	0.388138	0.649685	0.638505	0	0	0
IPC 38:1;5	IPC	SL	MEM	38	1	5	0	0	0	0	0	0	0	0	0	0	0	0	0	0	0	0	0	0	0	0	0	0	0	0	0	0	0	0.592077	0.551974	0.773311
IPC 40:0;4	IPC	SL	MEM	40	0	4	0	0	0	0	0	0	0	0	0	0.391359	0.548404	0.487475	0.441188	0.339977	0.631881	0	0	0	0	0	0	0.275216	0.261336	0.20256	0	0.247039	0.172825	0	0.467394	0.538794
IPC 40:0;5	IPC	SL	MEM	40	0	5	0	0	0	0	0	0	0	0	0	0	0	0	0	0	0	0	0	0	0	0	0	0.370067	0	0	0	0	0	1.17036	0	1.77239
IPC 40:1;2	IPC	SL	MEM	40	1	2	0	0	0	0	0	0	0	0.329491	0	0.528958	0.398298	0.402978	0	0	0	0	0	0	0	0	0	0.200948	0	0.124012	0	0	0	0	0	0
IPC 40:1;5	IPC	SL	MEM	40	1	5	0	0	0	0	0	0	0	0	0	0	0	0	0	0	0	0	0	0	0	0	0	0.358041	0	0	0	3.44326	4.77937	6.16918	5.12264	9.34323
IPC 42:0;3	IPC	SL	MEM	42	0	3	5.38819	5.32234	4.89425	2.78806	1.71954	1.87674	0.673084	0.46014	0.363871	0.856788	1.11405	0.834658	4.97476	4.48422	5.80667	1.68432	0.965136	0.768286	0.466416	0.237838	0.314766	0.586293	0.539667	0.572694	0.843341	1.50315	1.38441	1.81197	2.4462	2.68852
IPC 42:0;4	IPC	SL	MEM	42	0	4	23.177	22.2852	22.6941	10.2535	6.05105	6.57532	6.79754	5.29646	6.67255	9.93229	12.9714	10.497	14.0408	12.8609	20.0384	5.5019	4.67372	3.40903	3.69345	2.91511	2.53243	6.97894	6.46721	5.20829	7.00309	9.62367	9.21751	12.118	13.7626	16.7479
IPC 42:0;5	IPC	SL	MEM	42	0	5	0	0	0	0	0	0	0	0	0	0.639241	0.757193	0.692462	0	0.28077	0.516364	0	0	0	0.261308	0	0	0.65918	0.447284	0.335082	1.25733	2.10593	2.81233	0.636611	0.928211	1.30413
IPC 42:1;5	IPC	SL	MEM	42	1	5	0	0	0	0	0	0	0	0	0	0	0	0	0	0	0	0	0	0	0	0	0	0.232187	0	0	1.46716	1.92675	2.94543	2.61285	2.4319	4.61911
IPC 44:0;3	IPC	SL	MEM	44	0	3	53.8824	52.5202	43.0318	45.2577	26.0223	30.4008	8.71085	6.46504	8.33482	7.43114	9.97227	8.10795	40.0583	38.3528	44.7684	33.282	21.5096	17.5384	5.69453	3.78761	3.55837	5.19204	5.1434	4.75581	9.09881	13.6715	12.1795	14.3078	20.0185	20.0033
IPC 44:0;4	IPC	SL	MEM	44	0	4	272.969	264.402	215.487	147.688	94.3602	104.776	79.479	67.728	87.3308	103.524	132.829	101.681	158.217	143.804	178.421	67.316	55.6181	41.6727	30.6148	25.1991	21.7021	67.1137	64.3874	50.7311	95.0838	98.2046	100.937	150.358	133.332	156.96
IPC 44:0;5	IPC	SL	MEM	44	0	5	30.5907	28.8319	29.8824	11.1329	6.46606	6.66898	14.8914	12.0827	14.9062	35.9684	42.4317	33.6248	16.9608	15.6727	21.248	5.61293	4.24561	2.98745	8.9116	6.57042	5.49715	23.479	22.6026	16.39	24.3364	27.4867	30.5401	21.9651	26.0222	32
IPC 44:1;4	IPC	SL	MEM	44	1	4	0	0	0	0	0	0	0	0	0	0	0	0	0	0.304495	0	0	0	0	0	0	0	0	0	0	0	0	0	0	0	0.276207
IPC 44:1;5	IPC	SL	MEM	44	1	5	0	0	0	0	0	0	0	0	0	0	0	0	0	0	0	0	0	0	0	0	0	0	0	0	0	0	0.238499	0	0	0
IPC 46:0;3	IPC	SL	MEM	46	0	3	1.54464	1.58643	1.38049	9.06831	6.51617	7.75357	0.517428	0.421069	0.551144	0.650118	0.737633	0.591661	1.00479	1.01801	1.14384	2.6812	2.21203	1.92824	0.282405	0	0	0.348605	0.347393	0.313103	0.335012	0.374347	0.354614	0.564194	0.511176	0.746931
IPC 46:0;4	IPC	SL	MEM	46	0	4	13.1364	14.1567	12.9159	25.2155	19.016	22.0887	10.0727	10.2476	13.7157	19.8694	25.2284	19.86	6.77982	6.40555	7.96086	5.23109	5.57086	4.32651	1.70065	1.74619	1.53831	9.58335	9.6116	7.36058	5.72464	3.92597	4.78835	9.87293	5.96169	8.31218
IPC 46:0;5	IPC	SL	MEM	46	0	5	0	0	0	0	0	0	0	0	0	1.13086	1.21303	0.976455	0	0	0	0	0	0	0	0	0	0.574798	0.504738	0.333668	0	0	0.329738	0	0	0.339651
LPA 16:0;0	LPA	GPL	LYS	16	0	0	3.80461	3.42244	2.79353	1.36058	1.79138	1.63151	1.75974	1.89039	1.89123	3.03943	3.38992	3.45797	2.44275	2.59536	2.52517	0.888803	1.07324	1.08778	0.92943	1.29427	1.17466	2.40756	2.42503	2.29069	2.79128	1.75284	2.01565	1.0067	1.04124	1.08012
LPA 16:1;0	LPA	GPL	LYS	16	1	0	6.52234	5.8976	4.24246	1.7046	2.18952	1.81491	1.58713	1.62988	1.62943	3.16574	4.7402	4.84732	3.90259	4.03267	3.68628	0.928846	1.03077	1.07099	0.7947	1.14083	1.03382	2.21959	3.26697	2.67514	1.88436	1.33451	1.3268	1.28874	1.22651	1.48629
LPA 18:0;0	LPA	GPL	LYS	18	0	0	0.369355	0.317124	0.261703	0.204274	0.263282	0	0.256654	0.251404	0.27198	0.860542	0.736666	0.831845	0.306488	0	0.307731	0	0	0	0	0	0	0.6759	0.450979	0.574847	0	0	0	0	0	0
LPA 18:1;0	LPA	GPL	LYS	18	1	0	10.8675	8.39135	6.80491	2.73893	3.19804	2.82465	3.01944	2.83566	2.99492	5.23371	6.61786	6.44662	6.65677	5.60424	5.30578	1.17899	1.58343	1.83328	1.33942	1.78341	1.73742	3.64347	4.08298	3.50031	0.954185	0	0	0	0	0.88999
LPA 18:2;0	LPA	GPL	LYS	18	2	0	0.505546	0.522448	0.313864	0.181304	0.205164	0.177687	0.147474	0.139882	0.131571	0.121142	0.162928	0.171825	0.376809	0.366311	0.320404	0	0.0756255	0.0781221	0.0749057	0.0849838	0.0888364	0	0	0.160721	0	0	0	0	0	0
LPA 20:2;0	LPA	GPL	LYS	20	2	0	0.413543	0.368877	0.203721	0.0847225	0.0950121	0	0	0	0	0	0	0	0.232961	0.231774	0.211669	0	0	0	0	0	0	0	0	0	0	0	0	0	0	0
LPA 26:3;0	LPA	GPL	LYS	26	3	0	0	0	0	0	0	0	0	0	0	0	0	0	0	0	0	0	0	0	0	0	0	0	0	0	10.7044	11.994	11.1197	10.8101	8.63474	9.97569
LPC 14:0;0	LPC	GPL	LYS	14	0	0	5.02102	5.00605	4.75289	0.773706	1.13287	1.03816	0.749745	0.771936	0.810545	1.41184	1.67993	1.84523	3.06542	3.27252	2.63982	0	0	0	0	0	0	0.862688	1.07665	0.757345	2.89405	2.07456	2.17054	1.78712	1.28209	1.28997
LPC 14:1;0	LPC	GPL	LYS	14	1	0	3.07115	2.3758	2.66993	0	0.689764	0.624987	0.606121	0	0	0.768341	0.797417	0.918746	2.39173	2.42849	2.5508	0	0	0	0	0	0	0	0	0	1.45943	1.35011	1.37602	1.49796	1.14432	1.29834
LPC 16:0;0	LPC	GPL	LYS	16	0	0	23.7241	21.6851	26.234	12.3874	12.1691	11.7919	13.2975	14.6917	15.5665	28.1423	34.9492	37.1088	14.4468	14.9457	17.3348	6.82427	8.09188	7.49565	5.17116	7.98397	8.05419	16.2532	19.5537	15.2016	32.5365	30.1451	31.9687	11.766	8.43733	9.11063
LPC 16:1;0	LPC	GPL	LYS	16	1	0	98.8098	94.7639	103.059	42.75	43.5162	41.6295	37.4844	27.3897	32.5175	37.6317	40.5074	44.8845	62.2255	65.577	61.9336	21.6976	16.914	17.2018	17.2088	16.1342	15.3746	21.2862	24.2665	19.4586	37.5719	31.656	30.0545	42.1179	32.2187	35.3703
LPC 16:2;0	LPC	GPL	LYS	16	2	0	2.70869	1.35054	2.22845	0	0	0	0	0	0	0	0	0	4.7404	2.73446	3.99496	0	0	0	0	0	0	0.789154	0	0	0.929676	0.773578	0.922321	1.71731	1.35028	1.2258
LPC 18:0;0	LPC	GPL	LYS	18	0	0	5.05236	3.92341	5.13564	3.61637	4.01417	3.29884	5.50479	6.72923	6.76621	16.4483	15.7282	16.6237	3.66391	3.7779	4.69403	2.49346	3.17791	2.95963	2.17175	3.77485	3.35452	10.5424	10.726	9.40999	7.88318	7.77543	8.09352	2.54308	1.9027	1.98811
LPC 18:1;0	LPC	GPL	LYS	18	1	0	111.226	97.4437	115.541	33.7992	27.7442	27.5608	24.7805	18.82	22.2448	28.3959	31.8789	32.303	75.5921	66.7322	71.5035	16.4086	11.6426	12.959	14.2704	12.8234	13.0734	16.8952	18.2713	13.5813	20.1545	16.1854	18.1904	28.9522	21.4106	21.4804
LPE 14:0;0	LPE	GPL	LYS	14	0	0	4.54579	3.21559	3.35848	0	0	0	0	0	0	0	0	0	3.70094	2.82774	3.43874	0	0	0	0	0	0	1.16392	0	0	2.57534	2.0056	2.18793	2.38704	1.86383	2.16614
LPE 16:0;0	LPE	GPL	LYS	16	0	0	23.3528	15.697	17.0397	4.29966	3.19072	2.96276	4.19747	2.41415	2.73567	7.87688	6.69059	6.30257	21.259	16.25	21.0966	3.08357	2.3556	1.89731	2.01659	1.83154	1.56736	7.50261	5.71368	5.14014	29.0504	22.3903	25.1644	25.7204	16.1457	20.7492
LPE 16:1;0	LPE	GPL	LYS	16	1	0	55.8985	41.0298	50.9548	4.30607	2.87771	2.72329	3.20956	1.48954	1.84399	12.0989	9.37264	8.53512	45.0902	35.0623	47.5777	3.05443	1.78742	1.33239	1.36303	0.922891	0.872214	11.0723	8.167	7.14077	29.2015	20.6001	26.6001	32.6374	22.263	27.3214
LPE 18:0;0	LPE	GPL	LYS	18	0	0	4.61616	3.25589	4.50848	0.954693	0.872485	0.75052	0.860348	0.775497	0.752055	2.00224	2.52241	2.51566	4.09174	3.78826	5.35936	0.728338	0.650786	0.564524	0.347935	0.395771	0.356976	1.90344	1.77851	1.34918	4.57962	3.86747	4.43028	2.98693	2.22141	2.90891
LPE 18:1;0	LPE	GPL	LYS	18	1	0	107.02	73.6059	93.6174	9.36362	6.21054	6.16743	8.50644	3.82942	4.51204	24.2439	18.3084	16.29	92.1162	62.3274	90.4104	5.92552	3.59542	2.77486	3.79818	2.39325	2.35812	22.2073	13.1052	10.8684	34.2404	25.9893	30.7649	50.5107	35.6056	41.1075
LPE 20:0;0	LPE	GPL	LYS	20	0	0	0.417203	0.264523	0.456392	0	0	0	0.217797	0.260545	0.199616	0.64023	0.710873	0.675691	0.362198	0.361736	0.588015	0	0	0.114689	0	0	0	0.513894	0.451444	0.352938	0.537219	0.475858	0.535218	0.229956	0.214005	0.262652
LPE 20:1;0	LPE	GPL	LYS	20	1	0	13.676	10.3323	13.2351	1.79623	1.34698	1.32052	1.27852	0.791706	0.836452	1.48317	2.00477	1.74139	11.4769	9.50371	13.3858	0.916037	0.619223	0.486073	0.457799	0.426108	0.386213	1.522	1.22084	0.888572	2.7155	1.98847	2.2761	5.74832	4.46954	5.33848
LPI 10:0;0	LPI	GPL	LYS	10	0	0	1.77573	1.33244	1.62984	0.290217	0.309294	0.289063	0.288865	0.135797	0.2265	0.306479	0.226878	0.237791	2.20131	1.51976	1.89988	0.746373	0.387681	0.28447	0.40188	0.301842	0.263716	0.434523	0.385094	0.326107	0.425306	0	0	1.49765	0.905529	1.10124
LPI 12:0;0	LPI	GPL	LYS	12	0	0	2.41488	1.62569	1.90439	0.362415	0.407783	0.420877	0.309381	0.22913	0.283703	0.42292	0.319777	0.318518	2.91731	1.82317	2.25028	0.807515	0.584924	0.394901	0.443666	0.343135	0.314947	0.537085	0.4134	0.386256	0.431849	0	0	1.6988	1.02908	1.39196
LPI 14:0;0	LPI	GPL	LYS	14	0	0	3.00595	0	0	0	0	0	0	0	0	0	0	0	3.09132	2.13656	2.33262	0	0	0	0	0	0	0	0	0	0	0	0	0	0	0
LPI 14:1;0	LPI	GPL	LYS	14	1	0	1.56866	1.03686	1.20371	0.275097	0.332723	0.289218	0.191127	0.174541	0.223692	0	0	0	1.86446	1.20233	1.45815	0	0	0	0	0	0	0	0	0	0	0	0	0.726377	0	0
LPI 16:0;0	LPI	GPL	LYS	16	0	0	46.197	34.6936	38.9467	9.02878	7.59835	8.10735	7.71138	4.4694	6.05387	3.76994	2.8991	3.40242	48.092	36.0073	43.1805	9.79001	6.85903	6.26318	5.25487	4.17924	3.68559	5.58826	3.42602	3.85723	7.01651	4.32394	4.51286	22.7818	15.0022	19.7596
LPI 16:1;0	LPI	GPL	LYS	16	1	0	53.3103	37.8404	45.1915	12.7738	12.2678	11.8181	9.70401	6.86532	8.97487	4.2841	3.70222	4.18954	65.3149	44.4135	56.9239	19.4115	12.723	10.2368	9.59815	8.51508	7.11626	6.91255	4.77732	4.84368	3.48528	2.01048	2.62954	15.3076	11.0286	13.7851
LPI 18:0;0	LPI	GPL	LYS	18	0	0	19.1837	16.2566	18.0948	8.79341	7.51666	7.958	7.5982	4.39576	5.69431	3.10301	2.60259	3.04025	21.5539	17.5193	23.3598	11.7572	7.85725	7.55504	5.62944	4.42763	4.05507	4.4753	2.78386	3.47506	5.95009	3.92145	4.42728	18.5462	13.8434	18.7124
LPI 18:1;0	LPI	GPL	LYS	18	1	0	68.2805	50.7708	58.91	20.4407	19.4084	19.2076	18.5149	12.1872	15.9035	7.38908	6.09607	6.71123	95.1137	67.586	85.6389	30.2393	19.3124	16.3643	18.5567	17.0491	12.8504	13.7511	8.75641	10.4862	4.07847	0	2.37871	16.0115	11.2468	14.045
LPS 12:0;0	LPS	GPL	LYS	12	0	0	0.159865	0	0	0	0	0	0	0	0	0	0	0	0.114385	0	0	0	0	0	0	0	0	0	0	0	0	0	0	0	0	0
LPS 14:0;0	LPS	GPL	LYS	14	0	0	0.747119	0.184541	0.258559	0	0	0	0	0	0	0.123504	0	0	0.69559	0.188083	0.26994	0	0	0	0	0	0	0.121433	0	0	0	0	0	0	0	0
LPS 16:0;0	LPS	GPL	LYS	16	0	0	0	0	0	0	0	0	0	0	0	0	0	0	14.6162	0	0	0	0	0	0	0	0	0	0	0	0	0	0	0	0	0
LPS 16:1;0	LPS	GPL	LYS	16	1	0	8.18053	1.92171	3.43442	0.321716	0.101261	0.111576	0.228684	0.085439	0.0883949	1.23797	0.496049	0.587968	7.41371	1.96117	3.35809	0	0	0	0	0	0	1.36177	0.427908	0.470877	3.66635	3.89898	4.05644	4.36903	4.09783	3.69149
LPS 18:0;0	LPS	GPL	LYS	18	0	0	0.266326	0.133724	0.142545	0	0	0	0	0	0	0.0930494	0	0	0.247154	0.129296	0.166252	0	0	0	0	0	0	0.103895	0	0	0	0	0	0	0	0
LPS 18:1;0	LPS	GPL	LYS	18	1	0	26.0751	0	11.0455	0	0	0	0	0	0	8.07999	0	0	26.0588	7.30053	12.637	0	0	0	0	0	0	8.33144	0	0	5.52651	5.79054	5.79408	7.94029	7.39472	7.50427
LPS 20:1;0	LPS	GPL	LYS	20	1	0	0.338342	0.249272	0.249949	0	0	0	0	0	0	0	0	0	0.265395	0.177697	0.246171	0	0	0	0	0	0	0	0	0	0	0	0	0	0	0
LPS 24:2;0	LPS	GPL	LYS	24	2	0	0	0	0.152164	0.0924568	0.0921018	0.0786657	0	0	0	0.0901307	0	0	0	0	0	0	0	0	0	0	0	0	0	0	0	0	0	0	0	0
LPS 24:3;0	LPS	GPL	LYS	24	3	0	0	0	0.165227	0	0	0	0	0	0	0.0950198	0.109892	0	0	0	0	0	0	0	0	0	0	0	0	0	0	0	0	0	0	0
LPS 26:2;0	LPS	GPL	LYS	26	2	0	0	0	0	0	0	0	0	0	0	0	0	0	0	0	0	0	0	0	0	0	0	0	0	0	0	0	0.834754	0	0	0
M(IP)2C 42:0;3	M(IP)2C	SL	MEM	42	0	3	0.715088	0.880481	1.10428	0.528408	0.75327	0.709823	0.597741	0.617796	0.47996	0.420928	0.302924	0.356572	0	0	0	0	0.543209	0	0	0	0	0	0	0	0	0	0	0	0	0
M(IP)2C 42:0;4	M(IP)2C	SL	MEM	42	0	4	0	0	0	0	0	0	0.320021	0.31726	0.240006	0.41159	0.216088	0.30514	0	0	0	0	0	0	0	0	0	0	0	0	0	0	0	0	0	0
M(IP)2C 44:0;3	M(IP)2C	SL	MEM	44	0	3	19.7216	20.4828	27.941	12.5094	11.8024	10.0771	9.76778	9.31274	6.97485	8.89323	5.56572	9.88398	22.1121	18.7909	34.8773	20.5257	13.9723	10.5384	10.8825	8.3795	5.67387	7.08519	7.31657	7.11802	12.6901	9.16482	7.39928	12.2953	14.5632	11.7312
M(IP)2C 44:0;4	M(IP)2C	SL	MEM	44	0	4	91.0528	90.1946	104.876	49.2427	54.8242	44.8825	61.3574	69.1051	52.6981	69.9505	43.212	65.7529	90.9921	66.9137	132.203	63.9511	54.29	37.1015	72.6422	60.8041	42.9597	48.4859	54.7305	43.8526	80.1405	47.0475	46.5127	77.9915	78.9172	78.4047
M(IP)2C 44:0;5	M(IP)2C	SL	MEM	44	0	5	1.0096	0.905038	1.1073	0.719739	0.554915	0.403674	1.3717	1.50482	1.03998	1.09024	0.589643	0.960656	0	0	0	1.09228	0.606328	0	1.38928	0.987791	0.689732	0	0.718967	0	0	0	0	0	0	1.21125
M(IP)2C 44:1;4	M(IP)2C	SL	MEM	44	1	4	0	0	0	0	0	0	0	0	0	0.242333	0	0	0	0	0	0	0	0	0	0	0	0	0	0	0	0	0	0	0	0
M(IP)2C 46:0;3	M(IP)2C	SL	MEM	46	0	3	1.9495	2.2663	2.70492	2.14997	2.06994	1.63713	1.30496	1.02845	0.814384	1.33581	0.940707	1.35641	0	1.81287	3.58799	3.57075	3.68529	3.29985	1.25624	0.865275	0.596659	0.718366	1.09513	0.959028	0	0	0	0	0	0.876982
M(IP)2C 46:0;4	M(IP)2C	SL	MEM	46	0	4	12.7606	13.8539	15.7326	7.64196	9.75748	8.88345	10.5336	15.0987	12.3866	21.4608	14.5112	19.695	10.7684	10.3463	16.0264	9.4713	8.19986	6.99684	8.32902	9.04695	7.41406	11.9156	15.9416	11.3138	10.9496	4.43423	5.02326	11.3899	7.68469	8.49304
MIPC 36:0;2	MIPC	SL	MEM	36	0	2	0	0	0	0	0	0	0	0	0	0	0	0	0	0	0	0	0	0	0	0	0	0	0	0	0.620724	0.430418	0.612785	0	0	0.813099
MIPC 36:1;2	MIPC	SL	MEM	36	1	2	0	0	0	0	0	0	0	0	0	0	0	0	0	0	0	0	0	0	0	0	0	0	0	0	0.735454	0.589854	0.73866	1.11893	0.901175	1.30168
MIPC 36:1;4	MIPC	SL	MEM	36	1	4	0	0	0	0	0	0	0	0	0	0	0	0	0	0	0	0	0	0	0	0	0	0	0	0	1.39662	0.915603	0.757655	1.23558	1.42498	1.07807
MIPC 38:1;3	MIPC	SL	MEM	38	1	3	1.52099	0	0	0	0	0	0	0	0	0	0	0	0	0	0	0	0.473534	0.428966	0.43001	0.633915	0.44542	0.434267	0.47545	0.440142	0	0	0	0	0	0
MIPC 42:0;3	MIPC	SL	MEM	42	0	3	2.31392	2.14769	1.76646	0	0	0	0	0	0	0.644101	0.656905	0.59379	2.05362	1.94798	2.23365	0	0	0	0	0	0	0.828146	0.781143	0.636857	1.88985	1.34929	1.39943	1.86148	1.42083	1.38011
MIPC 42:0;4	MIPC	SL	MEM	42	0	4	0	0	0	0	0	0	0	0	0	0.311876	0	0	0	0	0	0	0	0	0	0	0	0	0	0.321714	0	0	0	0	0	0
MIPC 44:0;3	MIPC	SL	MEM	44	0	3	9.01058	8.05165	8.11014	1.77665	1.34022	1.25559	1.5548	1.20581	1.39061	3.14255	3.30053	2.9946	8.57471	8.21022	9.51148	2.51417	2.0301	1.56328	2.03228	1.58858	1.2626	4.15343	4.08923	3.51807	5.80444	6.66124	6.23959	5.17	5.54088	5.72638
MIPC 44:0;4	MIPC	SL	MEM	44	0	4	42.1481	37.8254	38.6969	5.33703	5.3365	5.04081	6.13246	6.07219	7.0245	29.5428	31.8681	27.499	39.7301	36.6964	41.2233	9.42446	8.45817	6.60354	11.2284	13.2998	9.92279	45.2425	46.1664	36.7623	47.3834	46.1834	42.6807	31.5387	33.3038	35.5165
MIPC 44:0;5	MIPC	SL	MEM	44	0	5	1.67351	1.47882	1.3758	0	0	0	0	0.318991	0	2.03396	2.01213	1.82551	1.41725	1.30537	1.5337	0	0	0	0	0	0	2.69971	2.64626	2.15956	2.5346	2.46758	2.60103	0.976662	1.45299	1.78026
MIPC 46:0;3	MIPC	SL	MEM	46	0	3	0	0	0	0	0	0	0	0	0	0.306091	0.316691	0	0	0	0	0	0	0	0	0	0	0	0	0	0	0	0	0	0	0
MIPC 46:0;4	MIPC	SL	MEM	46	0	4	3.58129	4.29322	4.12846	0.648751	0.675985	0.552091	0.843159	0.941179	1.16997	8.78551	9.31298	7.49308	2.92225	3.35157	3.47211	0.886015	0.79877	0.753502	0.882137	1.01007	0.789654	10.0285	10.3537	7.54967	4.19011	2.79106	2.9708	3.46414	2.65077	3.09821
PA 10:0;0_14:0;0	PA	GPL	MEM	24	0	0	0.643044	0.649401	0.744637	0	0	0	0	0	0	0.425835	0.521457	0.475971	0.500456	0.570814	0.63073	0	0	0	0	0	0	0.536668	0.626011	0.424222	0.818154	0.558558	0.560091	0	0	0
PA 10:0;0_16:0;0	PA	GPL	MEM	26	0	0	10.0389	10.3535	12.2913	1.04642	1.23701	1.22217	1.42221	1.31989	1.41495	9.47004	11.7915	10.1266	9.23444	9.64574	11.7246	2.01971	1.86005	1.75035	1.24643	1.65561	1.33608	12.5247	13.321	9.80923	15.013	13.7962	14.1803	4.05372	2.72924	3.39096
PA 10:0;0_16:1;0	PA	GPL	MEM	26	1	0	1.69661	2.15228	2.29637	0.317487	0.306808	0.312928	0.343834	0.273655	0.400612	1.00992	1.85808	1.50979	1.55141	0.935707	1.07539	0.385347	0.387043	0.360279	0.274247	0.305299	0.279262	0.639964	2.21207	0.592369	1.19782	0.646538	1.20907	0.539243	0	0.834327
PA 10:0;0_18:0;0	PA	GPL	MEM	28	0	0	1.82655	2.22426	2.85453	0.701054	0.791568	0.716475	0.782199	0.745524	0.686739	2.33229	2.86368	2.52158	1.78019	1.83298	2.66571	0.747434	0.850268	0.863238	0.680222	0.869424	0.82594	2.27745	1.93556	1.93399	1.54847	1.60524	1.75998	0.7407	0.517253	0.654386
PA 10:0;0_18:1;0	PA	GPL	MEM	28	1	0	0.825426	0.940532	1.19678	0.340075	0.283072	0.240524	0.315741	0.271018	0.294498	0.68828	0.931625	0.747134	0.714772	0.662482	1.03462	0.240275	0.226736	0.259243	0.231315	0.246257	0.211167	0.65405	0.736802	0.632198	0.463194	0.361395	0.412404	0.256364	0.177931	0.219151
PA 10:0;0_22:0;0	PA	GPL	MEM	32	0	0	0	0.0197521	0.0296327	0	0	0	0	0	0	0.0931744	0.107639	0.0792683	0	0	0	0	0	0	0	0	0	0.12141	0	0	0	0	0.109109	0	0	0
PA 10:0;0_24:0;0	PA	GPL	MEM	34	0	0	0	0	0	0	0	0	0	0	0	0	0	0	0	0	0	0	0	0	0	0	0	0	0	0	0	0.00420765	0	0	0	0
PA 10:1;0_16:0;0	PA	GPL	MEM	26	1	0	0	0	0	0	0	0	0	0	0	0	0	0	0	1.03846	0.900867	0	0	0	0	0	0	0.776381	0	0.783638	0.514823	0.421819	0	0.373533	0	0
PA 12:0;0_12:0;0	PA	GPL	MEM	24	0	0	0.0316011	0.0339532	0.0401202	0	0	0	0	0	0	0	0	0.0187764	0.0264064	0.0330012	0.0256509	0	0	0	0	0	0	0.0218395	0.0219243	0.0163481	0.0321063	0.0171542	0.0145075	0	0	0
PA 12:0;0_14:0;0	PA	GPL	MEM	26	0	0	0.576244	0.600555	0.586459	0.0135039	0.0221863	0.02218	0.0192713	0.0236232	0	0.374889	0.536992	0.479415	0.567362	0.62161	0.596144	0.0498492	0.0497672	0.0451475	0.0183537	0.0281936	0	0.573839	0.718607	0.475064	1.13342	0.786063	0.795065	0.294671	0.177689	0.173723
PA 12:0;0_14:1;0	PA	GPL	MEM	26	1	0	0	0.0207759	0.00828567	0	0	0	0	0	0	0	0	0	0.0169988	0.00794416	0	0	0	0	0	0	0	0	0	0.00377808	0.0136299	0	0	0	0	0
PA 12:0;0_16:0;0	PA	GPL	MEM	28	0	0	6.69381	7.12526	7.02903	0.359561	0.582	0.573932	0.397738	0.734243	0.688215	7.17234	8.57158	7.7994	5.8493	7.27523	7.47175	1.02788	1.17055	0.995237	0.49473	0.820742	0.570933	9.33344	10.793	7.62815	12.7581	11.8794	12.2995	2.86077	2.10202	2.5139
PA 12:0;0_16:1;0	PA	GPL	MEM	28	1	0	2.96349	4.40392	4.0317	0.667177	0.681008	0.671511	0.356892	0.478017	0.529255	1.97394	4.46275	3.76965	2.72153	4.55634	4.0946	0.959716	0.896257	0.885232	0.473144	0.622804	0.455539	2.64834	5.4082	3.37452	3.03825	2.07895	2.21042	1.9945	1.16982	1.50992
PA 12:0;0_18:0;0	PA	GPL	MEM	30	0	0	0.844525	1.21009	0.00817603	0	0	0	0	0	0	0.0156596	0.0181573	0.0150291	0	0.00440262	0.0109896	0	0	0	0	0	0	0.0309446	0.0269879	0	0.0634891	0.0624102	0.0715513	0	0	0
PA 12:0;0_18:1;0	PA	GPL	MEM	30	1	0	0.832156	0.963454	0.965924	0.300941	0.32984	0.327897	0.276359	0.278655	0.335875	0.633465	0.856462	0.740714	0.682639	0.743663	0.854655	0.273401	0.240574	0.234309	0.16488	0.224493	0.168861	0.663317	0.83874	0.645295	0.687206	0.454371	0.509967	0.375027	0.212177	0.229631
PA 12:0;0_20:0;0	PA	GPL	MEM	32	0	0	0	0	0	0	0	0	0	0	0	0.0244563	0	0.0272849	0	0	0	0	0	0	0	0	0	0	0	0	0	0.05916	0	0	0	0
PA 12:1;0_16:0;0	PA	GPL	MEM	28	1	0	0	0	0	0	0	0	0	0	0	0	0	0	0	0	0	0	0	0	0	0	0	0.181043	0	0	0	0	0	0	0	0
PA 13:1;0_17:0;0	PA	GPL	MEM	30	1	0	0	0	0	0.0432635	0.0517412	0.0560512	0.0492347	0.0525316	0.0529586	0	0.0575952	0.0523635	0.0491093	0.0543048	0.0486539	0.0451487	0.0523686	0.0428416	0	0.0511715	0	0.0499095	0.0580782	0.0595135	0.0536577	0	0	0	0	0
PA 14:0;0_14:0;0	PA	GPL	MEM	28	0	0	0.218527	0.215989	0.190751	0	0	0	0	0	0	0.214497	0.2466	0.229379	0.194557	0.240936	0.19777	0.046008	0.039935	0.0352331	0.0268878	0.0366444	0.0261973	0.276708	0.364822	0.260269	0.533975	0.527902	0.476419	0.133619	0.113304	0.101817
PA 14:0;0_14:1;0	PA	GPL	MEM	28	1	0	0.18138	0.201955	0.192335	0	0.0210169	0.0240582	0	0.0122088	0.013535	0.068949	0.110197	0.0943113	0.169843	0.208444	0.203183	0.0294153	0.0310999	0.0257608	0	0.0183637	0.0137358	0.0976938	0.147423	0.097924	0.32819	0.158082	0.147394	0.107442	0	0
PA 14:0;0_16:0;0	PA	GPL	MEM	30	0	0	0	0	1.13608	0	0	0	0	0	0	3.49076	4.14561	3.43303	0	1.12889	1.98751	0	0	0	0	0	0	4.61481	5.07752	3.78176	6.76056	7.20601	7.79581	0	0	0
PA 14:0;0_16:1;0	PA	GPL	MEM	30	1	0	7.55214	9.75112	9.31586	2.07296	2.57333	2.25424	1.40248	1.69516	1.90239	4.58067	7.55605	6.6797	7.39359	9.453	9.1944	2.46182	2.39989	2.10587	1.31275	2.00962	1.44119	6.06207	8.81739	6.75137	9.2528	7.06675	7.33662	3.38955	2.0546	2.46942
PA 14:0;0_17:1;0	PA	GPL	MEM	31	1	0	0	0.188666	0.197074	0	0	0	0.151519	0	0	0.126745	0.153883	0.149624	0.176243	0.158527	0.194781	0.0714836	0	0	0.0726691	0	0	0.141714	0.124456	0.112257	0	0	0	0	0	0
PA 14:0;0_18:0;0	PA	GPL	MEM	32	0	0	0	0.0822522	0.104883	0	0	0	0	0	0	0.26385	0.273881	0.214507	0.0969989	0.130684	0.111151	0	0	0	0	0	0	0.277424	0.323556	0.263065	0.481347	0.572881	0.520576	0	0	0.100491
PA 14:0;0_18:1;0	PA	GPL	MEM	32	1	0	13.263	16.1305	16.1738	6.08777	7.31577	6.86576	5.36058	5.68463	6.68307	8.63232	11.4277	10.8969	12.678	17.089	15.5526	6.35556	5.80433	5.2836	3.86248	5.33647	4.21707	9.60247	12.5388	10.2732	7.88646	5.73521	5.77043	3.00184	1.94651	2.05797
PA 14:0;0_20:0;0	PA	GPL	MEM	34	0	0	0	0	0	0	0	0	0	0	0	0	0	0	0	0	0	0	0	0	0	0	0	0	0	0	0	0.0153185	0	0	0	0
PA 14:1;0_16:0;0	PA	GPL	MEM	30	1	0	2.20105	2.5197	2.49591	0.565332	0.730798	0.627904	0.478076	0.594422	0.610653	1.50941	2.17951	1.83807	2.10241	2.41921	2.51373	0.803508	0.840901	0.732939	0.517662	0.773905	0.553066	1.97341	2.35023	1.74114	2.95609	2.34041	2.23226	0.970987	0.600965	0.649521
PA 14:1;0_16:1;0	PA	GPL	MEM	30	2	0	1.35413	1.4426	1.60381	0.52409	0.461307	0.444962	0.251789	0.217067	0.334855	0.561775	0.886179	0.792425	1.26766	1.28747	1.54304	0.412445	0.374832	0.390028	0.255604	0.322507	0.256778	0.695593	1.08312	0.805343	1.26648	0.630383	0.689363	0.956131	0	0.56373
PA 14:1;0_18:1;0	PA	GPL	MEM	32	2	0	0.505602	0.523699	0.623126	0.249835	0.24666	0.225398	0.183029	0.176407	0.1784	0.320827	0.434142	0.356837	0.45854	0.432521	0.554176	0.202933	0.176434	0.140472	0.132471	0.156001	0.126729	0.318247	0.368268	0.347997	0.305582	0.206005	0.234933	0.218835	0.113314	0.143734
PA 14:1;0_19:0;0	PA	GPL	MEM	33	1	0	0.0456377	0.0638495	0.0566781	0.0198569	0.0226138	0.02026	0.0163249	0.0255232	0.0232964	0.0283798	0.0363422	0.0307097	0.0360684	0.0557282	0	0.026641	0.0298838	0.0255978	0.0171069	0.0189425	0.0204406	0.0293024	0.0375839	0.0285744	0	0.0247748	0	0	0	0
PA 15:0;0_16:1;0	PA	GPL	MEM	31	1	0	1.87812	1.7478	2.01021	0.839564	0.809431	0.895068	1.0731	0.943649	1.13612	1.68792	1.88434	1.77139	1.5403	1.77875	1.70962	1.08079	0.845325	0.832868	0.923975	0.987458	0.813294	1.59632	1.90275	1.62856	1.32892	1.12883	1.17451	1.38507	0.968615	1.10827
PA 15:0;0_18:1;0	PA	GPL	MEM	33	1	0	0.463168	0.688766	0.60402	0.596689	0.652837	0.711404	0.791259	0.869782	0.961591	0.542287	0.863703	0.764485	0.32931	0.698412	0.548926	0.770774	0.689412	0.680031	0.512507	0.680746	0.519166	0.532472	0.989805	0.595384	0	0.163677	0.610542	0	0	0
PA 15:0;0_18:2;0	PA	GPL	MEM	33	2	0	0	0	0	0	0.00454773	0	0	0	0	0.00704945	0.00997534	0.00513019	0	0	0	0	0	0	0	0	0	0	0	0	0	0	0	0	0	0
PA 15:1;0_16:0;0	PA	GPL	MEM	31	1	0	1.14333	1.0848	1.42073	0	0.573636	0.519296	0.586855	0	0	0.973198	1.22494	1.03647	1.02051	1.03492	1.19557	0.584564	0.521691	0.543945	0	0	0.623787	0.812329	1.08469	0.794705	0.635426	0.569653	0.571886	0.632803	0	0
PA 15:1;0_16:1;0	PA	GPL	MEM	31	2	0	0	0	0	0	0	0	0	0	0	0	0	0.224054	0	0	0	0	0	0	0	0	0	0	0	0	0	0	0	0	0	0
PA 15:1;0_18:0;0	PA	GPL	MEM	33	1	0	0	0	0	0	0	0	0	0	0	0	0	0	0.0772143	0	0	0	0	0	0	0	0	0	0	0.0959169	0	0	0	0	0	0
PA 15:1;0_18:1;0	PA	GPL	MEM	33	2	0	0	0	0	0.137187	0.169709	0	0.146976	0.106975	0.133322	0.183001	0.295314	0.228612	0	0	0	0	0	0.118926	0	0.12613	0.109227	0.138453	0.231799	0.193477	0	0	0	0	0	0
PA 16:0;0_16:0;0	PA	GPL	MEM	32	0	0	0.51953	0.382014	0.489506	0	0	0	0	0	0	1.33872	1.38015	1.11074	0.448528	0.669145	0.582763	0	0	0	0	0	0	1.67291	2.04751	1.69498	2.53447	3.29538	3.30484	0	0	0.364809
PA 16:0;0_16:1;0	PA	GPL	MEM	32	1	0	95.8409	122.878	115.516	68.8781	81.1285	75.3388	60.0519	68.8668	76.4928	75.8974	102.548	97.927	86.0857	122.729	116.2	73.8081	65.605	60.9851	45.8417	67.7867	51.0318	85.1242	109.905	87.806	83.8977	73.3704	77.5287	24.3184	18.0728	21.0223
PA 16:0;0_17:0;0	PA	GPL	MEM	33	0	0	0	0	0	0	0	0	0	0	0	0	0	0	0	0	0	0	0	0	0	0	0	0	0	0	0	0	0.784823	0	0	0
PA 16:0;0_17:1;0	PA	GPL	MEM	33	1	0	0.304205	0.449119	0.395613	0.254236	0.253245	0.268569	0.333722	0.332708	0.35603	0.300694	0.499334	0.436208	0.239407	0.417775	0.360102	0.284713	0.270906	0.284967	0.238127	0.331491	0.265579	0.305554	0.570766	0.324556	0	0.132207	0.523948	0	0	0
PA 16:0;0_18:0;0	PA	GPL	MEM	34	0	0	0	0	0	0	0	0	0	0	0	0	0	0	0	0	0	0	0	0	0	0	0	0	0	0	0	0.487593	0.460552	0	0	0
PA 16:0;0_18:1;0	PA	GPL	MEM	34	1	0	125.206	167.542	157.54	167.947	195.738	186.028	171.828	186.074	204.237	108.73	140.233	136.146	107.483	172.205	158.415	164.709	137.286	126.233	115.583	164.081	125.95	112.68	144.268	121.41	64.14	53.9397	55.3711	18.9971	15.1141	16.2705
PA 16:0;0_18:2;0	PA	GPL	MEM	34	2	0	0	0	0	0	0	0	0	0	0	0	0	0	0	0	0	0	0	0	0	0	0	0	0	0.923325	0	0	0	0	0	0
PA 16:0;0_20:1;0	PA	GPL	MEM	36	1	0	0	0	0	0	0	0	0	0	0	0	0	0	0.893719	1.06408	0	0	0	0	0	0	0	0	0	0	0	0	0	0	0	0
PA 16:1;0_16:1;0	PA	GPL	MEM	32	2	0	65.8679	91.0589	92.5553	54.9713	50.3469	46.3003	32.9835	31.2794	35.3443	45.3365	95.7696	90.3843	56.3333	87.825	86.7461	48.2137	38.6301	37.2865	24.2898	31.8993	23.2221	59.8915	113.144	81.6607	48.4007	29.9335	37.1707	36.752	19.3873	31.1812
PA 16:1;0_17:0;0	PA	GPL	MEM	33	1	0	0.329946	0.450148	0.379187	0.274016	0.309622	0.353136	0.338586	0.369753	0.415419	0.250495	0.366734	0.311841	0.247599	0.420394	0.350273	0.317013	0.272447	0.264865	0.211275	0.276093	0.226907	0.238506	0	0.254273	0	0.145865	0.66012	0	0	0
PA 16:1;0_17:1;0	PA	GPL	MEM	33	2	0	0	0	0	0.157837	0.175472	0	0.139464	0.158126	0.184815	0.145204	0.226029	0.213258	0	0	0	0	0	0.141825	0	0.164538	0.146229	0.18315	0.263823	0.24181	0	0	0.228659	0	0	0
PA 16:1;0_18:0;0	PA	GPL	MEM	34	1	0	9.6816	10.3436	10.0187	6.76892	6.7128	6.0691	6.13074	5.95874	6.59373	12.4755	14.3546	12.9291	8.29169	10.4556	10.5406	7.22949	6.41438	5.93034	4.22207	5.47359	4.33161	10.9347	13.6655	11.7323	9.40446	8.93266	9.48988	4.0659	3.35668	3.55364
PA 16:1;0_18:1;0	PA	GPL	MEM	34	2	0	99.3628	134.831	129.015	107.769	109.103	103.624	76.343	78.8319	88.2098	94.2425	169.977	151.796	83.0087	133.483	124.843	101.308	85.3512	83.4254	51.6356	69.8825	55.2551	110.743	183.234	137.156	40.0231	25.8947	31.5373	27.2158	15.9288	23.6322
PA 16:1;0_18:2;0	PA	GPL	MEM	34	3	0	0	0	0	0	0	0	0	0	0	0	0.461771	0.472244	0	0	0	0	0	0	0	0	0	0.471287	0.543327	0.569745	0	0	0	0	0	0
PA 16:1;0_20:0;0	PA	GPL	MEM	36	1	0	0	0	0	0	0	0	0	0	0	1.37192	1.88619	1.88111	0	0	0	0	0	0	0	0	0	1.22687	1.75613	1.2939	1.16371	0.891501	0.732965	0	0	0.34442
PA 16:1;0_20:1;0	PA	GPL	MEM	36	2	0	0	0	0	0	0	0	0	0	0	0	2.76288	0	0	0	2.39372	0	0	0	0	0	0	2.00879	2.4057	0	0.926199	0.58352	1.06411	0.601695	0	0
PA 16:1;0_26:0;0	PA	GPL	MEM	42	1	0	0	0	0	0	0	0	0	0	0	0.186318	0	0	0	0	0	0	0	0	0	0	0	0	0	0	0	0	0.174673	0	0	0
PA 16:2;0_18:1;0	PA	GPL	MEM	34	3	0	1.36231	1.41179	1.43037	0	1.06346	0.967783	0.675368	0	0	0.565629	0.0840399	0.103401	0	0.825393	1.15763	0.769909	0.659972	0.645667	0.725286	0	0.748115	0.0265318	0.0342575	0.0214472	0	0	0	0	0	0
PA 17:0;0_17:0;0	PA	GPL	MEM	34	0	0	0	0	0	0	0	0	0	0	0	0	0	0	0	0	0	0	0	0	0	0	0	0	0	0	0	0.0594035	0.0605661	0	0	0
PA 17:0;0_18:1;0	PA	GPL	MEM	35	1	0	0	0	0	0	0	0	0	0	0	0	0	0	0	0	0	0	0	0	0	0	0	0	0	0	0	0	2.68882	0	0	0
PA 17:0;0_19:1;0	PA	GPL	MEM	36	1	0	0	0	0	0	0	0	0	0	0	0	0	0	0	0	0	0	0	0	0	0	0	0	0	0	0	0	0.0521305	0	0	0
PA 17:1;0_17:1;0	PA	GPL	MEM	34	2	0	0	0	0	0	0	0	0	0	0	0	0	0	0	0	0.0479842	0	0	0	0	0	0.0272612	0	0	0	0	0	0.0297552	0	0	0
PA 17:1;0_18:1;0	PA	GPL	MEM	35	2	0	0	0	0	0	0	0	0	0	0	0	0	0	0	0	0	0	0	0	0	0	0	0	0	0	0	0	12.1796	0	0	0
PA 18:0;0_18:1;0	PA	GPL	MEM	36	1	0	3.68626	3.3883	3.91584	2.37606	2.61017	2.24039	2.54123	2.63915	2.76516	6.65355	5.34305	5.01913	2.49574	3.24689	4.09551	2.71126	2.37236	2.1682	1.44787	2.1711	1.61639	5.46305	5.01597	4.73182	4.22229	5.32254	5.42895	1.74267	1.6144	1.17688
PA 18:1;0_18:1;0	PA	GPL	MEM	36	2	0	6.78224	7.94207	8.59316	7.39834	6.62449	6.62986	4.7831	4.89558	5.62124	6.19598	5.5861	7.59662	5.63069	7.17644	4.88194	4.70491	3.81284	3.41713	2.3045	3.14051	2.604	4.08309	5.54233	5.91275	1.7323	1.23668	2.24105	0.927486	0.806423	1.1602
PA 18:1;0_18:2;0	PA	GPL	MEM	36	3	0	0	0	0	0	0	0	0	0	0	0	0.30079	0	0	0	0	0	0	0	0	0	0	0	0	0.338859	0	0	0	0	0	0
PA 18:1;0_24:0;0	PA	GPL	MEM	42	1	0	0	0	0	0	0	0	0	0	0	0.108322	0	0	0	0	0	0	0	0	0	0	0	0	0	0	0	0	0.0721192	0	0	0
PA 18:2;0_18:2;0	PA	GPL	MEM	36	4	0	0.657225	0.826747	0	0	1.02339	0	0	0	0	0	0	0	0	0	0	0.887396	0	0	0	0	0	0	0	0.69457	0	0	0	0	0	0
PC 10:0;0_14:0;0	PC	GPL	MEM	24	0	0	0	0	0	0	0	0	0	0	0	0	0	0	0	0	0	0	0	0	0	0	0	0	0	0	0	0	0.318719	0	0	0
PC 10:0;0_16:0;0	PC	GPL	MEM	26	0	0	0	0	2.33424	1.46788	0	0	0	0	0	2.81257	2.99147	2.86664	0	0	0	0	0.823464	0	0	0	0	3.46996	3.97726	0.923579	4.65636	4.56454	6.40521	1.09768	0.684324	3.85343
PC 10:0;0_16:1;0	PC	GPL	MEM	26	1	0	3.71049	3.28943	4.05164	1.80605	1.36754	0	2.56661	1.41532	2.11727	0	1.49284	0	4.35334	3.74954	4.65909	1.9682	1.85194	0	1.92841	1.76905	0.689948	1.27134	1.67518	0	5.21734	4.33002	4.15082	4.15595	4.44991	5.2057
PC 10:0;0_17:1;0	PC	GPL	MEM	27	1	0	0	0	0	0	0	0	0	0	0	0	0	0	1.22299	0	0	0	0	0	0	0	0	0	0	0	0	0	0	0	0	0
PC 10:0;0_18:0;0	PC	GPL	MEM	28	0	0	0	0	0.23266	0	0	0	0	0	0	0	0.558594	0.557701	0	0.214511	0	0.36581	0	0.331027	0	0.419601	0	0.635311	0.614926	0.53087	0.77487	0.768761	0	0	0.200133	0
PC 10:0;0_18:1;0	PC	GPL	MEM	28	1	0	0	1.35211	0	0	0.775343	0	0	0	0.884318	0	0.774609	0	0	1.29428	1.63822	0.968188	0	0	0	0.828211	0	0.865873	0.838872	0	1.37682	1.40924	1.26265	1.36692	1.19146	1.2761
PC 10:1;0_16:0;0	PC	GPL	MEM	26	1	0	0	0	0	0	0	0	0	0	0	0	0	0	0	0	0	0.177767	0	0	0	0	0	0	0	0	0	0	0	0	0	0
PC 12:0;0_12:0;0	PC	GPL	MEM	24	0	0	0	0	0	0	0	0	0	0	0	0	0	0	0	0	0	0	0	0	0	0	0	0	0	0	0	0	0.203757	0	0	0
PC 12:0;0_16:0;0	PC	GPL	MEM	28	0	0	2.82531	3.05179	2.83946	1.57531	1.56644	1.71223	1.84402	1.39478	1.70906	4.47672	4.30295	3.72968	2.98885	2.49039	3.43404	2.45273	2.72272	2.27006	2.09527	2.40185	1.93126	4.47349	4.82878	4.19997	7.80833	7.0228	6.98979	3.76534	2.48432	3.12207
PC 12:0;0_16:1;0	PC	GPL	MEM	28	1	0	13.8434	10.5937	13.921	5.70835	5.03347	5.8897	5.31048	3.92494	4.2314	4.08688	4.20122	4.50401	15.457	10.8596	13.7113	8.21492	6.88123	6.14638	6.34843	5.46355	5.22474	4.78593	5.01635	4.81876	10.0416	7.67446	7.47937	19.4201	15.8464	16.6421
PC 12:0;0_17:1;0	PC	GPL	MEM	29	1	0	0	0	1.74358	0	0	0	0	0	0.148516	0	0	0	2.90252	0	3.35072	0	0	0.408154	0	0	0	0.57991	2.69152	2.51139	0.693784	0	0	3.26722	0.201997	1.54418
PC 12:0;0_18:0;0	PC	GPL	MEM	30	0	0	0.337814	0.282943	0	0	0	0	0.13731	0	0	0	0.66757	0.506088	0.345861	0.262184	0.382363	0.253383	0.289341	0.206416	0.174195	0.239532	0.167681	0.642807	0.650353	0.604505	0.682407	0.689206	0.697001	0.313205	0.172068	0
PC 12:1;0_16:0;0	PC	GPL	MEM	28	1	0	0	0	0	0	0	0	0	0	0	0	0	0	0	0	0	0	0	0	0	0	0	0	0	0	0	0.694919	0	0	0	0
PC 13:0;0_17:0;0	PC	GPL	MEM	30	0	0	0	0	0	0	0	0	0	0	0	0	0	0	0	0	0	0	0	0	0.0876223	0.101919	0	0.176592	0	0.186483	0	0.203477	0.231044	0	0.0835455	0
PC 14:0;0_14:1;0	PC	GPL	MEM	28	1	0	0	0.957406	1.07388	0	0	0	0	0	0	0	0	0	0	0.94425	1.23094	0	0	0	0	0	0	0	0	0	1.24791	0.91694	1.00854	0	0	0
PC 14:0;0_15:1;0	PC	GPL	MEM	29	1	0	0	0	0	0	0	0	0	0	0.650313	0	0	0	0	0	0	0	0	0	0	0	0	2.16152	0	0	2.8652	0	0	0	1.54353	0
PC 14:0;0_16:0;0	PC	GPL	MEM	30	0	0	1.50086	1.1509	1.48131	0	0	0	0.381188	0	0	4.29354	4.20907	3.74473	1.29248	0.937703	1.52978	0.698005	0.718074	0.481928	0.371781	0.538499	0.454134	4.99775	5.148	4.32868	8.13626	8.10702	7.71361	1.31736	0.778474	0.986814
PC 14:0;0_17:1;0	PC	GPL	MEM	31	1	0	0	0	0	0	0	0	0	0	0	0	0	0	0	0	0	0	0	0	0	0	0	0	0	0	0	0	0.276327	0	0	0.153011
PC 14:0;0_18:0;0	PC	GPL	MEM	32	0	0	0	0	0	0	0	0	0	0	0	0.480863	0.447676	0	0	0	0	0	0	0	0	0	0	0.461732	0.538219	0.410989	0.566463	0.670602	0.698604	0	0	0
PC 14:0;0_18:1;0	PC	GPL	MEM	32	1	0	6.85912	6.39369	6.52989	6.18888	7.07838	6.52247	6.54299	5.66812	6.58914	8.37074	9.49873	8.99166	8.08556	7.12047	8.04221	9.55814	9.49387	8.4274	6.63016	8.55103	6.83949	10.4733	10.4993	9.63589	13.6887	12.8677	11.3426	6.56957	5.1764	5.32984
PC 14:1;0_15:0;0	PC	GPL	MEM	29	1	0	0	0	0	0	0	0	0	0	0	0	0	0	0	0	0	0	0	1.31987	0	0	0	0	0	0	1.22798	0	3.79731	0	0.388187	0.83972
PC 14:1;0_16:1;0	PC	GPL	MEM	30	2	0	33.8319	25.6183	27.7982	14.0822	18.0099	15.4957	20.3929	12.5692	14.2754	16.799	14.7216	14.3356	41.2629	32.8274	40.9065	24.073	17.501	18.5035	21.4543	22.0956	20.5248	19.6486	20.5142	20.1459	27.5141	23.524	21.3407	42.4809	41.0512	36.8512
PC 14:1;0_17:1;0	PC	GPL	MEM	31	2	0	0	0	0	0	0	0	0	0	0	0	0	0	0	0.22714	0	0.232187	0.189973	0.259734	0.436807	0.212349	0.328582	0.26839	0.269569	0.310378	0.31293	0.430504	0	0.32782	0.3289	0.305088
PC 14:1;0_18:0;0	PC	GPL	MEM	32	1	0	0.64954	0.537514	0.688024	0.478456	0.644769	0.631589	0.672645	0.619961	0.735265	1.06519	1.1086	0.856824	0.5872	0.574413	0.752526	0.779164	0.758044	0.652167	0.685816	0.668129	0.455419	1.15323	1.26233	1.01068	1.03954	1.05847	1.14375	0.598531	0.578537	0.717224
PC 14:1;0_18:1;0	PC	GPL	MEM	32	2	0	4.44461	4.07987	4.49875	2.39447	2.58092	2.67745	2.73198	2.04787	2.23614	2.39812	2.25866	2.03449	4.34689	3.9495	5.46766	2.82774	2.07413	2.12389	2.19766	2.47332	2.04604	2.10377	1.9971	2.17301	2.75928	2.55193	2.63903	4.24679	3.42474	4.29471
PC 15:0;0_15:0;0	PC	GPL	MEM	30	0	0	0	0	0	0	0	0	0	0	0	0.0615433	0	0	0	0	0	0	0	0	0	0	0	0	0	0	0	0	0	0	0	0
PC 15:0;0_16:1;0	PC	GPL	MEM	31	1	0	8.13861	7.10946	8.15709	7.56063	7.40157	7.54699	9.19676	8.26271	9.16542	12.1114	11.7483	12.7914	11.516	10.7056	11.6889	16.0886	15.1904	13.3712	13.1064	15.4324	12.5692	18.1127	18.2658	17.2223	19.0347	18.1001	18.0602	10.5914	8.37421	9.07907
PC 15:0;0_17:0;0	PC	GPL	MEM	32	0	0	0	0	0	0	0	0	0	0	0	0.0861329	0.103232	0	0	0	0	0	0	0	0	0	0	0.0808579	0.0898698	0.112303	0.10381	0.0933538	0.139711	0	0	0
PC 15:0;0_18:1;0	PC	GPL	MEM	33	1	0	0	0	0.549905	1.34495	1.30045	1.32984	1.75387	1.62066	2.0183	2.25391	2.22826	2.38404	0	3.07478	3.39026	2.74636	6.69174	2.60601	2.9973	8.58787	6.38272	3.29538	3.92	2.8314	2.59074	3.40682	3.3497	2.46955	0.539823	2.22728
PC 15:1;0_15:1;0	PC	GPL	MEM	30	2	0	0	0	0	0	0	0	0	0	0	0	0	0	0.306294	0.224507	0.253506	0.180207	0	0	0.232276	0.21241	0.166907	0	0	0	0	0	0	0.242183	0.15966	0
PC 15:1;0_16:0;0	PC	GPL	MEM	31	1	0	5.91022	4.84443	5.7357	3.29206	3.20875	3.19067	3.95941	3.51017	3.71228	6.32716	5.88791	6.42166	8.31242	6.16547	7.15948	6.23143	5.46052	4.99544	5.01252	6.18843	4.93629	8.12309	8.48053	7.99001	9.40798	8.76782	9.22004	4.88267	3.73422	4.36969
PC 15:1;0_16:1;0	PC	GPL	MEM	31	2	0	48.7556	38.4051	45.7754	36.7487	32.6656	34.3477	37.0567	25.2241	32.3031	27.1085	26.1902	26.8533	63.0165	53.0077	63.407	54.5305	39.866	37.9637	43.8689	42.4125	34.9128	31.5135	32.2963	31.562	46.6996	42.1694	41.2154	60.4022	51.0351	52.4368
PC 15:1;0_18:0;0	PC	GPL	MEM	33	1	0	0	1.49877	0	0.369465	0	0	0.538481	0.54641	0.530309	1.00244	0.93752	1.04667	0	0	0	0.630168	1.59989	0.627685	0.703978	1.90968	1.49091	1.19408	1.40179	1.14938	0.903223	1.19587	1.21324	0	0.198746	0
PC 15:1;0_18:1;0	PC	GPL	MEM	33	2	0	9.50491	9.14292	11.6973	10.1867	0	9.97438	8.0307	6.67247	8.63967	0	6.05705	6.9175	0	0	0	15.813	0	11.6985	0	0	0	0	0	0	9.1097	0	0	0	0	0
PC 16:0;0_16:0;0	PC	GPL	MEM	32	0	0	0	0	0	0	0	0	0	0	0	5.16237	4.89666	4.90681	0	0	0	0	0	0	0	0	0	5.6398	5.77284	4.61592	5.27757	7.18122	7.72461	0	0	0
PC 16:0;0_16:1;0	PC	GPL	MEM	32	1	0	93.8738	89.668	101.056	150.819	158.091	148.575	221.086	198.747	214.795	303.833	311.557	307.211	95.0916	86.8729	107.799	250.945	243.656	211.64	198.862	255.708	188.47	325.42	328.598	301.053	335.574	344.187	316.342	101.829	88.1587	95.9545
PC 16:0;0_16:2;0	PC	GPL	MEM	32	2	0	0	0	0	0	0	0	0	0	0	0	0.5248	0	0	0	0	0	0	0	0	0	0	0	0	0	0	0	0	0	0	0
PC 16:0;0_17:1;0	PC	GPL	MEM	33	1	0	0	0.427503	0.0686156	0.329448	0.345458	0.393706	0.44992	0.509877	0.609181	0.767147	0.787336	0.861249	3.25709	0.373406	0.400329	0.67836	1.75679	0.709525	0.841681	2.43373	1.7791	1.08504	1.30982	0.9465	0.856487	1.18457	1.10517	0.438868	0.128272	0.507638
PC 16:0;0_18:0;0	PC	GPL	MEM	34	0	0	0	0	0	0	0	0	0	0	0	2.22425	1.91944	1.65599	0	0	0	0	0	0	0	0	0	2.16456	1.61848	1.66214	1.28877	1.97056	2.46812	0	0	0
PC 16:0;0_18:1;0	PC	GPL	MEM	34	1	0	44.3604	43.0445	46.8752	61.1251	64.7892	63.1418	91.1516	83.7998	90.8455	101.073	100.457	98.3174	41.9931	38.7904	48.2386	91.9208	89.0128	76.3512	84.576	121.732	80.4419	111.299	110.202	96.937	87.7123	104.054	97.059	41.5708	34.61	39.9072
PC 16:0;0_18:2;0	PC	GPL	MEM	34	2	0	0	0	0	0.422132	0	0	0	0.354223	0	0	0	0	0	0	0	0	0	0	0.389394	0	0	0.341739	0	0	0	0	0	0	0	0
PC 16:0;0_20:1;0	PC	GPL	MEM	36	1	0	0	0	0	0.202727	0	0	0	0	0	0	0.483083	0	0	0	0	0.295867	0	0.27783	0.279084	0.242473	0	0.430165	0.372449	0.439043	0.614228	0.589183	0.635331	0	0	0
PC 16:0;0_26:0;0	PC	GPL	MEM	42	0	0	0	0	0	0	0	0	0	0	0	0	0	0	0	0	0	0	0	0	0	0	0	0	0	0.980498	0	1.60881	1.84869	0	0	0
PC 16:1;0_16:1;0	PC	GPL	MEM	32	2	0	463.947	429.113	490.552	430.473	413.744	409.084	387.699	293.182	375.755	185.359	204.585	213.327	497.953	455.462	536.522	568.024	419.442	384.779	387.706	408.292	322.034	235.336	245.066	217.57	336.547	249.396	236.755	551.379	473.015	496.955
PC 16:1;0_16:2;0	PC	GPL	MEM	32	3	0	4.59428	0	0	1.58901	1.26261	1.32816	1.48513	0.88629	0.991965	0	0	0	5.30628	4.55316	5.50942	2.2531	1.36273	1.21717	1.34055	1.12764	0.822023	2.95233	0	2.42717	1.99857	2.36163	0	4.08904	3.60771	4.43
PC 16:1;0_17:0;0	PC	GPL	MEM	33	1	0	0	0	1.91041	3.05504	3.27064	3.26355	4.42298	4.28247	4.26943	6.87425	5.39743	5.97653	0	0	0	5.732	0	4.68536	5.45877	0	0	8.90168	8.64403	8.41977	5.80809	6.12852	6.01368	0	1.64837	0
PC 16:1;0_17:1;0	PC	GPL	MEM	33	2	0	3.84982	4.00667	4.95496	5.88777	14.2259	5.70418	5.01775	4.31589	5.04664	10.2515	3.69742	4.00197	27.7987	25.8047	28.2485	8.8734	21.1346	6.81663	23.4872	22.9402	18.4245	15.8144	16.863	14.6785	5.42482	13.9365	13.4186	22.3547	19.1816	19.2128
PC 16:1;0_18:0;0	PC	GPL	MEM	34	1	0	0	0	0	32.8709	35.519	32.1627	65.2774	59.6119	60.5336	94.112	90.0783	88.4543	0	0	0	50.0122	50.5907	42.047	43.5267	65.2061	42.3069	88.5239	83.8086	79.4076	56.804	63.5458	59.3766	0	0	0
PC 16:1;0_18:1;0	PC	GPL	MEM	34	2	0	385.549	358.753	401.874	359.16	339.233	346.237	332.343	256.116	326.322	194.851	209.896	204.477	405.294	378.397	437.336	436.31	319.247	290.773	331.298	342.86	265.983	231.428	232.07	200.25	214.862	192.243	184.324	348.034	307.401	333.863
PC 16:1;0_18:2;0	PC	GPL	MEM	34	3	0	0	0	0	0.569737	0.583792	0.594928	0	0	0	0	0	0	0	0	0	0	0	0	0	0	0	0	0	0	0	0	0	0	0	0
PC 16:1;0_20:0;0	PC	GPL	MEM	36	1	0	0	0	0	1.77841	1.58843	1.49129	2.44215	1.9671	1.96235	4.35111	4.18337	4.06545	0	0	0	2.21824	2.02759	1.56673	1.47767	2.01724	1.45578	3.50788	3.38675	3.34217	2.31442	2.27984	2.37842	0	0	1.11349
PC 16:1;0_20:1;0	PC	GPL	MEM	36	2	0	3.25695	3.2121	3.41184	1.69971	1.66327	1.52931	1.68509	1.29334	1.46158	2.14106	2.0935	1.8789	3.15747	2.86566	3.51007	2.47107	1.80286	1.79984	1.46912	1.7324	1.33609	1.86762	1.86714	1.82283	2.41993	2.075	2.06606	3.02095	2.64063	2.61054
PC 16:1;0_22:0;0	PC	GPL	MEM	38	1	0	0	0	0	0	0	0	0	0.487272	0	1.23791	1.26127	0.975948	0	0	0	0	0.832753	0.702182	0	0	0	1.02872	1.00473	0.866769	0.542526	0.809435	0.814146	0	0	0
PC 16:1;0_24:0;0	PC	GPL	MEM	40	1	0	0	0	0	0	0	0	0.819194	0.756782	0.659075	2.85847	2.4114	2.19378	0	0	0	0	1.0969	0	1.09649	1.10038	0	2.28558	2.10459	1.92076	2.90714	2.66784	2.57735	0	0	0
PC 16:1;0_25:0;0	PC	GPL	MEM	41	1	0	0	0	0	0	0	0	0	0	0	0.680844	0.585382	0.572903	0	0	0	0	0	0	0	0	0	0.82599	0.739019	0.693689	0	0	0	0	0	0
PC 16:1;0_26:0;0	PC	GPL	MEM	42	1	0	0	0	0	1.19593	1.35625	1.09504	3.46187	3.30469	2.89337	4.93936	4.13169	3.74674	0	0	0	3.43299	3.37166	3.05532	3.04709	3.84024	2.75867	5.60562	4.55831	5.41021	6.59856	5.40907	5.15385	0	0	0
PC 17:0;0_17:0;0	PC	GPL	MEM	34	0	0	0	0	0	0	0	0	0	0	0	0.057819	0.0381171	0.0413737	0	0	0	0	0	0	0	0	0	0.0638013	0.0477936	0.0534178	0.0423673	0.0549888	0.0816109	0	0	0
PC 17:0;0_18:1;0	PC	GPL	MEM	35	1	0	0	0	0	0.601954	0.67094	0.677207	0.956096	0.98831	1.01008	1.86842	1.78287	0	0	0	0	1.31226	1.29624	1.13106	1.27409	1.63933	1.14284	2.35547	2.17367	2.06258	1.44041	1.32322	1.39565	0	0	0
PC 17:1;0_18:0;0	PC	GPL	MEM	35	1	0	0	0	0	0	0	0	0.0546422	0.0711476	0.070961	0	0	1.79147	0	0	0	0.049025	0.0653166	0.0533501	0	0.101095	0.0747975	0.121458	0.147996	0.120578	0	0.13459	0.141006	0	0	0
PC 17:1;0_18:1;0	PC	GPL	MEM	35	2	0	1.45947	1.57621	1.78809	1.81901	0	1.66613	1.58047	1.41703	1.72003	1.34827	1.27012	1.5058	2.91148	3.12052	2.87102	2.69281	2.27641	2.04195	2.41722	2.4061	1.96623	2.01674	2.13499	1.78885	1.74253	0	1.50172	0	1.65481	1.76038
PC 18:0;0_18:1;0	PC	GPL	MEM	36	1	0	4.93425	4.61622	4.98021	8.24315	8.56012	8.29404	15.472	14.2809	14.8268	24.9416	23.4669	22.4921	4.12196	4.13352	5.05842	10.5892	11.4092	9.33905	9.53034	13.4399	9.93383	23.6437	21.5226	19.8329	10.1463	12.3402	11.8656	3.63948	3.09409	2.80189
PC 18:0;0_18:2;0	PC	GPL	MEM	36	2	0	0	0	0	0	0	0	0	0	0	0	0	0	0.167822	0	0	0	0.164106	0.150484	0	0	0	0	0	0	0	0	0	0	0	0
PC 18:1;0_18:1;0	PC	GPL	MEM	36	2	0	23.3326	23.5891	26.4059	25.1493	24.2957	24.9055	23.9577	19.6865	24.3479	16.5127	17.8397	17.4744	24.187	24.1763	28.0413	26.5507	19.6507	17.7441	17.948	20.5104	15.8749	17.6513	18.8802	15.4474	10.8032	10.6429	9.99574	14.8419	13.0029	15.0152
PC 18:1;0_20:0;0	PC	GPL	MEM	38	1	0	0	0	0	0	0	0	0	0	0	1.0469	1.00823	0.901301	0	0	0	0	0	0	0	0.860959	0	0.958433	0.976208	0.863912	0.576133	0.669436	0.606287	0	0	0
PC 18:1;0_20:1;0	PC	GPL	MEM	38	2	0	0.827221	0.722972	0.80674	0.622809	0	0.642276	0.603094	0	0	0	0	0.614406	1.8072	1.50343	1.84442	1.64888	1.23169	1.13567	1.14836	1.16857	0.986477	0.974914	0.903212	0.839608	0.698528	0.714787	0.66385	1.28426	1.22557	1.08776
PC 18:1;0_22:0;0	PC	GPL	MEM	40	1	0	0	0	0	0	0	0	0	0	0	0	0	0	0	0	0	0	0	0	0	0	0	0.444111	0.512558	0.498035	0	0	0	0	0	0
PC 18:1;0_24:0;0	PC	GPL	MEM	42	1	0	0	0	0	0	0	0	0	0	0	0	0	0.432351	0	0	0	0	0	0	0	0	0	0	0.543803	0	0	0	0	0	0	0
PE 10:0;0_16:0;0	PE	GPL	MEM	26	0	0	3.96014	3.50089	4.00606	0.599735	0.589421	0.553462	0.760725	0	0.491368	2.23378	2.09423	2.06628	4.16645	3.71886	4.843	1.01557	0.875795	0.768345	0.703838	0.566583	0.558364	2.87654	2.61634	2.23597	9.35801	9.4565	8.02827	6.01181	3.82046	4.63073
PE 10:0;0_16:1;0	PE	GPL	MEM	26	1	0	2.28778	2.03609	2.42945	0	0	0	0	0	0	1.26489	1.33122	1.02638	2.68895	2.33143	3.034	0.49274	0.371403	0.364561	0.230368	0	0	1.75146	1.70647	1.26656	4.10981	4.68133	4.08542	3.7865	2.86869	3.18458
PE 10:0;0_18:0;0	PE	GPL	MEM	28	0	0	0.380823	0.290105	0.344046	0	0	0	0	0	0	0.268159	0.283236	0	0.398074	0.353314	0.44748	0.290742	0	0.209491	0.208022	0.182637	0.159271	0.33504	0.3409	0.271252	0.756301	0.702495	0.74091	0.371375	0.329222	0.453707
PE 10:0;0_18:1;0	PE	GPL	MEM	28	1	0	0.832073	0.735029	0	0	0	0	0	0	0	0.566084	0.533454	0.446896	0.812876	0.714089	0.927419	0.255224	0.185428	0.147922	0.149084	0.147265	0.143441	0.579988	0.563601	0.41654	0.94738	0.986132	1.00826	0.758876	0.651792	0.919553
PE 10:1;0_16:0;0	PE	GPL	MEM	26	1	0	0	0	0	0	0	0	0	0	0	0	0	0	0	0	0	0	0	0	0	0	0	0.132853	0	0	0	0.146446	0.137963	0.150709	0	0
PE 12:0;0_14:0;0	PE	GPL	MEM	26	0	0	0.586229	0.515437	0.554944	0.0433935	0	0	0	0.482275	0	0.260413	0.235173	0.238963	0.624336	0.541084	0.664132	0.152063	0.11691	0.121268	0.0801555	0.0755812	0	0.304763	0.321711	0.303942	1.27251	1.13359	0.924654	0.977524	0.679954	0.494375
PE 12:0;0_14:1;0	PE	GPL	MEM	26	1	0	0	0	0	0	0	0	0	0	0	0	0	0	0	0	0	0	0	0	0	0	0	0	0	0	0.0243067	0.0644601	0.0341338	0.0685784	0.0602003	0
PE 12:0;0_15:0;0	PE	GPL	MEM	27	0	0	0	0	0	0	0	0	0	0	0	0	0	0	0	0	0	0	0	0	0	0	0	0	0	0	0	0	0.222372	0	0	0
PE 12:0;0_16:0;0	PE	GPL	MEM	28	0	0	4.32627	3.88317	4.09673	1.12947	1.00802	0.945441	1.18207	0.891387	0.952459	2.66703	2.50442	2.54852	4.26847	3.78585	4.79202	1.54344	1.54172	1.03196	0.925412	0.88383	0.704407	3.20199	2.92782	2.38049	10.1647	10.0009	8.85372	6.20614	4.74713	4.86958
PE 12:0;0_16:1;0	PE	GPL	MEM	28	1	0	7.65868	7.09782	8.55462	0.861374	0.952387	0.918816	0.939872	0.553618	0.619692	5.03092	4.89863	4.18632	8.48752	7.25156	8.82543	1.54718	1.19441	0.872123	0.636995	0.631641	0.552866	6.1813	5.5099	4.35215	10.0405	12.0101	10.6902	11.0338	8.95526	9.20865
PE 12:0;0_17:1;0	PE	GPL	MEM	29	1	0	0	0	0	0	0	0	0	0	0	0	0	0	0.283263	0.32038	0.378291	0	0	0	0	0	0	0	0	0	0.284831	0.347301	0.257122	0.400833	0.411005	0.339481
PE 12:0;0_18:0;0	PE	GPL	MEM	30	0	0	0.359205	0.324032	0.306064	0	0.119027	0.118653	0.120803	0	0	0.318111	0.297534	0.286075	0.382615	0.32991	0.421964	0.278815	0.218274	0.201373	0.136108	0.136048	0.12272	0.396711	0.429274	0.333252	0.92293	0.988308	0.868843	0	0	0.42967
PE 12:0;0_18:1;0	PE	GPL	MEM	30	1	0	1.92314	1.66951	1.94327	0.517104	0.48891	0.502473	0.473853	0.352523	0.438359	0.94115	0.964513	0.913303	1.97185	1.80254	2.32334	0.719711	0.611256	0.498001	0.396131	0.387839	0.33964	1.0813	1.0659	0.861494	3.72033	4.26494	3.08677	6.35815	5.13761	3.40213
PE 12:1;0_16:0;0	PE	GPL	MEM	28	1	0	0	0	0	0	0	0	0	0	0	0	0	0	0	0	0	0	0	0	0	0	0	0	0	0	0.741123	0	0	0	0	0
PE 12:1;0_18:1;0	PE	GPL	MEM	30	2	0	0	0	0	0	0	0	0	0	0	0	0	0	0	0	0	0	0	0	0	0	0	0	0	0.450913	0	0	0	0	0	0
PE 13:0;0_16:0;0	PE	GPL	MEM	29	0	0	0	0	0	0	0	0	0	0	0	0	0	0	0	0	0	0	0	0	0	0	0	0	0	0	0	0	0.344968	0	0	0
PE 13:0;0_16:1;0	PE	GPL	MEM	29	1	0	0	0	0	0	0	0	0	0	0	0	0	0	0	0	0	0	0	0	0	0	0	0	0	0	0	0	0	0	0	0.107531
PE 14:0;0_14:0;0	PE	GPL	MEM	28	0	0	0	0	0	0	0	0	0	0	0	0	0	0	0.211397	0	0.204834	0	0	0	0	0	0	0	0	0	0.520905	0.453864	0.413463	0.207426	0	0
PE 14:0;0_14:1;0	PE	GPL	MEM	28	1	0	0.272925	0.250573	0.263732	0	0	0	0	0	0	0.185584	0	0	0.301665	0.311247	0.312293	0	0.131704	0.156349	0.106139	0	0	0.170037	0.256601	0.206032	0.251466	0.203983	0.182823	0.228193	0.214987	0.181652
PE 14:0;0_15:1;0	PE	GPL	MEM	29	1	0	0	0	0	0	0	0	0	0	0	0	0	0	0.101865	0	0	0	0	0	0	0	0	0	0	0	0	0	0.00913337	0	0.00705497	0.0155599
PE 14:0;0_16:0;0	PE	GPL	MEM	30	0	0	1.01235	0.99671	0.919925	0	0.226735	0.206492	0.192245	0	0	1.19096	1.23312	1.05457	1.01425	0.986698	1.09423	0.313444	0.283153	0.238238	0.153999	0.178468	0.143109	1.57208	1.58362	1.18821	4.11562	4.42983	4.12956	1.72427	1.53335	1.22752
PE 14:0;0_16:1;0	PE	GPL	MEM	30	1	0	15.5283	13.5149	14.9039	2.74243	2.67145	2.62032	2.04488	1.29799	1.61353	6.9198	6.83594	6.48206	16.3638	14.0943	18.3462	4.4036	3.65576	3.07334	2.01293	2.00836	1.61491	9.15776	8.50928	7.28972	18.3404	15.7541	14.9642	13.1481	10.1623	12.0947
PE 14:0;0_17:1;0	PE	GPL	MEM	31	1	0	0.262794	0.200597	0	0	0	0	0	0	0	0	0	0	0.298999	0.276065	0.291578	0	0	0.0317338	0	0	0	0	0.0905499	0	0.264011	0.237717	0.240278	0.30454	0.253552	0.290837
PE 14:0;0_18:1;0	PE	GPL	MEM	32	1	0	17.2209	15.2596	16.6896	4.7491	4.96606	4.67907	4.47496	3.22803	3.90505	7.56108	7.21529	7.03331	17.6224	14.9642	18.7976	6.3872	5.5103	4.60304	4.19487	4.29297	3.50712	8.70944	8.06633	7.39344	14.887	12.4918	10.9696	16.7363	12.6688	12.6263
PE 14:1;0_15:0;0	PE	GPL	MEM	29	1	0	0	0	0	0	0	0	0	0	0	0	0	0	0	0	0	0	0	0	0	0	0	0	0	0	0.00868096	0	0	0	0.00565032	0
PE 14:1;0_16:0;0	PE	GPL	MEM	30	1	0	1.96083	1.74386	1.79956	0.449919	0.538285	0.532359	0.540001	0.395504	0.419733	0.977502	0.932045	0.940699	2.005	1.77342	2.18592	0.778483	0.708949	0.606647	0.501677	0.533683	0.437109	1.11544	1.04892	0.892971	2.91065	2.34661	2.14655	1.83782	1.41498	1.65811
PE 14:1;0_16:1;0	PE	GPL	MEM	30	2	0	1.65526	1.5823	2.01347	0	0	0	0	0	0	0.902482	0.871113	0.735288	1.99119	1.68406	1.99555	0.432618	0.325689	0	0	0	0	1.15433	1.05281	0.377273	2.21987	1.75425	1.53973	1.98849	1.59747	1.46494
PE 14:1;0_17:1;0	PE	GPL	MEM	31	2	0	0	0	0	0	0	0	0	0	0	0	0	0	0	0	0	0	0	0	0	0	0	0	0	0	0	0	0.0261147	0	0	0
PE 14:1;0_18:0;0	PE	GPL	MEM	32	1	0	0.347237	0.29524	0.39865	0.217424	0.276014	0.26447	0.243043	0.248147	0	0.219766	0.300771	0.246856	0.293906	0.285748	0.321731	0.311745	0.372372	0.288884	0.242773	0.243059	0.220638	0.26297	0.309526	0.28153	0.524192	0.449777	0.384888	0.333885	0.357501	0.299817
PE 14:1;0_18:1;0	PE	GPL	MEM	32	2	0	1.27045	1.05937	1.14007	0.519325	0.699032	0.681605	0.842645	0.512981	0.714629	0.86667	0.850681	0.7454	1.06236	1.04207	1.22182	0.626671	0.500332	0.469129	0.461164	0.496083	0.44977	0.667598	0.752995	0.570644	0.750775	0.768159	0.541705	1.13808	0.955312	0.814221
PE 14:1;0_19:0;0	PE	GPL	MEM	33	1	0	0	0	0	0	0	0	0	0	0	0	0	0	0	1.05534	0	0	0	0	0	0	0	0	0	0	0	0	0	0	0	0
PE 15:0;0_16:1;0	PE	GPL	MEM	31	1	0	1.47179	1.39595	1.62558	0.507078	0.472909	0.469745	0.580559	0.382985	0.436081	0.871126	0.871223	0.777463	1.49411	1.30413	1.6508	0.781347	0.542824	0.493541	0.398486	0.380402	0.366062	0.960856	0.885295	0.811903	1.54803	1.44989	1.32823	1.38506	1.32718	1.36328
PE 15:0;0_18:1;0	PE	GPL	MEM	33	1	0	1.48242	1.23285	1.41789	0.698575	0.573245	0.483796	0.783486	0.59661	0.639491	0.877538	0.863669	0.819396	1.30633	0.98761	1.46775	0.837252	0.59938	0.548046	0.573787	0.533645	0.414999	0.768093	0.663675	0.617425	0.972412	0.90618	0.91677	0.957196	0.94185	1.03161
PE 15:1;0_16:0;0	PE	GPL	MEM	31	1	0	1.44686	1.75214	1.82454	1.6892	2.9861	2.81354	2.42925	2.37094	2.55472	1.32572	1.75733	1.65043	1.09803	1.69943	1.6498	1.62519	1.46565	1.56415	1.49433	2.01951	1.96097	1.03108	1.76608	1.39369	0.7957	0.673422	0.677912	0.657363	0.574146	0.540334
PE 15:1;0_16:1;0	PE	GPL	MEM	31	2	0	0.535709	0.585253	0.693474	0	0	0	0	0	0	0	0.319568	0.304656	0.581334	0.457726	0.683221	0.277522	0	0	0	0	0	0.369831	0	0	0.521057	0.455757	0.433878	0.49394	0.42173	0.452918
PE 15:1;0_18:0;0	PE	GPL	MEM	33	1	0	0	0.128613	0.121122	0	0	0	0	0	0	0	0	0	0.0975178	0.0823185	0.0987922	0.151648	0.0848686	0.101701	0.0875024	0.0883265	0.087295	0.103558	0.125613	0.108916	0.0924869	0.110819	0.096912	0.0993314	0.0926065	0.0865555
PE 15:1;0_18:1;0	PE	GPL	MEM	33	2	0	1.23067	1.18672	1.41963	0.966246	0	1.7975	1.58059	1.29782	0	1.37089	0	0.944511	0.859737	0.982294	0.978675	1.01466	1.24855	1.34136	1.76372	1.53087	1.86667	0.829473	1.20551	1.02837	0	0	0.414421	0	0	0.407546
PE 16:0;0_16:0;0	PE	GPL	MEM	32	0	0	0	0	0	0	0	0	0	0	0	0.613133	0.782414	0.585802	0	0	0	0	0	0	0	0	0	0.845534	1.04987	0.727827	0	1.86944	1.69992	0	0	0
PE 16:0;0_16:1;0	PE	GPL	MEM	32	1	0	127.723	112.722	127.306	66.2116	61.2585	58.3258	64.2787	42.2139	49.369	75.3395	70.3827	72.9096	121.865	108.586	139.046	78.9026	62.4415	53.66	56.7241	52.9972	45.3471	86.163	77.3694	71.517	187.58	165.053	153.155	148.326	118.712	130.427
PE 16:0;0_16:2;0	PE	GPL	MEM	32	2	0	0	0	0	0	0	0	0	0	0	0	0	0	0	0	0	0.272556	0	0	0	0	0	0	0	0	0	0	0	0	0	0
PE 16:0;0_18:1;0	PE	GPL	MEM	34	1	0	144.237	128.693	144.852	100.407	91.0868	87.3786	105.365	74.1098	81.8071	86.7554	86.1944	87.655	130.677	120.181	152.021	106.276	84.6753	69.8151	82.8579	80.9197	66.3911	93.0099	85.1648	79.6192	157.344	142.61	129.259	141.429	114.57	120.617
PE 16:0;0_18:2;0	PE	GPL	MEM	34	2	0	0	0	0	0	0	0	0.335548	0	0.293798	0	0	0	0	0	0	0	0	0.205138	0	0	0.246504	0	0	0	0	0	0	0	0	0
PE 16:0;0_19:1;0	PE	GPL	MEM	35	1	0	0	0	0	0	0	0	0	0	0	0	0	0	0	0	0	0	0	0	0	0	0	0	0	0	1.09148	0	0.927055	0	0	0
PE 16:0;0_20:1;0	PE	GPL	MEM	36	1	0	2.44159	1.97938	0	0	0	0	0	0	0	0	0	0	13.12	12.3802	15.5341	0	0	0	0	0	0	0	0	1.62731	2.80636	3.04348	0	2.25053	0	12.0364
PE 16:1;0_16:1;0	PE	GPL	MEM	32	2	0	214.563	190.808	229.558	57.1041	51.6959	49.8805	44.0728	26.5112	32.7642	147.824	136.544	131.707	206.924	186.926	241.432	67.8993	53.0146	46.382	36.0129	31.6188	28.5328	172.281	155.077	136.249	207.071	180.254	174.263	207.646	170.53	182.846
PE 16:1;0_17:0;0	PE	GPL	MEM	33	1	0	4.05397	3.46829	3.84464	2.89065	2.34644	2.26775	2.31534	1.83407	1.981	1.95501	2.25981	2.11018	3.76868	2.99596	3.97707	2.48228	2.2521	1.96013	1.58684	1.4091	1.44477	2.17496	1.97441	1.89905	4.07824	3.70618	3.65091	4.06369	3.98716	4.3448
PE 16:1;0_17:1;0	PE	GPL	MEM	33	2	0	10.7419	8.85335	12.0854	3.80634	5.53817	3.80346	3.21682	2.45111	3.4021	4.15295	5.01487	3.41398	12.9778	10.0549	13.7423	5.45415	5.85686	4.63726	4.25134	3.26275	3.69832	6.02611	5.2248	5.25847	0	0	7.84512	0	0	11.621
PE 16:1;0_18:1;0	PE	GPL	MEM	34	2	0	311.623	270.376	319.944	126.611	111.457	109.158	113.242	73.5289	85.4157	235.972	212.244	197.304	291.981	268.585	333.206	137.334	104.824	91.0692	86.1161	76.4603	65.6101	249.068	219.992	190.41	207.91	194.574	185.052	273.934	233.517	250.263
PE 16:1;0_20:1;0	PE	GPL	MEM	36	2	0	12.6973	10.9045	12.6071	0	0	0	0	0	0	5.62203	6.01998	0	11.7204	11.2511	13.248	0	0	0	0	0	0	6.3094	0	4.77236	5.97471	5.70727	5.40577	10.4335	10.4462	0
PE 16:1;0_26:0;0	PE	GPL	MEM	42	1	0	0	0	0	0	0	0	0	0	0	0.500317	0.613141	0.510705	0	0	0	0	0	0	0	0	0	0.325411	0.387526	0.237127	0.411206	0.31988	0.247881	0	0	0
PE 17:0;0_17:0;0	PE	GPL	MEM	34	0	0	0	0	0	0	0	0	0	0	0	0	0	0	0	0	0	0	0	0	0	0	0	0	0	0	0	0.543737	0.449141	0	0	0
PE 17:0;0_18:1;0	PE	GPL	MEM	35	1	0	3.48821	3.02409	0	0	0	1.72982	0	0	0	0	1.23607	1.5288	0	0	0	2.25604	1.8929	0	1.29334	1.18081	0	1.52344	1.33289	0	1.92759	2.54021	1.57136	0	3.32988	0
PE 17:1;0_17:1;0	PE	GPL	MEM	34	2	0	0	0	0	0	0	0	0	0.0376705	0	0	0	0	0	0	0	0	0	0	0	0	0	0	0	0	0	0	0	0	0	0
PE 17:1;0_18:0;0	PE	GPL	MEM	35	1	0	0	0	0	2.63779	2.17253	0.123014	2.1613	1.55304	1.65069	1.36078	0.150973	0	0	0	0	0.271097	0	1.59342	0	0	1.07701	0	0	1.50506	0	0.439808	0.281401	0	0	0
PE 17:1;0_18:1;0	PE	GPL	MEM	35	2	0	11.4826	9.4223	11.3839	4.88889	5.12626	5.51339	4.79206	3.5879	3.17528	5.11076	4.60959	4.17309	12.6484	10.1943	13.4345	6.09161	6.80659	5.59857	5.93803	4.77695	5.49428	6.0288	5.97311	5.86678	5.87625	6.85174	6.28432	11.2061	10.547	11.0303
PE 17:1;0_18:2;0	PE	GPL	MEM	35	3	0	0	0	0	0	0	0	0	0	0	0	0	0	2.52729	0	0	0	0	0	0	0	0	1.73612	1.5764	1.7402	0	0.374049	0	0	0.421599	0
PE 18:0;0_18:1;0	PE	GPL	MEM	36	1	0	11.6866	9.72866	13.0359	14.0541	12.6716	11.4045	14.6573	11.3342	12.4523	12.2952	12.906	12.7645	0	0	0	14.6995	12.13	9.87408	8.61721	9.31545	7.57109	11.8643	11.6622	8.43803	12.8182	14.1464	15.2121	10.2069	11.1419	0
PE 18:0;0_18:2;0	PE	GPL	MEM	36	2	0	0	0	0	0	0	0	0.146237	0	0	0	0	0	0	0	0	0.15149	0	0	0	0	0	0	0.119313	0	0	0.120445	0.108878	0	0.222267	0
PE 18:1;0_18:1;0	PE	GPL	MEM	36	2	0	41.1161	34.1636	41.0638	30.9335	27.488	26.354	26.1819	18.371	21.2153	24.5556	23.5126	28.4332	37.1241	34.8126	43.0287	26.7535	20.4703	17.397	15.7203	14.5827	12.2645	24.2837	28.2225	19.2103	19.4757	19.5762	18.2933	32.0323	30.6128	44.0403
PE 18:1;0_20:1;0	PE	GPL	MEM	38	2	0	2.31195	2.05483	2.43475	0	0	0	0	0	0	0	0	0	1.91078	1.92347	2.5247	1.29115	0.973876	0.831584	0.663028	0.548139	0.514476	1.04836	0.99454	0.830239	0.92964	0.823456	0.808636	1.49051	1.32501	1.66128
PE 18:1;0_24:0;0	PE	GPL	MEM	42	1	0	0	0	0	0	0	0	0	0	0	0	0	0	0	0	0	0	0	0	0	0	0	0.084514	0	0.0545198	0	0.063486	0.0572663	0	0	0
PE 18:1;0_26:0;0	PE	GPL	MEM	44	1	0	0	0	0	0	0	0	0	0	0	0.301537	0.334742	0.357733	0	0	0	0	0	0	0	0	0	0	0	0	0	0	0	0	0	0
PE 19:1;0_19:1;0	PE	GPL	MEM	38	2	0	0	0	0	0	0	0	0	0	0	1.14291	0	0	0	0	0	0	0	0	0	0	0	0	0	0	0	0	0	0	0	0
PG 10:0;0_16:0;0	PG	GPL	MEM	26	0	0	0	0	0	0	0	0	0	0	0	0	0	0.413403	0	0	0	0	0	0	0	0	0	0	0	0	1.05695	0.956455	0	0	0	0
PG 10:0;0_17:0;0	PG	GPL	MEM	27	0	0	0	0	0	0	0	0	0	0	0	0	0	0	0	0	0	0	0	0.153283	0	0	0	0	0.160835	0	0	0	0	0	0	0
PG 10:0;0_18:0;0	PG	GPL	MEM	28	0	0	0	0	0	0	0	0	0	0	0	0	0	0	0	0	0	0	0	0	0	0	0	0	0	0	0.254397	0.245103	0.24369	0	0	0
PG 12:0;0_14:0;0	PG	GPL	MEM	26	0	0	0	0	0	0	0	0	0	0	0	0	0	0	0	0	0	0	0	0	0	0	0	0	0	0	0.0502744	0.0341743	0	0	0	0
PG 12:0;0_16:0;0	PG	GPL	MEM	28	0	0	0	0	0	0	0	0	0	0	0	0	0	0	0	0	0	0	0	0	0	0	0	0	0	0	0.209643	0.175446	0.150421	0	0	0
PG 12:0;0_18:0;0	PG	GPL	MEM	30	0	0	0	0	0	0	0	0	0	0	0	0	0	0	0	0	0	0	0	0	0	0	0	0	0	0	0	0.080727	0.0720596	0	0	0
PG 12:0;0_18:1;0	PG	GPL	MEM	30	1	0	0	0	0	0	0	0	0	0	0	0	0	0	0	0	0	0	0	0	0	0	0	0	0	0	0.0398121	0.0295138	0.0200436	0	0	0
PG 14:0;0_14:0;0	PG	GPL	MEM	28	0	0	0	0	0	0	0	0	0	0	0	0	0	0	0	0	0	0	0	0	0	0	0	0	0	0	0.0143679	0.0110633	0.00910131	0	0	0
PG 14:0;0_16:0;0	PG	GPL	MEM	30	0	0	0	0	0	0	0	0	0	0	0	0	0	0	0	0	0	0	0	0	0	0	0	0	0	0	0	0.124475	0.112963	0	0	0
PG 14:0;0_16:1;0	PG	GPL	MEM	30	1	0	0	0	0	0	0	0	0	0	0	0	0	0	0	0	0	0	0	0	0	0	0	0	0	0	0.190253	0.115771	0.0843882	0	0	0
PG 14:0;0_17:1;0	PG	GPL	MEM	31	1	0	0	0	0	0	0	0	0	0	0	0	0	0	0	0	0	0	0	0	0	0	0	0	0	0	0	0.0708522	0	0.0688359	0	0
PG 14:0;0_18:0;0	PG	GPL	MEM	32	0	0	0	0	0	0	0	0	0	0	0	0	0	0	0	0	0	0	0	0	0	0	0	0	0	0	0	0.0777225	0.053187	0	0	0
PG 14:0;0_18:1;0	PG	GPL	MEM	32	1	0	0.184895	0.164014	0.21383	0.128381	0.132473	0.147506	0.201442	0.165542	0.140629	0.286449	0.279873	0.275926	0.13432	0.143993	0.207145	0.125759	0.126924	0.0978778	0.0990972	0.135245	0.11783	0.226903	0.210291	0.209242	0.510309	0.435983	0.373967	0.209988	0.184843	0.184089
PG 14:1;0_14:1;0	PG	GPL	MEM	28	2	0	0	0	0	0	0	0	0	0	0	0	0	0	0	0	0	0.251095	0	0	0	0	0	0	0	0	0	0	0	0	0	0
PG 14:1;0_16:1;0	PG	GPL	MEM	30	2	0	2.23236	1.76844	2.18924	4.74778	4.02633	5.74068	2.9425	3.08512	3.02253	2.65288	2.86415	2.72421	1.00863	1.06963	1.039	2.27918	2.4423	2.38213	2.14314	1.91649	2.43778	1.73474	1.76068	1.8704	1.57944	1.42597	1.79244	1.8994	2.50377	2.72677
PG 14:1;0_17:1;0	PG	GPL	MEM	31	2	0	1.81379	2.07739	2.50554	3.69843	3.48551	4.33875	2.76906	2.51369	2.81574	2.39841	3.21814	3.34906	0.866809	1.33481	1.17229	1.88787	2.23913	1.88865	0	1.4947	1.64584	1.81184	2.2516	2.04195	1.63655	1.33263	1.67564	0	0	0.734653
PG 15:1;0_16:1;0	PG	GPL	MEM	31	2	0	0	0	0	0	0	0	0	0	0	0	0	0	0	0	0	0	0	0	0.977141	0	0	0	0	0	0	0	0	0	0	0
PG 16:0;0_16:0;0	PG	GPL	MEM	32	0	0	0	0	0	0	0	0	0	0	0	0	0	0	0	0	0	0	0	0	0	0	0	0	0	0	0	0.142381	0.106636	0	0	0
PG 16:0;0_16:1;0	PG	GPL	MEM	32	1	0	0.365746	0.315239	0.40779	0.323467	0.328471	0.334774	0.580161	0.522053	0.442911	0.956577	1.05997	1.12709	0.276526	0.334893	0.434206	0.378458	0.374352	0.410985	0.332028	0.444082	0.407615	0.946088	1.05429	1.02153	2.67	2.88689	2.1618	0.472734	0.450302	0.405012
PG 16:0;0_18:1;0	PG	GPL	MEM	34	1	0	0.620109	0.628952	0.759334	1.26905	0.661933	1.12468	2.14346	1.81359	1.60893	1.64985	1.67109	3.10908	0.54462	0.560697	0.716158	0.652081	1.04574	0.69995	0.659338	0.983385	0.849092	1.79199	2.12104	2.04683	3.92558	2.54378	2.06274	0.275343	0.302729	0.224413
PG 16:1;0_16:1;0	PG	GPL	MEM	32	2	0	0	0	0	0	0	0.300006	0	0.276885	0.26879	0.222064	0.344145	0.389396	0	0	0	0.2987	0.230896	0.176987	0	0.186227	0.167701	0.249997	0.34536	0.272781	0.608495	0.406469	0.291945	0.20051	0.172434	0
PG 16:1;0_17:1;0	PG	GPL	MEM	33	2	0	2.89142	3.4982	4.37107	0	0	0	0	0	0	4.33679	0	0	1.15594	1.87927	1.68477	4.78977	5.22159	4.37232	3.56956	3.93122	4.4274	2.8521	3.2766	3.14643	1.5844	1.29976	1.54363	0.543645	0.512124	0.655458
PG 16:1;0_18:0;0	PG	GPL	MEM	34	1	0	0	0	0	0	0.530091	0	0	0	0	0.961854	1.06345	0	0	0	0	0.519057	0	0.370295	0.417658	0.485231	0.385022	0.873343	0.779142	0.726652	0	1.34788	1.22801	0.411951	0.36563	0.375356
PG 16:1;0_18:1;0	PG	GPL	MEM	34	2	0	0	0	0	0.558415	0.498637	0.529614	0.584565	0.473923	0.478364	0.481597	0.483278	0.615381	0.195279	0.207486	0	0.333423	0.393765	0.292919	0.271361	0.341219	0.342051	0.479215	0.475157	0.432561	0.633097	0.422269	0.35092	0	0	0
PG 17:0;0_17:1;0	PG	GPL	MEM	34	1	0	0.0416011	0.0387728	0.0723863	0	0	0	0	0	0	0.0642148	0.0763078	0.149928	0.0256847	0.0240977	0.026533	0.0291651	0.0557948	0.0217434	0	0.0388622	0	0.0381354	0.0407547	0.041432	0.0699582	0.0293421	0.0331809	0.0103938	0	0.0219706
PG 17:1;0_17:1;0	PG	GPL	MEM	34	2	0	0	0	0	0	0	0	0	0	0	0	0	0	0	0	0	0	0	0	0	0	0	0	0	0	0.00197206	0	0	0	0	0
PG 17:1;0_18:1;0	PG	GPL	MEM	35	2	0	0	0	0	0	0	0	0	0	0	0	0	0	0	0	0	0	0	0	0	0	0	0	0.195067	0	0	0	0	0	0	0
PI 10:0;0_12:0;0	PI	GPL	MEM	22	0	0	0	0	0	0	0	0	0	0	0	0	0	0	0	0	0	0	0	0	0	0	0	0	0	0	0	0	0	0	0	0.175257
PI 10:0;0_14:0;0	PI	GPL	MEM	24	0	0	4.76955	4.48719	5.30251	0.379361	0.379738	0.418524	0.383771	0.294813	0.293925	0.196856	0.221333	0.270554	3.95234	3.16873	4.50715	0.583987	0.507077	0.420245	0.492292	0.462001	0.388452	0.332283	0.314531	0.248461	2.03037	1.59697	1.41102	4.91098	2.55367	3.53522
PI 10:0;0_15:0;0	PI	GPL	MEM	25	0	0	0.403426	0.347921	0.468884	0	0	0	0	0	0	0	0	0	0.295505	0.303015	0.365693	0.139701	0.145343	0.12496	0.128113	0	0.110399	0	0	0	0	0	0.170337	0.270947	0	0.279192
PI 10:0;0_16:0;0	PI	GPL	MEM	26	0	0	126.071	118.6	144.736	22.4414	19.8069	19.8225	18.3804	12.2405	15.1945	14.166	16.0374	16.3731	102.988	89.4202	128.803	32.8122	24.188	20.4443	25.5392	21.2067	18.193	20.0538	19.2844	15.8658	40.0261	25.2491	23.0265	106.595	67.9958	90.8101
PI 10:0;0_16:1;0	PI	GPL	MEM	26	1	0	4.94314	4.97571	5.83959	0.802606	0.695688	0.778562	0.906161	0.547939	0.709065	0.199447	0.243238	0.302191	3.78058	3.31871	4.46703	1.08101	0.86189	0.671405	0.937378	0.886352	0.737856	0.309694	0.385245	0.305486	1.14401	0.586857	0.579509	4.43872	2.26805	3.18132
PI 10:0;0_17:0;0	PI	GPL	MEM	27	0	0	0.0888223	0.0927538	0.375799	0	0	0	0.0346184	0.107843	0	0	0	0.0727183	0.0900363	0.0821482	0.0929491	0.0696381	0.0524218	0	0.052905	0	0.088298	0	0.0795007	0	0.040966	0	0.0268555	0.119985	0	0.121697
PI 10:0;0_18:0;0	PI	GPL	MEM	28	0	0	33.3167	29.3098	39.8141	20.2251	17.6005	17.0329	16.1924	11.568	13.4317	8.70731	9.30976	9.11244	27.4456	25.0847	36.9373	26.0292	18.1369	15.5268	19.6223	17.413	13.8856	10.2127	9.76927	7.99137	13.6225	10.4618	9.69698	29.5084	21.7869	28.6475
PI 10:0;0_18:1;0	PI	GPL	MEM	28	1	0	1.13098	1.07947	1.38445	0.449366	0.423174	0.436098	0.451492	0.306838	0.395122	0.102772	0.147079	0.148131	0.864745	0.71089	1.12235	0.464251	0.333339	0.287804	0.396783	0.357605	0.301484	0.133769	0.125307	0.107786	0.317942	0.132793	0.147644	1.0059	0.579417	0.763071
PI 10:0;0_20:0;0	PI	GPL	MEM	30	0	0	0.170044	0.137931	0.172466	0	0	0	0	0	0	0	0	0	0	0	0.151831	0	0	0	0	0	0	0.0558213	0	0	0	0	0	0	0	0
PI 10:1;0_14:0;0	PI	GPL	MEM	24	1	0	0	0	0	0	0	0	0	0	0	0	0	0	0	0	0	0	0	0	0	0	0	0	0	0	0	0	0	0.389354	0	0
PI 10:1;0_16:0;0	PI	GPL	MEM	26	1	0	1.16618	1.10332	1.56624	0.261532	0.211374	0.220187	0.285573	0.174339	0.240712	0.112152	0.154689	0.169305	0.905077	0.754521	1.22519	0.327297	0.243274	0.21678	0.333986	0.271903	0.282789	0.1915	0.206801	0.146914	0.393319	0	0	1.17151	0.513723	0.843323
PI 10:1;0_18:0;0	PI	GPL	MEM	28	1	0	0.334996	0.358431	0.511549	0.220425	0.170333	0.186781	0.234581	0.168771	0.1821	0.0752392	0	0.113657	0.258104	0.259775	0.431297	0.252112	0.176103	0.159887	0.307709	0.247937	0.221957	0.101756	0.108989	0.077541	0	0.0624427	0	0.360032	0.123748	0.265016
PI 11:0;0_16:0;0	PI	GPL	MEM	27	0	0	0.39513	0.452038	0	0.166994	0.142403	0	0.141846	0	0	0	0	0	0.31127	0.285792	0.306447	0.179856	0.143432	0.134011	0.144496	0.140395	0	0.117921	0	0	0.146334	0	0.0932352	0.251878	0.335508	0.255476
PI 11:0;0_18:0;0	PI	GPL	MEM	29	0	0	0	0	0	0	0	0	0	0	0	0	0	0	0	0	0	0.100995	0	0	0.0728993	0	0	0.0336639	0.0451137	0.0310827	0	0.0653119	0	0.0837189	0	0
PI 12:0;0_12:0;0	PI	GPL	MEM	24	0	0	0.101903	0.100385	0.148811	0.0290998	0.0231787	0.0217394	0.0179367	0.0166522	0.013869	0	0.00690229	0.0141116	0.0780134	0.065512	0.0778423	0.0245633	0.0203421	0.0096496	0.0135345	0.0117596	0.0105302	0.0193014	0.0114887	0.00812241	0.0956871	0.0836916	0.097675	0.192379	0.135456	0.156925
PI 12:0;0_14:0;0	PI	GPL	MEM	26	0	0	5.50248	5.24865	5.31756	0.512385	0.556327	0.563956	0.450711	0.352579	0.428789	0.320037	0.404793	0.427971	4.89513	4.29007	5.28185	0.714437	0.692008	0.497397	0.570471	0.579433	0.481151	0.474882	0.499755	0.397968	1.93544	0.767979	0.703533	4.64349	2.70034	3.36631
PI 12:0;0_14:1;0	PI	GPL	MEM	26	1	0	0.123856	0.125343	0.140365	0.0827302	0.0622528	0.0794109	0.0609246	0.0576397	0.0507153	0.0327812	0.043572	0.0499946	0.100006	0.0881442	0.0990624	0.0679739	0.0742523	0.0669777	0.0835055	0.0934607	0.078084	0.0454875	0	0.0446222	0.0399811	0	0.0245912	0.0914717	0	0.0478015
PI 12:0;0_15:0;0	PI	GPL	MEM	27	0	0	0.161364	0.147333	0.519645	0.0206886	0.0196913	0.159042	0.0231949	0.0477647	0.156136	0.119467	0	0.0653423	0.190801	0.168219	0.183533	0.0733269	0.0590276	0.0420644	0.0478866	0.0397105	0.0759307	0.042305	0.0719187	0.102466	0.0685626	0.153105	0.0311981	0.208287	0.172275	0.181166
PI 12:0;0_16:0;0	PI	GPL	MEM	28	0	0	120.984	117.387	127.976	22.3107	21.6729	21.2844	18.4775	13.6705	16.6313	18.3961	20.1597	19.9927	105.259	95.5233	123.403	33.0226	26.7826	21.893	22.9606	21.5033	17.7564	22.504	21.7982	19.1939	46.3049	28.8428	27.7407	107.995	80.1915	94.5954
PI 12:0;0_16:1;0	PI	GPL	MEM	28	1	0	7.40725	7.41079	8.38828	1.3778	1.40314	1.44747	1.40986	1.08471	1.31282	0.426821	0.500397	0.541278	6.10425	5.58464	6.98675	1.69747	1.4427	1.20372	1.64669	1.62018	1.27496	0.577243	0.585118	0.560728	2.05704	0.53709	0.505861	7.63572	4.67001	5.38091
PI 12:0;0_17:0;0	PI	GPL	MEM	29	0	0	0.0947213	0.0704034	0.0720105	0	0	0	0.160891	0	0	0.0233984	0.117215	0	0.0818794	0.0975904	0.102771	0.0565208	0.0572695	0.056798	0.0358786	0.0425577	0.110339	0.0147764	0.0165989	0.0185282	0	0.013804	0.0583115	0.0718573	0.0875604	0.136486
PI 12:0;0_17:1;0	PI	GPL	MEM	29	1	0	0	0.076685	0	0	0	0	0	0	0	0	0.109566	0	0.0559524	0	0.0529356	0	0	0	0	0	0	0	0	0	0	0	0	0	0	0
PI 12:0;0_18:0;0	PI	GPL	MEM	30	0	0	25.8816	23.6027	27.8887	14.3105	13.9095	13.8003	11.5863	9.42584	10.6974	8.98686	9.42361	9.02133	21.5737	20.5663	27.4757	20.1601	16.3318	13.6982	13.0959	12.916	10.2647	9.47269	9.22154	8.24897	12.9362	10.1498	9.78331	23.7683	18.4406	22.218
PI 12:0;0_18:1;0	PI	GPL	MEM	30	1	0	1.59379	1.57535	2.03713	0.67521	0.67751	0.668546	0.625379	0.516069	0.639682	0.202366	0.281593	0.268105	1.28739	1.13791	1.59786	0.605389	0.534918	0.417477	0.489701	0.531288	0.396837	0.254275	0.198795	0.189057	0.510102	0.248363	0.272207	1.63134	1.00644	1.12114
PI 12:0;0_20:0;0	PI	GPL	MEM	32	0	0	0	0	0	0	0	0	0	0	0	0	0.0244379	0.0268417	0	0	0	0	0	0	0	0	0	0	0	0	0.0306616	0.0399034	0.0382107	0	0	0
PI 12:0;0_26:0;0	PI	GPL	MEM	38	0	0	0	0	0	0	0	0	0	0.0486531	0	0	0	0	0	0	0	0.0888635	0.200147	0.082808	0.154696	0.158043	0.0709989	0	0	0.023673	0.191573	0	0.0124516	0	0	0.0184256
PI 12:1;0_16:0;0	PI	GPL	MEM	28	1	0	0.402787	0.407157	0.502655	0.162988	0.134329	0.131955	0.130756	0.119726	0.143557	0.093706	0.132353	0.107242	0.292157	0.257176	0.351632	0.135149	0.104212	0.0869782	0.117662	0.105182	0.0974267	0.109988	0.100404	0.0698304	0.227653	0.140179	0.159201	0.48041	0.295271	0.372739
PI 12:1;0_18:0;0	PI	GPL	MEM	30	1	0	0	0.177419	0	0.110885	0.104439	0.107713	0.0739719	0	0.0795433	0	0	0	0	0.0902593	0	0.0833581	0.0727676	0.0667385	0.0594158	0.0731696	0.0518894	0	0.0525584	0	0	0	0	0.139458	0	0
PI 13:0;0_16:0;0	PI	GPL	MEM	29	0	0	0.270504	0.237682	0.270699	0	0	0	0	0	0	0.0578741	0	0	0.272132	0.189909	0.299206	0.071053	0.105406	0.0909015	0.0628773	0.105125	0	0.0546601	0.0659817	0.0441192	0.161054	0.0737222	0.243516	0.125554	0.138	0.139436
PI 13:1;0_17:0;0	PI	GPL	MEM	30	1	0	0	0	0	0	0.0747503	0.0576143	0.0925662	0.0588799	0	0	0	0.0554293	0	0	0	0	0.0731256	0	0.0728093	0.0721933	0	0	0	0	0	0	0	0	0	0
PI 14:0;0_14:0;0	PI	GPL	MEM	28	0	0	3.10852	2.4879	2.78138	0.417164	0.667678	0.487169	0.502054	0.512109	0.485563	0.478914	0.593977	0.536791	3.17264	3.25049	3.43243	0.912217	0.939389	0.623779	0.76133	0.700533	0.565881	0.682391	0.580906	0.651697	1.23388	0.702886	0.678261	1.79086	1.39435	1.31773
PI 14:0;0_14:1;0	PI	GPL	MEM	28	1	0	0.875239	0.893136	0.914621	0.0928764	0.133865	0.110324	0.137671	0.0805061	0.100966	0.0479193	0.056207	0.0640699	0.852042	0.680076	0.813115	0.125093	0.111502	0.0944365	0.120057	0.12373	0.0921428	0.0651472	0.0594841	0.0554569	0.240951	0.0683501	0.0679827	0.806476	0.433546	0.495339
PI 14:0;0_15:0;0	PI	GPL	MEM	29	0	0	0.0681258	0.0649634	0.0526032	0	0	0	0	0	0	0.0110569	0	0	0.078701	0.0890893	0.0771121	0.0186463	0.0184008	0.0184021	0.0117014	0.0158034	0.0303196	0.00995896	0.0148262	0.0120285	0.053423	0.0142851	0.0528813	0.052948	0.0615168	0.0808498
PI 14:0;0_15:1;0	PI	GPL	MEM	29	1	0	0	0.106016	0	0	0	0	0	0	0	0	0	0	0.101157	0	0.122073	0	0	0	0	0	0	0	0	0	0	0	0	0	0	0
PI 14:0;0_16:0;0	PI	GPL	MEM	30	0	0	30.9722	29.1899	27.5227	2.79389	2.8201	2.90848	2.73617	2.35237	2.63687	7.11333	7.7715	7.26206	30.4984	28.0184	31.4074	5.63162	5.24586	4.26567	3.47247	3.84946	3.11509	9.27725	9.19978	8.20044	19.987	15.1423	14.5764	26.0999	21.9458	24.4855
PI 14:0;0_16:1;0	PI	GPL	MEM	30	1	0	26.189	25.3365	24.9498	3.49792	3.55794	3.59142	3.30783	2.70196	3.32138	1.35174	1.47444	1.61095	24.9704	21.1237	24.0499	4.51697	3.75803	3.09137	3.91792	4.13043	3.1568	1.73255	1.57442	1.55899	5.22942	2.54618	2.48803	22.9812	17.4628	18.1283
PI 14:0;0_17:1;0	PI	GPL	MEM	31	1	0	0	0.288493	0.347301	0	0	0	0	0	0	0	0	0	0	0	0	0	0	0	0	0	0	0	0	0	0	0	0	0	0	0
PI 14:0;0_18:0;0	PI	GPL	MEM	32	0	0	0.817107	0.659396	0.66836	0	0	0	0	0	0	1.4604	1.37269	1.18939	0.712371	0.384464	0.907506	0.130734	0.297846	0.21722	0	0.143193	0.0873181	1.51612	1.5974	1.37854	1.98149	1.83402	1.69934	0.608858	0.128196	0
PI 14:0;0_18:1;0	PI	GPL	MEM	32	1	0	22.2367	20.6787	20.8035	4.06632	4.48122	4.15571	4.64894	3.54121	4.35345	1.6445	1.63784	1.82733	21.9093	18.6213	19.6578	5.0729	4.3995	3.20985	4.7009	4.69648	3.462	1.79277	1.77611	1.85703	3.66836	1.89764	1.76443	17.0893	13.3319	13.5287
PI 14:0;0_24:0;0	PI	GPL	MEM	38	0	0	0	0	0	0	0	0	0	0	0	0	0	0	0	0	0	0.0446882	0	0	0	0	0.0141487	0	0	0.0115133	0	0	0.0815868	0	0	0.159562
PI 14:1;0_15:0;0	PI	GPL	MEM	29	1	0	0	0.129609	0	0	0	0	0	0	0	0	0	0	0.100418	0	0.136094	0	0	0	0	0	0	0	0	0	0	0	0	0	0	0
PI 14:1;0_16:0;0	PI	GPL	MEM	30	1	0	21.4872	19.8387	21.7173	4.55909	4.85933	4.94496	3.34447	2.79042	3.44048	1.97618	2.07157	2.17595	19.6291	16.8462	20.7904	6.40261	5.06545	4.20638	4.44657	4.33027	3.42493	2.66134	2.44047	2.296	5.6019	2.9698	2.8056	18.2062	13.5363	14.1595
PI 14:1;0_16:1;0	PI	GPL	MEM	30	2	0	1.34923	1.38408	1.54654	0.343517	0.32959	0.368553	0.341331	0.286013	0.299659	0	0	0	1.13758	1.09021	1.30833	0.301304	0.325834	0.2484	0.303449	0.363072	0.268265	0	0	0.0878851	0.420436	0	0.0900062	1.51878	0.799148	1.03357
PI 14:1;0_18:0;0	PI	GPL	MEM	32	1	0	6.64545	4.72151	6.20818	4.05296	4.01068	3.63026	2.55777	2.81784	2.84574	1.11422	1.27502	1.18115	4.64686	5.23795	5.95489	4.60359	3.48924	2.86114	3.10187	2.8687	2.46019	1.30538	1.26323	1.0305	1.95835	1.338	1.34446	5.28282	4.26632	4.5412
PI 14:1;0_18:1;0	PI	GPL	MEM	32	2	0	0.517729	0.423696	0.686844	0.244147	0.209604	0.194966	0.250088	0.18195	0.235507	0.0921653	0.119192	0.126919	0.386095	0.321808	0.436158	0.155263	0.151543	0.122969	0.133384	0.176472	0.113851	0.105891	0.0903132	0.0616636	0.249328	0.152203	0.25834	0.571239	0.441529	0.482588
PI 14:1;0_24:0;0	PI	GPL	MEM	38	1	0	0.0396691	0	0	0	0	0	0	0	0	0	0	0	0	0.0233276	0.0392845	0	0	0	0	0	0	0	0	0	0	0	0	0	0	0
PI 14:1;0_26:0;0	PI	GPL	MEM	40	1	0	0.0282036	0.0232675	0	0	0.0183321	0.0233921	0.0156924	0.0193904	0.0160983	0	0	0	0.0294943	0.019707	0	0.0361515	0.0234778	0.0156746	0.0178797	0.0220398	0.0121879	0	0.00518223	0.00659504	0	0	0	0.0329794	0	0
PI 15:0;0_16:0;0	PI	GPL	MEM	31	0	0	0	0	0	0	0	0	0	0	0	0	0	0	0	0	0	0	0	0	0	0	0	0	0	0	0	0	0.563208	0	0	0
PI 15:0;0_16:1;0	PI	GPL	MEM	31	1	0	2.08407	2.12167	2.21594	0.811218	0.625342	0.524936	0.816021	0.52877	0.702843	0.304418	0.425216	0.38099	1.73128	1.51647	1.70608	0.79702	0.674964	0.601264	0.656842	0.534888	0.477142	0.304751	0.281833	0	0.368012	0.282082	0.45355	1.24925	1.18671	1.33716
PI 15:0;0_18:1;0	PI	GPL	MEM	33	1	0	1.1559	1.02454	1.00345	0.440134	0.377797	0.466987	0.507797	0.385828	0.521275	0.126137	0.0823675	0.10909	0.99484	1.08103	0.983178	0.779812	0.531759	0.455103	0.556515	0.451923	0.37933	0.138009	0.11602	0.127066	0.162751	0.0727581	0.572725	0.768444	0.798371	0.95247
PI 15:1;0_16:0;0	PI	GPL	MEM	31	1	0	2.0038	2.07483	2.38825	0.870835	0.650978	0.557771	0.99303	0.453168	0.576806	0.329433	0	0.506757	1.72511	1.28764	1.98864	0.806844	0.708591	0.518198	0.722592	0.602731	0.451184	0.381828	0.449579	0.310873	0.547525	0.421157	0.432551	1.26751	1.08728	1.32688
PI 15:1;0_16:1;0	PI	GPL	MEM	31	2	0	0	0	0.351682	0	0	0	0	0	0	0	0	0	0	0	0	0	0	0	0	0	0	0	0	0	0	0	0	0	0	0.162281
PI 15:1;0_18:0;0	PI	GPL	MEM	33	1	0	0.436933	0.397725	0.493603	0.338021	0.27439	0.315013	0.278505	0.214226	0.260257	0.0735657	0.085605	0.0912553	0.318673	0.350081	0.387188	0.471126	0.312108	0.268176	0.310928	0.243446	0.215882	0.0763165	0.0725897	0.0723976	0.107269	0.0863342	0.27494	0.296999	0.25166	0.310525
PI 16:0;0_16:0;0	PI	GPL	MEM	32	0	0	3.53672	2.69136	2.98071	0	0	0	0	0.280216	0	2.1468	2.01824	1.90841	2.88379	1.54157	3.30295	0.534161	0.873253	0.709159	0.166353	0.482803	0.309711	2.5526	2.37008	2.23643	3.51474	2.78822	2.81032	2.42133	0.632631	0.245732
PI 16:0;0_16:1;0	PI	GPL	MEM	32	1	0	541.996	510.849	538.89	189.414	167.121	179.158	137.787	101.781	131.434	49.0722	50.9809	54.996	479.404	436.589	507.165	229	158.397	136.887	154.311	136.959	111.006	58.5233	53.8854	52.4576	92.7407	64.7396	65.204	470.28	431.649	478.921
PI 16:0;0_16:2;0	PI	GPL	MEM	32	2	0	0.494634	0.485868	0.671883	0	0.308456	0.268074	0.324031	0	0	0	0	0.263183	0	0	0.396475	0	0.160604	0.196682	0.209166	0	0	0	0	0.1551	0	0.165457	0	0.324238	0	0.294636
PI 16:0;0_17:0;0	PI	GPL	MEM	33	0	0	0	0	0	0	0	0	0	0	0	0	0	0	0	0	0	0	0	0	0	0	0	0	0	0	0	0	0.186729	0	0	0
PI 16:0;0_17:1;0	PI	GPL	MEM	33	1	0	1.59326	1.61117	1.86413	0.797607	0.642704	0.559803	0.844261	0.550975	0.691224	0.253927	0.306157	0.354901	1.21786	1.1027	1.3829	0.641678	0.618794	0.540067	0.687676	0.651666	0.506545	0.293267	0.264638	0.280793	0.309322	0.255249	0.861673	0.917912	0.903214	1.01687
PI 16:0;0_18:1;0	PI	GPL	MEM	34	1	0	478.293	444.62	474.042	235.332	201.831	223.521	185.633	138.186	178.539	63.1438	59.9491	64.0684	409.491	388.229	430.552	241.426	163.992	143.18	177.462	155.908	124.108	67.4978	63.9884	65.4756	69.0141	47.644	48.0794	340.218	318.503	362.409
PI 16:0;0_18:2;0	PI	GPL	MEM	34	2	0	0.417938	0.542233	0.662776	0.290574	0.28769	0.247255	0.298785	0.235457	0.24983	0	0.275688	0.242508	0.348852	0.294592	0.351167	0.212128	0.166631	0.169068	0.211051	0	0.190485	0.219656	0.200481	0.360159	0	0	0	0.384154	0.304723	0.293166
PI 16:0;0_19:1;0	PI	GPL	MEM	35	1	0	0	0	0	0	0	0	0	0	0	0	0	0	0	0	0	0	0	0	0	0	0	0	0	0	0	0	0	0.146805	0	0
PI 16:0;0_20:1;0	PI	GPL	MEM	36	1	0	0.615041	0.692222	0.623491	0	0	0	0	0	0	0	0.22816	0	0.599764	0.71113	0.61654	0	0	0	0	0	0	0	0	0.100209	0	0	0.0914401	0.312028	0.371947	0.343729
PI 16:0;0_22:0;0	PI	GPL	MEM	38	0	0	0	0	0	0	0	0	0	0.0979426	0	0	0	0	0	0	0	0.0936031	0	0	0	0	0.0656724	0	0	0.030163	0	0	0	0	0	0
PI 16:1;0_16:1;0	PI	GPL	MEM	32	2	0	48.9411	48.3339	50.7916	15.1023	14.0463	14.7469	14.4529	11.4101	14.5923	2.74004	3.11513	3.50776	40.9156	38.7961	46.4059	15.5535	12.3154	10.113	13.917	13.8622	10.8027	3.45846	3.37135	3.37099	8.67551	3.71053	4.11025	51.9099	39.404	45.5711
PI 16:1;0_16:2;0	PI	GPL	MEM	32	3	0	0	0	0	0	0	0	0	0	0	0	0	0	0	0.677418	0	0	0	0	0	0	0	0	0	0	0	0	0	0	0	0
PI 16:1;0_17:0;0	PI	GPL	MEM	33	1	0	0.713565	0.658165	0.753935	0.380617	0.347616	0.400599	0.383714	0.259576	0.356639	0.108573	0.0867654	0.0972793	0.603959	0.610391	0.638323	0.559622	0.364015	0.337993	0.340518	0.273948	0.238389	0.108088	0.100106	0.0854017	0.113976	0.0779394	0.291716	0.549691	0.600928	0.674225
PI 16:1;0_18:0;0	PI	GPL	MEM	34	1	0	171.204	156.86	178.589	156.673	138.438	143.548	113.514	87.1896	111.805	33.5734	35.1731	35.8863	140.708	128.533	163.448	179.302	127.756	108.758	113.101	105.967	86.156	34.2241	31.9514	29.3246	41.4175	36.0846	36.4987	155.349	138.812	157.231
PI 16:1;0_18:1;0	PI	GPL	MEM	34	2	0	46.68	44.5202	47.3026	25.0394	23.2888	24.1237	24.7227	19.4867	24.412	4.4299	4.32447	5.09928	38.8982	37.43	41.965	21.1772	16.5413	13.7707	21.3579	21.4862	16.0108	5.03329	4.67913	5.1654	7.22233	3.19079	3.36392	37.8367	29.3056	33.5631
PI 16:1;0_19:0;0	PI	GPL	MEM	35	1	0	0.225648	0	0	0	0	0	0	0	0	0	0	0	0.142432	0	0	0	0	0.0397987	0	0	0	0.0441986	0	0	0	0	0	0	0	0
PI 16:1;0_20:0;0	PI	GPL	MEM	36	1	0	1.54594	1.37831	1.71453	0.529607	0.522733	0.414479	0.557432	0.330333	0	0.258401	0.346907	0.3091	1.0497	0.780267	1.35749	0	0	0.460401	0	0	0	0.252519	0.262246	0.156668	0.252676	0.238778	0.241482	0.75359	0.662739	0.899231
PI 16:1;0_20:1;0	PI	GPL	MEM	36	2	0	0.436556	0.450728	0.531692	0.289708	0.24385	0.247878	0.30443	0.209786	0.243937	0	0.174364	0.198346	0.373631	0.301081	0.430961	0.23989	0.235456	0.223127	0.220268	0.169055	0.122473	0.138511	0.126895	0	0	0	0	0.226092	0.150245	0.182345
PI 16:1;0_22:0;0	PI	GPL	MEM	38	1	0	0.393339	0.334063	0.425026	0.13655	0.126311	0.11735	0.101764	0.0862598	0.123109	0.0755845	0.0746072	0.0646856	0.275787	0.280302	0.392661	0.0934139	0.0935753	0.0804569	0.0805801	0.0729055	0.0580196	0.0918687	0.056452	0.0536184	0.0985039	0.0763688	0.0867123	0.241974	0.260053	0.295247
PI 16:1;0_24:0;0	PI	GPL	MEM	40	1	0	0.585379	0.461802	0.534348	0.166562	0.116916	0.169184	0.114976	0.106832	0.142193	0.128126	0.110211	0.101686	0.409535	0.432332	0.581181	0.168351	0.108032	0.111819	0.0952858	0.0851134	0.0558403	0.11131	0.087178	0.0780041	0	0.113758	0.103439	0.404425	0.438367	0.537587
PI 16:1;0_26:0;0	PI	GPL	MEM	42	1	0	1.15913	0.961257	1.18011	1.16659	0.982974	0.991578	1.00969	0.968496	1.08471	0.292476	0.290649	0.295493	0.86235	0.878675	0.867953	1.67966	1.11462	1.02109	0.969356	0.941252	0.735511	0.244368	0.241658	0.24755	0.471774	0.336461	0.343119	0.904042	0.794115	0.988558
PI 16:2;0_18:0;0	PI	GPL	MEM	34	2	0	0	0	0	0.195322	0	0.109424	0	0	0	0	0	0	0	0	0	0.10592	0.106059	0	0	0	0	0	0.0628735	0	0	0	0	0	0	0
PI 17:0;0_18:1;0	PI	GPL	MEM	35	1	0	0.322243	0.341944	0.38224	0.333101	0.223243	0.316101	0.32569	0.236531	0.319102	0.0780477	0.032117	0.0528301	0.248444	0.390501	0.338457	0.439713	0.228635	0.184746	0.246747	0.173	0.162237	0.0442965	0.0328199	0.0634037	0	0	0.0306029	0.24648	0.367588	0.470694
PI 17:1;0_17:1;0	PI	GPL	MEM	34	2	0	0	0	0.0533604	0	0	0	0	0	0	0	0.0208488	0.0209355	0	0	0	0	0	0	0	0	0	0	0	0	0	0	0	0	0	0
PI 17:1;0_18:0;0	PI	GPL	MEM	35	1	0	0.39645	0.605645	0.710117	0.536548	0.409422	0.365533	0.522532	0.357538	0.424513	0.139849	0.155885	0.178907	0.343844	0.3526	0.51328	0.435755	0.383034	0.307823	0.416629	0.382382	0.267585	0.0907864	0.110664	0.106471	0	0	0.121947	0.261037	0.355	0.330559
PI 18:0;0_18:1;0	PI	GPL	MEM	36	1	0	123.646	112.736	131.789	137.577	119.062	129.685	108.901	86.2217	109.539	30.8324	29.5631	30.6438	98.5783	96.1763	113.244	140.204	96.4779	83.1063	96.1399	88.8857	70.0758	28.5071	27.1861	25.5752	24.4839	20.8328	21.6482	90.9038	80.5925	96.9369
PI 18:0;0_18:2;0	PI	GPL	MEM	36	2	0	0.140422	0.181165	0.223181	0.148875	0.133585	0.112035	0.115863	0.0935554	0.102436	0	0.0645432	0	0.0808726	0.0800869	0.0968533	0.144759	0.081345	0.0702499	0.0887678	0.0756457	0.0584474	0	0.0401584	0.0357378	0	0	0	0.0838028	0.0649892	0.081109
PI 18:0;0_20:0;0	PI	GPL	MEM	38	0	0	0	0	0	0	0	0	0	0	0	0	0	0	0	0	0	0.0689056	0	0.101892	0	0	0	0	0	0.0128752	0	0	0	0	0	0
PI 18:0;0_20:1;0	PI	GPL	MEM	38	1	0	0.0983004	0.0871712	0.11151	0.0597673	0.0490104	0.0628837	0.0461791	0.0371257	0.0493775	0.0239051	0.0416	0.0303216	0.0760251	0.084757	0.10141	0.0634368	0.0495938	0.0454637	0.0382956	0.0378082	0.031536	0	0.022033	0.0207132	0	0.0249046	0	0.0889512	0.0671167	0.0772531
PI 18:0;0_20:4;0	PI	GPL	MEM	38	4	0	0	0	0	0	0	0	0	0	0	0	0	0	0	0	0	0.641322	0	0	0	0	0	0	0	0	0	0	0	0	0	0
PI 18:0;0_26:1;0	PI	GPL	MEM	44	1	0	0	0	0	0	0	0	0	0	0	0	0	0.0387334	0	0.0297272	0.0599141	0	0	0	0	0	0	0	0.0271676	0	0	0	0	0	0	0
PI 18:1;0_18:1;0	PI	GPL	MEM	36	2	0	4.55347	4.10134	4.57321	4.11092	3.71645	3.91057	3.26902	2.80449	3.47432	0.738391	0.431051	0.610952	3.45635	3.6699	4.15422	2.90469	2.06062	1.66606	2.24641	2.28694	1.66819	0.497171	0.412	0.632126	0.548441	0.253972	0.273632	3.00927	2.16588	2.51736
PI 18:1;0_18:2;0	PI	GPL	MEM	36	3	0	0	0	0	0	0.258813	0	0	0	0	0	0	0	0	0	0	0	0	0	0	0	0	0	0	0	0	0	0	0	0	0
PI 18:1;0_20:0;0	PI	GPL	MEM	38	1	0	0.503469	0.364763	0.530916	0.199614	0.184055	0.209942	0.142656	0.133655	0.187125	0.121896	0.0815837	0.0811735	0.39079	0.432408	0.522603	0.169779	0.137013	0.117463	0.119089	0.105532	0.0942452	0.0974831	0.0799492	0.0801678	0.0812614	0.0900681	0.110324	0.335458	0.305915	0.438972
PI 18:1;0_22:0;0	PI	GPL	MEM	40	1	0	0.254042	0.175901	0.21625	0.0857873	0.0758074	0.101268	0.0658431	0.0668362	0.0889989	0.0560436	0.0524924	0.0410067	0.157902	0.166793	0.1989	0.0747544	0.0457004	0.0458366	0.048174	0.0518825	0.0277671	0.0421707	0.0330102	0.03397	0	0.0408783	0.0361948	0.120029	0.143082	0.153041
PI 18:1;0_24:0;0	PI	GPL	MEM	42	1	0	0.408559	0.369374	0.410297	0.191613	0.162663	0.165373	0.165093	0.14178	0.153857	0.107197	0.103593	0.0922162	0.281823	0.31205	0.337521	0.149198	0.116745	0.118974	0.0872731	0.110368	0.0779851	0.0867642	0.0720797	0.0747431	0.0598954	0.0832194	0.0785621	0.178152	0.211288	0.276852
PI 18:1;0_26:0;0	PI	GPL	MEM	44	1	0	0.818512	0.741268	0.767807	0.8893	0.75099	0.787355	0.954988	0.826324	1.09325	0.286436	0.267951	0.240235	0.492066	0.456442	0.502702	1.20523	0.836602	0.734865	0.787397	0.746206	0.57224	0.24215	0.167978	0.223896	0.234743	0.190335	0.186802	0.491397	0.370397	0.449208
PS 10:0;0_14:0;0	PS	GPL	MEM	24	0	0	0	0	0	0	0	0	0	0	0	0	0	0	0	0	0	0	0	0	0	0	0	0	0	0	0	0	0.213542	0	0	0
PS 10:0;0_16:0;0	PS	GPL	MEM	26	0	0	3.05468	1.84125	2.30444	0	0	0	0	0	0	1.29932	1.05366	0.904934	2.83005	1.46983	2.152	0.324422	0.311768	0.261291	0.256529	0	0.245265	1.67401	1.06858	0.806249	7.37301	7.02115	7.40611	3.38353	2.44429	3.06522
PS 10:0;0_16:1;0	PS	GPL	MEM	26	1	0	0.628523	0.434946	0.838458	0	0	0	0	0	0	0.274775	0.253248	0	0.645877	0	0	0	0	0	0	0	0	0.29987	0	0	0.688763	0.841228	2.07047	0.673282	1.29506	0.813696
PS 10:0;0_17:0;0	PS	GPL	MEM	27	0	0	0.711446	0.631892	0.889234	0.434421	0	0	0.330386	0	0.356762	0.544305	0.565411	0.454941	0	0	0.536347	0	0	0	0	0	0	0.402597	0.327611	0.315623	0.83385	0.831468	1.00127	0	0.466607	0.480252
PS 10:0;0_18:0;0	PS	GPL	MEM	28	0	0	0.13113	0.135673	0	0	0	0	0	0	0	0.0601603	0	0.0749472	0	0.0724064	0.157473	0	0	0	0	0	0	0	0.0919301	0	0.144983	0.15861	0.148747	0.0865083	0	0.101559
PS 10:0;0_18:1;0	PS	GPL	MEM	28	1	0	0.264398	0	0.306991	0	0	0	0	0	0	0.143039	0.17359	0.160782	0.193371	0.179228	0.227567	0	0	0	0	0	0	0	0	0	0.224627	0.261667	0.712476	0.13492	0.101171	0.155619
PS 12:0;0_14:0;0	PS	GPL	MEM	26	0	0	0.343603	0.253163	0.27996	0	0	0	0	0	0	0.149894	0.133333	0.133187	0.249298	0.14029	0.204791	0.0117827	0.0181413	0.0160658	0	0	0.00736513	0.135114	0.105164	0.0668477	0.707267	0.505846	0.531865	0.291769	0.203741	0.212438
PS 12:0;0_14:1;0	PS	GPL	MEM	26	1	0	0.0596479	0	0	0	0	0	0	0	0	0	0	0	0	0	0	0	0	0	0	0	0	0	0	0	0	0	0	0	0	0
PS 12:0;0_15:0;0	PS	GPL	MEM	27	0	0	0.137571	0.130132	0	0	0	0	0	0	0	0.0495432	0.0627434	0.0528245	0	0	0.140893	0	0	0	0	0	0	0.0831207	0.0516679	0.0437601	0.248083	0.181783	0.267321	0	0	0
PS 12:0;0_16:0;0	PS	GPL	MEM	28	0	0	4.81946	2.69303	3.35803	0.313063	0.282993	0	0.28947	0	0.310411	2.30026	2.02398	1.61856	4.57633	2.35004	4.05478	0.475345	0.472714	0.393893	0.377742	0.315896	0.322873	2.74331	2.03171	1.62229	12.1418	11.1468	12.3463	5.2639	4.00769	4.82738
PS 12:0;0_16:1;0	PS	GPL	MEM	28	1	0	2.18747	1.60173	1.50767	0	0	0	0	0	0	1.20077	0.979486	0.784488	1.91447	0.971759	1.63601	0	0.240241	0.237246	0	0	0	1.61221	1.08295	0.980876	3.83431	4.56129	8.69535	2.68125	2.68603	2.96119
PS 12:0;0_17:0;0	PS	GPL	MEM	29	0	0	0.478272	0	0	0	0	0	0	0	0	0.457202	0.538322	0.460835	0	0.392728	0	0	0	0	0	0	0	0.42779	0.356663	0.324543	0.961067	0.794849	2.14559	0	0	0.29053
PS 12:0;0_17:1;0	PS	GPL	MEM	29	1	0	0.483999	0.43507	0.699614	0	0	0	0	0	0	0.419328	0.216148	0.173467	0.495714	0	0	0	0	0	0	0	0	0.287853	0.126724	0.211167	0.498044	0.59768	0.866873	0.56503	0	0.373723
PS 12:0;0_18:0;0	PS	GPL	MEM	30	0	0	0	0.0642849	0	0	0	0	0	0	0	0.0471524	0.0830794	0.0431249	0.0479313	0	0	0	0	0	0	0	0	0.057422	0.0492238	0.0206384	0.110848	0.131169	0.145067	0.0445964	0	0.0381706
PS 12:0;0_18:1;0	PS	GPL	MEM	30	1	0	0.388429	0.257861	0.402439	0.0454328	0.055136	0.0583202	0.0515292	0.0409721	0	0.168642	0.141945	0.110637	0.289343	0.177996	0.310967	0.0274114	0.0293547	0.0230056	0.0195712	0.0130197	0.0179119	0.148695	0.0877998	0.0870817	0.294582	0.313074	0.532558	0.246975	0.187513	0.235428
PS 13:1;0_17:0;0	PS	GPL	MEM	30	1	0	0	0.0490141	0	0	0.0214752	0.0243782	0.0202091	0	0.0178564	0	0	0.0349936	0	0	0.060717	0	0	0	0	0	0	0	0	0.0461911	0.0508526	0.0485766	0	0	0	0
PS 14:0;0_14:0;0	PS	GPL	MEM	28	0	0	0.14618	0.0963375	0.0839095	0	0	0	0	0	0.0203366	0.0662744	0.0894585	0.0606938	0.12989	0.0618577	0.123203	0	0	0	0	0	0	0.111812	0.0774872	0.0541167	0.417824	0.401056	0.367888	0.133055	0.0903666	0.0973543
PS 14:0;0_14:1;0	PS	GPL	MEM	28	1	0	0.206619	0	0.242774	0	0	0	0	0	0	0	0	0	0.169042	0.117364	0.16856	0	0	0	0	0	0	0	0	0	0.217573	0.201964	0.363393	0.152247	0	0
PS 14:0;0_15:0;0	PS	GPL	MEM	29	0	0	0	0	0	0	0	0	0	0	0	0	0	0	0	0	0	0	0	0	0	0	0	0	0	0	0.185822	0.145359	0.402614	0	0	0
PS 14:0;0_16:0;0	PS	GPL	MEM	30	0	0	1.08477	0.562278	0	0	0	0	0	0	0	0.924555	0.906677	0.606139	0.779632	0	0	0	0	0	0	0	0	1.21037	0.782799	0.375533	4.88764	5.45199	4.88369	0.746975	0	0.817709
PS 14:0;0_16:1;0	PS	GPL	MEM	30	1	0	5.05777	2.71593	3.00841	0.251069	0.198817	0.204905	0.197196	0.134759	0.143802	1.56673	1.13384	1.06574	5.32284	2.65241	3.80937	0.410721	0.339785	0.334626	0.222733	0.168482	0.206974	1.98191	1.28498	1.26433	6.60993	6.75853	7.66829	6.90691	5.32894	5.81837
PS 14:0;0_17:0;0	PS	GPL	MEM	31	0	0	0	0	0	0	0	0	0	0	0	0	0	0	0	0	0	0	0	0	0	0	0	0	0	0	0	0	0.257969	0	0	0
PS 14:0;0_17:1;0	PS	GPL	MEM	31	1	0	0.680367	0	0.619646	0	0	0	0.141802	0	0	0.390341	0.403574	0	0.559636	0	0.655452	0	0	0	0	0	0	0	0	0	1.07469	0.841372	0.862697	0.612036	0.497916	0.553188
PS 14:0;0_18:0;0	PS	GPL	MEM	32	0	0	0	0	0	0	0	0	0	0	0	0	0.0765334	0.0530748	0	0	0	0	0	0	0	0	0	0.106451	0.0744616	0	0	0	0	0	0	0
PS 14:0;0_18:1;0	PS	GPL	MEM	32	1	0	14.1268	7.45296	8.93307	2.20542	2.0872	2.10655	2.00313	1.54919	1.58297	4.88099	3.97978	3.64675	13.3291	6.69555	9.92797	2.21007	1.98515	1.81004	1.62502	1.51332	1.29226	5.34363	3.65569	3.55121	12.1343	9.80394	9.3476	13.9586	11.5432	11.4635
PS 14:0;0_18:2;0	PS	GPL	MEM	32	2	0	0	0.10826	0	0.0483569	0.0315551	0	0	0	0.0405917	0	0.0648688	0.0559894	0	0.0597287	0	0.0432196	0	0.024431	0.0348774	0	0	0.125678	0.0653365	0	0.0774153	0	0.057729	0	0	0
PS 14:1;0_15:0;0	PS	GPL	MEM	29	1	0	0.161588	0.171836	0	0	0	0	0	0	0	0	0.163977	0.171721	0	0	0	0	0	0	0	0	0	0.0772852	0.136845	0.0707595	0.186198	0.191322	0	0	0	0
PS 14:1;0_16:0;0	PS	GPL	MEM	30	1	0	1.27093	0.890656	1.02427	0	0	0	0	0	0	0.558128	0.494632	0.477171	1.2745	0.733959	0.956549	0.213327	0.191101	0.214821	0.158333	0.14407	0.167136	0.570028	0.447051	0.406671	2.02319	1.8945	2.06312	1.63342	1.22416	1.3273
PS 14:1;0_16:1;0	PS	GPL	MEM	30	2	0	0	0	0	0	0	0	0	0	0	0	0	0	0	0	0	0	0	0	0	0	0	0	0	0	0	0.343205	0.423987	0	0	0.328885
PS 14:1;0_18:1;0	PS	GPL	MEM	32	2	0	1.26194	1.20999	1.44614	0.487248	0.460867	0.471556	0.394534	0.296953	0.347126	0.500552	0.846039	0.796728	0.775181	0.597955	0.889789	0.3273	0.333954	0.325472	0.272472	0.251229	0.20222	0.414353	0.646377	0.347722	0.572908	0.560816	0.565086	0.550591	0.473965	0.578236
PS 15:0;0_16:0;0	PS	GPL	MEM	31	0	0	0	0	0	0	0	0	0	0	0	0	0	0	0	0	0	0	0	0	0	0	0	0	0	0	0	0	0.212655	0	0	0
PS 15:0;0_16:1;0	PS	GPL	MEM	31	1	0	2.25174	1.94065	2.06665	0.587147	0.536358	0.465905	0.445737	0.343042	0.388153	0.960888	0.880407	0.943706	1.71712	1.19873	1.72449	0.43627	0.369848	0.35831	0.312677	0.333378	0.268192	0.837321	0.719786	0.724531	2.20941	1.99604	1.92411	1.49804	1.46532	1.49847
PS 15:0;0_17:0;0	PS	GPL	MEM	32	0	0	0	0	0	0	0	0	0	0	0	0.0435408	0	0.0301743	0	0	0	0	0	0	0	0	0	0.0328052	0	0.0320407	0	0	0.048303	0	0	0
PS 15:0;0_17:1;0	PS	GPL	MEM	32	1	0	0	0	0	0	0.073879	0.0668761	0.0763844	0	0.0666153	0.0742778	0	0.0843389	0	0	0.159279	0	0	0	0	0	0	0	0	0	0	0	0	0	0	0
PS 15:0;0_18:1;0	PS	GPL	MEM	33	1	0	4.89922	3.45829	3.78459	0.710728	0.699704	0.716694	0.81531	0.601536	0.659348	1.20532	1.14493	1.00602	1.6757	1.17251	1.66456	0.790782	0.662303	0.597544	0.560185	0.570232	0.454235	1.09898	0.881455	0.849736	21.686	2.76445	15.4169	2.82793	2.58131	2.74144
PS 15:0;0_18:2;0	PS	GPL	MEM	33	2	0	0	0	0	0	0	0	0	0	0	0	0	0	0	0	0	0	0	0	0	0	0	0.199788	0	0	0	0	0	0	0	0
PS 15:1;0_16:0;0	PS	GPL	MEM	31	1	0	0.805305	1.05937	0	0	0	0	0	0	0	0	0.657931	0	0	0	0	0	0	0	0	0	0	0.49861	0	0	1.03366	1.08921	1.20591	0.607368	0.545374	0.586543
PS 15:1;0_17:1;0	PS	GPL	MEM	32	2	0	0.103827	0	0	0.0562351	0	0	0	0	0	0.0936568	0	0	0	0.0734729	0.0975166	0.037645	0	0	0	0	0	0	0	0	0	0	0	0	0	0
PS 15:1;0_18:1;0	PS	GPL	MEM	33	2	0	0	0	0	0	0	0	0	0	0	9.95464	0	9.55937	10.4183	0	0	0	0	0	0	0	0	7.85249	7.17563	6.61914	0	0	0	10.188	8.81893	8.9646
PS 16:0;0_16:0;0	PS	GPL	MEM	32	0	0	0	0	0	0	0	0	0	0	0	0.714084	0.548422	0.383005	0	0	0	0	0	0	0	0	0	0.845266	0.611605	0.593941	1.52838	1.6813	2.15673	0	0	0
PS 16:0;0_16:1;0	PS	GPL	MEM	32	1	0	97.7161	52.7073	62.9931	18.5064	16.5921	17.266	18.9147	13.1408	14.1121	36.2173	26.2705	26.2316	89.3904	48.5404	68.1574	23.7273	18.2948	16.9998	19.0104	15.868	14.6523	38.0342	24.6345	25.1533	114.894	113.648	116.419	130.575	113.401	125.273
PS 16:0;0_16:2;0	PS	GPL	MEM	32	2	0	0	0	0	0	0.287332	0	0	0	0	0	0	0	0	0	0	0	0	0	0	0	0	0	0	0.391945	0	0	0	0	0	0
PS 16:0;0_17:1;0	PS	GPL	MEM	33	1	0	12.5744	10.4486	10.7799	2.38829	2.49065	2.72581	2.45224	1.9729	2.34447	5.189	5.40308	4.60141	4.97096	4.63123	5.58405	2.40956	2.17424	2.05457	1.74708	2.11437	1.7378	4.89417	4.94248	4.55726	0	14.3276	0	11.8216	8.72804	9.58257
PS 16:0;0_18:1;0	PS	GPL	MEM	34	1	0	168.601	89.7372	111.444	67.1071	56.9478	57.7977	71.8015	49.2271	51.6432	93.751	57.4936	58.7708	154.117	82.4946	119.815	70.4629	54.8321	48.8437	63.2775	51.7745	47.7876	88.7315	55.7661	59.437	161.603	148.305	159.129	182.943	158.249	180.645
PS 16:0;0_18:2;0	PS	GPL	MEM	34	2	0	0	0	0	0.429552	0.328698	0	0	0	0.354548	0	0	0	0	0	0	0	0	0	0	0	0	0	0	0	0	0	0	0	0	0
PS 16:0;0_20:1;0	PS	GPL	MEM	36	1	0	0	0	0	0	0	0	0	0	0	0	0	0	0	0.236759	0.305786	0	0	0	0	0	0	0	0	0	0	0	0	0.445112	0	0
PS 16:1;0_16:1;0	PS	GPL	MEM	32	2	0	34.6206	18.7692	25.5402	3.06182	2.8298	3.41529	2.70353	1.90185	2.21266	17.5493	13.3556	13.1021	31.3092	16.8429	26.2601	7.14419	6.53344	5.6142	3.49722	3.05601	2.80964	20.8373	14.0157	14.0107	31.0878	38.9747	41.193	42.0555	42.1439	44.7458
PS 16:1;0_17:0;0	PS	GPL	MEM	33	1	0	0	0	0	4.13501	3.74633	4.09192	3.98515	2.71625	3.16384	5.13505	5.42729	5.15013	6.0588	4.79101	6.23566	2.79371	2.46873	2.3012	2.20484	2.31187	2.0012	4.21106	3.80919	3.8167	0	0	0	0	0	0
PS 16:1;0_18:0;0	PS	GPL	MEM	34	1	0	6.05206	3.99862	4.92329	1.76701	1.48004	1.53202	1.56447	1.08899	1.14537	0	3.74838	3.29459	0	2.99338	0	0	0	0	0	0.938625	0	0	0	0	5.49949	5.38592	6.36657	0	5.4959	0
PS 16:1;0_18:1;0	PS	GPL	MEM	34	2	0	93.9897	54.0265	70.1535	20.5491	19.499	19.8898	19.5453	14.2872	15.2845	77.9567	55.3969	54.3711	80.9711	46.2706	73.1059	31.6217	28.0674	25.7757	18.7053	15.917	15.0206	83.6124	54.6737	56.4057	76.3822	85.9115	90.8636	90.8118	92.7251	98.8442
PS 16:1;0_20:0;0	PS	GPL	MEM	36	1	0	0	0	0	0	0	0	0	0	0	0	0.431957	0	0	0	0	0	0	0	0	0	0	0	0	0	0	0	0	0	0	0
PS 16:1;0_20:1;0	PS	GPL	MEM	36	2	0	0	0	0	0	0	0	0	0	0	0.383519	0	0	0	0	0	0	0	0	0	0	0	0	0	0	0	0	0	0	0	0
PS 17:0;0_17:1;0	PS	GPL	MEM	34	1	0	0	0	0	0	0	0	0	0	0.0965401	0	0	0	0	0	0	0	0	0	0	0	0	0	0	0	0	0	0	0	0	0
PS 17:0;0_18:1;0	PS	GPL	MEM	35	1	0	0	0	0	0	0	0	8.8025	0	0	0	13.9872	0	0	0	12.899	0	4.99237	4.53617	4.91293	5.50411	4.70217	11.4439	0	11.8788	0	0	0	0	8.22643	0
PS 17:1;0_17:1;0	PS	GPL	MEM	34	2	0	0	0.134353	0.115708	0.0925749	0.0661825	0.0654277	0.0793277	0.0654146	0.070349	0.109426	0.103593	0.0970433	0	0	0	0	0	0	0	0	0	0	0	0	0	0	0	0	0	0
PS 17:1;0_18:0;0	PS	GPL	MEM	35	1	0	0	0	0	0	0	0	0	0	0	0	0	0	0	0	0	5.69158	0.391904	0.362123	0	0	0	0.887784	12.289	0	17.2125	13.1564	12.637	0	0	0
PS 17:1;0_18:1;0	PS	GPL	MEM	35	2	0	0	0	0	0	0	0	0	0	0	0	0	0	0	0	14.0568	0	4.92485	0	4.44438	4.31939	3.88383	0	0	8.67521	0	0	0	0	9.92377	0
PS 17:1;0_20:1;0	PS	GPL	MEM	37	2	0	1.01433	0	0	0	0	0	0	0	0	0	0	0	0	0	0	0	0	0	0	0	0	0	0	0	0	0	0	0	0	0
PS 18:0;0_18:0;0	PS	GPL	MEM	36	0	0	0	0	0	0	0	0	0	0	0	0	0	0	0	0	0	0	0	0	0	0	0	0.278945	0	0	0	0	0	0	0	0
PS 18:0;0_18:1;0	PS	GPL	MEM	36	1	0	2.64781	1.82801	1.92979	1.1087	0.926814	0.921285	1.02083	0.74884	0.733812	1.56064	0.790374	1.09646	1.90966	1.05073	1.61136	0.740464	0.535174	0.543153	0.665447	0.543191	0.492932	1.27062	0.895734	0.874069	1.84662	2.17385	2.13745	1.3323	1.6259	2.10473
PS 18:1;0_18:1;0	PS	GPL	MEM	36	2	0	3.3892	2.17576	2.42158	0.839777	0.632342	0.689902	0.727915	0.40169	0.503612	1.53672	1.5024	1.29609	2.57239	1.4934	2.30981	0.542971	0.483773	0.448151	0.430699	0.332278	0.284494	1.63298	1.00852	1.11918	1.28337	1.60468	1.51972	2.25347	1.75014	2.14509
TAG 34:0;0	TAG	GL	STO	34	0	0	0.82178	0	0	0	0	0	0	0	0	0	0	0.650613	0	0.590264	0	0	0	0.65763	0.933269	0.806315	0.690768	0.771794	0.721176	0	0.903846	0	0.610953	0.643526	0.619412	0
TAG 36:0;0	TAG	GL	STO	36	0	0	1.03921	0.909021	0.758283	0.841666	0.667301	0	1.02703	0.595477	0.80146	1.08391	1.01911	1.088	0	0	0	0	0	0	0	0	0	0	0	0	0	0	0	0	0	0
TAG 36:1;0	TAG	GL	STO	36	1	0	0	0	0	0	0	0	0	0	0	0.598803	0	0.656945	0	0	0	0.849828	0	0.740065	0	0.991687	0.778063	0.821849	0.789391	0.97031	0	0	0	0.695915	0	0
TAG 38:0;0	TAG	GL	STO	38	0	0	1.08542	0.830539	0.995084	0.955228	0	0	0.72962	0.592468	0.851682	1.22529	1.29706	1.42409	0.978376	0.708481	1.00752	1.00285	0.868806	0.854893	1.2455	1.00366	0	1.56661	1.5044	1.74682	2.62683	1.69655	1.82285	1.25389	0	0.619687
TAG 38:1;0	TAG	GL	STO	38	1	0	0	0	0	0	0	0	0	0	0	0	0	0	0	0	0	0	0	0	0	1.55616	0	1.45267	0	0	0	0	0	0	0	0
TAG 40:0;0	TAG	GL	STO	40	0	0	3.27621	2.48986	3.59996	2.66259	2.20507	2.11774	2.79825	1.99954	2.73584	3.9917	4.39141	4.88113	3.00084	2.69768	3.79128	3.64061	2.90094	2.54197	3.6215	3.0834	2.79329	4.83182	4.88516	4.73775	6.41725	4.11926	3.55515	3.90157	1.37623	1.75708
TAG 40:1;0	TAG	GL	STO	40	1	0	3.9972	3.52218	4.97646	4.1039	4.02293	3.78423	4.5436	3.49266	3.84081	5.46931	5.77895	6.53753	4.28197	3.89741	5.34428	5.06366	4.57514	3.90681	5.24065	5.70577	4.09991	7.3978	7.57546	7.72457	12.4351	5.72847	5.31971	3.9053	1.67566	2.11552
TAG 40:2;0	TAG	GL	STO	40	2	0	0	0	0	0	0	0	0	0	0	0	0	0.866123	0	0	0.871011	0	0.848825	0.853353	0	1.12569	0	0.782918	0	1.0784	0	0	0	0.836913	0	0
TAG 42:0;0	TAG	GL	STO	42	0	0	10.7831	9.92467	14.1886	15.0107	14.0633	12.7953	16.5616	12.4814	14.3653	22.6521	22.8782	25.5866	11.0126	10.9141	16.8698	20.5405	17.0914	15.8691	19.0492	20.9145	15.2285	24.6906	24.2418	25.6131	23.7622	15.2974	15.4926	13.7723	6.27688	8.15407
TAG 42:1;0	TAG	GL	STO	42	1	0	20.1046	18.8399	27.1129	34.402	30.1095	27.1327	35.4432	27.2276	31.2753	43.4306	44.1925	52.8377	19.0032	18.999	30.5669	42.859	34.5554	33.4851	40.8046	42.4934	33.0031	52.4487	54.6364	59.0134	68.761	33.9989	34.6096	20.9265	8.94991	10.9323
TAG 42:2;0	TAG	GL	STO	42	2	0	6.31052	5.86184	8.58131	11.6473	9.89391	8.76742	11.4746	8.8526	10.5773	9.81513	9.2549	12.1631	6.33766	5.83196	9.16964	13.876	10.8799	9.95589	12.7266	12.8916	10.2984	11.5339	12.1709	12.9253	15.3678	5.59227	5.51126	7.08264	2.97579	3.47503
TAG 43:1;0	TAG	GL	STO	43	1	0	0	0.56832	0	0	0	0	0	0	0.719599	0	0.722089	0.748923	0	0	0	0	0	0	0.952603	0	0	0	0.776905	0	0.725224	0	0	0	0	0
TAG 44:0;0	TAG	GL	STO	44	0	0	11.5997	11.4098	15.1839	18.6485	16.7963	15.8115	19.176	15.5183	18.0539	24.2561	24.442	28.0827	10.8169	10.6421	16.6909	22.2364	18.1312	18.5355	20.3301	23.0643	16.6766	25.0053	26.2466	26.528	20.9235	15.5912	15.6091	13.8412	6.70029	8.64818
TAG 44:1;0	TAG	GL	STO	44	1	0	27.1151	25.8626	35.7969	45.5273	42.9958	38.5206	46.3511	36.647	42.5321	62.6418	64.1026	72.9241	25.7028	25.7569	38.837	54.0798	46.4337	43.7369	47.1938	52.647	41.4357	73.6448	76.3256	79.2516	85.8324	48.4365	47.9724	25.2464	12.0172	14.708
TAG 44:2;0	TAG	GL	STO	44	2	0	11.48	11.4078	15.8959	18.9937	18.7275	0	18.3737	14.7678	16.8291	17.6543	17.3313	20.2691	11.0544	9.99253	16.3733	21.6659	18.3493	16.6391	18.1247	19.594	15.117	21.7211	21.0831	22.0396	27.6562	10.9404	10.3522	0	4.57298	5.41052
TAG 45:0;0	TAG	GL	STO	45	0	0	0	0.974507	1.01972	0	0	0	0	0	0	0	0	0.803884	0	0	0	0	0	0	0	0	0	0	0.677646	0	0	0	0	0	0	0
TAG 45:1;0	TAG	GL	STO	45	1	0	0	1.32648	1.27884	0.68264	0	0	0.921295	0	0.739241	0.683879	0.839209	1.05434	0	0	0	0	0	0	1.06336	1.11457	0	0.85228	1.01105	0.762152	0.801108	0.938693	0	0	0	0
TAG 45:2;0	TAG	GL	STO	45	2	0	0	0.635257	0	0	0	0	0	0	0	0	0	0	0	0	0	0	0	0	0	0	0	0	0	0	0	0	0	0	0	0
TAG 46:0;0	TAG	GL	STO	46	0	0	5.95822	6.46112	8.47912	8.76229	7.95582	7.79389	8.72427	7.67116	8.20619	13.3244	13.4946	14.2135	5.31459	5.70331	7.89002	10.1704	8.61351	7.75051	8.66095	10.4885	7.55681	12.8526	13.8825	13.6515	11.1174	10.4034	9.56326	6.33024	3.59009	4.43028
TAG 46:1;0	TAG	GL	STO	46	1	0	25.0826	26.1204	33.4979	37.0388	36.2106	33.5897	35.7178	29.8719	33.8766	48.7072	49.5729	57.0907	24.6463	23.6691	35.4133	43.4916	39.0644	34.884	37.1028	43.4242	31.9052	54.005	57.1747	58.5426	59.9178	39.2157	39.6013	22.238	11.4195	13.8005
TAG 46:2;0	TAG	GL	STO	46	2	0	23.3502	23.3876	30.8228	35.7409	37.1034	33.1918	32.9456	26.1568	31.0443	32.6597	32.749	37.6438	22.6134	20.9369	31.5659	40.8812	35.0348	32.3623	32.5996	36.3375	28.0123	36.0568	38.8524	39.7769	49.1229	24.0436	23.5592	19.5979	10.1174	11.0914
TAG 46:3;0	TAG	GL	STO	46	3	0	2.43177	2.32439	3.08863	3.51996	3.81645	3.56914	2.72412	2.5689	2.93865	2.38026	2.1642	2.88479	2.34859	2.08903	3.20736	4.40265	3.6906	3.07812	2.99815	3.71745	2.57096	2.91284	2.70772	3.0695	4.88406	1.68668	1.43001	2.27069	1.16703	1.22067
TAG 47:0;0	TAG	GL	STO	47	0	0	0	1.00852	0.922342	0	0	0	0	0.831073	0	0	0	0	0	0	0	0	0	0	0	0	0	0	0	0	0	0	0	0	0	0
TAG 47:1;0	TAG	GL	STO	47	1	0	0.999715	2.32201	1.99101	1.82084	1.52962	1.44334	2.04917	1.81087	2.25306	1.44455	1.54552	1.93088	0	0	0	2.34413	1.73877	1.8064	2.50695	2.34788	1.87828	1.49121	2.09453	1.4565	1.38919	1.28971	0	0	0	0
TAG 47:2;0	TAG	GL	STO	47	2	0	1.05049	2.06159	2.55561	2.49931	1.98196	2.13613	2.81856	2.32996	2.7236	1.84928	1.86545	2.19807	0.976819	1.09385	1.25318	3.04411	2.81828	2.36073	2.92369	2.73351	2.30175	1.90175	2.13049	2.09535	2.25554	1.22367	0.83782	0.855167	0	0.698248
TAG 47:3;0	TAG	GL	STO	47	3	0	0	0	0.804321	0.695946	0	0	0.683647	0	0.653791	0	0	0	0	0	0	0.849335	0	0	0	0	0	0	0	0	0	0	0	0	0	0
TAG 48:0;0	TAG	GL	STO	48	0	0	3.10696	3.39408	4.40844	3.284	2.74137	3.16312	2.8597	2.6876	0	6.55748	6.60467	7.14867	2.42723	3.17344	3.55832	3.29232	2.57722	2.57997	2.80722	3.59193	2.39593	6.56882	6.79778	6.69968	5.07633	6.31969	5.50893	3.2217	1.90621	2.76985
TAG 48:1;0	TAG	GL	STO	48	1	0	39.5099	41.1007	57.042	88.5469	83.5194	79.677	91.215	72.9246	87.0937	74.0762	75.0841	86.1593	37.7958	35.498	52.3507	95.3467	81.1987	73.305	86.9991	95.9172	73.371	72.7309	75.2118	80.6747	59.5245	48.1894	48.1996	39.0298	21.944	26.0042
TAG 48:2;0	TAG	GL	STO	48	2	0	93.314	91.6293	129.074	218.156	205.653	195.2	208.905	164.535	192.638	150.967	155.061	183.487	81.1194	78.9936	120.529	234.773	196.338	179.848	195.456	206.86	155.331	167.748	172.73	185.212	159.891	90.2468	91.6507	86.4944	44.8317	54.9955
TAG 48:3;0	TAG	GL	STO	48	3	0	64.6946	60.3333	88.0425	132.819	123.851	118.245	114.23	86.4434	103.915	75.1949	74.5465	91.9088	56.7666	52.9465	83.3936	130.283	103.351	94.98	96.7565	99.6386	76.4088	83.1524	86.7894	91.1496	86.594	40.0488	40.0064	56.7115	27.4289	34.0772
TAG 49:0;0	TAG	GL	STO	49	0	0	0	0.636384	0	0	0	0	0	0	0	0	0	0	0	0	0	0	0	0	0	0	0	0	0	0	0	0	0	0	0	0
TAG 49:1;0	TAG	GL	STO	49	1	0	0.833884	1.87654	1.99625	1.893	1.79986	1.70534	2.78312	1.89808	2.53604	1.41053	1.7312	1.99166	0	1.04996	1.18532	2.28623	1.87143	1.85586	2.49705	3.01719	1.87937	1.31606	1.80882	1.61913	1.14891	1.16384	0.744823	0	0	0
TAG 49:2;0	TAG	GL	STO	49	2	0	1.48188	2.40302	2.6549	3.64524	3.18367	2.92463	4.41982	3.42698	4.38773	2.5555	2.6138	3.28759	0.970132	1.55348	1.72949	3.83016	3.3439	3.02236	3.91255	4.43874	3.07058	2.51117	3.02918	2.59732	1.90299	1.48078	1.34211	1.05251	0.642262	0.740334
TAG 49:3;0	TAG	GL	STO	49	3	0	0	0	1.44051	1.59374	0.990429	1.09273	1.4714	1.16532	1.54282	0	0	1.2068	0	0	0	0	0	0	1.15426	1.36862	0.744363	0.867678	0	1.07152	0	0	0	0	0	0
TAG 50:0;0	TAG	GL	STO	50	0	0	1.57894	1.497	1.796	0.912013	0.982788	0	0	0	0.836382	3.42212	3.76073	3.92157	0	1.46457	1.67168	0	0	0	0.736219	0	0	2.99181	3.34816	3.11513	2.67052	3.75504	2.50524	0	1.00451	1.29272
TAG 50:1;0	TAG	GL	STO	50	1	0	32.6902	32.1728	48.3422	98.213	90.4772	86.8933	106.007	83.805	95.7637	70.8589	70.8322	80.1704	27.742	26.5706	39.1151	90.3947	77.606	69.7668	85.2453	97.2057	73.467	65.1673	65.0735	70.7777	39.1412	33.8746	33.77	29.7792	16.1972	22.0235
TAG 50:2;0	TAG	GL	STO	50	2	0	91.2684	89.9548	147.278	287.326	274.052	252.511	282.783	223.791	255.021	195.705	189.668	225.397	76.0277	75.428	125.064	259.264	219.44	201.881	222.059	244.619	192.191	191.533	200.902	212.135	141.7	86.9996	89.9499	74.3466	37.7149	47.2225
TAG 50:3;0	TAG	GL	STO	50	3	0	77.9772	74.7627	108.93	218.842	206.567	190.531	181.246	142.205	161.809	111.519	108.835	128.594	63.6117	63.0796	98.311	183.014	142.457	134.25	134.659	144.872	110.361	116.276	122.784	127.273	88.1581	41.2939	42.4108	51.3831	25.4751	33.5321
TAG 51:1;0	TAG	GL	STO	51	1	0	0	0	0.869944	0.862945	0	0.870271	1.24576	1.04629	0.98995	0.736527	0.836319	0.991953	0	0	0	0	0	0	0.981073	0.931417	0	0	0	0	0	0	0	0	0	0
TAG 51:2;0	TAG	GL	STO	51	2	0	0.76893	1.37633	1.34083	1.83264	1.58309	1.6185	2.54195	1.89782	2.18822	1.50068	1.66866	1.85765	0	0	1.05766	2.08854	1.51753	1.45682	2.01241	2.16533	1.75634	1.34163	1.62757	1.57584	0.985482	1.02253	0	0	0	0
TAG 51:3;0	TAG	GL	STO	51	3	0	0	0	0.79866	1.11203	0.789118	0.941096	1.34833	0.904811	1.21172	0	0.773635	0.847697	0	0	0	0.953366	0	0	1.10786	1.20178	0	0	0.722574	0	0	0	0	0	0	0
TAG 52:0;0	TAG	GL	STO	52	0	0	1.8871	1.91565	2.93278	2.41254	2.50952	1.96401	0	2.64335	3.40034	4.72909	4.83754	5.39904	1.64095	1.77044	2.33466	0	2.56293	2.76348	3.79291	3.70082	2.86036	4.19879	4.86387	4.45499	5.71813	5.26807	0	1.65367	1.19448	1.43265
TAG 52:1;0	TAG	GL	STO	52	1	0	17.3149	17.1673	24.0341	44.5351	43.8555	39.6408	50.2972	41.0639	46.247	0	36.4907	0	13.2879	13.3064	18.7727	0	30.9674	0	0	0	32.4192	33.7223	0	33.7251	15.8883	15.2492	14.6043	13.9137	7.87641	10.7014
TAG 52:2;0	TAG	GL	STO	52	2	0	42.8762	44.6541	63.0099	132.743	130.472	121.45	130.637	106.602	116.993	105.79	103.059	116.934	32.4473	33.3347	51.6995	107.679	92.2938	83.1775	90.1755	104.148	78.2316	98.6785	104.75	110.141	57.0157	39.7005	39.0434	25.9343	14.5275	18.6682
TAG 52:3;0	TAG	GL	STO	52	3	0	28.1922	28.7059	40.1844	89.1535	87.6518	77.1127	72.8187	59.5077	65.1688	50.6676	48.0946	56.1757	22.2009	22.7754	34.6533	66.3182	54.1944	49.2702	47.3149	52.5708	39.3668	50.3185	52.6	52.7356	27.5028	13.0597	13.3044	13.7064	6.92752	9.25611
TAG 53:2;0	TAG	GL	STO	53	2	0	0	0	0	0	1.04114	0.758136	0.979251	0.991785	1.16506	0	0	1.02923	0	0	0	0	0	0	0	0.881169	0	0	0	0	0	0	0	0	0	0
TAG 54:0;0	TAG	GL	STO	54	0	0	0	0	0	2.57973	0	0	3.38371	3.01909	3.06619	0	0	0	0	1.10068	0	3.13654	0	0	3.0596	3.76202	0	0	0	3.37061	4.21556	3.7728	2.89142	1.26983	0.6731	1.03298
TAG 54:1;0	TAG	GL	STO	54	1	0	5.47464	5.40093	7.12853	9.85121	9.4031	9.70908	11.6242	10.0891	10.8734	11.9461	11.5083	12.3184	4.11089	4.50865	5.93024	7.7027	7.03108	5.90848	7.65839	9.11925	6.5631	9.0802	9.40059	9.3702	5.77143	5.95147	5.48069	3.69526	2.56593	3.16327
TAG 54:2;0	TAG	GL	STO	54	2	0	12.0095	12.3986	17.7926	24.8592	24.7302	22.1972	26.1148	20.3328	23.0874	27.2364	26.7333	28.2587	13.0496	9.93037	14.8723	18.143	18.4678	17.1252	16.8257	20.2	13.9189	23.7346	25.1063	25.7728	13.6119	10.613	10.9423	6.7341	4.11564	6.66319
TAG 54:3;0	TAG	GL	STO	54	3	0	4.38537	4.3929	5.70332	9.44126	10.0402	9.04596	8.55919	6.79882	7.30757	7.03159	6.54285	7.07269	5.03364	3.53041	4.62805	5.63614	6.11308	5.43433	4.75449	6.41581	3.8707	5.28934	6.28523	7.3753	3.51652	2.55216	2.14688	2.17863	1.28662	2.00098
TAG 54:4;0	TAG	GL	STO	54	4	0	0	0	0	0	0	0	0	0	0	0	0	0	0	0	0	0	0	0	0	1.08374	0	0	0	0	0	0.826094	0	0	0	0
TAG 54:5;0	TAG	GL	STO	54	5	0	0	0	0	0	0	0	0	0	0	0	0	0	0	0	0	0	0	0	0	1.13306	0	0	0	0	0	0	0	0	0	0
TAG 56:0;0	TAG	GL	STO	56	0	0	0	0	0	0.902281	0	0.878708	1.14437	0	0	1.45312	0	0	0	0	0	0	0	0.963062	0	0.898367	0	0	0	0	1.68148	0	0	0	0	0
TAG 56:1;0	TAG	GL	STO	56	1	0	4.85135	4.82914	6.70415	5.52682	5.73863	5.67125	7.03268	5.97418	6.06503	9.36261	9.22503	7.94792	6.20876	4.04159	5.17468	4.83359	5.55762	4.72249	5.20512	6.08225	4.35077	6.63573	7.13593	7.72343	5.91208	6.1521	0	3.48228	2.50922	4.12674
TAG 56:2;0	TAG	GL	STO	56	2	0	4.40542	4.83237	5.75894	5.09448	5.43651	5.26725	6.94172	5.08846	5.33461	6.46713	6.87722	6.08482	6.16919	3.58152	5.12789	3.60646	5.50779	4.38453	4.94269	6.06518	3.38655	4.65257	4.83486	5.30345	3.66047	3.42451	3.63142	3.14578	2.01659	2.97248
TAG 56:3;0	TAG	GL	STO	56	3	0	0.995163	1.184	1.26569	0	2.07037	2.31935	2.62548	0	1.94543	1.38273	1.8395	0	1.70061	0.725877	0.835991	0	2.28249	1.75778	1.82861	0	0	0	0.944428	0	0.819176	0	0	0	0	0
TAG 57:1;0	TAG	GL	STO	57	1	0	0	0	0.689704	0	0	0	0	1.34765	0	0	0.70552	0	0	0	0	0	0	0	0	0.903038	0.721539	0.769287	0	0.77897	0	0	0	0	0	0
TAG 58:1;0	TAG	GL	STO	58	1	0	5.66049	5.70774	9.14671	13.8936	14.5242	13.8019	20.1473	17.3533	19.3786	13.2938	12.925	14.1998	3.72835	4.40795	5.37567	14.9326	13.1429	12.1415	16.2294	17.5712	14.8617	10.1701	11.2409	10.9284	8.478	7.92792	7.31337	0	2.3456	0
TAG 58:2;0	TAG	GL	STO	58	2	0	6.7203	6.76885	9.10758	12.3162	12.3756	12.7083	16.4811	13.2118	15.8137	10.0157	9.7333	9.91435	4.9337	4.95767	6.61143	11.0041	9.93579	9.00136	12.2539	12.8062	9.62106	7.18821	8.02653	8.25389	6.80459	4.75894	4.88148	4.35334	2.95116	3.74055
TAG 60:1;0	TAG	GL	STO	60	1	0	3.25083	3.83976	6.04974	12.5619	11.9351	11.3366	17.3297	14.5439	16.7146	8.60214	8.953	9.16833	2.52539	0	3.04453	0	9.97127	8.97645	0	0	0	6.68879	7.31557	6.93857	4.38191	4.16866	4.05811	1.91829	1.4198	1.34091
TAG 60:2;0	TAG	GL	STO	60	2	0	4.10588	4.41532	6.10021	13.1689	12.4175	11.6695	17.8742	0	0	6.58914	6.91448	7.46339	2.70146	2.77895	3.47903	10.5105	8.57095	8.07261	11.1991	12.6256	9.23393	5.51775	6.34575	5.19802	3.67028	2.5136	2.44201	2.07961	1.44074	1.78067

## Sheet: mol% whole cell
lipid	class	structural category	functional category	total length	total DB	total OH	dIRE1 pre-stress 1 [mol%]	dIRE1 pre-stress 2 [mol%]	dIRE1 pre-stress 3 [mol%]	dIRE1 DTT 1 [mol%]	dIRE1 DTT 2 [mol%]	dIRE1 DTT 3 [mol%]	dIRE1 TM 1 [mol%]	dIRE1 TM 2 [mol%]	dIRE1 TM 3 [mol%]	dIRE1 untreated 1 [mol%]	dIRE1 untreated 2 [mol%]	dIRE1 untreated 3 [mol%]	BY4741 pre-stress 1 [mol%]	BY4741 pre-stress 2 [mol%]	BY4741 pre-stress 3 [mol%]	BY4741 DTT 1 [mol%]	BY4741 DTT 2 [mol%]	BY4741 DTT 3 [mol%]	BY4741 TM 1 [mol%]	BY4741 TM 2 [mol%]	BY4741 TM 3 [mol%]	BY4741 untreated 1 [mol%]	BY4741 untreated 2 [mol%]	BY4741 untreated 3 [mol%]	BY4741 inositol depletion 1 [mol%]	BY4741 inositol depletion 2 [mol%]	BY4741 inositol depletion 3 [mol%]	BY4741 control 1 [mol%]	BY4741 control 2 [mol%]	BY4741 control 3 [mol%]
CDP_DAG 32:0;0	CDP-DAG	GPL	MEM	32	0	0	0.00233062	0.0020564	0.00203984	0	0	0	0	0	0	0.0287193	0.0266614	0.0234028	0.00169818	0.00228172	0.00355973	0	0.00126876	0	0	0.00140895	0	0.0333069	0.0315845	0.0269481	0.0405274	0.0671043	0.0675247	0	0	0
CDP_DAG 32:1;0	CDP-DAG	GPL	MEM	32	1	0	0.0182935	0.0149649	0.0189884	0.0324304	0.0405833	0.0290263	0.0535229	0.0726617	0.0567872	0.292033	0.291738	0.261775	0.015575	0.0155091	0.0201233	0.0438675	0.0734744	0.061584	0.0423743	0.0633651	0.0574569	0.292682	0.309507	0.246691	0.395002	0.452928	0.447802	0.0191986	0.0115466	0.0142904
CDP_DAG 32:2;0	CDP-DAG	GPL	MEM	32	2	0	0.00251516	0.00183634	0.00220221	0.0053903	0.00379208	0.00286565	0.00502567	0.00553718	0.00419325	0.018887	0.0165994	0.016284	0.00199621	0.00195165	0.00219762	0.00396055	0.00372948	0.00309099	0.00323336	0.00405826	0.00303963	0.0185679	0.0186896	0.0153794	0.033166	0.0166391	0	0	0	0
CDP_DAG 34:1;0	CDP-DAG	GPL	MEM	34	1	0	0.0409985	0.0313192	0.0369037	0.147561	0.183853	0.131931	0.242621	0.320512	0.244759	0.798023	0.756765	0.67839	0.0300098	0.0319451	0.0412705	0.152373	0.24915	0.2153	0.158796	0.247172	0.220133	0.739331	0.764031	0.668766	0.655527	0.790873	0.692687	0.033511	0.0230999	0.0237499
CDP_DAG 34:2;0	CDP-DAG	GPL	MEM	34	2	0	0.00808287	0.00590341	0.00687028	0.0266589	0.0205937	0.0162176	0.0283362	0.0316315	0.0234239	0.0662684	0.0570366	0.0597537	0.00673196	0.00526614	0.00679965	0.0189051	0.0202904	0.0185463	0.0162971	0.0217914	0.0177663	0.0584538	0.0612513	0.0522542	0.0635009	0.0374311	0.0307091	0	0	0
CDP_DAG 36:1;0	CDP-DAG	GPL	MEM	36	1	0	0	0	0	0.0013052	0.0014911	0.00123788	0.00152525	0.00218576	0.00163733	0.00985604	0.00887889	0.00779463	0	0	0	0.00122138	0.00140119	0.0012998	0.00141128	0	0	0.00706504	0.00776179	0.00745138	0	0	0	0	0	0
CDP_DAG 36:2;0	CDP-DAG	GPL	MEM	36	2	0	0	0	0	0	0.00123297	0	0	0.00145341	0	0.00342623	0.00263006	0.00289207	0	0	0	0	0	0	0	0	0	0.00259253	0.00249513	0.00246954	0	0	0	0	0	0
Cer 32:0;2	Cer	SL	MEM	32	0	2	0.00330812	0	0.00384597	0	0	0	0	0	0	0	0	0	0	0	0	0	0	0	0	0	0	0	0	0	0	0	0	0	0	0
Cer 32:1;2	Cer	SL	MEM	32	1	2	0.00118894	0	0.0011025	0	0	0	0	0	0	0	0	0	0.00194191	0	0	0	0.00160293	0	0	0	0	0	0	0	0	0	0	0	0	0
Cer 34:0;2	Cer	SL	MEM	34	0	2	0.0104043	0.00739759	0.0106223	0.00176813	0.00194224	0.00169249	0.00319018	0.0024613	0.00240288	0.0064854	0.00325214	0.00308086	0.0308434	0.0151159	0.0258303	0.00644466	0.00776197	0.00799785	0.0109896	0.00565609	0.00596473	0.0108588	0.00951477	0.0115033	0.00461448	0.00601507	0.00794226	0.0062229	0	0.00543364
Cer 34:0;3	Cer	SL	MEM	34	0	3	0.00153903	0.00158304	0.00139127	0	0	0	0	0	0	0	0	0	0	0	0	0	0	0	0	0	0	0	0	0	0	0	0	0	0	0
Cer 34:1;3	Cer	SL	MEM	34	1	3	0.001959	0.00133623	0.00154887	0	0	0	0	0	0	0	0	0	0.00270163	0.00215285	0.00254884	0.00153247	0.002706	0	0	0	0	0	0	0.00235602	0.00177654	0.00235439	0.0023876	0.00202163	0	0.00160679
Cer 34:1;4	Cer	SL	MEM	34	1	4	0.00321066	0.00348512	0.00313514	0.00295973	0.0032388	0.00341017	0.00384106	0.00411801	0.00407711	0.00294846	0.00348922	0.00354236	0	0.00310364	0.0029457	0.00367924	0.0047246	0.00448949	0.00464155	0.00401072	0.0042005	0.0025522	0.00236273	0.00324067	0.00344069	0.00413452	0.00375505	0.00282466	0.00325838	0.0027962
Cer 36:0;2	Cer	SL	MEM	36	0	2	0.00814377	0	0.00804313	0	0	0	0	0	0	0	0	0	0.0237942	0.0136973	0.0234447	0	0	0	0.010312	0	0	0.0090685	0	0.0102997	0	0	0	0	0	0
Cer 36:1;2	Cer	SL	MEM	36	1	2	0.00815515	0	0.00816929	0	0	0	0	0	0	0	0	0	0	0	0	0	0	0	0	0	0	0	0	0	0	0	0	0	0	0
Cer 36:1;4	Cer	SL	MEM	36	1	4	0.00167834	0	0.00159424	0.0021984	0.00319186	0.00377323	0.0054031	0.00455825	0.00625132	0	0	0	0	0	0	0.00576107	0.0046284	0.00372482	0.00470929	0.00620532	0.00538988	0	0	0	0	0	0	0	0	0
Cer 38:0;2	Cer	SL	MEM	38	0	2	0.00162348	0.00179363	0.00151569	0	0	0	0	0	0	0.00222929	0.00134699	0.00159619	0.0036372	0	0	0	0	0	0	0	0	0	0	0	0	0	0	0	0	0
Cer 38:1;4	Cer	SL	MEM	38	1	4	0	0.00176322	0.00186236	0.00197389	0.00218214	0.00235879	0.00275726	0.00289986	0.00286281	0.00261183	0.00202379	0.00205118	0	0	0	0	0	0	0	0	0	0	0	0	0	0	0	0	0	0
Cer 40:0;2	Cer	SL	MEM	40	0	2	0.00475575	0.00468699	0.00509043	0.00251688	0.00292309	0.00263675	0.00221349	0.00270692	0.00268928	0.00804674	0.00604267	0.00614772	0.00975634	0.00774478	0.00962237	0.00471258	0.00605524	0.00547471	0.00428841	0.00447595	0.00452578	0.0111024	0.00969422	0.0113826	0.0114908	0.0200524	0.0181424	0.0147347	0.0163296	0.0144375
Cer 42:0;2	Cer	SL	MEM	42	0	2	0.0491112	0.0408264	0.0381791	0.0295406	0.0384769	0.0359759	0.0265326	0.0273091	0.0264216	0.0761331	0.058213	0.0593041	0.0930011	0.0726042	0.0827644	0.0442336	0.0588071	0.0515517	0.0337112	0.0351824	0.033838	0.0981432	0.0929036	0.108534	0.149902	0.219084	0.198278	0.170852	0.143379	0.110466
Cer 42:0;3	Cer	SL	MEM	42	0	3	0.00589405	0.00501726	0.00525348	0.00274334	0.00293163	0.00274897	0.00352356	0.00419629	0.00358335	0.0149703	0.0104918	0.00997887	0.00849894	0.00821922	0.00927261	0.00421334	0.00488733	0.00429978	0.00863385	0.00784142	0.00777285	0.0214406	0.0216786	0.026198	0.0314871	0.0390843	0.0364488	0.0279512	0.0239781	0.01889
Cer 42:0;4	Cer	SL	MEM	42	0	4	0.00753834	0.00692294	0.00710278	0.00358962	0.00451984	0.00404017	0.00250231	0.00329355	0.00301303	0.0125479	0.0118891	0.00954349	0.00775281	0.00767114	0.00936764	0.00386497	0.00463803	0.004673	0.00335155	0.0036997	0.00399134	0.00984949	0.0092198	0.0100531	0.0137325	0.0229285	0.0212502	0.0170967	0.0193937	0.0169855
Cer 42:1;2	Cer	SL	MEM	42	1	2	0	0.00162334	0	0	0	0	0	0.00128251	0	0.00159386	0	0	0	0.00237621	0	0	0	0	0	0	0	0	0	0	0	0	0	0	0	0.0017831
Cer 44:0;2	Cer	SL	MEM	44	0	2	0.013169	0.0125928	0.0123433	0.0106403	0.0113735	0.0120816	0.00515966	0.00591977	0.00526446	0.0198683	0.0143143	0.0150481	0.0167491	0.0171062	0.0167291	0	0	0	0	0	0	0.0202817	0.0170111	0.0198591	0.0144779	0.0171711	0.016148	0.0209444	0.0190815	0.0189697
Cer 44:0;3	Cer	SL	MEM	44	0	3	0.0202173	0.0175921	0.0159837	0.0196029	0.0215925	0.020764	0.00605693	0.00704926	0.0060863	0.0129955	0.0104957	0.0110801	0.0203572	0.0209996	0.0196044	0.0243686	0.0228667	0.019743	0.0056495	0.0053279	0.00573417	0.011284	0.00985948	0.0101615	0.0211234	0.0347839	0.0297631	0.0234072	0.0334624	0.0269468
Cer 44:0;4	Cer	SL	MEM	44	0	4	0.0836576	0.0712387	0.0642616	0.0531867	0.066419	0.0648022	0.0442777	0.0463892	0.045009	0.126914	0.11529	0.114905	0.0814745	0.0769509	0.0779128	0.0513873	0.0560421	0.0544458	0.0304096	0.0384423	0.0324324	0.107993	0.103038	0.104445	0.191712	0.266962	0.233358	0.204808	0.185594	0.143878
Cer 44:0;5	Cer	SL	MEM	44	0	5	0.00190393	0.00186139	0.00245302	0.00104676	0.00179221	0.00125082	0.00279866	0.00295944	0.00260791	0.0113535	0.00862937	0.00897224	0	0	0	0	0	0	0	0.00211591	0.00239589	0.00735111	0.00783799	0.00808098	0.0117335	0.014995	0.013773	0.00896487	0.009266	0.00717296
Cer 46:0;2	Cer	SL	MEM	46	0	2	0	0	0	0	0	0	0	0	0	0	0	0	0	0.00239776	0	0	0.00186976	0	0	0	0	0	0	0	0	0	0	0	0	0
Cer 46:0;3	Cer	SL	MEM	46	0	3	0.00296539	0.00244985	0.00245208	0.0137023	0.0158573	0.0158997	0.00185146	0.00211038	0.00205807	0.00372076	0.0034891	0.00356098	0.0025031	0.00233976	0	0.00556373	0.00620746	0.00618418	0	0	0	0.00223192	0	0	0	0	0	0.00220324	0	0.00196848
Cer 46:0;4	Cer	SL	MEM	46	0	4	0.00879887	0.00773132	0.00734433	0.0149933	0.017861	0.0187101	0.00781372	0.00781119	0.00798951	0.0321529	0.0276465	0.0278508	0.00744957	0.00688554	0.00735355	0.00469794	0.00518641	0.00545129	0	0.00197958	0	0.0165858	0.0165274	0.0173603	0.0117067	0.0111588	0.0106949	0.0170203	0.0108417	0.00955069
CL 56:1;0	CL	GPL	MEM	56	1	0	0.00351982	0	0.00548039	0	0	0	0	0.00208	0	0.00301941	0.00361003	0.00438332	0.0038683	0.00348829	0.004946	0	0	0	0	0	0	0.00330269	0.00245363	0.00277718	0.00499521	0	0.00413235	0	0	0
CL 56:2;0	CL	GPL	MEM	56	2	0	0	0	0	0	0	0	0.00181668	0	0	0	0	0	0	0	0	0	0	0	0	0	0	0	0	0.00205559	0	0	0.00477094	0	0	0
CL 58:1;0	CL	GPL	MEM	58	1	0	0.0150208	0.0152052	0.0164268	0.00463715	0.00526223	0.00918733	0.00332267	0.00361363	0	0.0128378	0.012084	0.011178	0.0115553	0.0165496	0.0160014	0.00333469	0.0029948	0.00393859	0.00955491	0.00372425	0.0109458	0.0132399	0.0133857	0.0100754	0.0154396	0.0174155	0.0144333	0.0170077	0.0115403	0.0156497
CL 58:2;0	CL	GPL	MEM	58	2	0	0.0100803	0.011132	0.00966118	0	0	0	0	0	0	0.0150509	0.0165858	0.0142398	0.0110089	0.0106415	0.0144943	0	0	0	0.00316739	0.00201461	0	0.0170649	0.0177305	0.0182223	0.0132302	0.00661507	0.00748351	0.0167371	0.0106203	0.0145401
CL 58:3;0	CL	GPL	MEM	58	3	0	0.00632916	0.00536627	0.0085448	0.00979841	0.00938984	0.00914546	0.0115333	0.0134958	0.0122524	0.0106231	0.00869415	0.00929876	0.00462181	0.00348226	0.00548129	0.00665545	0.0080858	0.00783953	0.0125715	0.0106495	0.0116923	0.00927375	0.00865504	0.00901421	0.00811669	0.00637612	0.00500124	0.00766833	0	0
CL 60:1;0	CL	GPL	MEM	60	1	0	0.0228956	0.0200942	0.0187088	0	0	0	0	0	0	0.0313876	0.0247346	0.0236283	0.0198757	0.0192934	0.0245059	0	0	0	0	0	0	0.0247294	0.0244749	0.0227025	0.020427	0.0269204	0.0270733	0.0239158	0.0187592	0.0223491
CL 60:2;0	CL	GPL	MEM	60	2	0	0.020364	0.00761009	0.0171253	0	0	0	0.0117069	0.00492969	0.00539298	0.0370698	0.032555	0.031029	0.0185526	0.0147939	0.0246507	0.010809	0.00766385	0.00831507	0.0214059	0.0159189	0.0189663	0.0375601	0.031348	0.0350756	0.0238055	0.00656208	0	0.0283109	0.0231508	0.0224643
CL 60:3;0	CL	GPL	MEM	60	3	0	0.0118027	0.00881568	0.0151437	0.0240761	0.0232259	0.0263535	0.0301071	0.0300244	0.0354197	0.0214025	0.0196633	0.0200791	0.00920903	0.0107113	0.0120193	0.0191396	0.0188674	0.0209421	0.0289649	0.0267589	0.0287791	0.0207185	0.0202859	0.0205751	0.0160425	0.00861992	0.0109286	0.0122128	0.00884924	0.00892548
CL 62:1;0	CL	GPL	MEM	62	1	0	0	0	0	0	0	0	0	0	0	0	0	0	0.00800178	0.00784333	0.005411	0	0	0	0	0	0.0029267	0.00636959	0.00721994	0.00560817	0.00524657	0.00477093	0	0	0.00679488	0.00659012
CL 62:2;0	CL	GPL	MEM	62	2	0	0.0234207	0.0224436	0.0277587	0.00976469	0.00808394	0.00954341	0.0153304	0.0139131	0.0152756	0.0318508	0.0292306	0.0244155	0.0209562	0.020472	0.0273268	0.0139358	0.0121665	0.014317	0.0179012	0.0168765	0.0186151	0.0303465	0.028146	0.030631	0.0279016	0.023212	0.0993405	0.0196332	0.0226157	0.0214594
CL 62:3;0	CL	GPL	MEM	62	3	0	0.0147851	0.0147485	0.0197023	0.0251042	0.025689	0.0252771	0.0289257	0.0320607	0.0326437	0.0218206	0.021313	0.0209172	0.0144652	0.0173207	0.0149896	0.0199354	0.0223724	0.0268402	0.0245533	0.0264073	0.0268811	0.0192862	0.0193695	0.0190305	0.0122057	0.00911891	0.00819286	0.00986322	0.00928309	0.00937299
CL 64:2;0	CL	GPL	MEM	64	2	0	0.0104107	0	0	0	0	0	0	0	0	0	0	0	0.013967	0	0	0	0	0	0	0	0	0	0	0	0	0	0	0.022345	0.0205029	0.0186566
CL 64:3;0	CL	GPL	MEM	64	3	0	0.0252728	0.0227887	0.0229465	0.00698056	0.0076938	0.00924866	0.0115855	0.0111229	0.0144952	0.0191483	0.01193	0.00873451	0	0.0221187	0.0241537	0	0	0	0	0	0.0153151	0	0	0	0	0	0.0213111	0	0	0
CL 64:4;0	CL	GPL	MEM	64	4	0	0.00746171	0	0	0.0208185	0.0237398	0.0223988	0.0271749	0.0279561	0.0338596	0.00388812	0	0	0	0	0	0	0	0	0	0	0.0297546	0	0	0	0	0	0.00911984	0	0	0
CL 66:0;0	CL	GPL	MEM	66	0	0	0	0	0	0	0	0	0	0	0	0	0	0	0	0	0	0.0364443	0.0407936	0	0	0	0	0.0872703	0.071313	0	0.178971	0	0	0	0	0
CL 66:3;0	CL	GPL	MEM	66	3	0	0	0	0	0	0	0	0	0	0	0	0	0	0	0	0	0.0113281	0.0121824	0.0131347	0.00995218	0.0119954	0.0120492	0	0	0.00347409	0	0	0	0	0	0
CL 66:4;0	CL	GPL	MEM	66	4	0	0.0630974	0.0651706	0.0673582	0.0897377	0.0957869	0.100902	0.0985454	0.110664	0.114557	0.0751633	0.072587	0.0710716	0.055268	0.0616224	0.0551071	0.0771834	0.0882726	0.0976657	0.0841223	0.0941987	0.0936863	0.0720238	0.0708046	0.0733217	0	0	0.00927917	0	0	0.0180043
CL 68:2;0	CL	GPL	MEM	68	2	0	0.0306667	0.0326198	0.0349938	0	0	0	0	0	0	0.0424217	0.037456	0.0284625	0.0240316	0.0259128	0.0269923	0	0	0	0	0	0	0.030875	0.0354803	0.0320777	0.0208564	0.0245295	0.026927	0.0197239	0.0220899	0.0244206
CL 68:3;0	CL	GPL	MEM	68	3	0	0.0337796	0.0346076	0.0350861	0.00320963	0.00274368	0.00344887	0.00734087	0.00707216	0.00409365	0.0631491	0.054771	0.0496469	0.0329409	0.0311857	0.0345309	0.0159579	0	0	0	0	0	0.0550032	0.0505244	0	0	0	0.0210175	0	0	0.0223302
CL 68:4;0	CL	GPL	MEM	68	4	0	0.0893702	0.0958971	0.0973433	0.123465	0.131923	0.144455	0.130899	0.145646	0.151445	0.0987617	0.09181	0.0932975	0.0824968	0.0870465	0.0757843	0.101198	0.111474	0.130947	0.104672	0.115696	0.122549	0.0841787	0.0904522	0.0867201	0	0	0.042532	0	0	0.0294049
CL 70:4;0	CL	GPL	MEM	70	4	0	0.0545851	0.0563302	0.0568077	0.0695326	0.0797077	0.0751078	0.076865	0.0844076	0.0828564	0.0577967	0.0487781	0.0482124	0.049524	0.0563796	0.0474721	0.0527016	0.0621771	0.070734	0.0568219	0.0651848	0.0754429	0.0449077	0.0492771	0.0496212	0	0	0.0243808	0	0	0.00991784
CL 70:5;0	CL	GPL	MEM	70	5	0	0	0	0	0	0	0	0	0	0	0	0	0	0	0	0	0	0	0	0	0	0	0	0	0	0	0	0	0.179064	0	0
CL 72:4;0	CL	GPL	MEM	72	4	0	0.0130553	0.0158748	0.0152367	0.0149631	0.0162784	0.016144	0.0173125	0.01884	0.0175504	0.0111101	0.00993352	0.0104146	0.0147378	0.0149543	0.0135218	0.0114389	0.0122559	0.0146744	0.0110501	0.0127791	0.0148133	0.00870672	0.00977959	0.0110681	0	0	0.00450155	0	0	0
DAG 10:0;0_16:0;0	DAG	GL	MEM	26	0	0	0.216448	0.22616	0.224672	0.11238	0.104788	0.095109	0.148086	0.148372	0.140724	0.254896	0.306431	0.290399	0.249517	0.283562	0.285653	0.25185	0.274663	0.305251	0.228141	0.253126	0.261546	0.353749	0.392345	0.360299	0.670843	0.715553	0.655945	0.346954	0.312694	0.318709
DAG 10:0;0_16:1;0	DAG	GL	MEM	26	1	0	0.0434611	0.0450632	0.0377245	0.0267436	0.0270324	0.0330581	0.039203	0.031297	0.0356638	0.0355907	0.0418686	0.0464401	0.0524108	0.0541827	0.052899	0.0586342	0.061641	0.0611579	0.0529035	0.0527615	0.0612517	0.0504208	0.0603527	0.0554958	0.108287	0.0735437	0.0730125	0.0787716	0.0643347	0.0583105
DAG 10:0;0_18:0;0	DAG	GL	MEM	28	0	0	0.0553189	0.0563845	0.059949	0.0462797	0.0409515	0.0372719	0.0544773	0.0534522	0.0593805	0.0872093	0.0925042	0.0875936	0.0617637	0.0673145	0.0816748	0.0877624	0.0908437	0.0928109	0.0780809	0.0816333	0.0817993	0.102728	0.113724	0.103119	0.136276	0.166671	0.145429	0.0883336	0.083736	0.0879809
DAG 10:0;0_18:1;0	DAG	GL	MEM	28	1	0	0.0100545	0.0122082	0.011146	0.0100791	0.0102381	0.00983717	0.0143993	0.0132427	0.0133476	0.016664	0.0155142	0.0168628	0.0139667	0.0143997	0.0144392	0.0137555	0.0176552	0.0180129	0.0153612	0.01711	0.014894	0.0188026	0.0210259	0.0200813	0.0235909	0.0223341	0.018789	0.0188782	0.0139388	0.0152192
DAG 10:0;0_20:0;0	DAG	GL	MEM	30	0	0	0	0	0	0	0	0	0	0	0	0.00223605	0.00293613	0.0020483	0	0.000735026	0.00103972	0	0	0	0	0	0	0	0.00187547	0.00229039	0.00260871	0.00353711	0.00357793	0.000889832	0.00054788	0.000728007
DAG 10:0;0_22:0;0	DAG	GL	MEM	32	0	0	0	0	0	0	0	0	0	0	0	0	0	0	0	0	0	0	0	0	0	0	0	0	0	0	0	0.00109963	0.00159555	0	0	0
DAG 10:0;0_24:0;0	DAG	GL	MEM	34	0	0	0	0	0	0	0	0	0	0	0	0	0	0	0	0	0	0	0	0	0	0	0	0	0	0	0	0.00318609	0	0	0	0
DAG 10:1;0_16:0;0	DAG	GL	MEM	26	1	0	0.00255555	0.00229311	0.00262459	0.000863929	0.00135715	0	0.0028346	0.00192082	0.00213065	0.00369275	0.00368782	0.00418155	0.00263219	0.00317861	0.00352771	0.00347541	0.00341603	0.0032178	0.00439331	0.00417208	0.0053355	0.00529033	0.00564174	0.00479801	0.00674619	0.00441968	0.00330519	0.00461063	0.00297201	0.00291629
DAG 10:1;0_18:0;0	DAG	GL	MEM	28	1	0	0	0	0.000438647	0	0	0	0	0	0	0	0.000639917	0	0	0	0.000735043	0.000559074	0	0	0.00178096	0.00136754	0	0.00174242	0.00187781	0.0017176	0.00109999	0	0	0.00135623	0	0
DAG 12:0;0_14:0;0	DAG	GL	MEM	26	0	0	0.0230914	0.0255351	0.0218576	0.00805944	0.00958842	0.00890133	0.00963501	0.0107513	0.0107575	0.0202416	0.0252985	0.0223296	0.0297679	0.0302893	0.0269133	0.0184524	0.022023	0.0241761	0.0143875	0.0173506	0.0183376	0.0280796	0.0291554	0.0280838	0.0743172	0.0671336	0.0580412	0.0363065	0.0312708	0.0271998
DAG 12:0;0_14:1;0	DAG	GL	MEM	26	1	0	0	0	0	0	0	0	0	0	0	0	0	0	0.000649075	0	0	0	0	0	0	0	0	0	0	0	0.00121719	0	0	0	0.000945297	0
DAG 12:0;0_15:0;0	DAG	GL	MEM	27	0	0	0	0	0	0	0	0	0	0	0	0	0	0	0	0	0	0.0191056	0	0	0	0	0.0302732	0	0	0	0.0199753	0.023158	0.0222286	0	0	0
DAG 12:0;0_16:0;0	DAG	GL	MEM	28	0	0	0.1911	0.197283	0.19244	0.123249	0.11836	0.10924	0.133362	0.14482	0.154259	0.261635	0.280702	0.281326	0.212663	0.233197	0.242634	0.244128	0.27615	0.286754	0.20509	0.221087	0.236227	0.306905	0.343268	0.325422	0.521124	0.59596	0.529733	0.262548	0.264283	0.241155
DAG 12:0;0_16:1;0	DAG	GL	MEM	28	1	0	0.0579648	0.069516	0.0635596	0.0469371	0.0502865	0.0505091	0.0617165	0.0624953	0.0627807	0.0597019	0.064925	0.0681763	0.0764926	0.0822777	0.0744845	0.0843683	0.110422	0.106849	0.0886379	0.1031	0.0925324	0.0744895	0.0864209	0.077754	0.135369	0.106615	0.0960338	0.10867	0.0934639	0.0842548
DAG 12:0;0_18:0;0	DAG	GL	MEM	30	0	0	0.0425309	0.0462419	0.047728	0.0346885	0.0371529	0.0377103	0.0402017	0.0472172	0.0449092	0.064399	0.0769208	0.0696248	0.0453813	0.0500167	0.0480111	0.0608623	0.0732441	0.0689422	0.0521883	0.0588398	0.0502435	0.0753866	0.0764218	0.0741189	0.095971	0.128401	0.112177	0.0563623	0.0550491	0.0580156
DAG 12:0;0_18:1;0	DAG	GL	MEM	30	1	0	0.0176175	0.0178201	0.0171296	0.0146652	0.015314	0.01475	0.01872	0.0189045	0.0203728	0.0194038	0.0205522	0.0226398	0.0178074	0.0190382	0.016954	0.0193336	0.0244248	0.0252718	0.0177323	0.0218491	0.0202644	0.0210947	0.0240291	0.0251183	0.0301919	0.0224171	0.0200077	0.0227238	0.0192441	0.0183495
DAG 12:0;0_20:0;0	DAG	GL	MEM	32	0	0	0	0	0	0	0	0	0	0	0	0.0010875	0	0.00125183	0	0	0	0	0	0	0	0	0	0.00102757	0.0010367	0	0	0.00290489	0.00228858	0	0	0
DAG 12:0;0_22:0;0	DAG	GL	MEM	34	0	0	0	0	0	0	0	0	0	0	0	0	0	0	0	0	0	0	0	0	0	0	0	0	0	0	0	0.00255294	0	0	0	0
DAG 12:1;0_16:0;0	DAG	GL	MEM	28	1	0	0	0	0	0	0	0	0	0	0	0	0	0	0	0	0	0.000524519	0	0	0	0	0	0	0	0	0.000725552	0	0	0	0	0.00055819
DAG 14:0;0_14:0;0	DAG	GL	MEM	28	0	0	0.0120291	0.0134978	0.0115237	0	0	0	0	0	0	0.0127098	0.0135309	0.0126744	0.0159135	0.0165652	0.0144602	0.00885057	0.0108007	0.011651	0.0074837	0.00856712	0.00893234	0.0153067	0.0184205	0.0158004	0.0420872	0.0497954	0.0418056	0.0147707	0.0145831	0.0120237
DAG 14:0;0_14:1;0	DAG	GL	MEM	28	1	0	0.00465058	0.00555893	0.00461622	0.00227214	0.00265557	0.00287136	0	0.00302269	0.0031236	0.00307154	0.00375647	0.00385123	0.00716326	0.00676405	0.00645449	0.0037716	0.00594778	0.00516778	0.00459879	0.00464873	0.00529724	0.00515032	0.00521805	0.00443818	0.0124883	0.00905499	0.00919727	0.00806975	0.00607451	0.00537279
DAG 14:0;0_16:0;0	DAG	GL	MEM	30	0	0	0.0789784	0.0898252	0.0765647	0.0328496	0.0363212	0.0352176	0.0348429	0.0396648	0.0398952	0.105125	0.121326	0.113047	0.0952427	0.101176	0.0856489	0.0708208	0.0813909	0.0819767	0.0574366	0.0662457	0.0614713	0.134792	0.145332	0.143035	0.251101	0.379083	0.33129	0.087238	0.096724	0.0949258
DAG 14:0;0_16:1;0	DAG	GL	MEM	30	1	0	0.142377	0.153004	0.134087	0.0945997	0.095901	0.0967431	0.108326	0.117013	0.121041	0.124715	0.139746	0.144817	0.176545	0.186028	0.151939	0.159696	0.193029	0.203262	0.148198	0.175198	0.180382	0.150555	0.163719	0.176236	0.28068	0.289923	0.245412	0.193694	0.191436	0.167647
DAG 14:0;0_17:0;0	DAG	GL	MEM	31	0	0	0	0.00243344	0	0	0	0	0	0	0	0	0	0	0	0	0	0	0	0	0	0	0	0	0	0	0	0	0	0	0	0
DAG 14:0;0_17:1;0	DAG	GL	MEM	31	1	0	0	0.00151386	0	0	0	0	0	0	0	0	0	0	0	0.00124729	0	0	0	0	0	0	0.000815828	0	0.0020573	0.00113105	0	0	0.00145676	0	0	0
DAG 14:0;0_18:0;0	DAG	GL	MEM	32	0	0	0.0148838	0.0147398	0.011911	0	0	0	0	0	0	0.0239547	0.0246245	0.0218351	0.0144573	0.0142125	0.0140161	0.011009	0	0	0	0	0.0113747	0.0249585	0.0263466	0.0245153	0.037402	0.0551722	0.0469365	0.0119371	0.0139627	0.015524
DAG 14:0;0_18:1;0	DAG	GL	MEM	32	1	0	0.130253	0.137152	0.125439	0.153219	0.168939	0.168346	0.173912	0.194837	0.18801	0.174092	0.183129	0.188509	0.150129	0.161478	0.147803	0.214118	0.260702	0.259352	0.212182	0.254338	0.243713	0.190608	0.208057	0.220184	0.240537	0.228894	0.205105	0.137069	0.132657	0.114003
DAG 14:0;0_20:0;0	DAG	GL	MEM	34	0	0	0	0	0	0	0	0	0	0	0	0	0	0	0	0	0	0	0	0	0	0	0	0	0	0	0	0.00557881	0	0	0	0
DAG 14:1;0_16:0;0	DAG	GL	MEM	30	1	0	0.0362103	0.0385184	0.0385871	0.0258461	0.0283316	0.0280851	0.0307084	0.0348635	0.037649	0.0315629	0.0360721	0.0393649	0.0424884	0.0458087	0.0427963	0.0521192	0.064745	0.0689453	0.0474793	0.0572089	0.0578092	0.0405022	0.0434465	0.0462313	0.0688486	0.069864	0.055916	0.0509342	0.0460756	0.0407946
DAG 14:1;0_16:1;0	DAG	GL	MEM	30	2	0	0.0190308	0.0241683	0.018398	0	0	0.0177464	0.0227182	0.0189722	0.018606	0	0.018669	0	0.0190933	0.024054	0.024056	0.0290445	0.028609	0.0296696	0.0266565	0.0273662	0.0284067	0	0	0	0.036047	0	0	0.034292	0.0243769	0.0201531
DAG 14:1;0_18:0;0	DAG	GL	MEM	32	1	0	0.010162	0.0112554	0.0105564	0.00995349	0.0109233	0.0101324	0.0102919	0.0122318	0.0120217	0.01142	0.0117054	0.0108231	0.0122409	0.0133038	0.0130852	0.014036	0.0230428	0.0209194	0.0162711	0.018931	0.0170937	0.0111893	0.0125007	0.0148987	0.0172776	0.0189585	0.0144916	0.0141769	0.0121325	0.0116926
DAG 14:1;0_18:1;0	DAG	GL	MEM	32	2	0	0.00470694	0.00550104	0	0	0.0066043	0.00676903	0	0.0057883	0.00602107	0	0	0.00512968	0.00527248	0	0.00584365	0.00607078	0	0.00813705	0	0.00963359	0.00685439	0.00488693	0	0	0.00841467	0.00454359	0	0	0	0
DAG 15:0;0_15:0;0	DAG	GL	MEM	30	0	0	0	0.00131831	0	0	0	0	0	0	0	0.000312709	0	0.000316354	0	0.000710474	0.000193021	0	0.000372984	0	0	0	0.000643854	0	0	0	0	0	0	0	0.000240193	0
DAG 15:0;0_16:1;0	DAG	GL	MEM	31	1	0	0	0.0160928	0.00685115	0	0.0117659	0.0122381	0.0136141	0.0123736	0	0.0132908	0.0107109	0	0	0.0108876	0	0.0217988	0.0201109	0.0201228	0.0207057	0.0177293	0.0133497	0	0.0105419	0.0112639	0.0113827	0.0156116	0.00957829	0	0	0.00764694
DAG 15:0;0_17:0;0	DAG	GL	MEM	32	0	0	0	0	0	0	0	0	0	0	0	0	0	0	0	0	0	0	0	0	0.000538898	0	0	0	0	0	0	0	0	0	0	0
DAG 15:0;0_18:1;0	DAG	GL	MEM	33	1	0	0.00494599	0.0080008	0	0.00885445	0.01743	0	0.0184055	0.0246394	0.0193151	0	0	0.00933947	0	0	0	0.0201521	0.0259295	0.0218588	0.0224837	0.0161781	0.0165172	0	0	0	0	0.00892377	0	0	0	0
DAG 15:1;0_16:0;0	DAG	GL	MEM	31	1	0	0.00818131	0.00738756	0.00423885	0	0	0	0.00541992	0.00425006	0.0116246	0	0.00514905	0.00840416	0	0.00629993	0	0	0	0.00992706	0	0.00814672	0.00687737	0	0.00583962	0.00630907	0.00584264	0.00806995	0.00543302	0.00678129	0.00850634	0.00490635
DAG 15:1;0_18:0;0	DAG	GL	MEM	33	1	0	0	0	0	0	0	0	0	0	0	0	0	0	0	0	0	0	0	0	0	0.00142203	0	0	0	0	0	0	0	0	0	0
DAG 15:1;0_18:1;0	DAG	GL	MEM	33	2	0	0	0.00714664	0	0	0	0	0	0	0	0	0	0	0	0	0	0	0	0	0	0	0	0	0	0	0	0	0	0	0	0
DAG 16:0;0_16:0;0	DAG	GL	MEM	32	0	0	0.0593464	0.0637956	0.0537185	0.0339688	0.038767	0.0345607	0.0367412	0.0477665	0.0377565	0.0855566	0.0837677	0.0828361	0.0537082	0.0609368	0.0590499	0.0502953	0.0600011	0.059106	0.0585519	0.0621067	0.0489489	0.089496	0.0986614	0.0981547	0.113573	0.178228	0.167167	0.0501242	0.0645978	0.0749791
DAG 16:0;0_16:1;0	DAG	GL	MEM	32	1	0	0.957748	1.07854	0.996032	1.14309	1.17963	1.1364	1.40517	1.50494	1.50645	1.05554	1.14568	1.23012	1.05498	1.19618	1.14706	1.86928	2.03946	1.99496	1.8077	2.04597	1.95468	1.18555	1.30645	1.38659	1.49947	1.70784	1.5569	1.22119	1.37741	1.27829
DAG 16:0;0_16:2;0	DAG	GL	MEM	32	2	0	0	0	0	0	0	0	0	0	0	0	0	0	0	0	0	0	0	0.00206766	0	0	0	0	0	0	0	0	0	0	0	0
DAG 16:0;0_17:0;0	DAG	GL	MEM	33	0	0	0.014953	0	0	0	0	0	0	0	0	0	0	0	0	0	0	0	0	0	0	0	0	0	0	0	0	0	0	0	0	0
DAG 16:0;0_17:1;0	DAG	GL	MEM	33	1	0	0.00300183	0.00499477	0.00693952	0.00366427	0.00569632	0.018617	0.00682147	0.010974	0.00660288	0.00910704	0.00808961	0.00442285	0	0	0	0.00592082	0.0068519	0.00566878	0.00777791	0.00575231	0.00594419	0	0	0	0	0.0076736	0	0	0	0
DAG 16:0;0_18:1;0	DAG	GL	MEM	34	1	0	0.832724	0.967043	0.972139	1.59043	1.67118	1.56764	2.00148	2.07315	2.08293	1.1112	1.21139	1.29573	0.846011	1.02848	0.963789	2.01802	2.19859	2.12472	2.15834	2.52802	2.36809	1.19734	1.33639	1.44927	0.972807	1.10867	1.02785	0.817618	0.906333	0.874091
DAG 16:0;0_24:0;0	DAG	GL	MEM	40	0	0	0	0	0	0	0	0	0	0	0	0	0	0	0	0	0	0	0	0	0	0	0	0	0	0	0	0.0420228	0	0	0	0
DAG 16:1;0_16:1;0	DAG	GL	MEM	32	2	0	0.717514	0.841612	0.793393	0.871914	0.87431	0.860509	0.945104	0.921577	0.96611	0.577901	0.691103	0.770009	0.828122	0.985188	0.877952	1.30559	1.37469	1.38509	1.18309	1.2329	1.14009	0.707054	0.955061	0.948383	0.92791	0.720661	0.741804	1.11315	1.05092	1.0642
DAG 16:1;0_17:0;0	DAG	GL	MEM	33	1	0	0.0061306	0.0093936	0.010083	0.00730505	0	0	0.00930878	0	0.00958356	0.0152423	0.0131946	0.00675072	0	0	0	0.00984843	0.0114441	0.0116681	0.011139	0.00728911	0.00873464	0	0	0	0	0.0103756	0	0	0	0
DAG 16:1;0_17:1;0	DAG	GL	MEM	33	2	0	0	0.00959158	0	0	0	0	0	0	0	0	0	0	0	0	0	0	0	0	0	0	0	0	0	0	0	0	0	0	0	0
DAG 16:1;0_18:0;0	DAG	GL	MEM	34	1	0	0.316884	0.331308	0.343209	0.426326	0.437662	0.434417	0.527572	0.546253	0.555624	0.379294	0.404818	0.421024	0.333908	0.335291	0.339827	0.655894	0.725051	0.740471	0.598394	0.663762	0.631328	0.40061	0.41047	0.416597	0.40749	0.508501	0.470916	0.414055	0.446918	0.438732
DAG 16:1;0_18:1;0	DAG	GL	MEM	34	2	0	0.640685	0.801705	0.792713	1.49818	1.49335	1.46977	1.71824	1.74862	1.76746	0.792629	0.991672	1.03228	0.70736	0.94714	0.801437	1.81397	1.94446	1.85251	1.852	2.0761	1.88197	0.897257	1.2433	1.23562	0.694239	0.535913	0.49408	0.696416	0.652315	0.664018
DAG 16:1;0_20:0;0	DAG	GL	MEM	36	1	0	0	0	0	0	0	0	0	0	0	0.0114164	0.0125835	0.011923	0	0	0	0	0	0	0	0	0	0.00928499	0.0107001	0	0	0.013349	0.0119268	0	0	0.00804976
DAG 16:1;0_22:0;0	DAG	GL	MEM	38	1	0	0	0	0.0279266	0	0	0	0	0	0	0	0.00798557	0	0	0	0	0	0	0	0	0	0	0	0	0.00761742	0	0.014586	0	0	0.0195678	0.0114097
DAG 16:1;0_24:0;0	DAG	GL	MEM	40	1	0	0.0148618	0.0249124	0.021766	0	0	0	0	0	0	0.0182132	0.0347188	0.0113443	0	0.0160242	0	0	0	0	0	0	0	0	0	0	0	0.0298049	0	0	0	0
DAG 18:0;0_18:1;0	DAG	GL	MEM	36	1	0	0.367109	0.373736	0.386874	0.537377	0.542114	0.536397	0.663435	0.691433	0.70639	0.554048	0.556342	0.559289	0.325792	0.357388	0.346125	0.626706	0.656292	0.685328	0.631882	0.705305	0.674117	0.522002	0.502916	0.530899	0.357586	0.436633	0.429872	0.345745	0.375222	0.349253
DAG 18:1;0_18:1;0	DAG	GL	MEM	36	2	0	0.0631356	0.0784543	0.0780235	0.162774	0.167109	0.150993	0.190805	0.206586	0.184421	0.0987944	0.120852	0.115656	0.0658447	0.0759392	0.0686298	0.133893	0.152329	0.160912	0.140857	0.166043	0.151427	0.105227	0.112947	0.134962	0.057825	0.0539907	0.0491398	0.0583244	0.0605689	0.0516989
DAG 18:1;0_20:0;0	DAG	GL	MEM	38	1	0	0.036518	0	0	0	0	0	0	0	0.0238546	0.0353597	0.027619	0.0333476	0.0296309	0.0489574	0.0220932	0	0	0	0	0	0	0.0351099	0.0312101	0.0223611	0	0.0329315	0.0428746	0	0.0368513	0.0213885
DAG 18:1;0_22:0;0	DAG	GL	MEM	40	1	0	0.011004	0	0	0	0	0	0	0	0	0.0204078	0	0.0120123	0	0.015415	0	0	0	0	0	0	0	0	0	0	0	0	0	0	0	0
DAG 18:1;0_24:0;0	DAG	GL	MEM	42	1	0	0.0158316	0.0167242	0.0198845	0	0	0	0	0	0.0252131	0.0268483	0.0349765	0.0306044	0	0	0	0	0	0	0	0	0	0	0	0	0.03027	0.043108	0.0366873	0	0	0
EE 10:0;0	EE	STE	STO	10	0	0	0	0	0	0	0	0	0.0703431	0.067363	0.0612314	0	0	0	0	0	0	0	0	0	0	0	0	0	0	0	0	0	0	0	0	0
EE 12:0;0	EE	STE	STO	12	0	0	0	0	0	0	0	0	0.073794	0.0759993	0.0775805	0	0	0	0	0	0	0	0	0	0	0	0	0	0	0	0	0	0	0	0	0
EE 14:0;0	EE	STE	STO	14	0	0	0.0541653	0.0606004	0	0.0817083	0.102893	0.114759	0.0780326	0.0766747	0.0760069	0	0	0	0	0	0	0	0	0	0	0	0	0	0	0	0	0	0	0	0	0
EE 14:1;0	EE	STE	STO	14	1	0	0	0	0	0.0704797	0	0	0	0	0	0	0	0	0	0	0	0	0	0	0	0	0	0	0	0	0	0	0	0	0	0
EE 16:0;0	EE	STE	STO	16	0	0	0.937118	1.12781	1.17139	4.74453	4.85372	5.02263	2.93657	3.19539	3.08773	1.34405	1.42243	1.66355	0.934018	0.988345	0.982548	5.16418	4.78208	4.99589	3.4721	3.50032	3.50591	1.29771	1.38594	1.39577	1.56638	1.08749	1.07174	1.53158	1.16436	1.00337
EE 16:1;0	EE	STE	STO	16	1	0	1.16883	1.37201	1.72215	4.21555	3.96627	4.26855	6.55344	6.89276	6.91114	1.84409	1.95837	2.35426	0.877173	0.942828	1.02847	3.4675	2.96658	3.03428	5.54523	5.26045	5.2343	1.46622	1.5096	1.43714	1.92844	1.03472	0.979623	1.65187	1.23537	1.09826
EE 17:0;0	EE	STE	STO	17	0	0	0	0	0	0	1.17479	0	0	0	0	0	0	0	0	0	0	0	0	0	0	0	0	0	0	0	0	0	0	0	0	0
EE 18:0;0	EE	STE	STO	18	0	0	0	0	0	0	0	0	0	2.09488	0	0	0	0	0	0	0	0	0	0	0	0	0	0	0	0	0	0	0	0	0	0
EE 18:1;0	EE	STE	STO	18	1	0	0.458691	0.579426	0.65936	2.43984	2.25469	2.57085	3.91767	4.10335	4.13928	1.17979	1.18076	1.38198	0.32375	0.372034	0.43782	1.66308	1.68061	1.54269	2.71392	2.80086	2.64726	1.00088	1.02924	1.0167	0.742146	0.398926	0.429231	0.512561	0.420982	0.342639
Erg	Erg	ST	MEM	28	3	0	12.6212	12.507	12.062	7.05547	7.11996	7.26759	8.45867	8.45505	8.45853	11.2714	11.1675	10.5308	16.4827	16.2403	16.0418	9.3114	10.513	10.6493	11.9252	11.4066	13.3046	14.9489	15.2258	15.6562	12.855	14.1521	14.0251	14.9989	17.1207	17.6137
IPC 38:0;3	IPC	SL	MEM	38	0	3	0	0	0	0	0	0	0	0	0	0	0	0	0.00732076	0.0073175	0.00884465	0.00459192	0	0	0	0	0	0	0	0	0	0	0	0	0.00556726	0.00555723
IPC 38:0;4	IPC	SL	MEM	38	0	4	0.0095862	0	0.0111778	0	0	0	0	0.00420123	0	0.0100599	0.0119474	0.00854182	0.0059221	0.00564885	0.00844689	0	0	0	0	0	0	0.00573838	0.00563237	0.00363818	0	0.00605065	0.00576332	0	0.00719447	0.00819674
IPC 38:0;5	IPC	SL	MEM	38	0	5	0	0	0	0	0	0	0	0	0	0	0	0	0	0	0	0	0	0	0	0	0	0	0	0	0.0126102	0.017066	0	0.010653	0.0115325	0.0159826
IPC 38:1;2	IPC	SL	MEM	38	1	2	0.0184907	0.0217765	0.0227657	0.051911	0.0301068	0.0309395	0.0422511	0.0655012	0.0601406	0.0703308	0.0642786	0.0580922	0	0	0.00718598	0.00980112	0.0182946	0.0138061	0.0217852	0.0248212	0.0216698	0.0258009	0.0214164	0.0169912	0.00550977	0.0111093	0.0111476	0	0	0
IPC 38:1;5	IPC	SL	MEM	38	1	5	0	0	0	0	0	0	0	0	0	0	0	0	0	0	0	0	0	0	0	0	0	0	0	0	0	0	0	0.00777278	0.00864649	0.0108524
IPC 40:0;4	IPC	SL	MEM	40	0	4	0	0	0	0	0	0	0	0	0	0.00672463	0.00899828	0.00784048	0.00523838	0.00436772	0.00658115	0	0	0	0	0	0	0.00425765	0.00392819	0.00325205	0	0.00422424	0.00301732	0	0.00732158	0.00756123
IPC 40:0;5	IPC	SL	MEM	40	0	5	0	0	0	0	0	0	0	0	0	0	0	0	0	0	0	0	0	0	0	0	0	0.00572501	0	0	0	0	0	0.0153645	0	0.0248731
IPC 40:1;2	IPC	SL	MEM	40	1	2	0	0	0	0	0	0	0	0.00549138	0	0.00908896	0.00653532	0.00648145	0	0	0	0	0	0	0	0	0	0.0031087	0	0.00199098	0	0	0	0	0	0
IPC 40:1;5	IPC	SL	MEM	40	1	5	0	0	0	0	0	0	0	0	0	0	0	0	0	0	0	0	0	0	0	0	0	0.00553896	0	0	0	0.058878	0.0834423	0.0809889	0.0802445	0.131119
IPC 42:0;3	IPC	SL	MEM	42	0	3	0.0609124	0.0648948	0.0526675	0.0391531	0.0253575	0.0285888	0.0094768	0.00766881	0.00537885	0.014722	0.0182795	0.0134245	0.059067	0.0576092	0.0604775	0.0210204	0.0146115	0.0131159	0.00732065	0.00347077	0.00574596	0.00907007	0.00811182	0.00919446	0.0119715	0.0257031	0.0241702	0.0237875	0.0383189	0.0377297
IPC 42:0;4	IPC	SL	MEM	42	0	4	0.262011	0.271722	0.244213	0.143991	0.0892329	0.100163	0.0957071	0.0882721	0.0986356	0.170664	0.212836	0.168832	0.166711	0.165225	0.208703	0.0686641	0.0707569	0.0581977	0.0579707	0.0425402	0.0462288	0.107966	0.0972097	0.0836178	0.0994116	0.16456	0.160927	0.159085	0.215587	0.235034
IPC 42:0;5	IPC	SL	MEM	42	0	5	0	0	0	0	0	0	0	0	0	0.0109839	0.0124241	0.0111375	0	0.00360708	0.00537802	0	0	0	0.00410137	0	0	0.0101976	0.0067232	0.00537966	0.0178483	0.0360103	0.0491	0.00835742	0.0145401	0.0183017
IPC 42:1;5	IPC	SL	MEM	42	1	5	0	0	0	0	0	0	0	0	0	0	0	0	0	0	0	0	0	0	0	0	0	0.00359198	0	0	0.0208269	0.0329464	0.0514238	0.0343015	0.0380949	0.0648228
IPC 44:0;3	IPC	SL	MEM	44	0	3	0.60913	0.640374	0.463069	0.63556	0.383743	0.463103	0.122646	0.107748	0.123208	0.127688	0.163626	0.130407	0.475626	0.492722	0.466271	0.415362	0.32564	0.299409	0.0893787	0.0552725	0.064957	0.0803219	0.0773113	0.0763533	0.129161	0.233776	0.21264	0.187833	0.313583	0.280719
IPC 44:0;4	IPC	SL	MEM	44	0	4	3.08586	3.22383	2.31888	2.074	1.3915	1.59608	1.11904	1.12877	1.29095	1.77883	2.17947	1.63542	1.87856	1.84746	1.85829	0.840109	0.842019	0.71142	0.480516	0.36773	0.396165	1.03826	0.967818	0.814475	1.34975	1.67925	1.76224	1.9739	2.0886	2.20272
IPC 44:0;5	IPC	SL	MEM	44	0	5	0.345822	0.351545	0.321567	0.156341	0.0953529	0.10159	0.209666	0.201373	0.220348	0.618037	0.696224	0.540817	0.201381	0.201349	0.221302	0.0700498	0.0642756	0.0510006	0.139872	0.095882	0.100349	0.363225	0.339743	0.263137	0.345465	0.470008	0.533195	0.288358	0.407629	0.449076
IPC 44:1;4	IPC	SL	MEM	44	1	4	0	0	0	0	0	0	0	0	0	0	0	0	0	0.00391188	0	0	0	0	0	0	0	0	0	0	0	0	0	0	0	0.00387618
IPC 44:1;5	IPC	SL	MEM	44	1	5	0	0	0	0	0	0	0	0	0	0	0	0	0	0	0	0	0	0	0	0	0	0	0	0	0	0	0.00416392	0	0	0
IPC 46:0;3	IPC	SL	MEM	46	0	3	0.0174618	0.0193432	0.0148556	0.127347	0.0960919	0.118112	0.00728521	0.00701764	0.00814717	0.0111708	0.0121032	0.0095162	0.0119302	0.0130785	0.0119133	0.0334616	0.0334886	0.0329182	0.0044325	0	0	0.00539299	0.00522172	0.00502679	0.00475562	0.00640114	0.00619115	0.00740673	0.00800741	0.0104821
IPC 46:0;4	IPC	SL	MEM	46	0	4	0.148504	0.172611	0.138989	0.354105	0.280423	0.336482	0.14182	0.170789	0.20275	0.341411	0.413951	0.319426	0.0804991	0.0822927	0.0829137	0.0652844	0.0843389	0.0738605	0.0266926	0.0254821	0.0280814	0.148256	0.144474	0.118172	0.0812635	0.067132	0.0835991	0.129612	0.0933879	0.11665
IPC 46:0;5	IPC	SL	MEM	46	0	5	0	0	0	0	0	0	0	0	0	0.0194313	0.0199035	0.0157052	0	0	0	0	0	0	0	0	0	0.00889224	0.0075868	0.00535696	0	0	0.00575684	0	0	0.00476653
LPA 16:0;0	LPA	GPL	LYS	16	0	0	0.0430103	0.0417295	0.0300614	0.0191068	0.0264169	0.0248532	0.0247765	0.0315057	0.0279567	0.0522258	0.0556222	0.0556175	0.0290036	0.0333428	0.0263001	0.0110923	0.0162481	0.0185702	0.0145879	0.0188873	0.0214431	0.0372454	0.036451	0.0367765	0.0396233	0.0299727	0.0351909	0.0132159	0.0163107	0.015158
LPA 16:1;0	LPA	GPL	LYS	16	1	0	0.0737337	0.0719089	0.0456535	0.0239379	0.0322881	0.027647	0.0223463	0.027164	0.0240867	0.0543962	0.0777778	0.0779637	0.0463368	0.0518081	0.0383933	0.0115921	0.0156051	0.0182835	0.0124732	0.0166481	0.0188721	0.0343375	0.0491064	0.0429487	0.0267492	0.0228194	0.0231644	0.0169186	0.0192129	0.020858
LPA 18:0;0	LPA	GPL	LYS	18	0	0	0.00417548	0.00386667	0.00281621	0.00286865	0.00388254	0	0.0036136	0.00418996	0.00402049	0.0147865	0.0120873	0.0133793	0.00363904	0	0.00320507	0	0	0	0	0	0	0.0104563	0.00677874	0.00922903	0	0	0	0	0	0
LPA 18:1;0	LPA	GPL	LYS	18	1	0	0.122855	0.102315	0.0732283	0.0384632	0.0471605	0.0430286	0.0425127	0.0472598	0.0442718	0.0899296	0.108587	0.103687	0.0790381	0.0719982	0.0552606	0.0147139	0.023972	0.0312971	0.0210229	0.0260253	0.0317161	0.0563652	0.061372	0.0561966	0.013545	0	0	0	0	0.0124898
LPA 18:2;0	LPA	GPL	LYS	18	2	0	0.00571509	0.00637016	0.00337752	0.00254608	0.00302549	0.00270675	0.00207638	0.00233131	0.00194492	0.00208156	0.00267334	0.00276361	0.00447398	0.00470603	0.00333706	0	0.00114492	0.00133367	0.00117569	0.00124017	0.00162168	0	0	0.00258034	0	0	0	0	0	0
LPA 20:2;0	LPA	GPL	LYS	20	2	0	0.00467502	0.00449769	0.00219226	0.00118977	0.00140111	0	0	0	0	0	0	0	0.00276603	0.00297762	0.00220457	0	0	0	0	0	0	0	0	0	0	0	0	0	0	0
LPA 26:3;0	LPA	GPL	LYS	26	3	0	0	0	0	0	0	0	0	0	0	0	0	0	0	0	0	0	0	0	0	0	0	0	0	0	0.151953	0.205091	0.194137	0.141915	0.13526	0.139995
LPC 14:0;0	LPC	GPL	LYS	14	0	0	0.0567616	0.0610383	0.0511463	0.0108653	0.0167061	0.0158145	0.0105562	0.0128653	0.0119817	0.0242593	0.0275645	0.0296784	0.0363968	0.0420424	0.0274942	0	0	0	0	0	0	0.013346	0.0161833	0.012159	0.0410822	0.0354739	0.0378951	0.0234613	0.0200835	0.018103
LPC 14:1;0	LPC	GPL	LYS	14	1	0	0.0347187	0.0289679	0.0287314	0	0.0101717	0.00952057	0.00853398	0	0	0.0132022	0.0130841	0.014777	0.0283978	0.031199	0.026567	0	0	0	0	0	0	0	0	0	0.0207172	0.0230862	0.0240237	0.0196652	0.0179254	0.0182204
LPC 16:0;0	LPC	GPL	LYS	16	0	0	0.268196	0.264405	0.282306	0.173958	0.179454	0.179629	0.187224	0.244856	0.230109	0.483563	0.573451	0.596853	0.171532	0.192009	0.180545	0.0851674	0.122505	0.127963	0.0811641	0.11651	0.147027	0.25144	0.293915	0.244058	0.461868	0.515465	0.558137	0.154464	0.132168	0.127855
LPC 16:1;0	LPC	GPL	LYS	16	1	0	1.11702	1.15545	1.10903	0.600344	0.641719	0.634152	0.527768	0.456484	0.480683	0.646617	0.66465	0.721916	0.738825	0.842474	0.645049	0.270788	0.256066	0.293663	0.270101	0.235446	0.280659	0.329302	0.364754	0.312403	0.533348	0.541301	0.524717	0.552923	0.504695	0.496373
LPC 16:2;0	LPC	GPL	LYS	16	2	0	0.0306212	0.016467	0.0239806	0	0	0	0	0	0	0	0	0	0.0562844	0.0351299	0.0416082	0	0	0	0	0	0	0.0122084	0	0	0.0131971	0.0132278	0.0161027	0.0225448	0.0211517	0.0172024
LPC 18:0;0	LPC	GPL	LYS	18	0	0	0.0571159	0.0478378	0.0552651	0.0507852	0.0591957	0.050252	0.0775056	0.112151	0.10002	0.282627	0.25807	0.267373	0.0435029	0.048535	0.0488891	0.0311186	0.0481113	0.0505257	0.0340868	0.0550863	0.0612358	0.163093	0.161224	0.151075	0.111905	0.132956	0.141304	0.0333855	0.0298052	0.0279004
LPC 18:1;0	LPC	GPL	LYS	18	1	0	1.25739	1.18812	1.24335	0.474647	0.409135	0.41984	0.348901	0.313659	0.328829	0.48792	0.523073	0.519557	0.897531	0.857315	0.744721	0.204781	0.176261	0.221231	0.223982	0.187132	0.238651	0.261372	0.274639	0.218044	0.286101	0.276762	0.317583	0.380084	0.33539	0.301448
LPE 14:0;0	LPE	GPL	LYS	14	0	0	0.0513892	0.0392074	0.0361409	0	0	0	0	0	0	0	0	0	0.0439425	0.0363282	0.0358151	0	0	0	0	0	0	0.0180061	0	0	0.0365579	0.0342947	0.0381987	0.031337	0.0291963	0.0303988
LPE 16:0;0	LPE	GPL	LYS	16	0	0	0.263999	0.191392	0.183366	0.0603807	0.0470525	0.0451324	0.059099	0.0402348	0.0404395	0.135347	0.10978	0.10137	0.252415	0.208765	0.219725	0.0384832	0.0356621	0.0323902	0.0316515	0.0267276	0.0286117	0.116067	0.0858833	0.0825237	0.412382	0.382862	0.439341	0.337657	0.252917	0.291186
LPE 16:1;0	LPE	GPL	LYS	16	1	0	0.631921	0.500273	0.548329	0.0604707	0.0424367	0.0414845	0.0451895	0.024825	0.0272584	0.207893	0.153787	0.137278	0.535371	0.450449	0.49553	0.0381195	0.0270603	0.0227461	0.0213935	0.0134677	0.015922	0.171291	0.12276	0.114643	0.414527	0.352251	0.464407	0.428463	0.348743	0.383418
LPE 18:0;0	LPE	GPL	LYS	18	0	0	0.0521847	0.0396988	0.0485162	0.0134069	0.0128663	0.0114328	0.0121134	0.0129246	0.0111171	0.034404	0.041388	0.0404615	0.0485826	0.0486681	0.0558187	0.00908972	0.00985245	0.00963734	0.00546103	0.00577548	0.00651649	0.0294466	0.0267331	0.0216607	0.0650095	0.0661317	0.0773476	0.0392124	0.0347977	0.0408225
LPE 18:1;0	LPE	GPL	LYS	18	1	0	1.20984	0.89747	1.00743	0.131495	0.0915848	0.0939499	0.119768	0.0638221	0.0666983	0.416577	0.300406	0.262006	1.09373	0.800726	0.94164	0.073951	0.0544321	0.0473713	0.0596145	0.0349247	0.0430468	0.343551	0.196986	0.174489	0.486056	0.444403	0.53712	0.663104	0.55775	0.576887
LPE 20:0;0	LPE	GPL	LYS	20	0	0	0.00471639	0.00322531	0.00491128	0	0	0	0.00306651	0.00434231	0.00295078	0.0110009	0.0116641	0.0108677	0.0043005	0.00464726	0.00612428	0	0	0.00195793	0	0	0	0.00795004	0.00678573	0.00566633	0.00762603	0.00813692	0.00934429	0.00301886	0.00335232	0.00368596
LPE 20:1;0	LPE	GPL	LYS	20	1	0	0.154604	0.125981	0.142424	0.0252247	0.0198635	0.0201158	0.0180011	0.0131948	0.0123647	0.025485	0.0328945	0.0280083	0.136269	0.122095	0.139415	0.0114322	0.0093746	0.00829805	0.0071854	0.00621819	0.0070502	0.0235456	0.0183506	0.0142658	0.0385476	0.0340018	0.0397381	0.0754639	0.0700139	0.0749182
LPI 10:0;0	LPI	GPL	LYS	10	0	0	0.0200743	0.0162463	0.0175389	0.00407556	0.00456106	0.00440336	0.00406712	0.00226323	0.00334819	0.00526616	0.00372264	0.0038246	0.0261369	0.0195245	0.0197876	0.00931479	0.00586922	0.00485636	0.00630772	0.00440478	0.00481406	0.00672216	0.00578841	0.00523557	0.00603738	0	0	0.0196611	0.0141848	0.0154544
LPI 12:0;0	LPI	GPL	LYS	12	0	0	0.0272997	0.0198219	0.0204933	0.00508944	0.00601345	0.00641132	0.00435598	0.00381874	0.00419378	0.00726694	0.00524694	0.005123	0.0346382	0.0234224	0.0234371	0.0100779	0.00885534	0.0067416	0.00696358	0.00500736	0.00574926	0.00830881	0.00621388	0.00620124	0.00613026	0	0	0.0223018	0.0161202	0.0195342
LPI 14:0;0	LPI	GPL	LYS	14	0	0	0.0339816	0	0	0	0	0	0	0	0	0	0	0	0.0367043	0.0274486	0.0242946	0	0	0	0	0	0	0	0	0	0	0	0	0	0	0
LPI 14:1;0	LPI	GPL	LYS	14	1	0	0.0177334	0.0126423	0.0129532	0.00386322	0.00490656	0.00440573	0.002691	0.00290894	0.00330668	0	0	0	0.0221374	0.0154464	0.0151869	0	0	0	0	0	0	0	0	0	0	0	0	0.00953587	0	0
LPI 16:0;0	LPI	GPL	LYS	16	0	0	0.522248	0.423016	0.419109	0.126792	0.11205	0.123501	0.108574	0.0744881	0.0894901	0.064778	0.0475688	0.0547241	0.571013	0.462589	0.449732	0.12218	0.103841	0.106923	0.082478	0.0609876	0.0672794	0.0864515	0.0514971	0.0619269	0.0996021	0.0739371	0.0787893	0.299079	0.235005	0.277299
LPI 16:1;0	LPI	GPL	LYS	16	1	0	0.602662	0.461385	0.48631	0.179384	0.180909	0.180028	0.136629	0.114419	0.132669	0.0736127	0.0607465	0.067384	0.775506	0.570584	0.592872	0.242257	0.192617	0.174759	0.150648	0.12426	0.129905	0.106938	0.0718087	0.0777641	0.0494749	0.0343782	0.0459087	0.200958	0.172759	0.193455
LPI 18:0;0	LPI	GPL	LYS	18	0	0	0.216868	0.198215	0.19472	0.123487	0.110846	0.121226	0.10698	0.0732608	0.084175	0.0533183	0.0427036	0.048899	0.255917	0.225072	0.243296	0.146731	0.118953	0.128977	0.0883571	0.0646123	0.0740241	0.0692338	0.0418447	0.0557912	0.0844638	0.0670547	0.0772952	0.243474	0.216852	0.262603
LPI 18:1;0	LPI	GPL	LYS	18	1	0	0.771897	0.619044	0.633936	0.287051	0.286209	0.292594	0.260684	0.203115	0.23509	0.126965	0.100025	0.107943	1.12932	0.868284	0.891944	0.377389	0.292376	0.279365	0.291257	0.248797	0.23458	0.212732	0.131619	0.168353	0.0578955	0	0.0415295	0.210199	0.176177	0.197102
LPS 12:0;0	LPS	GPL	LYS	12	0	0	0.00180724	0	0	0	0	0	0	0	0	0	0	0	0.00135813	0	0	0	0	0	0	0	0	0	0	0	0	0	0	0	0	0
LPS 14:0;0	LPS	GPL	LYS	14	0	0	0.00844603	0.00225009	0.00278238	0	0	0	0	0	0	0.00212214	0	0	0.00825898	0.00241632	0.00281147	0	0	0	0	0	0	0.00187859	0	0	0	0	0	0	0	0
LPS 16:0;0	LPS	GPL	LYS	16	0	0	0	0	0	0	0	0	0	0	0	0	0	0	0.173543	0	0	0	0	0	0	0	0	0	0	0	0	0	0	0	0	0
LPS 16:1;0	LPS	GPL	LYS	16	1	0	0.0924792	0.0234312	0.0369581	0.0045179	0.00149326	0.00169966	0.00321979	0.00142395	0.00130668	0.0212718	0.00813923	0.0094568	0.0880255	0.0251953	0.0349751	0	0	0	0	0	0	0.0210668	0.00643196	0.00755981	0.0520452	0.0666705	0.0708208	0.0573566	0.0641912	0.051805
LPS 18:0;0	LPS	GPL	LYS	18	0	0	0.00301076	0.00163049	0.00153394	0	0	0	0	0	0	0.00159885	0	0	0.00293454	0.00166108	0.00173154	0	0	0	0	0	0	0.00160728	0	0	0	0	0	0	0	0
LPS 18:1;0	LPS	GPL	LYS	18	1	0	0.294774	0	0.118862	0	0	0	0	0	0	0.138837	0	0	0.309405	0.0937906	0.131617	0	0	0	0	0	0	0.128889	0	0	0.0784509	0.0990152	0.101158	0.10424	0.115836	0.105312
LPS 20:1;0	LPS	GPL	LYS	20	1	0	0.00382489	0.00303935	0.00268972	0	0	0	0	0	0	0	0	0	0.00315113	0.00228289	0.00256391	0	0	0	0	0	0	0	0	0	0	0	0	0	0	0
LPS 24:2;0	LPS	GPL	LYS	24	2	0	0	0	0.00163745	0.00129838	0.0013582	0.00119833	0	0	0	0.0015487	0	0	0	0	0	0	0	0	0	0	0	0	0	0	0	0	0	0	0	0
LPS 24:3;0	LPS	GPL	LYS	24	3	0	0	0	0.00177802	0	0	0	0	0	0	0.0016327	0.00180312	0	0	0	0	0	0	0	0	0	0	0	0	0	0	0	0	0	0	0
LPS 26:2;0	LPS	GPL	LYS	26	2	0	0	0	0	0	0	0	0	0	0	0	0	0	0	0	0	0	0	0	0	0	0	0	0	0	0	0	0.0145738	0	0	0
M(IP)2C 42:0;3	M(IP)2C	SL	MEM	42	0	3	0.00808392	0.0107356	0.0118833	0.0074205	0.0111082	0.0108129	0.00841599	0.0102963	0.00709491	0.00723271	0.00497041	0.00573506	0	0	0	0	0.00822381	0	0	0	0	0	0	0	0	0	0	0	0	0
M(IP)2C 42:0;4	M(IP)2C	SL	MEM	42	0	4	0	0	0	0	0	0	0.00450579	0.00528753	0.00354784	0.00707226	0.0035456	0.00490783	0	0	0	0	0	0	0	0	0	0	0	0	0	0	0	0	0	0
M(IP)2C 44:0;3	M(IP)2C	SL	MEM	44	0	3	0.222949	0.249745	0.300676	0.175671	0.174046	0.153507	0.137527	0.155208	0.103104	0.15281	0.091323	0.158973	0.262545	0.241408	0.363253	0.256162	0.211531	0.179908	0.170807	0.122282	0.103575	0.109609	0.109977	0.114278	0.180141	0.156714	0.129183	0.161413	0.228128	0.164631
M(IP)2C 44:0;4	M(IP)2C	SL	MEM	44	0	4	1.02933	1.09974	1.12858	0.691522	0.808475	0.683706	0.863891	1.15172	0.778999	1.20194	0.709028	1.05756	1.08038	0.859646	1.37692	0.798115	0.821913	0.633383	1.14016	0.887313	0.784217	0.750086	0.822663	0.704043	1.13763	0.804488	0.812058	1.02387	1.23621	1.1003
M(IP)2C 44:0;5	M(IP)2C	SL	MEM	44	0	5	0.0114133	0.0110351	0.0119158	0.0101074	0.00818315	0.00614926	0.0193131	0.0250797	0.0153733	0.0187333	0.00967493	0.0154511	0	0	0	0.0136317	0.00917938	0	0.0218055	0.0144148	0.0125909	0	0.0108069	0	0	0	0	0	0	0.0169982
M(IP)2C 44:1;4	M(IP)2C	SL	MEM	44	1	4	0	0	0	0	0	0	0	0	0	0.00416395	0	0	0	0	0	0	0	0	0	0	0	0	0	0	0	0	0	0	0	0
M(IP)2C 46:0;3	M(IP)2C	SL	MEM	46	0	3	0.0220387	0.0276328	0.0291079	0.0301923	0.0305247	0.0249388	0.0183734	0.0171404	0.0120385	0.0229529	0.0154352	0.0218163	0	0.0232901	0.0373695	0.0445632	0.0557927	0.0563338	0.0197174	0.0126269	0.0108918	0.0111133	0.0164611	0.015397	0	0	0	0	0	0.0123072
M(IP)2C 46:0;4	M(IP)2C	SL	MEM	46	0	4	0.144256	0.168919	0.1693	0.107317	0.14389	0.135324	0.14831	0.251639	0.183102	0.368756	0.238101	0.316772	0.127857	0.13292	0.166918	0.118203	0.12414	0.119447	0.130728	0.132022	0.135341	0.184337	0.239621	0.18164	0.155434	0.075823	0.0877003	0.149526	0.120378	0.119188
MIPC 36:0;2	MIPC	SL	MEM	36	0	2	0	0	0	0	0	0	0	0	0	0	0	0	0	0	0	0	0	0	0	0	0	0	0	0	0.00881142	0.00735992	0.0106985	0	0	0.0114107
MIPC 36:1;2	MIPC	SL	MEM	36	1	2	0	0	0	0	0	0	0	0	0	0	0	0	0	0	0	0	0	0	0	0	0	0	0	0	0.0104401	0.0100862	0.0128961	0.0146893	0.0141166	0.0182673
MIPC 36:1;4	MIPC	SL	MEM	36	1	4	0	0	0	0	0	0	0	0	0	0	0	0	0	0	0	0	0	0	0	0	0	0	0	0	0.0198256	0.0156563	0.0132278	0.0162207	0.0223218	0.0151292
MIPC 38:1;3	MIPC	SL	MEM	38	1	3	0.0171945	0	0	0	0	0	0	0	0	0	0	0	0	0	0	0	0.00716897	0.00732314	0.00674924	0.00925071	0.00813101	0.0067182	0.00714657	0.00706637	0	0	0	0	0	0
MIPC 42:0;3	MIPC	SL	MEM	42	0	3	0.0261584	0.0261866	0.019009	0	0	0	0	0	0	0.0110674	0.0107786	0.00955044	0.0243833	0.0250259	0.0232639	0	0	0	0	0	0	0.0128116	0.0117415	0.0102246	0.0268271	0.0230722	0.0244324	0.0244375	0.0222568	0.0193679
MIPC 42:0;4	MIPC	SL	MEM	42	0	4	0	0	0	0	0	0	0	0	0	0.00535889	0	0	0	0	0	0	0	0	0	0	0	0	0	0.00516504	0	0	0	0	0	0
MIPC 44:0;3	MIPC	SL	MEM	44	0	3	0.101863	0.0981731	0.087274	0.0249497	0.0197638	0.0191267	0.0218911	0.0200963	0.0205564	0.0539977	0.0541555	0.0481648	0.10181	0.105477	0.0990637	0.031377	0.0307343	0.0266877	0.0318977	0.0231821	0.0230484	0.0642544	0.0614659	0.0564817	0.0823963	0.113904	0.108936	0.0678717	0.0867961	0.0803619
MIPC 44:0;4	MIPC	SL	MEM	44	0	4	0.476476	0.461202	0.416421	0.0749486	0.0786957	0.0767878	0.086343	0.101201	0.103838	0.507627	0.522895	0.44229	0.471729	0.471442	0.429348	0.117618	0.128051	0.112733	0.176236	0.194084	0.181138	0.69991	0.693935	0.59021	0.672626	0.789712	0.745156	0.41404	0.521693	0.498425
MIPC 44:0;5	MIPC	SL	MEM	44	0	5	0.0189187	0.0180311	0.0148051	0	0	0	0	0.00531638	0	0.0349491	0.0330153	0.0293613	0.0168275	0.0167702	0.0159738	0	0	0	0	0	0	0.041765	0.0397764	0.0346712	0.0359796	0.0421943	0.045411	0.0128216	0.0227606	0.0249835
MIPC 46:0;3	MIPC	SL	MEM	46	0	3	0	0	0	0	0	0	0	0	0	0.00525949	0.0051963	0	0	0	0	0	0	0	0	0	0	0	0	0	0	0	0	0	0	0
MIPC 46:0;4	MIPC	SL	MEM	46	0	4	0.0404858	0.0523469	0.0444267	0.0091105	0.00996853	0.00841013	0.0118714	0.0156859	0.0172948	0.150959	0.152808	0.120518	0.0346969	0.0430579	0.0361626	0.0110575	0.0120928	0.0128635	0.0138456	0.0147399	0.0144149	0.155143	0.155628	0.121208	0.0594802	0.0477257	0.0518667	0.0454772	0.0415235	0.0434791
PA 10:0;0_14:0;0	PA	GPL	MEM	24	0	0	0.00726948	0.00791809	0.00801311	0	0	0	0	0	0	0.00731703	0.00855613	0.00765546	0.00594209	0.0073333	0.00656916	0	0	0	0	0	0	0.00830236	0.00940968	0.00681078	0.011614	0.00955105	0.00977854	0	0	0
PA 10:0;0_16:0;0	PA	GPL	MEM	26	0	0	0.113488	0.126239	0.132268	0.014695	0.0182418	0.0186176	0.0200242	0.0219976	0.0209162	0.162722	0.193476	0.162875	0.109644	0.12392	0.122114	0.0252061	0.0281599	0.0298813	0.0195634	0.0241603	0.0243897	0.19376	0.20023	0.157485	0.213115	0.235908	0.247572	0.0532172	0.0427527	0.0475875
PA 10:0;0_16:1;0	PA	GPL	MEM	26	1	0	0.0191798	0.0262426	0.0247114	0.00445851	0.0045244	0.00476691	0.00484107	0.0045608	0.00592197	0.0173532	0.0304876	0.0242833	0.0184204	0.0120211	0.0112004	0.00480916	0.00585956	0.00615055	0.00430445	0.00445522	0.00509785	0.00990037	0.03325	0.00951034	0.0170035	0.0110555	0.021109	0.00707918	0	0.0117086
PA 10:0;0_18:0;0	PA	GPL	MEM	28	0	0	0.0206488	0.0271202	0.0307179	0.00984499	0.011673	0.0109142	0.0110131	0.0124251	0.0101516	0.0400752	0.0469876	0.0405568	0.0211368	0.0235485	0.0277638	0.00932804	0.0128725	0.0147369	0.0106764	0.0126875	0.0150773	0.0352326	0.0290937	0.0310497	0.0219811	0.0274488	0.0307272	0.0097239	0.0081026	0.00918341
PA 10:0;0_18:1;0	PA	GPL	MEM	28	1	0	0.00933127	0.0114678	0.0128787	0.00477572	0.00417437	0.00366396	0.00444553	0.00451685	0.00435336	0.0118266	0.0152862	0.0120168	0.00848673	0.00851097	0.0107757	0.00299865	0.00343262	0.0044257	0.00363061	0.00359362	0.00385479	0.0101183	0.011075	0.0101498	0.00657522	0.00617967	0.0072001	0.00336554	0.00278723	0.00307548
PA 10:0;0_22:0;0	PA	GPL	MEM	32	0	0	0	0.000240836	0.00031888	0	0	0	0	0	0	0.00160099	0.00176615	0.00127494	0	0	0	0	0	0	0	0	0	0.00187824	0	0	0	0	0.00190492	0	0	0
PA 10:0;0_24:0;0	PA	GPL	MEM	34	0	0	0	0	0	0	0	0	0	0	0	0	0	0	0	0	0	0	0	0	0	0	0	0	0	0	0	7.19486e-05	0	0	0	0
PA 10:1;0_16:0;0	PA	GPL	MEM	26	1	0	0	0	0	0	0	0	0	0	0	0	0	0	0	0.0133412	0.00938269	0	0	0	0	0	0	0.0120108	0	0.0125811	0.00730811	0.00721289	0	0.00490374	0	0
PA 12:0;0_12:0;0	PA	GPL	MEM	24	0	0	0.000357244	0.000413988	0.000431737	0	0	0	0	0	0	0	0	0.000301997	0.000313532	0.000423969	0.000267159	0	0	0	0	0	0	0.000337861	0.000329548	0.000262465	0.000455761	0.000293328	0.000253284	0	0	0
PA 12:0;0_14:0;0	PA	GPL	MEM	26	0	0	0.00651432	0.00732252	0.00631094	0.000189637	0.000327174	0.000337873	0.000271333	0.00039371	0	0.00644163	0.00881103	0.00771085	0.00673648	0.00798588	0.00620894	0.000622122	0.000753441	0.000770741	0.000288071	0.000411429	0	0.0088774	0.0108015	0.00762703	0.0160893	0.0134413	0.0138809	0.00386844	0.00278344	0.00243796
PA 12:0;0_14:1;0	PA	GPL	MEM	26	1	0	0	0.000253319	8.91628e-05	0	0	0	0	0	0	0	0	0	0.000201833	0.000102059	0	0	0	0	0	0	0	0	0	6.06561e-05	0.000193482	0	0	0	0	0
PA 12:0;0_16:0;0	PA	GPL	MEM	28	0	0	0.0756722	0.0868777	0.07564	0.00504936	0.00858257	0.00874284	0.00560002	0.0122371	0.0101734	0.123241	0.140643	0.125445	0.0694508	0.0934656	0.0778196	0.012828	0.0177213	0.0169903	0.00776505	0.0119771	0.0104222	0.14439	0.162231	0.122468	0.181106	0.203132	0.214735	0.0375562	0.0329275	0.0352791
PA 12:0;0_16:1;0	PA	GPL	MEM	28	1	0	0.0335016	0.0536966	0.0433855	0.00936925	0.0100426	0.0102293	0.00502492	0.00796675	0.0078236	0.0339178	0.0732253	0.0606306	0.0323137	0.0585357	0.042646	0.0119773	0.0135687	0.0151123	0.00742625	0.00908857	0.00831573	0.0409703	0.0812916	0.0541771	0.0431291	0.035549	0.0385914	0.0261838	0.0183248	0.0211896
PA 12:0;0_18:0;0	PA	GPL	MEM	30	0	0	0.00954718	0.0147545	8.7983e-05	0	0	0	0	0	0	0.000269075	0.000297927	0.000241726	0	5.65609e-05	0.000114459	0	0	0	0	0	0	0.000478719	0.00040566	0	0.000901252	0.00106718	0.0012492	0	0	0
PA 12:0;0_18:1;0	PA	GPL	MEM	30	1	0	0.00940735	0.0117473	0.0103944	0.00422615	0.00486404	0.00499493	0.00389104	0.00464413	0.004965	0.0108847	0.0140529	0.0119135	0.00810521	0.00955391	0.00890138	0.00341207	0.00364212	0.00400003	0.00258788	0.00327602	0.00308251	0.0102616	0.0126072	0.0103601	0.00975515	0.00776951	0.00890344	0.00492335	0.00332368	0.00322255
PA 12:0;0_20:0;0	PA	GPL	MEM	32	0	0	0	0	0	0	0	0	0	0	0	0.000420227	0	0.000438847	0	0	0	0	0	0	0	0	0	0	0	0	0	0.00101161	0	0	0	0
PA 12:1;0_16:0;0	PA	GPL	MEM	28	1	0	0	0	0	0	0	0	0	0	0	0	0	0	0	0	0	0	0	0	0	0	0	0.00280077	0	0	0	0	0	0	0	0
PA 13:1;0_17:0;0	PA	GPL	MEM	30	1	0	0	0	0	0.000607555	0.000763011	0.000853841	0.000693208	0.000875505	0.00078285	0	0.000945029	0.000842208	0.000583092	0.000697659	0.000506739	0.000563459	0.000792824	0.000731375	0	0.000746745	0	0.00077211	0.000872983	0.000955475	0.000761692	0	0	0	0	0
PA 14:0;0_14:0;0	PA	GPL	MEM	28	0	0	0.0024704	0.00263354	0.00205269	0	0	0	0	0	0	0.00368565	0.00404624	0.0036893	0.00231004	0.00309533	0.00205981	0.000574183	0.000604588	0.000601486	0.000422018	0.000534751	0.000478224	0.00428073	0.0054837	0.00417855	0.00757998	0.00902685	0.00831773	0.00175415	0.00177487	0.00142886
PA 14:0;0_14:1;0	PA	GPL	MEM	28	1	0	0.00205046	0.00246242	0.00206973	0	0.000309929	0.000366484	0	0.000203475	0.000200078	0.00118473	0.00180813	0.00151689	0.0020166	0.0026779	0.00211619	0.000367105	0.000470831	0.000439779	0	0.000267981	0.000250743	0.00151134	0.00221594	0.00157215	0.00465878	0.00270312	0.00257333	0.0014105	0	0
PA 14:0;0_16:0;0	PA	GPL	MEM	30	0	0	0	0	0.0122255	0	0	0	0	0	0	0.0599809	0.0680217	0.0552164	0	0.014503	0.0207003	0	0	0	0	0	0	0.071392	0.076321	0.0607152	0.0959687	0.123219	0.136106	0	0	0
PA 14:0;0_16:1;0	PA	GPL	MEM	30	1	0	0.0853754	0.118895	0.100249	0.0291108	0.0379481	0.0343394	0.0197464	0.028252	0.0281217	0.0787086	0.123981	0.107435	0.0877866	0.121444	0.0957613	0.0307237	0.0363327	0.0359506	0.0206043	0.0293264	0.0263085	0.0937814	0.132536	0.108392	0.131347	0.120838	0.128089	0.044498	0.0321846	0.0346549
PA 14:0;0_17:1;0	PA	GPL	MEM	31	1	0	0	0.00230039	0.00212073	0	0	0	0.00213334	0	0	0.00217783	0.00252493	0.00240653	0.00209259	0.00203661	0.00202868	0.000892121	0	0	0.00114058	0	0	0.00219234	0.00187072	0.00180226	0	0	0	0	0	0
PA 14:0;0_18:0;0	PA	GPL	MEM	32	0	0	0	0.00100289	0.00112866	0	0	0	0	0	0	0.00453367	0.00449387	0.0034501	0.0011517	0.00167891	0.00115766	0	0	0	0	0	0	0.0042918	0.00486342	0.00422344	0.00683291	0.00979597	0.00908866	0	0	0.00141025
PA 14:0;0_18:1;0	PA	GPL	MEM	32	1	0	0.149935	0.196678	0.174048	0.0854914	0.107883	0.104588	0.0754752	0.0947415	0.0987911	0.148327	0.187507	0.175264	0.15053	0.219544	0.161983	0.0793179	0.0878735	0.0901996	0.0606237	0.077875	0.0769814	0.148552	0.188473	0.164934	0.111951	0.0980691	0.100745	0.0394081	0.0304914	0.0288808
PA 14:0;0_20:0;0	PA	GPL	MEM	34	0	0	0	0	0	0	0	0	0	0	0	0	0	0	0	0	0	0	0	0	0	0	0	0	0	0	0	0.000261938	0	0	0	0
PA 14:1;0_16:0;0	PA	GPL	MEM	30	1	0	0.0248824	0.0307225	0.0268587	0.00793903	0.0107768	0.00956501	0.00673115	0.00990678	0.00902685	0.0259358	0.0357617	0.0295633	0.0249626	0.0310798	0.0261809	0.0100278	0.0127307	0.0125125	0.00812498	0.0112936	0.0100961	0.030529	0.0353267	0.0279536	0.0419628	0.0400198	0.0389727	0.0127471	0.00941392	0.00911513
PA 14:1;0_16:1;0	PA	GPL	MEM	30	2	0	0.0153082	0.0175895	0.0172587	0.00735986	0.00680275	0.00677821	0.0035451	0.00361769	0.00494993	0.00965285	0.0145405	0.0127453	0.0150514	0.0165402	0.016071	0.00514735	0.00567469	0.00665841	0.00401184	0.00470634	0.00468741	0.010761	0.0162806	0.0129296	0.0179782	0.0107792	0.0120355	0.0125521	0	0.00791117
PA 14:1;0_18:1;0	PA	GPL	MEM	32	2	0	0.00571573	0.00638542	0.00670552	0.00350847	0.00363742	0.00343354	0.00257699	0.00294004	0.00263716	0.0055127	0.00712345	0.00573932	0.0054444	0.00555664	0.00577184	0.00253262	0.00267109	0.00239808	0.0020792	0.00227652	0.0023134	0.00492334	0.0055355	0.00558701	0.00433785	0.00352258	0.00410166	0.00287286	0.00177503	0.00201711
PA 14:1;0_19:0;0	PA	GPL	MEM	33	1	0	0.000515925	0.000778511	0.000609918	0.000278853	0.000333478	0.000308625	0.000229849	0.000425376	0.000344374	0.000487644	0.000596307	0.000493931	0.000428253	0.000715945	0	0.000332482	0.00045242	0.000436996	0.000268502	0.000276428	0.000373137	0.000453314	0.00056493	0.000458755	0	0.000423636	0	0	0	0
PA 15:0;0_16:1;0	PA	GPL	MEM	31	1	0	0.0212318	0.0213108	0.0216321	0.0117901	0.0119364	0.0136348	0.0151089	0.0157271	0.0167945	0.0290031	0.0309185	0.0284908	0.0182885	0.0228518	0.017806	0.0134883	0.0127976	0.0142184	0.0145023	0.01441	0.0148464	0.0246954	0.0286006	0.0261461	0.0188645	0.0193024	0.0205056	0.0181832	0.015173	0.015553
PA 15:0;0_18:1;0	PA	GPL	MEM	33	1	0	0.00523602	0.00839806	0.00649991	0.00837938	0.00962718	0.010837	0.0111407	0.014496	0.0142145	0.00931799	0.0141717	0.0122959	0.00391001	0.00897256	0.00571716	0.00961932	0.0104372	0.0116092	0.00804407	0.00993412	0.00947722	0.00823745	0.0148779	0.00955874	0	0.00279879	0.0106594	0	0	0
PA 15:0;0_18:2;0	PA	GPL	MEM	33	2	0	0	0	0	0	6.70639e-05	0	0	0	0	0.000121129	0.000163677	8.25133e-05	0	0	0	0	0	0	0	0	0	0	0	0	0	0	0	0	0	0
PA 15:1;0_16:0;0	PA	GPL	MEM	31	1	0	0.0129251	0.0132269	0.0152886	0	0.00845923	0.00791056	0.00826272	0	0	0.0167222	0.020099	0.0166704	0.0121169	0.0132957	0.0124521	0.0072954	0.00789804	0.00928602	0	0	0.011387	0.0125669	0.0163042	0.0127588	0.00902012	0.00974077	0.00998447	0.00830743	0	0
PA 15:1;0_16:1;0	PA	GPL	MEM	31	2	0	0	0	0	0	0	0	0	0	0	0	0	0.00360365	0	0	0	0	0	0	0	0	0	0	0	0	0	0	0	0	0	0
PA 15:1;0_18:0;0	PA	GPL	MEM	33	1	0	0	0	0	0	0	0	0	0	0	0	0	0	0.000916792	0	0	0	0	0	0	0	0	0	0	0.00153992	0	0	0	0	0	0
PA 15:1;0_18:1;0	PA	GPL	MEM	33	2	0	0	0	0	0.00192654	0.00250264	0	0.00206937	0.00178287	0.00197081	0.00314446	0.00484555	0.00367697	0	0	0	0	0	0.00203026	0	0.00184061	0.00199391	0.0021419	0.00348421	0.00310623	0	0	0	0	0	0
PA 16:0;0_16:0;0	PA	GPL	MEM	32	0	0	0.00587318	0.00465786	0.00526762	0	0	0	0	0	0	0.0230029	0.0226457	0.017865	0.00532553	0.00859657	0.00606958	0	0	0	0	0	0	0.0258802	0.0307765	0.0272125	0.0359778	0.0563493	0.0576987	0	0	0.00511959
PA 16:0;0_16:1;0	PA	GPL	MEM	32	1	0	1.08346	1.49824	1.24308	0.967264	1.19638	1.14765	0.84551	1.14775	1.13074	1.30413	1.68262	1.57504	1.02213	1.57671	1.21024	0.921131	0.993214	1.04111	0.71951	0.98921	0.93157	1.31689	1.652	1.4097	1.19096	1.2546	1.35356	0.319252	0.283105	0.295019
PA 16:0;0_17:0;0	PA	GPL	MEM	33	0	0	0	0	0	0	0	0	0	0	0	0	0	0	0	0	0	0	0	0	0	0	0	0	0	0	0	0	0.0137021	0	0	0
PA 16:0;0_17:1;0	PA	GPL	MEM	33	1	0	0.00343898	0.00547607	0.00425723	0.00357027	0.00373452	0.00409117	0.00469869	0.00554499	0.00526294	0.00516676	0.00819313	0.00701591	0.00284256	0.00536719	0.00375053	0.00355324	0.00410133	0.00486485	0.00373753	0.00483744	0.00484807	0.00472698	0.00857928	0.00521067	0	0.00226067	0.00914753	0	0	0
PA 16:0;0_18:0;0	PA	GPL	MEM	34	0	0	0	0	0	0	0	0	0	0	0	0	0	0	0	0	0	0	0	0	0	0	0	0	0	0	0	0.00833759	0.00804071	0	0	0
PA 16:0;0_18:1;0	PA	GPL	MEM	34	1	0	1.41543	2.04283	1.6953	2.3585	2.88649	2.83381	2.41928	3.10116	3.01909	1.86828	2.30096	2.18975	1.27618	2.21233	1.64992	2.05558	2.07841	2.155	1.81414	2.39443	2.29918	1.74318	2.16852	1.94921	0.910492	0.922341	0.966715	0.249394	0.236757	0.228334
PA 16:0;0_18:2;0	PA	GPL	MEM	34	2	0	0	0	0	0	0	0	0	0	0	0	0	0	0	0	0	0	0	0	0	0	0	0	0	0.0148238	0	0	0	0	0	0
PA 16:0;0_20:1;0	PA	GPL	MEM	36	1	0	0	0	0	0	0	0	0	0	0	0	0	0	0.0106114	0.0136703	0	0	0	0	0	0	0	0	0	0	0	0	0	0	0	0
PA 16:1;0_16:1;0	PA	GPL	MEM	32	2	0	0.744623	1.11027	0.995996	0.771969	0.74245	0.705303	0.464397	0.52131	0.52247	0.779007	1.5714	1.45373	0.668865	1.1283	0.903476	0.601711	0.584833	0.636541	0.381241	0.465506	0.423913	0.926533	1.70069	1.31104	0.687067	0.511847	0.648957	0.48248	0.303696	0.437585
PA 16:1;0_17:0;0	PA	GPL	MEM	33	1	0	0.00372997	0.00548862	0.00408047	0.00384804	0.0045659	0.0053794	0.00476718	0.0061624	0.00614085	0.0043042	0.00601741	0.00501561	0.00293983	0.00540084	0.00364815	0.00395635	0.00412466	0.00452167	0.00331607	0.00402902	0.00414212	0.00368973	0	0.00408229	0	0.00249422	0.0115249	0	0	0
PA 16:1;0_17:1;0	PA	GPL	MEM	33	2	0	0	0	0	0.00221653	0.00258763	0	0.00196361	0.00263537	0.00273199	0.00249501	0.00370871	0.00343001	0	0	0	0	0	0.00242118	0	0.0024011	0.00266937	0.00283337	0.00396557	0.0038822	0	0	0.00399212	0	0	0
PA 16:1;0_18:0;0	PA	GPL	MEM	34	1	0	0.109449	0.126119	0.107812	0.0950568	0.0989915	0.092452	0.0863188	0.0993098	0.0974705	0.214364	0.235532	0.20795	0.0984501	0.134324	0.109782	0.0902246	0.0971092	0.10124	0.0662677	0.079876	0.0790723	0.169162	0.205408	0.188359	0.1335	0.152744	0.165682	0.0533771	0.0525813	0.0498704
PA 16:1;0_18:1;0	PA	GPL	MEM	34	2	0	1.12328	1.64398	1.38834	1.51341	1.60891	1.57853	1.07488	1.31383	1.30394	1.61935	2.789	2.44147	0.985591	1.71487	1.30026	1.26433	1.29216	1.42421	0.810449	1.01979	1.00867	1.71322	2.75422	2.20201	0.568143	0.442786	0.550605	0.357289	0.249519	0.331645
PA 16:1;0_18:2;0	PA	GPL	MEM	34	3	0	0	0	0	0	0	0	0	0	0	0	0.00757679	0.00759551	0	0	0	0	0	0	0	0	0	0.0072909	0.00816684	0.00914711	0	0	0	0	0	0
PA 16:1;0_20:0;0	PA	GPL	MEM	36	1	0	0	0	0	0	0	0	0	0	0	0.0235734	0.0309488	0.0302555	0	0	0	0	0	0	0	0	0	0.0189799	0.0263967	0.0207732	0.0165193	0.0152442	0.0127967	0	0	0.00483346
PA 16:1;0_20:1;0	PA	GPL	MEM	36	2	0	0	0	0	0	0	0	0	0	0	0	0.0453337	0	0	0	0.024931	0	0	0	0	0	0	0.0310764	0.0361605	0	0.0131478	0.00997789	0.0185781	0.00789904	0	0
PA 16:1;0_26:0;0	PA	GPL	MEM	42	1	0	0	0	0	0	0	0	0	0	0	0.00320146	0	0	0	0	0	0	0	0	0	0	0	0	0	0	0	0	0.00304959	0	0	0
PA 16:2;0_18:1;0	PA	GPL	MEM	34	3	0	0.0154006	0.0172138	0.0153923	0	0.0156825	0.0147425	0.00950895	0	0	0.00971907	0.00137894	0.00166309	0	0.0106039	0.0120569	0.00960852	0.00999152	0.0110226	0.0113838	0	0.0136566	0.000410452	0.00051493	0.000344329	0	0	0	0	0	0
PA 17:0;0_17:0;0	PA	GPL	MEM	34	0	0	0	0	0	0	0	0	0	0	0	0	0	0	0	0	0	0	0	0	0	0	0	0	0	0	0	0.00101577	0.00105741	0	0	0
PA 17:0;0_18:1;0	PA	GPL	MEM	35	1	0	0	0	0	0	0	0	0	0	0	0	0	0	0	0	0	0	0	0	0	0	0	0	0	0	0	0	0.0469437	0	0	0
PA 17:0;0_19:1;0	PA	GPL	MEM	36	1	0	0	0	0	0	0	0	0	0	0	0	0	0	0	0	0	0	0	0	0	0	0	0	0	0	0	0	0.000910138	0	0	0
PA 17:1;0_17:1;0	PA	GPL	MEM	34	2	0	0	0	0	0	0	0	0	0	0	0	0	0	0	0	0.000499764	0	0	0	0	0	0.000497645	0	0	0	0	0	0.000519491	0	0	0
PA 17:1;0_18:1;0	PA	GPL	MEM	35	2	0	0	0	0	0	0	0	0	0	0	0	0	0	0	0	0	0	0	0	0	0	0	0	0	0	0	0	0.212642	0	0	0
PA 18:0;0_18:1;0	PA	GPL	MEM	36	1	0	0.0416724	0.0413132	0.0421387	0.0333673	0.0384913	0.0341284	0.0357797	0.0439847	0.0408754	0.114326	0.0876694	0.080727	0.0296328	0.0417131	0.0426555	0.0338367	0.0359159	0.0370147	0.0227251	0.0316828	0.0295067	0.0845144	0.0753959	0.0759682	0.059937	0.0910127	0.0947832	0.0228778	0.0252891	0.0165159
PA 18:1;0_18:1;0	PA	GPL	MEM	36	2	0	0.0766718	0.096837	0.0924718	0.103896	0.0976892	0.100994	0.0673444	0.081591	0.0830948	0.106464	0.0916574	0.122183	0.0668551	0.0921964	0.0508463	0.0587176	0.0577237	0.0583359	0.0361704	0.0458294	0.0475353	0.0631662	0.0833077	0.0949277	0.0245907	0.0211466	0.0391261	0.012176	0.0126324	0.0162818
PA 18:1;0_18:2;0	PA	GPL	MEM	36	3	0	0	0	0	0	0	0	0	0	0	0	0.0049354	0	0	0	0	0	0	0	0	0	0	0	0	0.0054403	0	0	0	0	0	0
PA 18:1;0_24:0;0	PA	GPL	MEM	42	1	0	0	0	0	0	0	0	0	0	0	0.00186127	0	0	0	0	0	0	0	0	0	0	0	0	0	0	0	0	0.00125912	0	0	0
PA 18:2;0_18:2;0	PA	GPL	MEM	36	4	0	0.00742979	0.0100805	0	0	0.0150916	0	0	0	0	0	0	0	0	0	0	0.0110748	0	0	0	0	0	0	0	0.0111511	0	0	0	0	0	0
PC 10:0;0_14:0;0	PC	GPL	MEM	24	0	0	0	0	0	0	0	0	0	0	0	0	0	0	0	0	0	0	0	0	0	0	0	0	0	0	0	0	0.00556447	0	0	0
PC 10:0;0_16:0;0	PC	GPL	MEM	26	0	0	0	0	0.025119	0.0206136	0	0	0	0	0	0.0483277	0.0490844	0.0461067	0	0	0	0	0.0124667	0	0	0	0	0.053681	0.0597829	0.0148278	0.0660988	0.0780513	0.111828	0.0144103	0.0107197	0.0540776
PC 10:0;0_16:1;0	PC	GPL	MEM	26	1	0	0.0419463	0.0401077	0.0436001	0.0253626	0.0201667	0	0.036137	0.0235881	0.0312981	0	0.0244947	0	0.0516887	0.0481707	0.0485252	0.0245633	0.0280371	0	0.0302674	0.0258157	0.0125948	0.0196679	0.0251799	0	0.0740621	0.0740411	0.0724685	0.0545593	0.0697064	0.0730548
PC 10:0;0_17:1;0	PC	GPL	MEM	27	1	0	0	0	0	0	0	0	0	0	0	0	0	0	0.014521	0	0	0	0	0	0	0	0	0	0	0	0	0	0	0	0	0
PC 10:0;0_18:0;0	PC	GPL	MEM	28	0	0	0	0	0.00250368	0	0	0	0	0	0	0	0.00916548	0.00896999	0	0.00275584	0	0.00456534	0	0.00565117	0	0.00612323	0	0.00982839	0.00924306	0.00852299	0.0109996	0.0131454	0	0	0.00313502	0
PC 10:0;0_18:1;0	PC	GPL	MEM	28	1	0	0	0.0164862	0	0	0.0114337	0	0	0	0.0130723	0	0.0127099	0	0	0.0166277	0.0170623	0.0120831	0	0	0	0.0120861	0	0.0133952	0.0126092	0	0.0195445	0.0240973	0.0220444	0.0179449	0.0186638	0.0179083
PC 10:1;0_16:0;0	PC	GPL	MEM	26	1	0	0	0	0	0	0	0	0	0	0	0	0	0	0	0	0	0.00221855	0	0	0	0	0	0	0	0	0	0	0	0	0	0
PC 12:0;0_12:0;0	PC	GPL	MEM	24	0	0	0	0	0	0	0	0	0	0	0	0	0	0	0	0	0	0	0	0	0	0	0	0	0	0	0	0	0.00355736	0	0	0
PC 12:0;0_16:0;0	PC	GPL	MEM	28	0	0	0.0319396	0.0372102	0.0305557	0.0221223	0.0230998	0.0260828	0.0259632	0.0232458	0.0252638	0.0769224	0.0706033	0.0599877	0.0354876	0.0319943	0.0357661	0.0306103	0.0412201	0.0387536	0.0328864	0.0350502	0.0352546	0.0692058	0.0725822	0.0674295	0.110842	0.120086	0.122034	0.0494313	0.0389161	0.043814
PC 12:0;0_16:1;0	PC	GPL	MEM	28	1	0	0.156497	0.129168	0.149805	0.0801631	0.074227	0.0897192	0.0747698	0.065414	0.0625498	0.0702239	0.0689341	0.0724419	0.183526	0.139514	0.142806	0.102523	0.104177	0.104929	0.099642	0.0797295	0.0953761	0.0740393	0.0754016	0.077364	0.142544	0.131229	0.130581	0.254947	0.248229	0.233549
PC 12:0;0_17:1;0	PC	GPL	MEM	29	1	0	0	0	0.0187628	0	0	0	0	0	0.00219541	0	0	0	0.0344626	0	0.0348983	0	0	0.00696785	0	0	0	0.00897132	0.0404567	0.0403197	0.00984853	0	0	0.042892	0.00316422	0.0216704
PC 12:0;0_18:0;0	PC	GPL	MEM	30	0	0	0.00381892	0.0034499	0	0	0	0	0.00193328	0	0	0	0.0109536	0.00813985	0.00410653	0.0033683	0.00398238	0.00316224	0.00438042	0.00352386	0.00273408	0.00349549	0.00306097	0.00994435	0.00977556	0.00970518	0.00968703	0.0117851	0.0121688	0.00411175	0.00269539	0
PC 12:1;0_16:0;0	PC	GPL	MEM	28	1	0	0	0	0	0	0	0	0	0	0	0	0	0	0	0	0	0	0	0	0	0	0	0	0	0	0	0.0118828	0	0	0	0
PC 13:0;0_17:0;0	PC	GPL	MEM	30	0	0	0	0	0	0	0	0	0	0	0	0	0	0	0	0	0	0	0	0	0.00137528	0.0014873	0	0.00273191	0	0.00299394	0	0.00347935	0.00403376	0	0.00130871	0
PC 14:0;0_14:1;0	PC	GPL	MEM	28	1	0	0	0.0116736	0.0115561	0	0	0	0	0	0	0	0	0	0	0.0121309	0.0128205	0	0	0	0	0	0	0	0	0	0.0177146	0.0156792	0.0176079	0	0	0
PC 14:0;0_15:1;0	PC	GPL	MEM	29	1	0	0	0	0	0	0	0	0	0	0.00961312	0	0	0	0	0	0	0	0	0	0	0	0	0.0334391	0	0	0.0406726	0	0	0	0.0241789	0
PC 14:0;0_16:0;0	PC	GPL	MEM	30	0	0	0.0169669	0.0140328	0.0159405	0	0	0	0.005367	0	0	0.0737749	0.0690629	0.0602297	0.0153461	0.0120468	0.0159329	0.00871116	0.0108711	0.00822729	0.0058353	0.00785831	0.00829008	0.0773162	0.0773804	0.0694959	0.115497	0.138626	0.134671	0.0172943	0.0121945	0.0138486
PC 14:0;0_17:1;0	PC	GPL	MEM	31	1	0	0	0	0	0	0	0	0	0	0	0	0	0	0	0	0	0	0	0	0	0	0	0	0	0	0	0	0.00482435	0	0	0.0021473
PC 14:0;0_18:0;0	PC	GPL	MEM	32	0	0	0	0	0	0	0	0	0	0	0	0.00826256	0.00734552	0	0	0	0	0	0	0	0	0	0	0.00714308	0.00809006	0.00659833	0.00804116	0.0114669	0.0121968	0	0	0
PC 14:0;0_18:1;0	PC	GPL	MEM	32	1	0	0.0775409	0.0779577	0.0702687	0.0869113	0.104383	0.0993583	0.0921231	0.0944663	0.0974026	0.143833	0.155856	0.144621	0.0960026	0.0914773	0.083761	0.119286	0.143731	0.143869	0.104064	0.124785	0.124853	0.162024	0.157817	0.154702	0.194316	0.220031	0.198029	0.0862452	0.0810866	0.074797
PC 14:1;0_15:0;0	PC	GPL	MEM	29	1	0	0	0	0	0	0	0	0	0	0	0	0	0	0	0	0	0	0	0.0225323	0	0	0	0	0	0	0.0174316	0	0.0662966	0	0.00608082	0.0117843
PC 14:1;0_16:1;0	PC	GPL	MEM	30	2	0	0.382463	0.312362	0.299139	0.197758	0.265586	0.23605	0.287125	0.209481	0.211023	0.288653	0.241554	0.230572	0.489929	0.421737	0.426048	0.300433	0.264953	0.315885	0.336737	0.322441	0.374674	0.303968	0.308352	0.323437	0.390573	0.402248	0.372584	0.557689	0.643054	0.517156
PC 14:1;0_17:1;0	PC	GPL	MEM	31	2	0	0	0	0	0	0	0	0	0	0	0	0	0	0	0.00291809	0	0.00289771	0.00287606	0.00443408	0.00685592	0.00309881	0.00599817	0.00415205	0.00405194	0.00498304	0.00444216	0.00736139	0	0.00430362	0.00515211	0.00428149
PC 14:1;0_18:0;0	PC	GPL	MEM	32	1	0	0.00734292	0.00655386	0.00740389	0.00671902	0.0095082	0.00962114	0.00947061	0.0103324	0.0108689	0.0183029	0.01819	0.013781	0.00697203	0.00737954	0.00783769	0.00972403	0.0114763	0.0111335	0.0107643	0.00975	0.00831354	0.0178407	0.0189743	0.0162262	0.0147567	0.0180993	0.0199686	0.00785751	0.00906259	0.0100653
PC 14:1;0_18:1;0	PC	GPL	MEM	32	2	0	0.0502454	0.0497455	0.0484115	0.0336259	0.03806	0.0407862	0.0384654	0.0341303	0.0330553	0.0412063	0.0370604	0.0327225	0.0516121	0.0507396	0.0569466	0.0352904	0.0314009	0.0362582	0.0344935	0.0360931	0.0373499	0.0325457	0.0300187	0.0348871	0.039169	0.0436367	0.0460744	0.0557518	0.0536474	0.0602703
PC 15:0;0_15:0;0	PC	GPL	MEM	30	0	0	0	0	0	0	0	0	0	0	0	0.00105748	0	0	0	0	0	0	0	0	0	0	0	0	0	0	0	0	0	0	0	0
PC 15:0;0_16:1;0	PC	GPL	MEM	31	1	0	0.0920053	0.086685	0.0877792	0.106175	0.109149	0.114965	0.129487	0.137708	0.135486	0.208107	0.192767	0.205735	0.136733	0.137536	0.121742	0.200787	0.229972	0.228268	0.205712	0.225205	0.229447	0.280207	0.274556	0.2765	0.270205	0.309502	0.31531	0.139044	0.131179	0.127412
PC 15:0;0_17:0;0	PC	GPL	MEM	32	0	0	0	0	0	0	0	0	0	0	0	0.00148	0.00169384	0	0	0	0	0	0	0	0	0	0	0.00125089	0.00135085	0.001803	0.00147362	0.0015963	0.00243919	0	0	0
PC 15:0;0_18:1;0	PC	GPL	MEM	33	1	0	0	0	0.00591758	0.0188873	0.0191773	0.0202578	0.0246939	0.0270103	0.0298351	0.0387284	0.0365616	0.0383446	0	0.039502	0.0353102	0.0342748	0.101308	0.0444888	0.0470442	0.125323	0.116515	0.0509802	0.0589222	0.0454574	0.0367765	0.0582548	0.0584819	0.0324202	0.00845615	0.0312568
PC 15:1;0_15:1;0	PC	GPL	MEM	30	2	0	0	0	0	0	0	0	0	0	0	0	0	0	0.00363673	0.00288426	0.00264031	0.002249	0	0	0.0036457	0.0030997	0.00304684	0	0	0	0	0	0	0.00317938	0.00250102	0
PC 15:1;0_16:0;0	PC	GPL	MEM	31	1	0	0.0668138	0.0590677	0.0617224	0.0462308	0.0473184	0.0486042	0.0557472	0.0585014	0.054876	0.108718	0.0966095	0.103285	0.0986962	0.0792084	0.0745672	0.0777687	0.0826685	0.0852802	0.0786742	0.0903077	0.0901105	0.125666	0.127472	0.128278	0.13355	0.149925	0.160971	0.0640996	0.0584953	0.0613226
PC 15:1;0_16:1;0	PC	GPL	MEM	31	2	0	0.551172	0.46827	0.492593	0.516067	0.481709	0.523227	0.521746	0.420391	0.477514	0.465799	0.429732	0.431905	0.748217	0.680995	0.660395	0.680545	0.603543	0.648102	0.688546	0.618925	0.637323	0.48752	0.485451	0.50672	0.662919	0.721075	0.719573	0.792959	0.799448	0.735878
PC 15:1;0_18:0;0	PC	GPL	MEM	33	1	0	0	0.0182744	0	0.00518845	0	0	0.00758163	0.00910661	0.00783919	0.0172247	0.0153829	0.0168345	0	0	0	0.00786455	0.0242212	0.0107156	0.0110493	0.0278679	0.0272161	0.0184727	0.0210705	0.018453	0.0128216	0.0204488	0.0211818	0	0.00311329	0
PC 15:1;0_18:1;0	PC	GPL	MEM	33	2	0	0.107451	0.111479	0.125876	0.143053	0	0.151942	0.11307	0.111205	0.127714	0	0.0993848	0.11126	0	0	0	0.197347	0	0.199712	0	0	0	0	0	0	0.129316	0	0	0	0	0
PC 16:0;0_16:0;0	PC	GPL	MEM	32	0	0	0	0	0	0	0	0	0	0	0	0.0887038	0.080345	0.0789205	0	0	0	0	0	0	0	0	0	0.0872488	0.0867725	0.0741075	0.0749171	0.122795	0.134863	0	0	0
PC 16:0;0_16:1;0	PC	GPL	MEM	32	1	0	1.06122	1.09331	1.08747	2.11797	2.33132	2.26328	3.11282	3.31237	3.17516	5.22069	5.11206	4.94114	1.12906	1.11606	1.12275	3.13181	3.68878	3.61304	3.12125	3.73154	3.44046	5.03431	4.93921	4.83333	4.7636	5.88542	5.52297	1.33681	1.38098	1.34659
PC 16:0;0_16:2;0	PC	GPL	MEM	32	2	0	0	0	0	0	0	0	0	0	0	0	0.00861098	0	0	0	0	0	0	0	0	0	0	0	0	0	0	0	0	0	0	0
PC 16:0;0_17:1;0	PC	GPL	MEM	33	1	0	0	0.00521251	0.000738379	0.00462648	0.00509436	0.00599742	0.00633472	0.00849774	0.00900509	0.0131817	0.0129187	0.0138522	0.0386726	0.00479718	0.0041695	0.00846599	0.0265966	0.0121127	0.0132106	0.0355154	0.0324769	0.0167858	0.0196881	0.0151958	0.0121582	0.0202555	0.019295	0.00576145	0.00200934	0.007124
PC 16:0;0_18:0;0	PC	GPL	MEM	34	0	0	0	0	0	0	0	0	0	0	0	0.0382188	0.0314944	0.0266347	0	0	0	0	0	0	0	0	0	0.0334862	0.0243276	0.0266852	0.0182946	0.0336955	0.0430905	0	0	0
PC 16:0;0_18:1;0	PC	GPL	MEM	34	1	0	0.501485	0.524838	0.504428	0.858388	0.955426	0.961854	1.28338	1.39663	1.34291	1.73671	1.64831	1.58132	0.498599	0.498344	0.502413	1.14718	1.34759	1.30344	1.32747	1.77643	1.46844	1.72182	1.65646	1.5563	1.24511	1.77927	1.69454	0.545741	0.542154	0.560043
PC 16:0;0_18:2;0	PC	GPL	MEM	34	2	0	0	0	0	0.00592805	0	0	0	0.00590357	0	0	0	0	0	0	0	0	0	0	0.00611175	0	0	0.00528677	0	0	0	0	0	0	0	0
PC 16:0;0_20:1;0	PC	GPL	MEM	36	1	0	0	0	0	0.00284692	0	0	0	0	0	0	0.00792648	0	0	0	0	0.00369244	0	0.00474301	0.00438037	0.0035384	0	0.00665474	0.00559834	0.00704873	0.0087192	0.0100747	0.0110921	0	0	0
PC 16:0;0_26:0;0	PC	GPL	MEM	42	0	0	0	0	0	0	0	0	0	0	0	0	0	0	0	0	0	0	0	0	0	0	0	0	0	0.0157417	0	0.0275098	0.032276	0	0	0
PC 16:1;0_16:1;0	PC	GPL	MEM	32	2	0	5.24483	5.23214	5.27887	6.04519	6.10135	6.23167	5.45867	4.88624	5.55452	3.18498	3.35685	3.43112	5.91237	5.85136	5.58797	7.08898	6.35006	6.5688	6.08525	5.9582	5.87864	3.64069	3.68363	3.49303	4.77741	4.26454	4.13347	7.2385	7.40963	6.97408
PC 16:1;0_16:2;0	PC	GPL	MEM	32	3	0	0.0519374	0	0	0.0223147	0.0186193	0.0202322	0.0209101	0.0147711	0.0146635	0	0	0	0.0630033	0.0584949	0.0573816	0.0281189	0.0206308	0.0207791	0.0210407	0.0164556	0.0150058	0.0456731	0	0.0389676	0.0283705	0.0403826	0	0.0536809	0.0565136	0.0621689
PC 16:1;0_17:0;0	PC	GPL	MEM	33	1	0	0	0	0.0205581	0.0429023	0.0482311	0.0497144	0.0622741	0.0713727	0.063112	0.118119	0.0885617	0.0961257	0	0	0	0.0715358	0	0.0799867	0.0856783	0	0	0.137711	0.12993	0.135177	0.0824481	0.104794	0.104992	0	0.0258212	0
PC 16:1;0_17:1;0	PC	GPL	MEM	33	2	0	0.0435214	0.048853	0.0533208	0.0826827	0.209785	0.0868931	0.0706482	0.0719297	0.0746009	0.176149	0.0606677	0.0643672	0.330064	0.331515	0.294213	0.110741	0.319963	0.116371	0.368644	0.334766	0.336334	0.244652	0.253471	0.23566	0.0770074	0.238307	0.234273	0.293472	0.300474	0.269625
PC 16:1;0_18:0;0	PC	GPL	MEM	34	1	0	0	0	0	0.46161	0.523787	0.489942	0.919084	0.993507	0.894826	1.6171	1.47802	1.42269	0	0	0	0.624156	0.765908	0.71781	0.683175	0.951552	0.7723	1.36948	1.25974	1.27487	0.806355	1.0866	1.03665	0	0	0
PC 16:1;0_18:1;0	PC	GPL	MEM	34	2	0	4.35855	4.37424	4.3246	5.04373	5.00256	5.27431	4.67928	4.26849	4.82379	3.34808	3.444	3.28878	4.8122	4.8613	4.55493	5.44518	4.83318	4.96397	5.1999	5.00335	4.85544	3.58024	3.48828	3.21496	3.05005	3.28726	3.21808	4.56899	4.81534	4.68531
PC 16:1;0_18:2;0	PC	GPL	MEM	34	3	0	0	0	0	0.00800089	0.00860899	0.00906268	0	0	0	0	0	0	0	0	0	0	0	0	0	0	0	0	0	0	0	0	0	0	0	0
PC 16:1;0_20:0;0	PC	GPL	MEM	36	1	0	0	0	0	0.0249744	0.0234241	0.0227172	0.0343846	0.0327842	0.029008	0.0747641	0.0686412	0.0653882	0	0	0	0.0276838	0.0306963	0.0267466	0.0231928	0.0294376	0.0265748	0.0542676	0.0509068	0.0536577	0.0328541	0.0389841	0.0415245	0	0	0.0156263
PC 16:1;0_20:1;0	PC	GPL	MEM	36	2	0	0.0368192	0.0391649	0.0367151	0.0238693	0.0245277	0.0232963	0.0237255	0.0215551	0.0216055	0.0367893	0.0343504	0.03022	0.0374897	0.0368154	0.036558	0.0308391	0.027294	0.0307262	0.0230586	0.0252809	0.0243899	0.0288924	0.0280653	0.0292651	0.0343518	0.0354814	0.036071	0.039659	0.0413646	0.0366353
PC 16:1;0_22:0;0	PC	GPL	MEM	38	1	0	0	0	0	0	0	0	0	0.008121	0	0.0212707	0.0206951	0.015697	0	0	0	0	0.0126073	0.0119874	0	0	0	0.0159145	0.0151023	0.0139158	0.00770137	0.0138409	0.014214	0	0	0
PC 16:1;0_24:0;0	PC	GPL	MEM	40	1	0	0	0	0	0	0	0	0.011534	0.0126127	0.00974264	0.0491164	0.0395665	0.0352845	0	0	0	0	0.0166063	0	0.01721	0.0160578	0	0.0353584	0.0316344	0.0308373	0.041268	0.0456187	0.0449976	0	0	0
PC 16:1;0_25:0;0	PC	GPL	MEM	41	1	0	0	0	0	0	0	0	0	0	0	0.0116988	0.00960502	0.0092145	0	0	0	0	0	0	0	0	0	0.0127782	0.0111083	0.011137	0	0	0	0	0	0
PC 16:1;0_26:0;0	PC	GPL	MEM	42	1	0	0	0	0	0.0167946	0.0200002	0.016681	0.048742	0.0550768	0.0427707	0.0848719	0.0677933	0.0602621	0	0	0	0.042844	0.0510446	0.0521593	0.0478257	0.0560406	0.0503587	0.08672	0.0685167	0.0868596	0.0936691	0.0924923	0.0899803	0	0	0
PC 17:0;0_17:0;0	PC	GPL	MEM	34	0	0	0	0	0	0	0	0	0	0	0	0.000993491	0.00062543	0.000665449	0	0	0	0	0	0	0	0	0	0.000987019	0.000718394	0.00085761	0.00060142	0.00094028	0.00142483	0	0	0
PC 17:0;0_18:1;0	PC	GPL	MEM	35	1	0	0	0	0	0.00845332	0.00989414	0.0103161	0.0134615	0.0164714	0.0149313	0.0321046	0.0292535	0	0	0	0	0.0163771	0.0196242	0.019309	0.0199975	0.0239227	0.0208622	0.0364396	0.0326728	0.0331142	0.0204472	0.0226264	0.0243664	0	0	0
PC 17:1;0_18:0;0	PC	GPL	MEM	35	1	0	0	0	0	0	0	0	0.000769344	0.00118576	0.00104897	0	0	0.0288138	0	0	0	0.000611836	0.000988848	0.000910772	0	0.00147528	0.00136541	0.00187898	0.00222455	0.00193585	0	0.00230142	0.0024618	0	0	0
PC 17:1;0_18:1;0	PC	GPL	MEM	35	2	0	0.016499	0.0192186	0.0192418	0.0255446	0	0.0253805	0.0222525	0.0236166	0.025426	0.023167	0.0208403	0.0242191	0.034569	0.0400896	0.0299022	0.0336065	0.0344633	0.0348594	0.0379396	0.0351122	0.0358929	0.0311994	0.0320914	0.0287195	0.0247359	0	0.0262183	0	0.0259221	0.0247045
PC 18:0;0_18:1;0	PC	GPL	MEM	36	1	0	0.0557807	0.0562852	0.0535925	0.11576	0.126233	0.126345	0.217841	0.238009	0.219174	0.428566	0.385048	0.36176	0.0489415	0.0531037	0.0526843	0.132154	0.172727	0.159433	0.149584	0.196128	0.181339	0.365773	0.32351	0.318412	0.144031	0.211011	0.20716	0.0477791	0.0484679	0.0393207
PC 18:0;0_18:2;0	PC	GPL	MEM	36	2	0	0	0	0	0	0	0	0	0	0	0	0	0	0.00199261	0	0	0	0.00248445	0.00256901	0	0	0	0	0	0	0	0	0	0	0	0
PC 18:1;0_18:1;0	PC	GPL	MEM	36	2	0	0.26377	0.28762	0.284156	0.353175	0.358281	0.379391	0.337316	0.3281	0.359918	0.283734	0.292716	0.281056	0.287181	0.310595	0.292055	0.331355	0.297498	0.302921	0.281704	0.299308	0.289792	0.273069	0.283791	0.248004	0.153356	0.181988	0.174514	0.194844	0.203686	0.210718
PC 18:1;0_20:0;0	PC	GPL	MEM	38	1	0	0	0	0	0	0	0	0	0	0	0.0179886	0.0165432	0.0144964	0	0	0	0	0	0	0	0.012564	0	0.0148271	0.0146735	0.0138699	0.00817843	0.011447	0.0105851	0	0	0
PC 18:1;0_20:1;0	PC	GPL	MEM	38	2	0	0.00935156	0.00881514	0.0086814	0.00874619	0	0.00978394	0.00849136	0	0	0	0	0.00988202	0.0214575	0.0193147	0.01921	0.0205782	0.0186469	0.0193877	0.0180241	0.0170529	0.0180078	0.0150821	0.0135763	0.0134797	0.00991587	0.0122225	0.0115901	0.0168598	0.0191982	0.0152652
PC 18:1;0_22:0;0	PC	GPL	MEM	40	1	0	0	0	0	0	0	0	0	0	0	0	0	0	0	0	0	0	0	0	0	0	0	0.00687048	0.00770434	0.00799583	0	0	0	0	0	0
PC 18:1;0_24:0;0	PC	GPL	MEM	42	1	0	0	0	0	0	0	0	0	0	0	0	0	0.00695388	0	0	0	0	0	0	0	0	0	0	0.00817399	0	0	0	0	0	0	0
PE 10:0;0_16:0;0	PE	GPL	MEM	26	0	0	0.0447686	0.0426861	0.0431096	0.00842216	0.008692	0.00843102	0.0107108	0	0.00726355	0.0383825	0.0343624	0.0332338	0.0494697	0.0477765	0.0504407	0.0126744	0.0132589	0.0131169	0.0110471	0.00826814	0.0101928	0.0445006	0.0393266	0.0358979	0.132841	0.161701	0.140164	0.078923	0.0598463	0.0649859
PE 10:0;0_16:1;0	PE	GPL	MEM	26	1	0	0.0258629	0.0248259	0.0261435	0	0	0	0	0	0	0.0217343	0.0218428	0.0165082	0.0319268	0.0299521	0.0315996	0.00614943	0.00562278	0.00622365	0.00361575	0	0	0.0270954	0.0256502	0.0203343	0.0583403	0.0800483	0.0713267	0.0497091	0.0449371	0.0446912
PE 10:0;0_18:0;0	PE	GPL	MEM	28	0	0	0.00430513	0.00353723	0.00370231	0	0	0	0	0	0	0.00460771	0.00464737	0	0.00472647	0.00453906	0.00466058	0.00362848	0	0.00357635	0.00326502	0.00266522	0.00290745	0.00518313	0.00512412	0.00435488	0.010736	0.0120123	0.0129354	0.00487541	0.00515716	0.00636715
PE 10:0;0_18:1;0	PE	GPL	MEM	28	1	0	0.00940641	0.00896215	0	0	0	0	0	0	0	0.00972689	0.00875298	0.00718782	0.00965156	0.00917397	0.00965923	0.00318522	0.00280725	0.00252527	0.00233995	0.00214904	0.00261847	0.00897253	0.00847158	0.00668745	0.0134484	0.0168623	0.0176031	0.00996252	0.0102101	0.0129047
PE 10:1;0_16:0;0	PE	GPL	MEM	26	1	0	0	0	0	0	0	0	0	0	0	0	0	0	0	0	0	0	0	0	0	0	0	0.00205526	0	0	0	0.00250415	0.00240867	0.00197851	0	0
PE 12:0;0_14:0;0	PE	GPL	MEM	26	0	0	0.0066272	0.00628468	0.0059718	0.000609381	0	0	0	0.00803772	0	0.00447462	0.00385875	0.00384345	0.00741296	0.00695136	0.00691705	0.00189776	0.00176994	0.00207024	0.00125808	0.00110296	0	0.00471474	0.00483569	0.00487971	0.0180638	0.0193838	0.0161434	0.0128329	0.0106513	0.00693787
PE 12:0;0_14:1;0	PE	GPL	MEM	26	1	0	0	0	0	0	0	0	0	0	0	0	0	0	0	0	0	0	0	0	0	0	0	0	0	0	0.000345043	0.00110223	0.000595937	0.000900296	0.000943018	0
PE 12:0;0_15:0;0	PE	GPL	MEM	27	0	0	0	0	0	0	0	0	0	0	0	0	0	0	0	0	0	0	0	0	0	0	0	0	0	0	0	0	0.00388236	0	0	0
PE 12:0;0_16:0;0	PE	GPL	MEM	28	0	0	0.0489076	0.0473472	0.0440853	0.0158613	0.0148649	0.0144021	0.0166431	0.0148561	0.0140795	0.045827	0.0410928	0.0409901	0.050681	0.0486372	0.0499097	0.0192623	0.0233406	0.0176172	0.0145248	0.0128977	0.0128587	0.0495354	0.0440086	0.0382182	0.144292	0.17101	0.154576	0.0814741	0.0743622	0.0683378
PE 12:0;0_16:1;0	PE	GPL	MEM	28	1	0	0.0865798	0.0865431	0.092057	0.0120964	0.0140445	0.0139965	0.0132331	0.00922674	0.00916047	0.0864451	0.0803773	0.0673322	0.100775	0.0931615	0.0919184	0.0193089	0.0180825	0.0148886	0.00999798	0.00921753	0.0100924	0.0956259	0.0828202	0.0698727	0.142529	0.205366	0.186639	0.144852	0.140281	0.129231
PE 12:0;0_17:1;0	PE	GPL	MEM	29	1	0	0	0	0	0	0	0	0	0	0	0	0	0	0.00336328	0.00411595	0.00393997	0	0	0	0	0	0	0	0	0	0.00404329	0.00593867	0.00448905	0.00526213	0.00643826	0.00476415
PE 12:0;0_18:0;0	PE	GPL	MEM	30	0	0	0.00406074	0.00395089	0.00329358	0	0.00175525	0.00180747	0.00170087	0	0	0.00546603	0.00488197	0.00460119	0.00454292	0.00423838	0.00439483	0.00347963	0.00330452	0.00343776	0.00213629	0.00198535	0.00224022	0.0061372	0.00645249	0.00535028	0.0131013	0.0168996	0.015169	0	0	0.00602983
PE 12:0;0_18:1;0	PE	GPL	MEM	30	1	0	0.0217407	0.0203562	0.0209117	0.00726176	0.0072098	0.00765429	0.00667169	0.00587524	0.00647995	0.0161716	0.0158258	0.0146894	0.0234125	0.0231574	0.024198	0.00898205	0.00925399	0.00850168	0.00621749	0.00565973	0.00620003	0.0167279	0.0160217	0.0138311	0.0528115	0.0729282	0.0538914	0.0834697	0.080479	0.0477442
PE 12:1;0_16:0;0	PE	GPL	MEM	28	1	0	0	0	0	0	0	0	0	0	0	0	0	0	0	0	0	0	0	0	0	0	0	0	0	0	0.0105205	0	0	0	0	0
PE 12:1;0_18:1;0	PE	GPL	MEM	30	2	0	0	0	0	0	0	0	0	0	0	0	0	0	0	0	0	0	0	0	0	0	0	0	0	0.0072393	0	0	0	0	0	0
PE 13:0;0_16:0;0	PE	GPL	MEM	29	0	0	0	0	0	0	0	0	0	0	0	0	0	0	0	0	0	0	0	0	0	0	0	0	0	0	0	0	0.00602274	0	0	0
PE 13:0;0_16:1;0	PE	GPL	MEM	29	1	0	0	0	0	0	0	0	0	0	0	0	0	0	0	0	0	0	0	0	0	0	0	0	0	0	0	0	0	0	0	0.00150905
PE 14:0;0_14:0;0	PE	GPL	MEM	28	0	0	0	0	0	0	0	0	0	0	0	0	0	0	0.00250999	0	0.00213338	0	0	0	0	0	0	0	0	0	0.00739445	0.00776084	0.00721859	0.00272309	0	0
PE 14:0;0_14:1;0	PE	GPL	MEM	28	1	0	0.00308536	0.00305522	0.00283804	0	0	0	0	0	0	0.00318885	0	0	0.00358177	0.00399862	0.00325259	0	0.00199391	0.00266913	0.00166591	0	0	0.00263051	0.00385701	0.00330779	0.00356966	0.003488	0.00319188	0.00299571	0.0033677	0.00254924
PE 14:0;0_15:1;0	PE	GPL	MEM	29	1	0	0	0	0	0	0	0	0	0	0	0	0	0	0.00120948	0	0	0	0	0	0	0	0	0	0	0	0	0	0.000159458	0	0.000110514	0.000218362
PE 14:0;0_16:0;0	PE	GPL	MEM	30	0	0	0.0114444	0.0121528	0.0098994	0	0.00334359	0.00314554	0.00270674	0	0	0.020464	0.0202332	0.0169616	0.0120425	0.0126762	0.0113966	0.00391181	0.00428674	0.00406711	0.0024171	0.00260438	0.00261241	0.0243204	0.0238037	0.0190764	0.0584228	0.0757478	0.0720973	0.0226362	0.0240194	0.0172266
PE 14:0;0_16:1;0	PE	GPL	MEM	30	1	0	0.175544	0.164786	0.160382	0.0385123	0.039395	0.039916	0.0287912	0.0216326	0.0238517	0.118901	0.112165	0.104257	0.194293	0.181071	0.191079	0.0549573	0.0553457	0.0524669	0.031594	0.029308	0.0294797	0.141672	0.127904	0.117035	0.260349	0.269387	0.261258	0.172608	0.159189	0.169732
PE 14:0;0_17:1;0	PE	GPL	MEM	31	1	0	0.00297083	0.00244586	0	0	0	0	0	0	0	0	0	0	0.00355012	0.00354663	0.00303684	0	0	0.000541747	0	0	0	0	0.00136107	0	0.00374774	0.00406484	0.00419498	0.003998	0.00397181	0.0040815
PE 14:0;0_18:1;0	PE	GPL	MEM	32	1	0	0.194679	0.186059	0.179598	0.0666922	0.0732329	0.0712774	0.0630059	0.0537992	0.0577256	0.12992	0.118389	0.113123	0.209237	0.192246	0.19578	0.0797128	0.0834221	0.0785813	0.0658407	0.0626472	0.0640214	0.134737	0.121246	0.1187	0.211327	0.213603	0.191517	0.219714	0.198453	0.177193
PE 14:1;0_15:0;0	PE	GPL	MEM	29	1	0	0	0	0	0	0	0	0	0	0	0	0	0	0	0	0	0	0	0	0	0	0	0	0	0	0.00012323	0	0	0	8.85104e-05	0
PE 14:1;0_16:0;0	PE	GPL	MEM	30	1	0	0.0221668	0.0212627	0.0193652	0.00631827	0.00793792	0.00810955	0.00760303	0.00659157	0.00620462	0.0167962	0.0152931	0.0151301	0.0238061	0.0227833	0.0227667	0.00971553	0.010733	0.0103564	0.00787409	0.00778803	0.0079793	0.0172561	0.0157665	0.0143364	0.0413178	0.0401258	0.0374763	0.0241269	0.0221652	0.0232693
PE 14:1;0_16:1;0	PE	GPL	MEM	30	2	0	0.0187124	0.0192928	0.0216671	0	0	0	0	0	0	0.0155071	0.0142933	0.0118263	0.0236421	0.0216353	0.020784	0.00539911	0.0049307	0	0	0	0	0.0178577	0.015825	0.00605702	0.0315119	0.0299968	0.0268819	0.0261049	0.0250238	0.0205584
PE 14:1;0_17:1;0	PE	GPL	MEM	31	2	0	0	0	0	0	0	0	0	0	0	0	0	0	0	0	0	0	0	0	0	0	0	0	0	0	0	0	0.000455932	0	0	0
PE 14:1;0_18:0;0	PE	GPL	MEM	32	1	0	0.00392544	0.00359984	0.00428991	0.00305331	0.00407029	0.00402873	0.00342196	0.00413568	0	0.00377619	0.00493509	0.0039704	0.00348965	0.00367103	0.00335088	0.0038906	0.00563745	0.00493172	0.00381045	0.00354696	0.00402768	0.0040682	0.00465254	0.00451989	0.00744111	0.00769095	0.0067197	0.00438324	0.00560014	0.00420752
PE 14:1;0_18:1;0	PE	GPL	MEM	32	2	0	0.0143622	0.0129168	0.0122684	0.00729295	0.0103084	0.010383	0.0118642	0.00854947	0.0105639	0.0148918	0.0139581	0.0119889	0.0126138	0.0133876	0.0127255	0.0078209	0.00757468	0.00800879	0.00723822	0.00723933	0.00821042	0.0103279	0.0113184	0.00916155	0.0106575	0.0131351	0.00945754	0.0149407	0.0149647	0.0114265
PE 14:1;0_19:0;0	PE	GPL	MEM	33	1	0	0	0	0	0	0	0	0	0	0	0	0	0	0	0.0135581	0	0	0	0	0	0	0	0	0	0	0	0	0	0	0	0
PE 15:0;0_16:1;0	PE	GPL	MEM	31	1	0	0.0166383	0.0170207	0.017493	0.00712096	0.00697384	0.00715574	0.00817407	0.00638292	0.00644628	0.0149684	0.0142951	0.0125046	0.0177401	0.0167543	0.0171934	0.00975127	0.00821798	0.00842554	0.00625445	0.0055512	0.00668235	0.0148646	0.013307	0.0130349	0.0219749	0.0247924	0.0231894	0.0181831	0.0207898	0.0191318
PE 15:0;0_18:1;0	PE	GPL	MEM	33	1	0	0.0167585	0.015032	0.015258	0.00981018	0.00845346	0.00736978	0.0110312	0.00994325	0.00945315	0.0150785	0.0141712	0.0131791	0.0155105	0.0126879	0.0152869	0.010449	0.00907419	0.00935603	0.0090059	0.00778747	0.00757568	0.0118825	0.00997581	0.00991261	0.0138038	0.0154952	0.0160057	0.0125661	0.0147538	0.0144772
PE 15:1;0_16:0;0	PE	GPL	MEM	31	1	0	0.0163565	0.0213637	0.019634	0.0237217	0.0440351	0.0428593	0.034203	0.0395147	0.0377646	0.0227795	0.0288345	0.0265453	0.0130373	0.0218327	0.017183	0.0202825	0.0221889	0.0267026	0.0234543	0.0294707	0.0357969	0.015951	0.0265462	0.0223753	0.0112953	0.0115152	0.0118356	0.00862985	0.00899381	0.00758284
PE 15:1;0_16:1;0	PE	GPL	MEM	31	2	0	0.00605608	0.00713594	0.00746254	0	0	0	0	0	0	0	0.00524351	0.00490005	0.00690238	0.00588045	0.00711587	0.0034635	0	0	0	0	0	0.00572136	0	0	0.0073966	0.00779321	0.00757501	0.00648444	0.00660626	0.00635608
PE 15:1;0_18:0;0	PE	GPL	MEM	33	1	0	0	0.00156817	0.0013034	0	0	0	0	0	0	0	0	0	0.00115786	0.00105755	0.00102894	0.00189258	0.00128485	0.0017362	0.0013734	0.00128895	0.00159354	0.00160206	0.00188811	0.00174862	0.00131289	0.00189495	0.00169197	0.00130402	0.00145065	0.00121469
PE 15:1;0_18:1;0	PE	GPL	MEM	33	2	0	0.0139125	0.0144696	0.0152768	0.0135691	0	0.0273817	0.0222542	0.0216298	0	0.0235557	0	0.0151914	0.010208	0.0126196	0.0101931	0.012663	0.0189022	0.0228992	0.0276825	0.02234	0.0340755	0.0128321	0.0181202	0.0165102	0	0	0.00723531	0	0	0.00571935
PE 16:0;0_16:0;0	PE	GPL	MEM	32	0	0	0	0	0	0	0	0	0	0	0	0.0105353	0.0128379	0.00942196	0	0	0	0	0	0	0	0	0	0.0130806	0.0157808	0.0116851	0	0.0319664	0.0296786	0	0	0
PE 16:0;0_16:1;0	PE	GPL	MEM	32	1	0	1.44388	1.37441	1.36995	0.929818	0.903359	0.888491	0.905022	0.703547	0.729787	1.29454	1.15485	1.17267	1.44695	1.39501	1.44819	0.984711	0.945321	0.916063	0.890315	0.773387	0.827798	1.33296	1.16295	1.14819	2.66277	2.82232	2.67391	1.94722	1.85958	1.83036
PE 16:0;0_16:2;0	PE	GPL	MEM	32	2	0	0	0	0	0	0	0	0	0	0	0	0	0	0	0	0	0.00340152	0	0	0	0	0	0	0	0	0	0	0	0	0	0
PE 16:0;0_18:1;0	PE	GPL	MEM	34	1	0	1.63057	1.56914	1.55877	1.41003	1.34323	1.33106	1.4835	1.23513	1.2093	1.4907	1.41429	1.40983	1.55157	1.54398	1.58333	1.32633	1.28192	1.19186	1.3005	1.18086	1.21195	1.43888	1.28013	1.27827	2.23356	2.43856	2.25671	1.85668	1.7947	1.69269
PE 16:0;0_18:2;0	PE	GPL	MEM	34	2	0	0	0	0	0	0	0	0.0047244	0	0.00434301	0	0	0	0	0	0	0	0	0.00350204	0	0	0.00449986	0	0	0	0	0	0	0	0	0
PE 16:0;0_19:1;0	PE	GPL	MEM	35	1	0	0	0	0	0	0	0	0	0	0	0	0	0	0	0	0	0	0	0	0	0	0	0	0	0	0.015494	0	0.0161853	0	0	0
PE 16:0;0_20:1;0	PE	GPL	MEM	36	1	0	0.0276017	0.0241344	0	0	0	0	0	0	0	0	0	0	0.155778	0.15905	0.16179	0	0	0	0	0	0	0	0	0.0261261	0.0398374	0.0520419	0	0.0295449	0	0.168914
PE 16:1;0_16:1;0	PE	GPL	MEM	32	2	0	2.42559	2.32651	2.47029	0.80192	0.762343	0.759841	0.62053	0.441842	0.48433	2.54003	2.24043	2.11836	2.45688	2.40146	2.51456	0.847389	0.802604	0.791816	0.565242	0.461413	0.520858	2.66522	2.33099	2.18744	2.93945	3.08225	3.04243	2.72597	2.6713	2.56599
PE 16:1;0_17:0;0	PE	GPL	MEM	33	1	0	0.0458293	0.0422886	0.0413725	0.0405938	0.0346022	0.0345452	0.0325992	0.0305671	0.0292837	0.0335925	0.0370792	0.0339399	0.0447468	0.0384894	0.0414219	0.030979	0.0340952	0.0334626	0.0249063	0.020563	0.0263738	0.0336471	0.0296777	0.0304888	0.0578922	0.0633737	0.0637407	0.0533481	0.0624576	0.0609733
PE 16:1;0_17:1;0	PE	GPL	MEM	33	2	0	0.121435	0.107948	0.130052	0.0534529	0.0816696	0.057939	0.0452917	0.0408508	0.0502909	0.0713592	0.0822846	0.05491	0.15409	0.129176	0.143128	0.0680682	0.0886688	0.0791655	0.0667271	0.0476133	0.0675117	0.0932251	0.0785348	0.0844234	0	0	0.136967	0	0	0.163085
PE 16:1;0_18:1;0	PE	GPL	MEM	34	2	0	3.52283	3.29667	3.44295	1.77801	1.64362	1.66283	1.59441	1.22545	1.26264	4.05465	3.48252	3.17341	3.46679	3.45054	3.4704	1.71394	1.58696	1.5547	1.35164	1.11578	1.19769	3.85313	3.30674	3.05699	2.95136	3.32711	3.23079	3.5962	3.65797	3.5121
PE 16:1;0_20:1;0	PE	GPL	MEM	36	2	0	0.14354	0.132958	0.135666	0	0	0	0	0	0	0.096602	0.0987765	0	0.13916	0.144544	0.13798	0	0	0	0	0	0	0.0976077	0	0.0766191	0.0848133	0.0975913	0.0943785	0.136971	0.163636	0
PE 16:1;0_26:0;0	PE	GPL	MEM	42	1	0	0	0	0	0	0	0	0	0	0	0.00859683	0.0100605	0.00821411	0	0	0	0	0	0	0	0	0	0.00503417	0.00582497	0.00380702	0.00583723	0.00546978	0.00432772	0	0	0
PE 17:0;0_17:0;0	PE	GPL	MEM	34	0	0	0	0	0	0	0	0	0	0	0	0	0	0	0	0	0	0	0	0	0	0	0	0	0	0	0	0.00929762	0.00784148	0	0	0
PE 17:0;0_18:1;0	PE	GPL	MEM	35	1	0	0.0394335	0.0368725	0	0	0	0.0263508	0	0	0	0	0.0202816	0.024589	0	0	0	0.0281556	0.0286572	0	0.0202997	0.0172315	0	0.0235679	0.0200349	0	0.0273629	0.0434363	0.0274341	0	0.0521615	0
PE 17:1;0_17:1;0	PE	GPL	MEM	34	2	0	0	0	0	0	0	0	0	0.000627826	0	0	0	0	0	0	0	0	0	0	0	0	0	0	0	0	0	0	0	0	0	0
PE 17:1;0_18:0;0	PE	GPL	MEM	35	1	0	0	0	0	0.0370428	0.0320376	0.0018739	0.0304304	0.0258834	0.024401	0.023382	0.00247718	0	0	0	0	0.00338331	0	0.0272023	0	0	0.0196605	0	0	0.0241634	0	0.00752049	0.00491294	0	0	0
PE 17:1;0_18:1;0	PE	GPL	MEM	35	2	0	0.129808	0.114885	0.122503	0.0686553	0.0755953	0.0839868	0.0674706	0.0597968	0.0469379	0.087817	0.0756347	0.0671194	0.150179	0.130967	0.139923	0.0760238	0.103047	0.0955766	0.0932006	0.06971	0.100296	0.0932667	0.0897828	0.0941897	0.0834156	0.117161	0.109717	0.147114	0.165215	0.154795
PE 17:1;0_18:2;0	PE	GPL	MEM	35	3	0	0	0	0	0	0	0	0	0	0	0	0	0	0.0300074	0	0	0	0	0	0	0	0	0.0268581	0.0236951	0.0279385	0	0.00639604	0	0	0.00660421	0
PE 18:0;0_18:1;0	PE	GPL	MEM	36	1	0	0.132115	0.118621	0.140281	0.197364	0.186864	0.173727	0.20637	0.188899	0.184074	0.211266	0.211763	0.205303	0	0	0	0.183451	0.18364	0.168567	0.135252	0.13594	0.138208	0.183543	0.175296	0.13547	0.181959	0.241896	0.265586	0.133996	0.174534	0
PE 18:0;0_18:2;0	PE	GPL	MEM	36	2	0	0	0	0	0	0	0	0.00205897	0	0	0	0	0	0	0	0	0.00189061	0	0	0	0	0	0	0.00179341	0	0	0.00205955	0.00190088	0	0.00348174	0
PE 18:1;0_18:1;0	PE	GPL	MEM	36	2	0	0.464809	0.416554	0.441891	0.434403	0.405357	0.401457	0.368632	0.306176	0.313611	0.421933	0.385797	0.457316	0.440787	0.447241	0.448151	0.333886	0.309906	0.296995	0.246739	0.212805	0.223885	0.375674	0.424217	0.308417	0.276465	0.334743	0.31938	0.42052	0.47954	0.618045
PE 18:1;0_20:1;0	PE	GPL	MEM	38	2	0	0.0261361	0.0250544	0.0262006	0	0	0	0	0	0	0	0	0	0.0226873	0.024711	0.0262952	0.0161137	0.0147438	0.0141965	0.0104066	0.00799898	0.00939161	0.0162183	0.0149491	0.0133293	0.0131966	0.0140807	0.0141179	0.0195674	0.0207559	0.0233138
PE 18:1;0_24:0;0	PE	GPL	MEM	42	1	0	0	0	0	0	0	0	0	0	0	0	0	0	0	0	0	0	0	0	0	0	0	0.00130745	0	0.000875302	0	0.00108558	0.000999803	0	0	0
PE 18:1;0_26:0;0	PE	GPL	MEM	44	1	0	0	0	0	0	0	0	0	0	0	0.00518124	0.00549249	0.00575373	0	0	0	0	0	0	0	0	0	0	0	0	0	0	0	0	0	0
PE 19:1;0_19:1;0	PE	GPL	MEM	38	2	0	0	0	0	0	0	0	0	0	0	0.0196384	0	0	0	0	0	0	0	0	0	0	0	0	0	0	0	0	0	0	0	0
PG 10:0;0_16:0;0	PG	GPL	MEM	26	0	0	0	0	0	0	0	0	0	0	0	0	0	0.00664912	0	0	0	0	0	0	0	0	0	0	0	0	0.0150038	0.0163549	0	0	0	0
PG 10:0;0_17:0;0	PG	GPL	MEM	27	0	0	0	0	0	0	0	0	0	0	0	0	0	0	0	0	0	0	0	0.00261679	0	0	0	0	0.00241754	0	0	0	0	0	0	0
PG 10:0;0_18:0;0	PG	GPL	MEM	28	0	0	0	0	0	0	0	0	0	0	0	0	0	0	0	0	0	0	0	0	0	0	0	0	0	0	0.00361126	0.00419113	0.00425455	0	0	0
PG 12:0;0_14:0;0	PG	GPL	MEM	26	0	0	0	0	0	0	0	0	0	0	0	0	0	0	0	0	0	0	0	0	0	0	0	0	0	0	0.000713664	0.000584363	0	0	0	0
PG 12:0;0_16:0;0	PG	GPL	MEM	28	0	0	0	0	0	0	0	0	0	0	0	0	0	0	0	0	0	0	0	0	0	0	0	0	0	0	0.00297596	0.00300004	0.00262618	0	0	0
PG 12:0;0_18:0;0	PG	GPL	MEM	30	0	0	0	0	0	0	0	0	0	0	0	0	0	0	0	0	0	0	0	0	0	0	0	0	0	0	0	0.00138039	0.00125808	0	0	0
PG 12:0;0_18:1;0	PG	GPL	MEM	30	1	0	0	0	0	0	0	0	0	0	0	0	0	0	0	0	0	0	0	0	0	0	0	0	0	0	0.000565148	0.000504671	0.000349938	0	0	0
PG 14:0;0_14:0;0	PG	GPL	MEM	28	0	0	0	0	0	0	0	0	0	0	0	0	0	0	0	0	0	0	0	0	0	0	0	0	0	0	0.000203958	0.000189177	0.000158898	0	0	0
PG 14:0;0_16:0;0	PG	GPL	MEM	30	0	0	0	0	0	0	0	0	0	0	0	0	0	0	0	0	0	0	0	0	0	0	0	0	0	0	0	0.00212846	0.0019722	0	0	0
PG 14:0;0_16:1;0	PG	GPL	MEM	30	1	0	0	0	0	0	0	0	0	0	0	0	0	0	0	0	0	0	0	0	0	0	0	0	0	0	0.00270071	0.00197962	0.00147332	0	0	0
PG 14:0;0_17:1;0	PG	GPL	MEM	31	1	0	0	0	0	0	0	0	0	0	0	0	0	0	0	0	0	0	0	0	0	0	0	0	0	0	0	0.00121154	0	0.000903677	0	0
PG 14:0;0_18:0;0	PG	GPL	MEM	32	0	0	0	0	0	0	0	0	0	0	0	0	0	0	0	0	0	0	0	0	0	0	0	0	0	0	0	0.00132901	0.000928584	0	0	0
PG 14:0;0_18:1;0	PG	GPL	MEM	32	1	0	0.0020902	0.00199981	0.00230104	0.00180287	0.00195354	0.00224699	0.00283624	0.00275896	0.00207882	0.00492199	0.00459219	0.00443796	0.00159483	0.00184989	0.00215745	0.00156948	0.00192154	0.00167093	0.00155538	0.00197363	0.00215095	0.00351023	0.00316092	0.00335933	0.00724403	0.00745508	0.00652903	0.00275672	0.00289551	0.00258344
PG 14:1;0_14:1;0	PG	GPL	MEM	28	2	0	0	0	0	0	0	0	0	0	0	0	0	0	0	0	0	0.00313369	0	0	0	0	0	0	0	0	0	0	0	0	0	0
PG 14:1;0_16:1;0	PG	GPL	MEM	30	2	0	0.0252364	0.0215624	0.0235586	0.0666737	0.059375	0.0874491	0.0414294	0.0514174	0.0446799	0.0455838	0.0469953	0.0438158	0.0119758	0.0137416	0.0108214	0.0284443	0.0369747	0.0406668	0.0336377	0.0279673	0.044501	0.0268368	0.0264651	0.0300288	0.0224208	0.0243833	0.0312939	0.0249353	0.0392207	0.0382665
PG 14:1;0_17:1;0	PG	GPL	MEM	31	2	0	0.0205045	0.0253294	0.0269623	0.0519375	0.0513997	0.0660932	0.0389874	0.0418938	0.0416231	0.0412113	0.0528036	0.0538658	0.0102919	0.0171484	0.0122096	0.0235608	0.0338989	0.0322423	0	0.0218121	0.0300443	0.0280295	0.0338442	0.032783	0.0232315	0.0227873	0.0292547	0	0	0.0103098
PG 15:1;0_16:1;0	PG	GPL	MEM	31	2	0	0	0	0	0	0	0	0	0	0	0	0	0	0	0	0	0	0	0	0.0153368	0	0	0	0	0	0	0	0	0	0	0
PG 16:0;0_16:0;0	PG	GPL	MEM	32	0	0	0	0	0	0	0	0	0	0	0	0	0	0	0	0	0	0	0	0	0	0	0	0	0	0	0	0.00243464	0.00186174	0	0	0
PG 16:0;0_16:1;0	PG	GPL	MEM	32	1	0	0.00413468	0.00384368	0.00438827	0.00454249	0.00484386	0.00509969	0.00816847	0.00870067	0.00654724	0.0164366	0.0173921	0.018128	0.00328329	0.0043024	0.00452233	0.00472319	0.00566743	0.00701618	0.00521136	0.00648048	0.00744089	0.0146362	0.0158472	0.0164004	0.0379017	0.0493643	0.0377425	0.00620605	0.00705383	0.00568379
PG 16:0;0_18:1;0	PG	GPL	MEM	34	1	0	0.00701021	0.00766876	0.00817126	0.0178214	0.00976131	0.0171325	0.0301792	0.0302257	0.0237837	0.028349	0.0274194	0.050006	0.00646646	0.00720333	0.00745891	0.00813802	0.0158318	0.0119493	0.0103487	0.0143505	0.0154999	0.0277224	0.0318817	0.0328613	0.0557251	0.0434973	0.0360131	0.0036147	0.00474215	0.00314933
PG 16:1;0_16:1;0	PG	GPL	MEM	32	2	0	0	0	0	0	0	0.00457006	0	0.00461463	0.00397333	0.00381567	0.00564677	0.00626299	0	0	0	0.0037278	0.0034956	0.00302145	0	0.00271761	0.00306133	0.0038675	0.00519116	0.00437943	0.00863782	0.00695041	0.00509702	0.00263229	0.00270112	0
PG 16:1;0_17:1;0	PG	GPL	MEM	33	2	0	0.0326869	0.0426533	0.0470375	0	0	0	0	0	0	0.0745181	0	0	0.0137249	0.0241432	0.0175472	0.0597767	0.0790512	0.0746426	0.0560262	0.0573682	0.0808209	0.0441225	0.0492511	0.0505152	0.0224912	0.0222252	0.02695	0.00713697	0.00802226	0.00919845
PG 16:1;0_18:0;0	PG	GPL	MEM	34	1	0	0	0	0	0	0.00781708	0	0	0	0	0.0165273	0.0174492	0	0	0	0	0.00647787	0	0.00632153	0.00655537	0.00708097	0.00702846	0.0135108	0.0117114	0.0116662	0	0.023048	0.0214396	0.00540809	0.00572748	0.0052676
PG 16:1;0_18:1;0	PG	GPL	MEM	34	2	0	0	0	0	0.00784189	0.00735324	0.00806773	0.00823048	0.00789852	0.00707132	0.00827517	0.00792968	0.00989771	0.00231861	0.00266559	0	0.00416115	0.00596133	0.0050006	0.00425916	0.0049794	0.00624404	0.00741355	0.00714216	0.00694466	0.00898706	0.00722058	0.00612666	0	0	0
PG 17:0;0_17:1;0	PG	GPL	MEM	34	1	0	0.000470292	0.000472753	0.000778956	0	0	0	0	0	0	0.00110339	0.00125207	0.00241142	0.000304963	0.000309585	0.000276346	0.000363983	0.000844694	0.000371195	0	0.000567115	0	0.000589962	0.000612591	0.00066518	0.000993084	0.000501735	0.0005793	0.00013645	0	0.000308327
PG 17:1;0_17:1;0	PG	GPL	MEM	34	2	0	0	0	0	0	0	0	0	0	0	0	0	0	0	0	0	0	0	0	0	0	0	0	0	0	2.79941e-05	0	0	0	0	0
PG 17:1;0_18:1;0	PG	GPL	MEM	35	2	0	0	0	0	0	0	0	0	0	0	0	0	0	0	0	0	0	0	0	0	0	0	0	0.00293208	0	0	0	0	0	0	0
PI 10:0;0_12:0;0	PI	GPL	MEM	22	0	0	0	0	0	0	0	0	0	0	0	0	0	0	0	0	0	0	0	0	0	0	0	0	0	0	0	0	0	0	0	0.00245949
PI 10:0;0_14:0;0	PI	GPL	MEM	24	0	0	0.0539188	0.0547119	0.0570608	0.00532742	0.00559987	0.00637547	0.00540337	0.00491343	0.00434489	0.00338253	0.00363166	0.00435155	0.0469275	0.040709	0.0469428	0.0072882	0.00767679	0.00717426	0.00772679	0.00674197	0.00709108	0.00514048	0.00472777	0.00398898	0.0288219	0.0273074	0.0246348	0.0644713	0.0400024	0.0496119
PI 10:0;0_15:0;0	PI	GPL	MEM	25	0	0	0.00456065	0.00424217	0.0050457	0	0	0	0	0	0	0	0	0	0.00350863	0.00389286	0.00380876	0.00174348	0.00220039	0.00213327	0.0020108	0	0.0020153	0	0	0	0	0	0.00297389	0.00355699	0	0.00391808
PI 10:0;0_16:0;0	PI	GPL	MEM	26	0	0	1.42521	1.44608	1.55752	0.315148	0.292086	0.301961	0.25879	0.204003	0.22461	0.243411	0.263144	0.263343	1.22281	1.14879	1.34151	0.409499	0.366189	0.349017	0.400851	0.309469	0.332108	0.310236	0.289867	0.254721	0.568186	0.431746	0.402016	1.39938	1.06513	1.27439
PI 10:0;0_16:1;0	PI	GPL	MEM	26	1	0	0.0558812	0.0606684	0.0628404	0.0112711	0.0102591	0.01186	0.0127584	0.00913209	0.0104816	0.00342705	0.00399108	0.0048604	0.0448881	0.0426358	0.0465249	0.0134911	0.0130484	0.011462	0.0147127	0.0129345	0.0134693	0.00479103	0.00579068	0.0049045	0.0162397	0.0100349	0.0101176	0.0582715	0.0355283	0.0446454
PI 10:0;0_17:0;0	PI	GPL	MEM	27	0	0	0.00100412	0.00113094	0.00404401	0	0	0	0.000487415	0.00179734	0	0	0	0.00116959	0.00106903	0.00105537	0.000968081	0.000869089	0.000793629	0	0.000830372	0	0.00161185	0	0.00119499	0	0.000581528	0	0.000468866	0.00157516	0	0.00170785
PI 10:0;0_18:0;0	PI	GPL	MEM	28	0	0	0.376638	0.357372	0.428443	0.284024	0.259549	0.259466	0.227984	0.192795	0.198551	0.149616	0.152756	0.146563	0.325871	0.322265	0.384708	0.324846	0.27458	0.265068	0.307983	0.254108	0.253478	0.157992	0.146844	0.128299	0.193377	0.178891	0.169298	0.387386	0.341285	0.402028
PI 10:0;0_18:1;0	PI	GPL	MEM	28	1	0	0.0127855	0.0131619	0.0148982	0.00631051	0.00624041	0.00664318	0.00635686	0.00511384	0.00584081	0.00176591	0.00241329	0.00238252	0.0102674	0.00913287	0.0116895	0.00579389	0.00504652	0.00491328	0.00622772	0.00521852	0.0055035	0.00206943	0.00188351	0.00173048	0.00451331	0.00227069	0.00257769	0.0132054	0.00907638	0.0107087
PI 10:0;0_20:0;0	PI	GPL	MEM	30	0	0	0.00192231	0.00168178	0.00185592	0	0	0	0	0	0	0	0	0	0	0	0.00158135	0	0	0	0	0	0	0.000863566	0	0	0	0	0	0	0	0
PI 10:1;0_14:0;0	PI	GPL	MEM	24	1	0	0	0	0	0	0	0	0	0	0	0	0	0	0	0	0	0	0	0	0	0	0	0	0	0	0	0	0	0.00511143	0	0
PI 10:1;0_16:0;0	PI	GPL	MEM	26	1	0	0.0131834	0.0134527	0.0168545	0.00367273	0.00311706	0.00335416	0.00402077	0.00290558	0.00355828	0.00192708	0.00253816	0.00272308	0.0107463	0.0096934	0.0127606	0.00408469	0.003683	0.00370079	0.00524209	0.00396788	0.00516223	0.00296254	0.00310846	0.00235867	0.00558331	0	0	0.0153796	0.0080473	0.0118349
PI 10:1;0_18:0;0	PI	GPL	MEM	28	1	0	0.00378706	0.00437032	0.00550483	0.00309546	0.00251185	0.00284528	0.00330282	0.00281278	0.00269186	0.00129282	0	0.00182804	0.00306456	0.00333735	0.00449203	0.00314638	0.00266608	0.00272953	0.00482966	0.00361814	0.00405176	0.00157419	0.00163823	0.0012449	0	0.00106774	0	0.0047265	0.00193847	0.00371913
PI 11:0;0_16:0;0	PI	GPL	MEM	27	0	0	0.00446686	0.00551166	0	0.00234512	0.00209997	0	0.00199714	0	0	0	0	0	0.00369582	0.0036716	0.0031917	0.00224462	0.00217146	0.00228778	0.00226794	0.00204878	0	0.00182426	0	0	0.00207727	0	0.00162778	0.00330665	0.00525562	0.00358525
PI 11:0;0_18:0;0	PI	GPL	MEM	29	0	0	0	0	0	0	0	0	0	0	0	0	0	0	0	0	0	0.00126043	0	0	0.00114419	0	0	0.000520787	0.000678112	0.000499025	0	0.0011168	0	0.00109906	0	0
PI 12:0;0_12:0;0	PI	GPL	MEM	24	0	0	0.00115199	0.00122399	0.00160137	0.000408652	0.000341809	0.000331161	0.000252543	0.00027753	0.000205016	0	0.000113254	0.000226969	0.00092628	0.000841639	0.000810741	0.000306552	0.000307965	0.000164734	0.000212431	0.000171608	0.000192226	0.000298596	0.000172689	0.000130403	0.00135832	0.00143108	0.00170529	0.00252555	0.00212187	0.00220223
PI 12:0;0_14:0;0	PI	GPL	MEM	26	0	0	0.0622044	0.0639963	0.0572227	0.00719549	0.00820398	0.00859087	0.00634586	0.00587617	0.00633849	0.00549912	0.00664189	0.00688343	0.0581216	0.0551149	0.0550114	0.00891623	0.0104765	0.00849137	0.00895385	0.00845566	0.00878327	0.00734652	0.0075119	0.00638928	0.0274743	0.013132	0.0122829	0.0609597	0.0422999	0.0472415
PI 12:0;0_14:1;0	PI	GPL	MEM	26	1	0	0.00140017	0.0015283	0.00151048	0.00116179	0.000918022	0.00120968	0.000857798	0.000960638	0.000749689	0.000563272	0.000714934	0.000804107	0.00118741	0.0011324	0.00103175	0.00084832	0.00112413	0.00114342	0.00131066	0.00136387	0.0014254	0.000703701	0	0.000716398	0.000567547	0	0.000429334	0.00120084	0	0.000670828
PI 12:0;0_15:0;0	PI	GPL	MEM	27	0	0	0.00182419	0.00179642	0.00559195	0.000290533	0.000290381	0.00242272	0.000326576	0.000796058	0.00230805	0.00205277	0	0.00105096	0.00226545	0.00216113	0.00191153	0.000915125	0.000893637	0.000718107	0.000751606	0.000579495	0.00138609	0.000654467	0.00108102	0.00164507	0.000973272	0.00261802	0.000544683	0.00273439	0.00269863	0.00254242
PI 12:0;0_16:0;0	PI	GPL	MEM	28	0	0	1.3677	1.43129	1.37716	0.313312	0.319603	0.32423	0.260157	0.227836	0.245849	0.316096	0.330783	0.32156	1.24978	1.2272	1.28526	0.412125	0.40547	0.373749	0.360379	0.313797	0.324138	0.348141	0.327652	0.308153	0.657316	0.493197	0.484321	1.41776	1.25617	1.32752
PI 12:0;0_16:1;0	PI	GPL	MEM	28	1	0	0.0837374	0.0903591	0.090267	0.0193486	0.0206917	0.0220497	0.0198504	0.018078	0.0194065	0.00733397	0.00821057	0.00870584	0.0724779	0.0717464	0.0727682	0.0211846	0.0218415	0.0205494	0.0258457	0.0236433	0.023274	0.00893006	0.00879501	0.00900235	0.0292005	0.00918396	0.00883175	0.100242	0.0731542	0.0755137
PI 12:0;0_17:0;0	PI	GPL	MEM	29	0	0	0.0010708	0.000858423	0.000774912	0	0	0	0.00226529	0	0	0.000402049	0.00192328	0	0.000972182	0.00125375	0.00107038	0.000705384	0.00086702	0.000969634	0.000563134	0.000621044	0.00201421	0.000228594	0.000249501	0.000297466	0	0.000236041	0.00101805	0.000943342	0.00137161	0.00191539
PI 12:0;0_17:1;0	PI	GPL	MEM	29	1	0	0	0.000935014	0	0	0	0	0	0	0	0	0.00179777	0	0.000664342	0	0.000551334	0	0	0	0	0	0	0	0	0	0	0	0	0	0	0
PI 12:0;0_18:0;0	PI	GPL	MEM	30	0	0	0.292586	0.287786	0.300113	0.200964	0.205119	0.210223	0.163131	0.157093	0.158132	0.154419	0.154624	0.145098	0.256152	0.264217	0.286164	0.2516	0.247252	0.23385	0.205547	0.188483	0.187379	0.146544	0.138611	0.132435	0.183634	0.173556	0.170805	0.31203	0.288866	0.311799
PI 12:0;0_18:1;0	PI	GPL	MEM	30	1	0	0.0180175	0.0192081	0.0219217	0.00948206	0.00999102	0.0101841	0.00880513	0.00860093	0.00945597	0.00347721	0.00462041	0.00431217	0.0152856	0.0146188	0.016642	0.0075553	0.00809829	0.00712701	0.00768612	0.00775308	0.00724414	0.00393368	0.00298812	0.00303526	0.00724109	0.00424688	0.00475242	0.0214162	0.0157656	0.0157337
PI 12:0;0_20:0;0	PI	GPL	MEM	32	0	0	0	0	0	0	0	0	0	0	0	0	0.00040098	0.000431718	0	0	0	0	0	0	0	0	0	0	0	0	0.000435253	0.000682327	0.000667115	0	0	0
PI 12:0;0_26:0;0	PI	GPL	MEM	38	0	0	0	0	0	0	0	0	0	0.000810865	0	0	0	0	0	0	0	0.00110902	0.00303009	0.00141367	0.00242804	0.00230632	0.00129606	0	0	0.000380064	0.00271945	0	0.000217391	0	0	0.000258578
PI 12:1;0_16:0;0	PI	GPL	MEM	28	1	0	0.00455342	0.00496443	0.00540912	0.00228886	0.00198091	0.0020101	0.001841	0.00199538	0.0021221	0.00161013	0.00217166	0.00172487	0.00346888	0.00330396	0.00366231	0.00168667	0.0015777	0.00148486	0.00184677	0.00153492	0.0017785	0.00170154	0.00150919	0.00112111	0.00323162	0.00239699	0.00277947	0.00630682	0.00462532	0.00523088
PI 12:1;0_18:0;0	PI	GPL	MEM	30	1	0	0	0.00216325	0	0.00155717	0.00154013	0.00164082	0.0010415	0	0.00117583	0	0	0	0	0.00115957	0	0.00104032	0.00110165	0.00113933	0.000932563	0.00106776	0.000947226	0	0.000790014	0	0	0	0	0.0018308	0	0
PI 13:0;0_16:0;0	PI	GPL	MEM	29	0	0	0.00305799	0.00289804	0.00291302	0	0	0	0	0	0	0.000994437	0	0	0.00323112	0.00243978	0.00311628	0.000886747	0.00159577	0.00155184	0.000986893	0.00153409	0	0.000845602	0.000991782	0.000708323	0.00228622	0.00126061	0.00425151	0.00164827	0.00216173	0.00195679
PI 13:1;0_17:0;0	PI	GPL	MEM	30	1	0	0	0	0	0	0.00110232	0.000877652	0.0013033	0.000981307	0	0	0	0.000891518	0	0	0	0	0.00110707	0	0.00114278	0.00105352	0	0	0	0	0	0	0	0	0	0
PI 14:0;0_14:0;0	PI	GPL	MEM	28	0	0	0.0351412	0.0303348	0.0299307	0.00585829	0.00984603	0.00742116	0.00706875	0.00853494	0.00717774	0.00822907	0.00974604	0.00863368	0.0376698	0.0417593	0.0357494	0.0113845	0.0142217	0.0106489	0.0119495	0.0102229	0.01033	0.0105567	0.00873169	0.0104628	0.0175154	0.012019	0.0118417	0.0235104	0.021842	0.0184925
PI 14:0;0_14:1;0	PI	GPL	MEM	28	1	0	0.0098944	0.0108899	0.00984232	0.00130428	0.00197406	0.00168059	0.00193836	0.00134173	0.00149251	0.000823386	0.000922251	0.00103049	0.0101166	0.008737	0.00846874	0.00156117	0.00168806	0.00161218	0.00188436	0.00180559	0.00168204	0.00100784	0.000894115	0.000890347	0.00342039	0.00116875	0.0011869	0.0105874	0.00679136	0.0069514
PI 14:0;0_15:0;0	PI	GPL	MEM	29	0	0	0.000770148	0.000792093	0.000566068	0	0	0	0	0	0	0.000189988	0	0	0.000934444	0.00114454	0.000803136	0.000232707	0.000278575	0.000314154	0.00018366	0.000230619	0.000553475	0.000154067	0.000222855	0.000193115	0.00075836	0.000244268	0.000923246	0.000695101	0.000963641	0.00113462
PI 14:0;0_15:1;0	PI	GPL	MEM	29	1	0	0	0.00129264	0	0	0	0	0	0	0	0	0	0	0.00120107	0	0.00127141	0	0	0	0	0	0	0	0	0	0	0	0	0	0	0
PI 14:0;0_16:0;0	PI	GPL	MEM	30	0	0	0.350134	0.35591	0.296174	0.039235	0.0415871	0.0443056	0.0385244	0.0392052	0.038979	0.122227	0.127516	0.116802	0.362118	0.359955	0.327114	0.0702831	0.0794187	0.0728219	0.0545023	0.0561751	0.056865	0.143521	0.138283	0.131656	0.283723	0.258925	0.254487	0.342639	0.343774	0.34362
PI 14:0;0_16:1;0	PI	GPL	MEM	30	1	0	0.296061	0.308926	0.268487	0.0491217	0.0524678	0.0547089	0.0465731	0.0450315	0.0490976	0.0232266	0.0241928	0.0259103	0.296482	0.271378	0.250484	0.0563721	0.0568939	0.0527747	0.0614939	0.0602753	0.0576265	0.0268029	0.0236654	0.0250292	0.0742336	0.0435384	0.0434381	0.301697	0.273549	0.254406
PI 14:0;0_17:1;0	PI	GPL	MEM	31	1	0	0	0.00351757	0.00373734	0	0	0	0	0	0	0	0	0	0	0	0	0	0	0	0	0	0	0	0	0	0	0	0	0	0	0
PI 14:0;0_18:0;0	PI	GPL	MEM	32	0	0	0.00923723	0.00803996	0.00719228	0	0	0	0	0	0	0.0250937	0.0225233	0.01913	0.00845823	0.00493924	0.00945183	0.00163157	0.00450918	0.0037083	0	0.00208961	0.00159397	0.0234547	0.0240108	0.0221321	0.028128	0.0313608	0.0296685	0.00799308	0.00200815	0
PI 14:0;0_18:1;0	PI	GPL	MEM	32	1	0	0.251381	0.252134	0.223868	0.0571039	0.0660831	0.0633049	0.0654555	0.0590187	0.064354	0.0282571	0.0268739	0.0293905	0.260137	0.23923	0.204739	0.0633102	0.0666054	0.0547973	0.0737832	0.0685357	0.0631978	0.0277345	0.026697	0.0298142	0.0520738	0.0324487	0.0308049	0.224348	0.20884	0.189857
PI 14:0;0_24:0;0	PI	GPL	MEM	38	0	0	0	0	0	0	0	0	0	0	0	0	0	0	0	0	0	0.000557712	0	0	0	0	0.00025828	0	0	0.000184843	0	0	0.00142441	0	0	0.00223923
PI 14:1;0_15:0;0	PI	GPL	MEM	29	1	0	0	0.00158031	0	0	0	0	0	0	0	0	0	0	0.0011923	0	0.00141744	0	0	0	0	0	0	0	0	0	0	0	0	0	0	0
PI 14:1;0_16:0;0	PI	GPL	MEM	30	1	0	0.242908	0.241892	0.233702	0.0640239	0.071659	0.0753277	0.047089	0.0465058	0.0508582	0.0339562	0.0339906	0.0349977	0.233063	0.216425	0.216536	0.0799051	0.0766874	0.0718097	0.0697913	0.0631916	0.0625211	0.0411714	0.0366831	0.0368617	0.0795211	0.050782	0.0489825	0.239011	0.212042	0.198709
PI 14:1;0_16:1;0	PI	GPL	MEM	30	2	0	0.0152528	0.016876	0.0166425	0.00482405	0.00486036	0.00561425	0.00480583	0.00476676	0.00442965	0	0	0	0.0135069	0.014006	0.0136265	0.0037603	0.0049329	0.00424059	0.0047628	0.0052983	0.0048971	0	0	0.00141097	0.00596825	0	0.0015714	0.0199385	0.0125184	0.0145047
PI 14:1;0_18:0;0	PI	GPL	MEM	32	1	0	0.0751255	0.057569	0.0668068	0.0569162	0.0591442	0.0553006	0.0360125	0.0469628	0.0420666	0.0191454	0.0209207	0.0189975	0.0551738	0.0672924	0.0620212	0.0574532	0.0528247	0.0488443	0.0486855	0.0418629	0.04491	0.0201945	0.0189878	0.0165444	0.0277995	0.0228791	0.0234727	0.0693528	0.0668305	0.0637295
PI 14:1;0_18:1;0	PI	GPL	MEM	32	2	0	0.00585282	0.00516609	0.00739119	0.00342859	0.00309096	0.00296996	0.00352115	0.00303242	0.00348133	0.00158366	0.00195572	0.00204135	0.00458424	0.0041343	0.00454266	0.00193769	0.00229426	0.00209928	0.00209353	0.00257525	0.00207832	0.00163815	0.00135751	0.000989994	0.00353931	0.00260259	0.00451032	0.00749922	0.00691641	0.00677246
PI 14:1;0_24:0;0	PI	GPL	MEM	38	1	0	0.000448451	0	0	0	0	0	0	0	0	0	0	0	0	0.000299692	0.000409155	0	0	0	0	0	0	0	0	0	0	0	0	0	0	0
PI 14:1;0_26:0;0	PI	GPL	MEM	40	1	0	0.000318836	0.000283699	0	0	0.000270338	0.000356337	0.000220944	0.000323165	0.00023797	0	0	0	0.000350196	0.000253178	0	0.000451174	0.000355437	0.000267591	0.000280632	0.000321626	0.000222487	0	7.7895e-05	0.000105882	0	0	0	0.000432953	0	0
PI 15:0;0_16:0;0	PI	GPL	MEM	31	0	0	0	0	0	0	0	0	0	0	0	0	0	0	0	0	0	0	0	0	0	0	0	0	0	0	0	0	0.00983296	0	0	0
PI 15:0;0_16:1;0	PI	GPL	MEM	31	1	0	0.02356	0.0258693	0.0238459	0.011392	0.00922172	0.00799647	0.0114893	0.00881261	0.0103896	0.00523074	0.00697699	0.00612779	0.0205561	0.0194822	0.0177691	0.00994687	0.0102185	0.0102645	0.0103095	0.00780561	0.00871009	0.00471456	0.00423628	0	0.00522407	0.00482346	0.00791846	0.0164001	0.0185894	0.0187652
PI 15:0;0_18:1;0	PI	GPL	MEM	33	1	0	0.0130672	0.0124921	0.0107982	0.00618086	0.00557125	0.00711372	0.00714961	0.00643031	0.00770564	0.00216738	0.0013515	0.00175459	0.0118121	0.0138881	0.01024	0.00973211	0.00805046	0.00776934	0.0087348	0.00659491	0.00692456	0.00213503	0.00174392	0.00204001	0.00231031	0.00124413	0.00999912	0.0100881	0.0125062	0.0133666
PI 15:1;0_16:0;0	PI	GPL	MEM	31	1	0	0.0226525	0.0252982	0.0257002	0.0122293	0.00959976	0.00849666	0.0139815	0.00755261	0.00852652	0.00566057	0	0.00815061	0.0204828	0.0165424	0.020712	0.0100695	0.0107276	0.00884648	0.0113415	0.00879564	0.00823623	0.00590695	0.0067577	0.00499099	0.00777233	0.00720157	0.00755184	0.0166399	0.0170319	0.0186209
PI 15:1;0_16:1;0	PI	GPL	MEM	31	2	0	0	0	0.00378448	0	0	0	0	0	0	0	0	0	0	0	0	0	0	0	0	0	0	0	0	0	0	0	0	0	0	0.00227739
PI 15:1;0_18:0;0	PI	GPL	MEM	33	1	0	0.00493944	0.00484943	0.00531171	0.00474687	0.00404634	0.00479867	0.00392126	0.00357034	0.0038472	0.00126406	0.00140462	0.00146774	0.00378371	0.00449752	0.00403263	0.00587969	0.0047251	0.0045782	0.00488018	0.0035526	0.00394086	0.00118063	0.00109111	0.00116233	0.00152272	0.00147627	0.00480014	0.003899	0.00394217	0.00435779
PI 16:0;0_16:0;0	PI	GPL	MEM	32	0	0	0.0399819	0.0328155	0.0320757	0	0	0	0	0.00467015	0	0.036888	0.0331155	0.0306946	0.0342402	0.0198047	0.0344008	0.00666637	0.0132204	0.0121065	0.002611	0.00704554	0.00565368	0.0394892	0.0356251	0.0359053	0.0498931	0.0476771	0.0490649	0.0317872	0.00990996	0.00344851
PI 16:0;0_16:1;0	PI	GPL	MEM	32	1	0	6.12715	6.22874	5.79904	2.65997	2.46448	2.72916	1.93999	1.69631	1.9429	0.843196	0.836501	0.884548	5.69213	5.6089	5.28221	2.85794	2.39802	2.33688	2.42199	1.99864	2.02638	0.905367	0.80996	0.842194	1.31649	1.10701	1.13839	6.17383	6.76164	6.721
PI 16:0;0_16:2;0	PI	GPL	MEM	32	2	0	0.00559174	0.00592415	0.00723019	0	0.0045487	0.00408363	0.00456225	0	0	0	0	0.004233	0	0	0.00412936	0	0.00243143	0.00335768	0.00328297	0	0	0	0	0.00249009	0	0.00282923	0	0.00425659	0	0.00413481
PI 16:0;0_17:0;0	PI	GPL	MEM	33	0	0	0	0	0	0	0	0	0	0	0	0	0	0	0	0	0	0	0	0	0	0	0	0	0	0	0	0	0.00326007	0	0	0
PI 16:0;0_17:1;0	PI	GPL	MEM	33	1	0	0.0180115	0.0196449	0.0200601	0.0112009	0.00947775	0.00852761	0.0118869	0.00918269	0.0102179	0.00436317	0.00502346	0.00570818	0.0144601	0.0141665	0.0144031	0.00800819	0.00936811	0.00921982	0.0107934	0.00950975	0.00924683	0.0045369	0.00397782	0.00450806	0.00439094	0.00436462	0.0150438	0.0120503	0.0141486	0.0142704
PI 16:0;0_18:1;0	PI	GPL	MEM	34	1	0	5.407	5.42121	5.10121	3.3048	2.97634	3.40495	2.61365	2.30304	2.63922	1.08499	0.983652	1.03047	4.86203	4.98761	4.48427	3.01302	2.48272	2.44431	2.78536	2.27516	2.26555	1.0442	0.96182	1.05119	0.979682	0.814688	0.839411	4.46638	4.98925	5.08591
PI 16:0;0_18:2;0	PI	GPL	MEM	34	2	0	0.0047247	0.0066114	0.00713219	0.00408057	0.00424247	0.00376649	0.00420679	0.00392419	0.00369306	0	0.00452352	0.00390047	0.00414204	0.00378465	0.00365747	0.00264737	0.00252268	0.00288626	0.00331256	0	0.00347725	0.00339812	0.00301346	0.00578226	0	0	0	0.00504317	0.00477339	0.00411418
PI 16:0;0_19:1;0	PI	GPL	MEM	35	1	0	0	0	0	0	0	0	0	0	0	0	0	0	0	0	0	0	0	0	0	0	0	0	0	0	0	0	0	0.00192725	0	0
PI 16:0;0_20:1;0	PI	GPL	MEM	36	1	0	0.00695291	0.0084402	0.00670944	0	0	0	0	0	0	0	0.00374368	0	0.0071212	0.00913595	0.00642137	0	0	0	0	0	0	0	0	0.00160883	0	0	0.00159644	0.0040963	0.00582643	0.00482376
PI 16:0;0_22:0;0	PI	GPL	MEM	38	0	0	0	0	0	0	0	0	0	0.00163234	0	0	0	0	0	0	0	0.00116817	0	0	0	0	0.00119883	0	0	0.000484259	0	0	0	0	0	0
PI 16:1;0_16:1;0	PI	GPL	MEM	32	2	0	0.553269	0.589331	0.546573	0.212084	0.207136	0.224643	0.203492	0.190164	0.215708	0.0470815	0.0511134	0.0564184	0.485805	0.498417	0.483326	0.194109	0.186447	0.172645	0.218435	0.202291	0.1972	0.0535031	0.0506753	0.0541204	0.123152	0.0634481	0.0717602	0.681473	0.617251	0.639528
PI 16:1;0_16:2;0	PI	GPL	MEM	32	3	0	0	0	0	0	0	0	0	0	0	0	0	0	0	0.00870285	0	0	0	0	0	0	0	0	0	0	0	0	0	0	0	0
PI 16:1;0_17:0;0	PI	GPL	MEM	33	1	0	0.00806671	0.00802495	0.00811316	0.00534505	0.00512618	0.00610242	0.00540256	0.00432616	0.00527194	0.00186558	0.00142366	0.00156463	0.00717101	0.00784175	0.00664825	0.00698413	0.00551093	0.00577009	0.00534461	0.00399772	0.00435172	0.00167214	0.00150471	0.0013711	0.00161793	0.00133272	0.00509302	0.00721634	0.00941334	0.00946182
PI 16:1;0_18:0;0	PI	GPL	MEM	34	1	0	1.93543	1.91258	1.92181	2.20018	2.0415	2.1867	1.59824	1.45312	1.65273	0.576884	0.577124	0.577191	1.67067	1.65128	1.70234	2.2377	1.93414	1.85668	1.77518	1.54637	1.57275	0.529453	0.480267	0.470799	0.587937	0.617028	0.637225	2.03942	2.17444	2.20652
PI 16:1;0_18:1;0	PI	GPL	MEM	34	2	0	0.527708	0.542831	0.509028	0.351632	0.343432	0.367482	0.348087	0.32477	0.360865	0.076118	0.0709564	0.0820161	0.461852	0.480867	0.437073	0.264293	0.250424	0.235088	0.335224	0.313548	0.292272	0.077866	0.0703328	0.0829292	0.102524	0.0545608	0.0587302	0.49672	0.459063	0.471012
PI 16:1;0_19:0;0	PI	GPL	MEM	35	1	0	0.0025509	0	0	0	0	0	0	0	0	0	0	0	0.00169114	0	0	0	0	0.000679428	0	0	0	0.000683761	0	0	0	0	0	0	0	0
PI 16:1;0_20:0;0	PI	GPL	MEM	36	1	0	0.0174765	0.0168056	0.0184502	0.00743734	0.00770858	0.00631386	0.00784845	0.00550541	0	0.00444005	0.00569209	0.00497152	0.0124634	0.0100242	0.0141385	0	0	0.00785979	0	0	0	0.00390652	0.00394186	0.00251527	0.00358683	0.00408298	0.004216	0.00989312	0.0103816	0.0126195
PI 16:1;0_20:1;0	PI	GPL	MEM	36	2	0	0.00493518	0.00549569	0.00572159	0.00406841	0.00359598	0.00377598	0.00428627	0.00349635	0.00360595	0	0.00286098	0.00319017	0.00443625	0.00386802	0.00448853	0.00299385	0.00356464	0.00380914	0.00345722	0.00246702	0.00223571	0.00214279	0.00190738	0	0	0	0	0.00296813	0.00235354	0.00255896
PI 16:1;0_22:0;0	PI	GPL	MEM	38	1	0	0.00444662	0.0040732	0.00457374	0.00191759	0.00186267	0.00178762	0.0014328	0.00143763	0.00181983	0.00129875	0.00122416	0.00104039	0.00327451	0.00360107	0.00408963	0.00116581	0.00141666	0.00137353	0.00126475	0.00106391	0.00105913	0.00142123	0.000848539	0.00086083	0.0013983	0.00130587	0.0015139	0.00317663	0.00407365	0.00414338
PI 16:1;0_24:0;0	PI	GPL	MEM	40	1	0	0.00661759	0.00563071	0.00575017	0.00233905	0.00172412	0.00257722	0.00161882	0.00178049	0.00210194	0.00220156	0.00180835	0.0016355	0.00486255	0.00555421	0.0060531	0.00210103	0.00163553	0.00190893	0.00149556	0.00124206	0.00101935	0.00172199	0.00131039	0.00125234	0	0.0019452	0.00180593	0.00530929	0.00686688	0.00754429
PI 16:1;0_26:0;0	PI	GPL	MEM	42	1	0	0.0131037	0.0117205	0.0126993	0.0163826	0.0144956	0.0151049	0.0142161	0.0161412	0.0160345	0.00502555	0.004769	0.00475267	0.010239	0.0112884	0.00903988	0.0209623	0.0168746	0.0174317	0.0152146	0.0137357	0.0134265	0.00378042	0.0036324	0.00397435	0.00669701	0.00575331	0.00599046	0.0118683	0.0124396	0.0138731
PI 16:2;0_18:0;0	PI	GPL	MEM	34	2	0	0	0	0	0.00274293	0	0.00166688	0	0	0	0	0	0	0	0	0	0.00132189	0.00160566	0	0	0	0	0	0.000945062	0	0	0	0	0	0	0
PI 17:0;0_18:1;0	PI	GPL	MEM	35	1	0	0.00364289	0.00416929	0.00411332	0.00467778	0.00329209	0.00481524	0.00458561	0.00394208	0.00471706	0.00134108	0.00052698	0.000849712	0.00294986	0.0050168	0.00352509	0.00548765	0.00346137	0.00315391	0.00387283	0.00252459	0.00296159	0.000685275	0.000493321	0.00101793	0	0	0.000534291	0.00323579	0.00575815	0.00660554
PI 17:1;0_17:1;0	PI	GPL	MEM	34	2	0	0	0	0.000574216	0	0	0	0	0	0	0	0.00034209	0.000336724	0	0	0	0	0	0	0	0	0	0	0	0	0	0	0	0	0	0
PI 17:1;0_18:0;0	PI	GPL	MEM	35	1	0	0.00448179	0.00738458	0.00764163	0.00753481	0.00603761	0.00556825	0.00735707	0.00595882	0.00627528	0.00240299	0.00255778	0.00287752	0.00408258	0.00452988	0.0053459	0.00543826	0.00579887	0.00525504	0.00653922	0.00558009	0.00488469	0.00140448	0.00166341	0.00170937	0	0	0.00212905	0.00342689	0.00556096	0.00463894
PI 18:0;0_18:1;0	PI	GPL	MEM	36	1	0	1.39779	1.37458	1.41819	1.93201	1.75577	1.97552	1.53329	1.43699	1.61924	0.529786	0.485075	0.492871	1.17045	1.23559	1.17946	1.74976	1.46061	1.41876	1.50897	1.29711	1.27921	0.44101	0.408639	0.410603	0.347558	0.35623	0.377953	1.19338	1.26246	1.36038
PI 18:0;0_18:2;0	PI	GPL	MEM	36	2	0	0.00158744	0.00220893	0.00240167	0.00209067	0.00196994	0.00170666	0.00163131	0.00155922	0.00151424	0	0.00105903	0	0.000960228	0.00102888	0.00100874	0.0018066	0.00123151	0.00119928	0.00139326	0.0011039	0.00106694	0	0.000603628	0.000573762	0	0	0	0.00110016	0.00101803	0.00113825
PI 18:0;0_20:0;0	PI	GPL	MEM	38	0	0	0	0	0	0	0	0	0	0	0	0	0	0	0	0	0	0.000859947	0	0.00173946	0	0	0	0	0	0.000206708	0	0	0	0	0	0
PI 18:0;0_20:1;0	PI	GPL	MEM	38	1	0	0.00111127	0.00106287	0.00119997	0.00083932	0.000722741	0.000957922	0.000650186	0.000618746	0.000729913	0.000410756	0.000682578	0.000487689	0.000902672	0.00108888	0.0010562	0.000791696	0.000750815	0.000776139	0.00060107	0.000551734	0.00057568	0	0.000331182	0.000332545	0	0.000425856	0	0.00116775	0.00105136	0.00108414
PI 18:0;0_20:4;0	PI	GPL	MEM	38	4	0	0	0	0	0	0	0	0	0	0	0	0	0	0	0	0	0.00800375	0	0	0	0	0	0	0	0	0	0	0	0	0	0
PI 18:0;0_26:1;0	PI	GPL	MEM	44	1	0	0	0	0	0	0	0	0	0	0	0	0	0.000622983	0	0.000381908	0.000624016	0	0	0	0	0	0	0	0.000408361	0	0	0	0	0	0	0
PI 18:1;0_18:1;0	PI	GPL	MEM	36	2	0	0.051476	0.0500073	0.0492127	0.0577302	0.0548053	0.0595706	0.0460267	0.0467403	0.0513584	0.0126876	0.00707273	0.00982647	0.0410384	0.0471475	0.0432669	0.0362508	0.0311963	0.0284423	0.0352586	0.0333733	0.0304523	0.00769133	0.00619284	0.0101486	0.00778533	0.00434279	0.0047773	0.0395057	0.0339278	0.0353277
PI 18:1;0_18:2;0	PI	GPL	MEM	36	3	0	0	0	0	0	0.00381663	0	0	0	0	0	0	0	0	0	0	0	0	0	0	0	0	0	0	0	0	0	0	0	0	0
PI 18:1;0_20:0;0	PI	GPL	MEM	38	1	0	0.00569161	0.00444752	0.00571324	0.00280321	0.0027142	0.0031981	0.00200855	0.00222753	0.00276614	0.00209451	0.00133863	0.00130558	0.00463998	0.00555519	0.005443	0.00211886	0.00207428	0.00200528	0.00186917	0.00154003	0.00172042	0.00150808	0.00120173	0.00128707	0.00115354	0.00154012	0.00192613	0.00440389	0.00479206	0.00616037
PI 18:1;0_22:0;0	PI	GPL	MEM	40	1	0	0.00287189	0.00214475	0.00232709	0.00120472	0.00111791	0.00154264	0.000927049	0.00111391	0.00131561	0.000962984	0.000861301	0.000659546	0.00187482	0.00214281	0.00207158	0.000932941	0.000691872	0.000782505	0.000756117	0.00075712	0.00050688	0.000652389	0.000496182	0.00054538	0	0.000698998	0.000631919	0.00157574	0.00224133	0.00214772
PI 18:1;0_24:0;0	PI	GPL	MEM	42	1	0	0.00461868	0.00450375	0.00441524	0.00269085	0.00239874	0.00251917	0.00232445	0.00236294	0.00227436	0.00184194	0.00169977	0.00148319	0.00334618	0.00400894	0.00351534	0.001862	0.00176744	0.00203108	0.0013698	0.0016106	0.00142359	0.00134226	0.00108344	0.00119998	0.000850238	0.00142301	0.0013716	0.00233878	0.00330976	0.00388524
PI 18:1;0_26:0;0	PI	GPL	MEM	44	1	0	0.00925311	0.00903822	0.00826244	0.0124886	0.0110746	0.011994	0.0134459	0.0137717	0.0161607	0.00492176	0.00439657	0.00386391	0.00584247	0.00586395	0.00523573	0.0150414	0.0126656	0.0125453	0.0123586	0.0108894	0.0104461	0.00374611	0.00252491	0.00359459	0.00333227	0.00325463	0.00326135	0.00645105	0.00580215	0.00630402
PS 10:0;0_14:0;0	PS	GPL	MEM	24	0	0	0	0	0	0	0	0	0	0	0	0	0	0	0	0	0	0	0	0	0	0	0	0	0	0	0	0	0.0037282	0	0	0
PS 10:0;0_16:0;0	PS	GPL	MEM	26	0	0	0.0345325	0.0224502	0.0247983	0	0	0	0	0	0	0.0223259	0.0172886	0.0145548	0.0336022	0.018883	0.0224135	0.00404881	0.00471995	0.00446066	0.00402636	0	0.00447724	0.0258973	0.016062	0.0129441	0.104663	0.120058	0.129302	0.0444189	0.038289	0.0430161
PS 10:0;0_16:1;0	PS	GPL	MEM	26	1	0	0.00710532	0.00530326	0.00902272	0	0	0	0	0	0	0.0047214	0.00415532	0	0.00766872	0	0	0	0	0	0	0	0	0.00463905	0	0	0.00977726	0.0143846	0.036148	0.00883884	0.0202867	0.0114191
PS 10:0;0_17:0;0	PS	GPL	MEM	27	0	0	0.00804275	0.00770461	0.00956913	0.00610063	0	0	0.00465172	0	0.00527376	0.00935267	0.00927733	0.00731721	0	0	0.00558615	0	0	0	0	0	0	0.00622825	0.00492438	0.00506725	0.0118368	0.0142177	0.017481	0	0.00730925	0.00673968
PS 10:0;0_18:0;0	PS	GPL	MEM	28	0	0	0.0014824	0.00165425	0	0	0	0	0	0	0	0.00103372	0	0.00120544	0	0.000930212	0.00164011	0	0	0	0	0	0	0	0.00138182	0	0.00205809	0.00271215	0.00259695	0.00113568	0	0.00142524
PS 10:0;0_18:1;0	PS	GPL	MEM	28	1	0	0.00298897	0	0.00330356	0	0	0	0	0	0	0.00245781	0.00284829	0.002586	0.00229596	0.00230256	0.00237015	0	0	0	0	0	0	0	0	0	0.00318867	0.00447437	0.012439	0.00177123	0.00158481	0.0021839
PS 12:0;0_14:0;0	PS	GPL	MEM	26	0	0	0.00388436	0.00308679	0.00301268	0	0	0	0	0	0	0.00257559	0.00218774	0.00214216	0.00296	0.00180232	0.00213293	0.000147049	0.000274647	0.000274269	0	0	0.000134448	0.00209024	0.00158074	0.00107322	0.0100399	0.0086497	0.00928575	0.00383034	0.00319154	0.00298127
PS 12:0;0_14:1;0	PS	GPL	MEM	26	1	0	0.000674307	0	0	0	0	0	0	0	0	0	0	0	0	0	0	0	0	0	0	0	0	0	0	0	0	0	0	0	0	0
PS 12:0;0_15:0;0	PS	GPL	MEM	27	0	0	0.00155521	0.00158669	0	0	0	0	0	0	0	0.000851289	0.0010295	0.000849622	0	0	0.00146743	0	0	0	0	0	0	0.00128589	0.000776629	0.000702558	0.00352163	0.00310839	0.00466712	0	0	0
PS 12:0;0_16:0;0	PS	GPL	MEM	28	0	0	0.054483	0.0328359	0.0361361	0.00439638	0.00417321	0	0.00407564	0	0.00458859	0.0395248	0.0332097	0.0260327	0.0543363	0.0301912	0.0422312	0.00593234	0.00715656	0.00672439	0.00592886	0.00460987	0.00589395	0.0424395	0.030539	0.0260455	0.172358	0.190604	0.215552	0.0691044	0.0627792	0.0677456
PS 12:0;0_16:1;0	PS	GPL	MEM	28	1	0	0.0247289	0.0195298	0.0162242	0	0	0	0	0	0	0.0206326	0.0160715	0.0126176	0.0227312	0.0124843	0.0170393	0	0.00363708	0.00405017	0	0	0	0.0249412	0.016278	0.0157477	0.0544295	0.0779957	0.151811	0.0351994	0.0420758	0.0415562
PS 12:0;0_17:0;0	PS	GPL	MEM	29	0	0	0.00540677	0	0	0	0	0	0	0	0	0.007856	0.00883285	0.00741201	0	0.00504541	0	0	0	0	0	0	0	0.00661799	0.00536106	0.00521046	0.0136427	0.0135915	0.0374595	0	0	0.00407719
PS 12:0;0_17:1;0	PS	GPL	MEM	29	1	0	0.00547151	0.00530477	0.00752861	0	0	0	0	0	0	0.00720522	0.00354658	0.00279002	0.00588578	0	0	0	0	0	0	0	0	0.00445314	0.00190481	0.00339023	0.00706993	0.01022	0.0151346	0.00741771	0	0.00524469
PS 12:0;0_18:0;0	PS	GPL	MEM	30	0	0	0	0.00078382	0	0	0	0	0	0	0	0.000810209	0.00136318	0.000693615	0.000569105	0	0	0	0	0	0	0	0	0.00088833	0.000739891	0.000331344	0.00157353	0.00224292	0.0025327	0.000585461	0	0.000535672
PS 12:0;0_18:1;0	PS	GPL	MEM	30	1	0	0.00439111	0.00314408	0.00433068	0.000638019	0.000813073	0.000888405	0.000725514	0.000682851	0	0.00289774	0.00232905	0.00177947	0.00343547	0.00228673	0.00323878	0.000342096	0.00044441	0.000392743	0.000307181	0.000189996	0.000326976	0.00230034	0.00131973	0.00139808	0.0041817	0.0053534	0.00929785	0.00324228	0.00293733	0.00330391
PS 13:1;0_17:0;0	PS	GPL	MEM	30	1	0	0	0.000597625	0	0	0.000316688	0.000371359	0.000284537	0	0.000263959	0	0	0.000562832	0	0	0.000632378	0	0	0	0	0	0	0	0	0.000741587	0.000721872	0.000830635	0	0	0	0
PS 14:0;0_14:0;0	PS	GPL	MEM	28	0	0	0.00165254	0.00117463	0.000902958	0	0	0	0	0	0.000300622	0.00113878	0.00146785	0.000976191	0.00154223	0.000794692	0.00128318	0	0	0	0	0	0	0.00172975	0.00116472	0.00086883	0.00593117	0.00685785	0.0064229	0.00174674	0.00141556	0.00136623
PS 14:0;0_14:1;0	PS	GPL	MEM	28	1	0	0.00233579	0	0.00261251	0	0	0	0	0	0	0	0	0	0.00200709	0.00150779	0.00175558	0	0	0	0	0	0	0	0	0	0.00308853	0.00345348	0.00634442	0.0019987	0	0
PS 14:0;0_15:0;0	PS	GPL	MEM	29	0	0	0	0	0	0	0	0	0	0	0	0	0	0	0	0	0	0	0	0	0	0	0	0	0	0	0.00263781	0.00248556	0.00702918	0	0	0
PS 14:0;0_16:0;0	PS	GPL	MEM	30	0	0	0.0122631	0.00685581	0	0	0	0	0	0	0	0.0158864	0.0148769	0.00974906	0.00925684	0	0	0	0	0	0	0	0	0.0187247	0.0117664	0.00602909	0.0693819	0.0932262	0.0852636	0.00980628	0	0.0114754
PS 14:0;0_16:1;0	PS	GPL	MEM	30	1	0	0.0571771	0.0331151	0.0323738	0.00352579	0.00293189	0.00312137	0.00277645	0.00224593	0.00212572	0.0269208	0.0186042	0.0171412	0.0631999	0.0340758	0.0396753	0.00512583	0.00514411	0.00571261	0.00349591	0.00245866	0.00377825	0.0306605	0.0193147	0.0202985	0.0938305	0.115567	0.133879	0.0906738	0.0834761	0.0816528
PS 14:0;0_17:0;0	PS	GPL	MEM	31	0	0	0	0	0	0	0	0	0	0	0	0	0	0	0	0	0	0	0	0	0	0	0	0	0	0	0	0	0.00450384	0	0	0
PS 14:0;0_17:1;0	PS	GPL	MEM	31	1	0	0.00769141	0	0.00666807	0	0	0	0.00199652	0	0	0.00670714	0.00662189	0	0.00664475	0	0.00682665	0	0	0	0	0	0	0	0	0	0.0152556	0.014387	0.0150617	0.0080348	0.00779969	0.00776323
PS 14:0;0_18:0;0	PS	GPL	MEM	32	0	0	0	0	0	0	0	0	0	0	0	0	0.00125577	0.000853648	0	0	0	0	0	0	0	0	0	0.00164682	0.00111924	0	0	0	0	0	0	0
PS 14:0;0_18:1;0	PS	GPL	MEM	32	1	0	0.159701	0.0908733	0.0961296	0.030971	0.0307793	0.0320896	0.0282034	0.0258192	0.0233999	0.0838689	0.0653007	0.0586538	0.158261	0.0860183	0.103402	0.0275818	0.0300538	0.0309003	0.0255056	0.0220839	0.0235898	0.082667	0.0549493	0.0570138	0.172251	0.167642	0.163198	0.183248	0.18082	0.160874
PS 14:0;0_18:2;0	PS	GPL	MEM	32	2	0	0	0.00132	0	0.000679082	0.000465333	0	0	0	0.000600039	0	0.00106437	0.000900526	0	0.00076734	0	0.000539384	0	0.000417077	0.00054742	0	0	0.00194426	0.000982084	0	0.00109894	0	0.00100788	0	0	0
PS 14:1;0_15:0;0	PS	GPL	MEM	29	1	0	0.00182672	0.00209518	0	0	0	0	0	0	0	0	0.00269055	0.00276194	0	0	0	0	0	0	0	0	0	0.00119562	0.00205694	0.00113603	0.00264315	0.00327151	0	0	0	0
PS 14:1;0_16:0;0	PS	GPL	MEM	30	1	0	0.0143676	0.0108597	0.0110223	0	0	0	0	0	0	0.00959019	0.00811598	0.00767476	0.0151326	0.00942924	0.00996263	0.00266234	0.00289314	0.00366734	0.00248512	0.00210241	0.00305102	0.00881844	0.0067197	0.006529	0.02872	0.032395	0.0360197	0.0214435	0.0191761	0.0186268
PS 14:1;0_16:1;0	PS	GPL	MEM	30	2	0	0	0	0	0	0	0	0	0	0	0	0	0	0	0	0	0	0	0	0	0	0	0	0	0	0	0.00586863	0.00740232	0	0	0.00461545
PS 14:1;0_18:1;0	PS	GPL	MEM	32	2	0	0.014266	0.0147533	0.015562	0.00684249	0.00679626	0.00718332	0.00555491	0.00494909	0.00513132	0.00860087	0.0138819	0.0128145	0.00920399	0.00768198	0.00926731	0.00408473	0.00505583	0.00555633	0.00427659	0.00366618	0.00369147	0.00641012	0.0097158	0.00558259	0.00813265	0.00958966	0.00986575	0.00722815	0.00742451	0.00811475
PS 15:0;0_16:0;0	PS	GPL	MEM	31	0	0	0	0	0	0	0	0	0	0	0	0	0	0	0	0	0	0	0	0	0	0	0	0	0	0	0	0	0.00371271	0	0	0
PS 15:0;0_16:1;0	PS	GPL	MEM	31	1	0	0.0254555	0.0236622	0.0222394	0.00824538	0.0079095	0.00709724	0.00627583	0.00571722	0.00573779	0.0165107	0.0144458	0.0151784	0.020388	0.0154002	0.0179609	0.00544468	0.00559924	0.00611693	0.00490763	0.00486498	0.00489577	0.0129535	0.0108192	0.0116322	0.0313634	0.0341312	0.0335927	0.0196663	0.0229538	0.021029
PS 15:0;0_17:0;0	PS	GPL	MEM	32	0	0	0	0	0	0	0	0	0	0	0	0.000748152	0	0.000485319	0	0	0	0	0	0	0	0	0	0.000507503	0	0.000514405	0	0	0.000843315	0	0	0
PS 15:0;0_17:1;0	PS	GPL	MEM	32	1	0	0	0	0	0	0.00108947	0.00101874	0.00107547	0	0.000984727	0.0012763	0	0.0013565	0	0	0.00165892	0	0	0	0	0	0	0	0	0	0	0	0	0	0	0
PS 15:0;0_18:1;0	PS	GPL	MEM	33	1	0	0.0553847	0.0421666	0.0407263	0.00998085	0.0103183	0.0109176	0.0114793	0.0100253	0.00974668	0.0207107	0.0187861	0.0161807	0.0198962	0.0150633	0.0173367	0.00986902	0.0100268	0.010201	0.00879241	0.00832139	0.00829193	0.0170014	0.0132493	0.0136423	0.307841	0.0472707	0.269161	0.037125	0.0404354	0.0384723
PS 15:0;0_18:2;0	PS	GPL	MEM	33	2	0	0	0	0	0	0	0	0	0	0	0	0	0	0	0	0	0	0	0	0	0	0	0.00309076	0	0	0	0	0	0	0	0
PS 15:1;0_16:0;0	PS	GPL	MEM	31	1	0	0.00910381	0.0129168	0	0	0	0	0	0	0	0	0.0107954	0	0	0	0	0	0	0	0	0	0	0.00771359	0	0	0.0146732	0.0186249	0.0210538	0.00797352	0.00854311	0.00823132
PS 15:1;0_17:1;0	PS	GPL	MEM	32	2	0	0.00117374	0	0	0.000789717	0	0	0	0	0	0.00160928	0	0	0	0.000943913	0.00101565	0.000469813	0	0	0	0	0	0	0	0	0	0	0	0	0	0
PS 15:1;0_18:1;0	PS	GPL	MEM	33	2	0	0	0	0	0	0	0	0	0	0	0.171048	0	0.153752	0.1237	0	0	0	0	0	0	0	0	0.12148	0.107858	0.106269	0	0	0	0.133748	0.138146	0.125806
PS 16:0;0_16:0;0	PS	GPL	MEM	32	0	0	0	0	0	0	0	0	0	0	0	0.0122699	0.00899857	0.0061602	0	0	0	0	0	0	0	0	0	0.0130764	0.00919314	0.00953557	0.0216959	0.0287494	0.037654	0	0	0
PS 16:0;0_16:1;0	PS	GPL	MEM	32	1	0	1.10466	0.642656	0.677874	0.259888	0.244678	0.263017	0.266313	0.219008	0.208609	0.622314	0.431049	0.421906	1.06136	0.623603	0.709871	0.296119	0.27697	0.290214	0.298378	0.231561	0.267473	0.588396	0.370285	0.40383	1.63096	1.94332	2.03254	1.71419	1.77639	1.75803
PS 16:0;0_16:2;0	PS	GPL	MEM	32	2	0	0	0	0	0	0.00423719	0	0	0	0	0	0	0	0	0	0	0	0	0	0	0	0	0	0	0.00629258	0	0	0	0	0	0
PS 16:0;0_17:1;0	PS	GPL	MEM	33	1	0	0.142151	0.127399	0.116003	0.0335391	0.0367288	0.0415229	0.0345267	0.0328808	0.0346567	0.0891614	0.0886544	0.0740085	0.0590219	0.0594978	0.0581589	0.0300715	0.0329165	0.0350748	0.0274214	0.030855	0.031723	0.0757138	0.0742912	0.0731657	0	0.244994	0	0.155194	0.136722	0.134478
PS 16:0;0_18:1;0	PS	GPL	MEM	34	1	0	1.906	1.09416	1.19926	0.942394	0.839791	0.880446	1.01094	0.820431	0.763405	1.6109	0.943362	0.945262	1.82988	1.05982	1.24789	0.879382	0.83012	0.833841	0.993174	0.755544	0.872349	1.37269	0.83823	0.954246	2.29402	2.53594	2.77821	2.40167	2.47892	2.5351
PS 16:0;0_18:2;0	PS	GPL	MEM	34	2	0	0	0	0	0.00603225	0.0048472	0	0	0	0.00524103	0	0	0	0	0	0	0	0	0	0	0	0	0	0	0	0	0	0	0	0	0
PS 16:0;0_20:1;0	PS	GPL	MEM	36	1	0	0	0	0	0	0	0	0	0	0	0	0	0	0	0.00304166	0.00318481	0	0	0	0	0	0	0	0	0	0	0	0	0.00584342	0	0
PS 16:1;0_16:1;0	PS	GPL	MEM	32	2	0	0.391379	0.228851	0.27484	0.0429975	0.0417302	0.0520259	0.0380648	0.0316967	0.0327082	0.301546	0.21914	0.210732	0.371745	0.216382	0.273504	0.08916	0.0989117	0.0958435	0.0548907	0.0445963	0.0512891	0.322357	0.210672	0.224938	0.441303	0.666447	0.719182	0.552104	0.660171	0.627946
PS 16:1;0_17:0;0	PS	GPL	MEM	33	1	0	0	0	0	0.0580685	0.0552459	0.0623332	0.0561096	0.0452697	0.0467688	0.0882344	0.0890516	0.082834	0.0719382	0.0615505	0.0649455	0.0348657	0.0373748	0.0392852	0.0346061	0.0337371	0.0365313	0.0651459	0.0572566	0.0612762	0	0	0	0	0	0
PS 16:1;0_18:0;0	PS	GPL	MEM	34	1	0	0.0684173	0.0487548	0.05298	0.0248144	0.0218257	0.0233376	0.0220272	0.0181494	0.0169312	0	0.0615039	0.0529898	0	0.0384562	0	0	0	0	0	0.0136973	0	0	0	0	0.0780674	0.0920964	0.111153	0	0.0860915	0
PS 16:1;0_18:1;0	PS	GPL	MEM	34	2	0	1.06253	0.65874	0.754928	0.288574	0.287546	0.302986	0.275191	0.238114	0.22594	1.33951	0.908959	0.874498	0.961398	0.594443	0.761411	0.394641	0.424921	0.440033	0.29359	0.232277	0.274197	1.2935	0.821809	0.90558	1.08427	1.46904	1.58637	1.19218	1.45251	1.38714
PS 16:1;0_20:0;0	PS	GPL	MEM	36	1	0	0	0	0	0	0	0	0	0	0	0	0.0070876	0	0	0	0	0	0	0	0	0	0	0	0	0	0	0	0	0	0	0
PS 16:1;0_20:1;0	PS	GPL	MEM	36	2	0	0	0	0	0	0	0	0	0	0	0.00658992	0	0	0	0	0	0	0	0	0	0	0	0	0	0	0	0	0	0	0	0
PS 17:0;0_17:1;0	PS	GPL	MEM	34	1	0	0	0	0	0	0	0	0	0	0.00142708	0	0	0	0	0	0	0	0	0	0	0	0	0	0	0	0	0	0	0	0	0
PS 17:0;0_18:1;0	PS	GPL	MEM	35	1	0	0	0	0	0	0	0	0.123936	0	0	0	0.229504	0	0	0	0.134345	0	0.075581	0.0774398	0.0771111	0.0803214	0.0858367	0.177039	0	0.190711	0	0	0	0	0.128864	0
PS 17:1;0_17:1;0	PS	GPL	MEM	34	2	0	0	0.00163815	0.00124514	0.00130004	0.000975972	0.000996676	0.00111691	0.00109022	0.00103992	0.00188024	0.00169977	0.00156083	0	0	0	0	0	0	0	0	0	0	0	0	0	0	0	0	0	0
PS 17:1;0_18:0;0	PS	GPL	MEM	35	1	0	0	0	0	0	0	0	0	0	0	0	0	0	0	0	0	0.0710314	0.00593315	0.00618203	0	0	0	0.0137342	0.184718	0	0.244338	0.224968	0.220627	0	0	0
PS 17:1;0_18:1;0	PS	GPL	MEM	35	2	0	0	0	0	0	0	0	0	0	0	0	0	0	0	0	0.146404	0	0.0745588	0	0.0697569	0.0630328	0.0708982	0	0	0.139278	0	0	0	0	0.155453	0
PS 17:1;0_20:1;0	PS	GPL	MEM	37	2	0	0.0114668	0	0	0	0	0	0	0	0	0	0	0	0	0	0	0	0	0	0	0	0	0	0	0	0	0	0	0	0	0
PS 18:0;0_18:0;0	PS	GPL	MEM	36	0	0	0	0	0	0	0	0	0	0	0	0	0	0	0	0	0	0	0	0	0	0	0	0.00431533	0	0	0	0	0	0	0	0
PS 18:0;0_18:1;0	PS	GPL	MEM	36	1	0	0.0299329	0.0222888	0.0207666	0.0155696	0.0136674	0.0140342	0.0143729	0.0124804	0.0108474	0.0268161	0.0129685	0.0176353	0.0226741	0.0134988	0.0167826	0.00924105	0.00810216	0.0092725	0.0104445	0.00792678	0.00899833	0.0196567	0.0134639	0.014033	0.0262135	0.0371717	0.0373174	0.0174904	0.0254692	0.029537
PS 18:1;0_18:1;0	PS	GPL	MEM	36	2	0	0.0383142	0.0265289	0.0260588	0.0117931	0.00932494	0.0105094	0.0102488	0.00669467	0.00744454	0.0264051	0.0246516	0.0208461	0.0305429	0.0191858	0.0240571	0.00677632	0.00732399	0.00765066	0.00676005	0.00484893	0.00519335	0.0252625	0.0151592	0.0179682	0.0182179	0.0274392	0.0265326	0.0295835	0.0274154	0.0301034
TAG 34:0;0	TAG	GL	STO	34	0	0	0.00929005	0	0	0	0	0	0	0	0	0	0	0.0104644	0	0.00758318	0	0	0	0.0112268	0.0146482	0.0117665	0.0126098	0.0119398	0.0108401	0	0.0128304	0	0.0106665	0.0084482	0.00970289	0
TAG 36:0;0	TAG	GL	STO	36	0	0	0.0117481	0.0110836	0.00815995	0.0118196	0.00984047	0	0.0144602	0.00992437	0.0118474	0.0186246	0.0167217	0.0174992	0	0	0	0	0	0	0	0	0	0	0	0	0	0	0	0	0	0
TAG 36:1;0	TAG	GL	STO	36	1	0	0	0	0	0	0	0	0	0	0	0.0102891	0	0.0105662	0	0	0	0.0106059	0	0.0126341	0	0.0144717	0.0142033	0.0127142	0.0118655	0.0155781	0	0	0	0.00913596	0	0
TAG 38:0;0	TAG	GL	STO	38	0	0	0.0122705	0.0101267	0.0107082	0.0134144	0	0	0.0102728	0.00987422	0.0125898	0.0210539	0.0212823	0.0229049	0.0116166	0.00910192	0.0104935	0.0125156	0.0131531	0.0145944	0.0195488	0.0146464	0	0.0242358	0.0226129	0.0280448	0.0372889	0.0290101	0.0318249	0.0164611	0	0.00869645
TAG 38:1;0	TAG	GL	STO	38	1	0	0	0	0	0	0	0	0	0	0	0	0	0	0	0	0	0	0	0	0	0.022709	0	0.0224731	0	0	0	0	0	0	0	0
TAG 40:0;0	TAG	GL	STO	40	0	0	0.0370369	0.0303586	0.0387395	0.0373911	0.0325175	0.03226	0.0393984	0.0333248	0.040442	0.0685885	0.0720548	0.0785075	0.03563	0.0346573	0.0394868	0.0454351	0.0439182	0.0433955	0.0568414	0.044996	0.0509907	0.0747492	0.0734297	0.0760634	0.0910953	0.0704372	0.0620688	0.0512198	0.0215582	0.0246582
TAG 40:1;0	TAG	GL	STO	40	1	0	0.0451875	0.0429456	0.0535521	0.0576316	0.0593249	0.0576461	0.0639724	0.0582095	0.056776	0.0939779	0.0948217	0.105149	0.0508413	0.0500704	0.0556616	0.0631949	0.0692644	0.0666956	0.0822548	0.0832642	0.0748426	0.114445	0.113868	0.124016	0.176521	0.0979538	0.092876	0.0512687	0.0262487	0.0296884
TAG 40:2;0	TAG	GL	STO	40	2	0	0	0	0	0	0	0	0	0	0	0	0	0.0139306	0	0	0.00907173	0	0.0128506	0.0145681	0	0.0164272	0	0.0121119	0	0.0173134	0	0	0	0.010987	0	0
TAG 42:0;0	TAG	GL	STO	42	0	0	0.121901	0.121011	0.152685	0.210797	0.207387	0.194914	0.233182	0.208018	0.212352	0.389226	0.375388	0.411531	0.130756	0.140214	0.175702	0.256347	0.258752	0.270911	0.298987	0.305205	0.277992	0.381968	0.364383	0.411212	0.337314	0.261578	0.270483	0.180803	0.0983253	0.114431
TAG 42:1;0	TAG	GL	STO	42	1	0	0.227278	0.229713	0.291764	0.483112	0.444015	0.413319	0.499028	0.453782	0.462321	0.746258	0.725116	0.849835	0.225632	0.244082	0.31836	0.534884	0.523145	0.571645	0.64045	0.620105	0.602462	0.811392	0.821249	0.947446	0.976089	0.581363	0.604244	0.274723	0.140197	0.15342
TAG 42:2;0	TAG	GL	STO	42	2	0	0.0713391	0.0714729	0.0923443	0.163565	0.145902	0.133556	0.161558	0.14754	0.156357	0.168651	0.151855	0.19563	0.0752492	0.0749237	0.0955034	0.173174	0.164714	0.169963	0.199751	0.188127	0.187994	0.178432	0.182943	0.207512	0.218152	0.0956249	0.0962202	0.0929808	0.0466148	0.0487673
TAG 43:1;0	TAG	GL	STO	43	1	0	0	0.00692948	0	0	0	0	0	0	0.0106373	0	0.0118481	0.0120456	0	0	0	0	0	0	0.0149516	0	0	0	0.0116778	0	0.0102948	0	0	0	0	0
TAG 44:0;0	TAG	GL	STO	44	0	0	0.131132	0.139119	0.163395	0.261883	0.24769	0.24086	0.269992	0.258632	0.266878	0.416787	0.401047	0.451678	0.128433	0.13672	0.173839	0.277512	0.274494	0.316431	0.319092	0.336577	0.304426	0.386837	0.394517	0.4259	0.297017	0.266601	0.272517	0.181707	0.104958	0.121365
TAG 44:1;0	TAG	GL	STO	44	1	0	0.306531	0.31534	0.385214	0.639346	0.634045	0.586793	0.652608	0.610768	0.628722	1.07636	1.0518	1.1729	0.305178	0.330901	0.404494	0.67492	0.702974	0.74666	0.740732	0.768277	0.756396	1.1393	1.14726	1.27236	1.21842	0.828239	0.837543	0.331434	0.188246	0.206407
TAG 44:2;0	TAG	GL	STO	44	2	0	0.129779	0.139094	0.171057	0.266731	0.276168	0	0.258695	0.246124	0.248773	0.30335	0.284374	0.326006	0.131253	0.128375	0.170531	0.270392	0.277796	0.284056	0.284477	0.285935	0.275956	0.33603	0.316904	0.35384	0.39259	0.187075	0.180737	0	0.0716342	0.0759292
TAG 45:0;0	TAG	GL	STO	45	0	0	0	0.0118821	0.0109733	0	0	0	0	0	0	0	0	0.0129296	0	0	0	0	0	0	0	0	0	0	0.0101858	0	0	0	0	0	0	0
TAG 45:1;0	TAG	GL	STO	45	1	0	0	0.0161737	0.0137617	0.0095864	0	0	0.0129715	0	0.0109277	0.0117509	0.0137698	0.0169579	0	0	0	0	0	0	0.01669	0.0162649	0	0.0131849	0.0151973	0.0122362	0.011372	0.0160512	0	0	0	0
TAG 45:2;0	TAG	GL	STO	45	2	0	0	0.00774563	0	0	0	0	0	0	0	0	0	0	0	0	0	0	0	0	0	0	0	0	0	0	0	0	0	0	0	0
TAG 46:0;0	TAG	GL	STO	46	0	0	0.0673565	0.0787799	0.0912446	0.12305	0.117322	0.118726	0.122835	0.127849	0.121306	0.22895	0.221421	0.228608	0.063102	0.073271	0.0821759	0.126927	0.130403	0.132314	0.135938	0.153059	0.137947	0.198832	0.20867	0.219171	0.157816	0.177893	0.166963	0.0831033	0.0562376	0.0621729
TAG 46:1;0	TAG	GL	STO	46	1	0	0.283554	0.318484	0.360474	0.520141	0.533986	0.51168	0.502895	0.497853	0.500774	0.836925	0.813398	0.918239	0.292634	0.304079	0.368836	0.542779	0.591408	0.595526	0.582348	0.633689	0.58242	0.835468	0.859402	0.939887	0.850556	0.670568	0.691393	0.29194	0.178883	0.193671
TAG 46:2;0	TAG	GL	STO	46	2	0	0.263969	0.285163	0.331687	0.501914	0.547152	0.505618	0.463863	0.435936	0.458906	0.561184	0.537349	0.605458	0.268497	0.268978	0.328764	0.510201	0.530402	0.552477	0.511668	0.530273	0.511356	0.557806	0.583997	0.638608	0.697318	0.411133	0.411316	0.257281	0.158486	0.155653
TAG 46:3;0	TAG	GL	STO	46	3	0	0.0274907	0.0283411	0.033237	0.0494313	0.05628	0.0543695	0.0383547	0.0428139	0.04344	0.0408995	0.0355104	0.0463986	0.0278856	0.026838	0.0334052	0.0549454	0.0558731	0.0525485	0.0470576	0.0542487	0.0469321	0.0450622	0.0407002	0.0492801	0.0693311	0.0288413	0.0249663	0.0298096	0.0182811	0.0171304
TAG 47:0;0	TAG	GL	STO	47	0	0	0	0.0122968	0.00992541	0	0	0	0	0.0138509	0	0	0	0	0	0	0	0	0	0	0	0	0	0	0	0	0	0	0	0	0	0
TAG 47:1;0	TAG	GL	STO	47	1	0	0.0113016	0.0283121	0.0214254	0.0255703	0.0225568	0.0219867	0.0288516	0.0301804	0.0333054	0.0248214	0.0253591	0.031056	0	0	0	0.0292549	0.0263238	0.0308382	0.0393479	0.0342626	0.0342874	0.0230693	0.0314832	0.0233837	0.0197201	0.0220534	0	0	0	0
TAG 47:2;0	TAG	GL	STO	47	2	0	0.0118756	0.0251368	0.0275012	0.0350981	0.0292273	0.0325402	0.0396844	0.0388317	0.0402611	0.0317758	0.0306085	0.0353535	0.0115981	0.0140528	0.0130521	0.0379907	0.0426668	0.0403015	0.0458889	0.0398901	0.0420178	0.0294204	0.0320238	0.0336403	0.0320183	0.0209241	0.0146274	0.0112266	0	0.00979895
TAG 47:3;0	TAG	GL	STO	47	3	0	0	0	0.00865537	0.00977326	0	0	0.00962552	0	0.00966453	0	0	0	0	0	0	0.0105998	0	0	0	0	0	0	0	0	0	0	0	0	0	0
TAG 48:0;0	TAG	GL	STO	48	0	0	0.0351235	0.0413837	0.0474396	0.0461176	0.0404261	0.0481846	0.0402636	0.0447922	0	0.112676	0.10837	0.114978	0.0288193	0.0407695	0.0370605	0.0410884	0.0390173	0.0440443	0.0440608	0.052417	0.043737	0.101621	0.102179	0.107562	0.0720605	0.108063	0.0961796	0.0422944	0.0298602	0.038871
TAG 48:1;0	TAG	GL	STO	48	1	0	0.446651	0.501137	0.613834	1.24348	1.23163	1.21374	1.28428	1.21538	1.28744	1.27283	1.23199	1.38577	0.448763	0.456046	0.545242	1.18993	1.22929	1.25143	1.3655	1.39972	1.33937	1.12516	1.13052	1.29521	0.844973	0.824014	0.841509	0.512383	0.343746	0.364933
TAG 48:2;0	TAG	GL	STO	48	2	0	1.0549	1.11723	1.38898	3.06359	3.0327	2.97353	2.94131	2.74218	2.84763	2.59403	2.54426	2.95118	0.963159	1.01484	1.25533	2.92999	2.97242	3.0703	3.06779	3.0187	2.83552	2.59509	2.59633	2.97353	2.26971	1.54317	1.60012	1.1355	0.702274	0.771786
TAG 48:3;0	TAG	GL	STO	48	3	0	0.731359	0.735639	0.947433	1.86519	1.82639	1.80125	1.60832	1.44069	1.5361	1.29206	1.22317	1.47825	0.674009	0.680209	0.868559	1.62594	1.56466	1.62146	1.51865	1.45402	1.39482	1.28638	1.30455	1.46338	1.22924	0.684814	0.698466	0.744508	0.429665	0.478227
TAG 49:0;0	TAG	GL	STO	49	0	0	0	0.00775938	0	0	0	0	0	0	0	0	0	0	0	0	0	0	0	0	0	0	0	0	0	0	0	0	0	0	0	0
TAG 49:1;0	TAG	GL	STO	49	1	0	0.00942689	0.0228805	0.0214818	0.0265836	0.026542	0.0259778	0.0391854	0.0316339	0.0374885	0.0242368	0.0284057	0.0320336	0	0.0134889	0.0123453	0.0285323	0.0283321	0.0316825	0.0391925	0.0440298	0.0343073	0.0203597	0.0271887	0.0259947	0.0163092	0.0199011	0.0130037	0	0	0
TAG 49:2;0	TAG	GL	STO	49	2	0	0.0167523	0.0292998	0.0285696	0.0511906	0.0469486	0.0445516	0.0622296	0.0571149	0.0648607	0.0439106	0.0428875	0.0528772	0.0115187	0.0199577	0.0180129	0.0478007	0.0506243	0.0515966	0.0614096	0.0647745	0.0560525	0.0388483	0.0455321	0.0416993	0.0270137	0.0253206	0.0234317	0.0138173	0.0100608	0.0103896
TAG 49:3;0	TAG	GL	STO	49	3	0	0	0	0.0155015	0.0223811	0.0146055	0.0166458	0.0207168	0.0194215	0.0228064	0	0	0.01941	0	0	0	0	0	0	0.0181167	0.0199722	0.0135881	0.0134231	0	0.017203	0	0	0	0	0	0
TAG 50:0;0	TAG	GL	STO	50	0	0	0.0178496	0.0182528	0.0193269	0.0128075	0.0144929	0	0	0	0.0123636	0.0588015	0.0617065	0.063074	0	0.0188155	0.0174108	0	0	0	0.0115554	0	0	0.0462839	0.0503268	0.0500126	0.0379091	0.0642092	0.0437386	0	0.0157353	0.0181415
TAG 50:1;0	TAG	GL	STO	50	1	0	0.369556	0.39228	0.520215	1.37922	1.33424	1.32367	1.49254	1.39671	1.41561	1.21755	1.16222	1.28945	0.32939	0.341355	0.407391	1.12813	1.1749	1.19103	1.33797	1.41852	1.34112	1.00815	0.978131	1.13632	0.555624	0.579238	0.589585	0.390941	0.253724	0.309069
TAG 50:2;0	TAG	GL	STO	50	2	0	1.03177	1.09681	1.58487	4.03496	4.04136	3.84656	3.98149	3.72976	3.7698	3.36275	3.11209	3.62526	0.902703	0.96903	1.30256	3.23564	3.32217	3.44644	3.48534	3.56972	3.50839	2.96305	3.01979	3.40577	2.01149	1.48765	1.57042	0.976021	0.590792	0.662703
TAG 50:3;0	TAG	GL	STO	50	3	0	0.881516	0.911575	1.17221	3.07323	3.04618	2.9024	2.55188	2.37002	2.39191	1.91621	1.78578	2.06829	0.755284	0.810389	1.02393	2.28403	2.1567	2.29186	2.11355	2.11411	2.01461	1.79881	1.84559	2.04334	1.25144	0.706104	0.740444	0.674557	0.399059	0.470577
TAG 51:1;0	TAG	GL	STO	51	1	0	0	0	0.00936155	0.0121185	0	0.013257	0.0175399	0.0174377	0.0146337	0.0126556	0.0137224	0.0159544	0	0	0	0	0	0	0.0153985	0.0135922	0	0	0	0	0	0	0	0	0	0
TAG 51:2;0	TAG	GL	STO	51	2	0	0.0086926	0.0167815	0.0144288	0.025736	0.0233453	0.024655	0.0357898	0.0316295	0.0323469	0.0257858	0.0273796	0.0298782	0	0	0.0110157	0.0260651	0.0229743	0.0248703	0.0315859	0.0315986	0.0320615	0.0207553	0.0244643	0.0252997	0.0139893	0.0174847	0	0	0	0
TAG 51:3;0	TAG	GL	STO	51	3	0	0	0	0.00859445	0.0156164	0.0116369	0.0143359	0.018984	0.0150798	0.017912	0	0.0126939	0.0136342	0	0	0	0.0118981	0	0	0.0173885	0.0175376	0	0	0.0108611	0	0	0	0	0	0	0
TAG 52:0;0	TAG	GL	STO	52	0	0	0.0213333	0.0233574	0.0315599	0.0338796	0.0370071	0.0299182	0	0.0440547	0.0502648	0.0812589	0.0793749	0.0868375	0.0194836	0.022745	0.0243159	0	0.038801	0.0471771	0.0595318	0.054006	0.052215	0.0649561	0.0731096	0.0715238	0.0811711	0.0900813	0	0.0217094	0.0187111	0.0201053
TAG 52:1;0	TAG	GL	STO	52	1	0	0.195741	0.209319	0.258633	0.625412	0.646723	0.603858	0.708168	0.684381	0.683637	0	0.598744	0	0.157772	0.170949	0.195521	0	0.468825	0	0	0	0.591803	0.521691	0	0.541448	0.225541	0.260753	0.254974	0.182659	0.123381	0.150179
TAG 52:2;0	TAG	GL	STO	52	2	0	0.484707	0.544464	0.678055	1.86413	1.92403	1.85008	1.83932	1.77666	1.72943	1.81777	1.691	1.88075	0.385258	0.428254	0.538459	1.34384	1.39726	1.41997	1.41535	1.51983	1.42809	1.52658	1.57451	1.76829	0.80936	0.678858	0.681653	0.340465	0.227569	0.261982
TAG 52:3;0	TAG	GL	STO	52	3	0	0.318707	0.350009	0.432428	1.25199	1.29257	1.17468	1.02526	0.99177	0.963345	0.87061	0.789142	0.903523	0.263599	0.292598	0.36092	0.827656	0.820465	0.841122	0.742633	0.767165	0.718629	0.778437	0.790639	0.846657	0.390413	0.223314	0.232279	0.179937	0.108517	0.129897
TAG 53:2;0	TAG	GL	STO	53	2	0	0	0	0	0	0.0153534	0.0115489	0.0137875	0.0165293	0.0172223	0	0	0.016554	0	0	0	0	0	0	0	0.0128589	0	0	0	0	0	0	0	0	0	0
TAG 54:0;0	TAG	GL	STO	54	0	0	0	0	0	0.0362275	0	0	0.0476415	0.0503169	0.0453253	0	0	0	0	0.0141405	0	0.0391443	0	0	0.0480221	0.0548991	0	0	0	0.0541143	0.0598415	0.0645129	0.0504809	0.0166703	0.0105439	0.0144965
TAG 54:1;0	TAG	GL	STO	54	1	0	0.0618897	0.0658531	0.0767108	0.138342	0.138664	0.147901	0.163665	0.168147	0.160734	0.205267	0.18883	0.198128	0.04881	0.057923	0.0617645	0.0961303	0.106446	0.100867	0.120203	0.133077	0.119807	0.140472	0.141302	0.150436	0.0819277	0.101767	0.0956865	0.0485113	0.0401945	0.0443921
TAG 54:2;0	TAG	GL	STO	54	2	0	0.135765	0.151175	0.191468	0.349101	0.364688	0.338135	0.367688	0.338872	0.341285	0.467997	0.438643	0.454509	0.154942	0.127576	0.154898	0.226426	0.27959	0.292355	0.264088	0.294778	0.254085	0.367179	0.377377	0.413776	0.193226	0.181477	0.19104	0.0884052	0.0644702	0.0935087
TAG 54:3;0	TAG	GL	STO	54	3	0	0.0495757	0.0535623	0.0613739	0.132585	0.14806	0.137799	0.120511	0.113311	0.108023	0.120822	0.107356	0.113756	0.0597661	0.0453555	0.0482019	0.0703395	0.0925478	0.0927728	0.0746243	0.0936258	0.0706585	0.0818271	0.0944743	0.118409	0.0499184	0.0436406	0.037482	0.028601	0.0201545	0.028081
TAG 54:4;0	TAG	GL	STO	54	4	0	0	0	0	0	0	0	0	0	0	0	0	0	0	0	0	0	0	0	0	0.015815	0	0	0	0	0	0.0141258	0	0	0	0
TAG 54:5;0	TAG	GL	STO	54	5	0	0	0	0	0	0	0	0	0	0	0	0	0	0	0	0	0	0	0	0	0.0165347	0	0	0	0	0	0	0	0	0	0
TAG 56:0;0	TAG	GL	STO	56	0	0	0	0	0	0.0126709	0	0.0133856	0.0161123	0	0	0.0249686	0	0	0	0	0	0	0	0.016441	0	0.0131099	0	0	0	0	0.0238693	0	0	0	0	0
TAG 56:1;0	TAG	GL	STO	56	1	0	0.0548435	0.0588813	0.072144	0.0776139	0.0846257	0.0863915	0.0990178	0.0995672	0.0896551	0.160876	0.151365	0.127833	0.0737187	0.0519227	0.0538952	0.0603236	0.0841385	0.0806205	0.0816972	0.0887582	0.079422	0.102656	0.107261	0.123998	0.0839242	0.105198	0	0.0457153	0.0393061	0.0579131
TAG 56:2;0	TAG	GL	STO	56	2	0	0.0498024	0.0589207	0.0619725	0.0715425	0.0801705	0.0802373	0.0977371	0.0848055	0.0788578	0.111123	0.112842	0.0978674	0.0732489	0.0460121	0.0534079	0.0450089	0.0833841	0.074851	0.0775782	0.0885091	0.0618205	0.0719762	0.0726736	0.0851456	0.0519618	0.0585573	0.0634004	0.0412978	0.0315892	0.0417147
TAG 56:3;0	TAG	GL	STO	56	3	0	0.0112501	0.0144364	0.0136202	0	0.0305311	0.0353312	0.0369659	0	0.0287579	0.0237591	0.0301827	0	0.0201919	0.00932541	0.00870699	0	0.0345553	0.0300081	0.028701	0	0	0	0.0141959	0	0.0116285	0	0	0	0	0
TAG 57:1;0	TAG	GL	STO	57	1	0	0	0	0.00742197	0	0	0	0	0.0224603	0	0	0.0115763	0	0	0	0	0	0	0	0	0.013178	0.0131715	0.011901	0	0.0125062	0	0	0	0	0	0
TAG 58:1;0	TAG	GL	STO	58	1	0	0.0639907	0.069594	0.0984286	0.19511	0.214184	0.210248	0.283667	0.289214	0.28646	0.228424	0.212075	0.228388	0.044268	0.0566293	0.0559885	0.18636	0.198974	0.207275	0.254729	0.256416	0.271296	0.157333	0.168964	0.175453	0.120348	0.135563	0.127683	0	0.0367431	0
TAG 58:2;0	TAG	GL	STO	58	2	0	0.0759716	0.082532	0.0980075	0.172958	0.182499	0.193589	0.232048	0.220191	0.233763	0.172097	0.159705	0.159461	0.0585795	0.0636916	0.0688592	0.137332	0.150421	0.153668	0.192332	0.186881	0.17563	0.111203	0.120648	0.132514	0.0965938	0.0813754	0.085225	0.0571506	0.046229	0.0524935
TAG 60:1;0	TAG	GL	STO	60	1	0	0.03675	0.0468179	0.0651018	0.176408	0.176003	0.172693	0.243996	0.242392	0.24708	0.147809	0.146902	0.147462	0.0299848	0	0.0317093	0	0.150958	0.153243	0	0	0	0.103477	0.109962	0.111397	0.0622029	0.0712819	0.0708499	0.0251833	0.0222407	0.0188178
TAG 60:2;0	TAG	GL	STO	60	2	0	0.0464161	0.0538356	0.0656449	0.184933	0.183117	0.177764	0.251663	0	0	0.11322	0.113454	0.12004	0.0320754	0.0357014	0.0362347	0.131172	0.129758	0.137813	0.175776	0.184245	0.168563	0.0853607	0.095384	0.0834529	0.052101	0.0429813	0.0426347	0.0273011	0.0225687	0.0249893

## Sheet: panel A
class	BY4741 pre-stress [mol%]	BY4741 DTT [mol%]	BY4741 TM [mol%]	BY4741 untreated [mol%]	dIRE1 pre-stress [mol%]	dIRE1 DTT [mol%]	dIRE1 TM [mol%]	dIRE1 untreated [mol%]
Erg	16.2549	10.1579	12.2121	15.277	12.3967	7.14767	8.45742	10.9899
PE	10.8345	5.69554	4.60398	9.86301	10.6204	5.79155	4.86666	10.0311
PA	6.18585	5.48785	4.79348	8.35101	6.32945	6.60287	6.07874	8.63358
PS	3.88527	1.91286	1.74524	3.54263	3.97764	1.69908	1.60279	3.66887
PC	14.8282	19.9561	19.5914	18.2467	13.1772	16.9736	17.5844	17.8847
DAG	6.00728	10.5193	10.3871	7.51538	5.54872	7.07139	8.69034	6.68403
EE	2.29566	9.76563	11.5601	3.8464	3.10385	11.9604	14.8297	4.77643
TAG	8.13211	20.0865	20.8105	21.1839	9.15466	23.2014	22.1277	21.9491
PI	18.9553	11.0565	9.78698	4.22701	21.1967	12.0939	9.35261	4.37466

## Sheet: panel B
sample	condition	replicate	principal component 1 (45.2% variability explained)	principal component 2 (23.8% variability explained)
dIRE1	pre-stress	1	5.06453	-2.47731
dIRE1	pre-stress	2	3.39101	-2.43816
dIRE1	pre-stress	3	3.19287	-2.69416
dIRE1	DTT	1	-2.09819	-1.55591
dIRE1	DTT	2	-2.41352	-1.34346
dIRE1	DTT	3	-2.55832	-1.12267
dIRE1	TM	1	-3.03516	-1.28062
dIRE1	TM	2	-3.2553	-1.37422
dIRE1	TM	3	-3.45754	-1.22603
dIRE1	untreated	1	1.03148	2.26624
dIRE1	untreated	2	0.200806	2.31609
dIRE1	untreated	3	0.067319	1.73543
BY4741	pre-stress	1	4.70506	-2.53624
BY4741	pre-stress	2	2.65555	-1.96241
BY4741	pre-stress	3	3.36998	-2.66662
BY4741	DTT	1	-3.41035	-0.947408
BY4741	DTT	2	-3.51162	-0.228222
BY4741	DTT	3	-3.75889	-0.0772848
BY4741	TM	1	-3.31201	-1.1136
BY4741	TM	2	-4.14588	-0.367279
BY4741	TM	3	-3.9443	-0.158387
BY4741	untreated	1	0.0562345	2.51262
BY4741	untreated	2	-0.865323	2.64053
BY4741	untreated	3	-0.885157	2.49712
BY4741	inositol depletion	1	1.71824	3.2711
BY4741	inositol depletion	2	2.40665	5.29377
BY4741	inositol depletion	3	2.53763	4.52513
BY4741	control	1	3.10294	-0.642798
BY4741	control	2	3.63011	-0.26254
BY4741	control	3	3.52114	-0.582707

## Sheet: raw picomol ER
lipid	class	structural category	functional category	total length	total DB	total OH	pre-stress 1 [pmol]	pre-stress 2 [pmol]	pre-stress 3 [pmol]	DTT 1 [pmol]	DTT 2 [pmol]	DTT 3 [pmol]	TM 1 [pmol]	TM 2 [pmol]	TM 3 [pmol]
CDP_DAG 32:1;0	CDP-DAG	GPL	MEM	32	1	0	0.45608	0.389288	0.337428	2.75269	3.89694	3.78814	3.66751	2.70764	3.81338
CDP_DAG 32:2;0	CDP-DAG	GPL	MEM	32	2	0	0	0	0	0	0.403012	0.628087	0.718208	0.296493	0.659862
CDP_DAG 34:1;0	CDP-DAG	GPL	MEM	34	1	0	1.08366	0.93911	0.719451	9.91317	13.0475	11.3197	12.5292	9.63327	12.8911
CDP_DAG 34:2;0	CDP-DAG	GPL	MEM	34	2	0	0.243718	0	0.174138	2.10988	1.79017	2.62078	2.54431	1.16628	2.67027
CDP_DAG 36:2;0	CDP-DAG	GPL	MEM	36	2	0	0	0	0	0	0.143696	0	0	0.105279	0.132575
Cer 32:0;2	Cer	SL	MEM	32	0	2	0	0	0	0	0	0	0.375544	0	0
Cer 32:1;3	Cer	SL	MEM	32	1	3	0	0	0	0	0	0	0.0609557	0	0
Cer 34:0;2	Cer	SL	MEM	34	0	2	0	0	0	0	0	0	0.193885	0	0
Cer 34:0;3	Cer	SL	MEM	34	0	3	0.0649341	0	0.100513	0.0799046	0	0	0	0	0
Cer 34:1;3	Cer	SL	MEM	34	1	3	0	0	0	0	0	0	0.115944	0	0
Cer 34:1;4	Cer	SL	MEM	34	1	4	0.116007	0.111329	0.147677	0.167052	0.174649	0.207487	0.194942	0.12776	0.209838
Cer 36:0;3	Cer	SL	MEM	36	0	3	0.0647257	0	0	0	0	0	0	0	0
Cer 38:0;2	Cer	SL	MEM	38	0	2	0	0	0	0.0794776	0	0	0.155054	0	0
Cer 38:1;4	Cer	SL	MEM	38	1	4	0	0	0	0	0	0	0.0881575	0	0.0795187
Cer 40:0;2	Cer	SL	MEM	40	0	2	0.288266	0.299932	0.349621	0.229458	0.150537	0.215692	0.370156	0.189052	0.223667
Cer 40:1;2	Cer	SL	MEM	40	1	2	0	0	0	0	0	0	0.156368	0	0
Cer 40:1;3	Cer	SL	MEM	40	1	3	0	0	0	0	0	0	0.0815345	0	0
Cer 42:0;2	Cer	SL	MEM	42	0	2	2.68288	2.9479	3.41208	2.04568	1.73339	2.56862	3.24502	2.08961	2.29008
Cer 42:0;3	Cer	SL	MEM	42	0	3	0.615104	0.611446	0.670837	0.289682	0.18432	0.274382	0.537358	0.351495	0.401923
Cer 42:0;4	Cer	SL	MEM	42	0	4	0.551493	0.522785	0.636202	0.311256	0.215859	0.338406	0.461754	0.263727	0.335581
Cer 42:1;2	Cer	SL	MEM	42	1	2	0.136788	0.0822904	0	0	0	0	0.220852	0.0719897	0
Cer 42:1;3	Cer	SL	MEM	42	1	3	0	0	0	0	0	0	0.186632	0	0
Cer 42:1;4	Cer	SL	MEM	42	1	4	0	0	0	0	0	0	0.10246	0	0
Cer 44:0;2	Cer	SL	MEM	44	0	2	0.773478	0.840925	1.03705	0.376502	0.328634	0.433519	0.485081	0.295767	0.375195
Cer 44:0;3	Cer	SL	MEM	44	0	3	1.89018	1.68738	2.19086	1.33831	1.18238	1.74501	0.751435	0.53788	0.756905
Cer 44:0;4	Cer	SL	MEM	44	0	4	5.45942	5.63253	6.68961	3.63405	3.21239	4.29077	5.64063	3.78228	4.45453
Cer 44:0;5	Cer	SL	MEM	44	0	5	0.249782	0.249732	0.267965	0.121555	0.109395	0.121195	0.328895	0.219103	0.224281
Cer 44:1;2	Cer	SL	MEM	44	1	2	0.0834252	0	0	0	0	0	0.117273	0	0
Cer 44:1;3	Cer	SL	MEM	44	1	3	0	0	0	0.0796066	0	0	0.177858	0	0
Cer 44:1;4	Cer	SL	MEM	44	1	4	0	0	0	0	0	0	0.128724	0	0
Cer 46:0;2	Cer	SL	MEM	46	0	2	0	0	0	0	0	0	0.128825	0	0
Cer 46:0;3	Cer	SL	MEM	46	0	3	0.146531	0.169429	0.154646	0.244679	0.196376	0.263079	0.136893	0	0.0763225
Cer 46:0;4	Cer	SL	MEM	46	0	4	0.296379	0.427298	0.4195	0.294164	0.251974	0.289679	0.367598	0.249952	0.285432
Cer 46:1;2	Cer	SL	MEM	46	1	2	0	0	0	0	0	0	0.106209	0	0
Cer 46:1;3	Cer	SL	MEM	46	1	3	0	0	0	0	0	0	0.111226	0	0
CL 58:1;0	CL	GPL	MEM	58	1	0	0.919506	0.791995	1.01494	0	0.457413	0.705026	0.63051	1.09243	0.701356
CL 58:2;0	CL	GPL	MEM	58	2	0	0.568898	0.72536	1.06758	0	0	0	0	0	0.444434
CL 58:3;0	CL	GPL	MEM	58	3	0	0	0	0	0	0	0.462397	0.427095	0.322828	0.494846
CL 60:1;0	CL	GPL	MEM	60	1	0	1.03639	1.15756	1.50368	0	0	0	0	0	0
CL 60:2;0	CL	GPL	MEM	60	2	0	1.19112	1.48699	1.72156	0.60357	0.533093	0.79853	1.16434	0.677001	1.28803
CL 60:3;0	CL	GPL	MEM	60	3	0	0.709582	0.812853	1.04268	0	0.664304	1.04963	1.04769	0.692681	1.26745
CL 62:2;0	CL	GPL	MEM	62	2	0	1.37963	1.33718	1.8287	0.57692	0.412106	0.727082	0.787361	0.395747	1.12677
CL 62:3;0	CL	GPL	MEM	62	3	0	0.916386	0.828298	1.41837	0.865857	0.819464	1.1848	1.13315	0.734436	1.3111
CL 64:2;0	CL	GPL	MEM	64	2	0	0.989002	1.39101	1.66636	0	0	0	0	0	0
CL 64:3;0	CL	GPL	MEM	64	3	0	1.26491	1.45023	1.87883	0	0.498989	0.965481	0.722655	0.505728	0.770444
CL 64:4;0	CL	GPL	MEM	64	4	0	0.848729	0.962337	1.16836	0.82077	1.07198	1.56192	1.25355	0.851911	1.25715
CL 66:3;0	CL	GPL	MEM	66	3	0	0	0	0	0.80388	0	0	0.529177	0.448334	0
CL 66:4;0	CL	GPL	MEM	66	4	0	3.42435	3.5283	5.0749	3.06393	3.03733	4.20475	3.49311	2.53485	4.39926
CL 68:2;0	CL	GPL	MEM	68	2	0	1.53085	1.51683	1.9247	0	0.734539	0.688156	0	0	0
CL 68:3;0	CL	GPL	MEM	68	3	0	1.38645	1.51349	2.49732	0	0	0.770218	0.949108	0.34159	1.26705
CL 68:4;0	CL	GPL	MEM	68	4	0	4.33124	5.53094	8.01739	3.60065	3.85259	5.01552	4.90514	3.06073	5.17546
CL 70:4;0	CL	GPL	MEM	70	4	0	2.68445	3.50075	4.55614	1.46893	1.9103	2.39181	2.38357	1.61277	2.44924
CL 70:6;0	CL	GPL	MEM	70	6	0	0	0	0	0.637613	0	0	0	0	0
CL 72:4;0	CL	GPL	MEM	72	4	0	0.405227	0.629917	1.16004	0	0	0.32396	0	0.285433	0.368451
DAG 10:0;0_16:0;0	DAG	GL	MEM	26	0	0	7.23918	7.87642	11.1036	7.03721	6.16071	8.24219	7.29519	4.67168	8.82394
DAG 10:0;0_16:1;0	DAG	GL	MEM	26	1	0	1.43976	1.26681	1.57523	1.53737	1.0082	1.24088	1.59704	0.941051	1.50173
DAG 10:0;0_18:0;0	DAG	GL	MEM	28	0	0	1.9596	1.98526	2.61365	2.2314	2.01451	2.65605	2.66424	1.70813	3.06262
DAG 10:0;0_18:1;0	DAG	GL	MEM	28	1	0	0.461904	0.45698	0.543811	0.37577	0.367114	0.392316	0.428977	0.291497	0.480721
DAG 10:1;0_16:0;0	DAG	GL	MEM	26	1	0	0.0970482	0.0945573	0.0942069	0	0.0668432	0.0843578	0.124114	0.0758636	0.140057
DAG 10:1;0_18:0;0	DAG	GL	MEM	28	1	0	0	0	0	0	0	0	0	0	0.0405691
DAG 12:0;0_14:0;0	DAG	GL	MEM	26	0	0	0.815392	0.776703	1.18086	0.73358	0.702977	0.981947	0.737654	0.483181	0.919697
DAG 12:0;0_16:0;0	DAG	GL	MEM	28	0	0	5.96729	6.11585	8.27278	7.83087	7.27982	9.50203	8.30624	5.7769	9.60366
DAG 12:0;0_16:1;0	DAG	GL	MEM	28	1	0	2.69719	2.46246	3.29345	3.03882	2.68371	3.2869	3.41036	2.12771	3.86896
DAG 12:0;0_18:0;0	DAG	GL	MEM	30	0	0	1.49891	1.40603	2.0334	2.04202	2.13395	2.53391	1.99154	1.82446	2.39515
DAG 12:0;0_18:1;0	DAG	GL	MEM	30	1	0	0.595142	0.581789	0.698842	0.54316	0.478329	0.656058	0.743289	0.4283	0.797389
DAG 14:0;0_14:0;0	DAG	GL	MEM	28	0	0	0	0	0.664508	0	0	0	0	0	0
DAG 14:0;0_14:1;0	DAG	GL	MEM	28	1	0	0.264705	0.253679	0.28549	0.210951	0.215075	0.245303	0.272448	0.150533	0.263988
DAG 14:0;0_15:0;0	DAG	GL	MEM	29	0	0	0	0	0	0	0	0	0	1.45793	0
DAG 14:0;0_16:0;0	DAG	GL	MEM	30	0	0	2.7528	2.31711	3.543	2.50481	2.36831	2.78039	2.66788	2.12805	2.85689
DAG 14:0;0_16:1;0	DAG	GL	MEM	30	1	0	6.96361	6.66997	8.57602	6.61341	6.09612	8.29889	8.63768	5.20968	9.02862
DAG 14:0;0_17:0;0	DAG	GL	MEM	31	0	0	0	0	0	0	0	0	0	0.655675	0
DAG 14:0;0_18:0;0	DAG	GL	MEM	32	0	0	0	0	0.670046	0	0	0	0	0	0
DAG 14:0;0_18:1;0	DAG	GL	MEM	32	1	0	5.80676	5.54281	7.74976	6.58538	6.64343	8.95702	8.76643	5.64712	9.22629
DAG 14:1;0_16:0;0	DAG	GL	MEM	30	1	0	1.84562	1.78925	2.28163	2.16429	1.86866	2.57279	2.71177	1.60268	2.90915
DAG 14:1;0_16:1;0	DAG	GL	MEM	30	2	0	1.48886	1.16221	1.48543	0.982755	0	1.17127	1.58256	0.92918	1.80912
DAG 14:1;0_18:0;0	DAG	GL	MEM	32	1	0	0.494221	0.453185	0.61831	0.696726	0.686401	0.829227	0.674029	0.453736	0.761349
DAG 15:0;0_15:0;0	DAG	GL	MEM	30	0	0	0	0.0169655	0	0	0	0	0.0522368	0	0
DAG 15:0;0_16:0;0	DAG	GL	MEM	31	0	0	0	0	0	0	0	0	0	1.87092	0
DAG 15:0;0_16:1;0	DAG	GL	MEM	31	1	0	0.353686	0.376602	0.504925	0.801208	0.606088	0.760889	0.656476	0.502181	0.699722
DAG 15:0;0_18:1;0	DAG	GL	MEM	33	1	0	0	0	0	0.940407	0.496071	0.623862	0.537677	0.74626	0.525828
DAG 15:1;0_16:0;0	DAG	GL	MEM	31	1	0	0.188296	0.187842	0.263756	0.33904	0.274618	0.364275	0.261717	0.242055	0.421561
DAG 16:0;0_16:0;0	DAG	GL	MEM	32	0	0	1.88013	2.31077	2.21005	2.24778	0	0	2.13665	3.73453	2.19417
DAG 16:0;0_16:1;0	DAG	GL	MEM	32	1	0	41.4944	42.0876	58.6963	65.1119	63.9828	80.7594	78.6216	49.8046	86.9623
DAG 16:0;0_16:2;0	DAG	GL	MEM	32	2	0	0	0	0	0	0	0	0	0	0.0951569
DAG 16:0;0_17:0;0	DAG	GL	MEM	33	0	0	0	0	0	0	0	0	0	3.39959	0
DAG 16:0;0_17:1;0	DAG	GL	MEM	33	1	0	0	0	0	0.291394	0.138045	0.185942	0.272008	0.323331	0.263963
DAG 16:0;0_18:1;0	DAG	GL	MEM	34	1	0	34.3382	40.2025	51.8075	56.1169	56.55	72.0233	71.5953	45.6539	80.5989
DAG 16:1;0_16:1;0	DAG	GL	MEM	32	2	0	64.3306	62.0099	80.0221	60.4275	49.5793	70.3367	74.0087	40.4616	77.0431
DAG 16:1;0_17:0;0	DAG	GL	MEM	33	1	0	0	0	0	0.736238	0.390217	0.377007	0.484414	0	0.460436
DAG 16:1;0_18:0;0	DAG	GL	MEM	34	1	0	10.6255	11.4708	15.5825	19.5869	17.4978	24.4792	23.1981	14.1372	25.7567
DAG 16:1;0_18:1;0	DAG	GL	MEM	34	2	0	60.7446	61.0512	76.5649	67.6923	59.7272	83.6166	75.6991	44.722	84.3699
DAG 16:1;0_24:0;0	DAG	GL	MEM	40	1	0	1.24772	0.768071	0	0	0	0	0	0	0
DAG 17:0;0_18:0;0	DAG	GL	MEM	35	0	0	0	0	0	0	0	0	0	3.15549	0
DAG 18:0;0_18:1;0	DAG	GL	MEM	36	1	0	9.44804	11.3242	14.0454	15.4315	14.6482	18.3334	19.5082	12.7791	21.0453
DAG 18:1;0_18:1;0	DAG	GL	MEM	36	2	0	4.7641	4.73116	5.65659	4.18199	3.44808	5.07821	4.66992	3.25195	5.23891
DAG 18:1;0_22:0;0	DAG	GL	MEM	40	1	0	0	0.54939	0	0	0	0	0	0	0
EE 16:0;0	EE	STE	STO	16	0	0	7.34851	9.41254	12.8518	15.756	23.4168	26.7552	21.5385	19.6637	17.7238
EE 16:1;0	EE	STE	STO	16	1	0	8.20601	10.465	13.1232	10.7675	17.781	22.2191	29.069	33.9778	28.2694
EE 18:1;0	EE	STE	STO	18	1	0	0	3.58022	4.704	5.12309	7.46845	7.71951	13.3314	14.3883	13.317
Erg	Erg	ST	MEM	28	3	0	307.872	360.389	454.017	226.242	225.992	290.915	286.881	204.716	318.072
IPC 38:1;2	IPC	SL	MEM	38	1	2	0	0	0	1.16442	1.34995	2.05117	2.0076	1.08836	2.32921
IPC 40:0;4	IPC	SL	MEM	40	0	4	2.28849	2.32605	1.23461	6.60589	0.738111	1.00906	0.860518	0.349533	0.455741
IPC 42:0;3	IPC	SL	MEM	42	0	3	0	0	1.29882	0	0	0	0	0	0
IPC 42:0;4	IPC	SL	MEM	42	0	4	2.05121	2.61831	3.2302	1.05965	1.05715	1.60864	1.24449	0.64684	1.32128
IPC 44:0;3	IPC	SL	MEM	44	0	3	9.36251	9.89603	14.5013	5.80999	5.78132	9.63349	2.04001	1.09397	1.81828
IPC 44:0;4	IPC	SL	MEM	44	0	4	32.0729	39.9459	48.2126	17.0449	17.9619	27.7863	15.0687	7.32245	12.5711
IPC 44:0;5	IPC	SL	MEM	44	0	5	3.3633	3.60541	4.1374	0	1.23971	1.29446	2.63213	1.32013	2.14589
IPC 46:0;3	IPC	SL	MEM	46	0	3	0	0	0	0	0.666415	0.721921	0	0	0
IPC 46:0;4	IPC	SL	MEM	46	0	4	1.11397	1.58994	1.97787	1.50268	1.81979	2.17671	0.943267	0.468639	0.776551
LPA 16:0;0	LPA	GPL	LYS	16	0	0	0.382218	0.476092	0.432542	0.771564	0.362591	0.413562	0.257051	0.175965	0.345307
LPA 16:1;0	LPA	GPL	LYS	16	1	0	0.602745	0.54857	0.640785	0	0.319667	0.451233	0.240643	0.186394	0.311781
LPA 18:0;0	LPA	GPL	LYS	18	0	0	0.486292	0.879844	0.383784	1.61223	0.263921	0.385383	0	0	0
LPA 18:1;0	LPA	GPL	LYS	18	1	0	0.455102	0.505169	0.478083	0	0	0.413246	0.394353	0	0
LPA 20:0;0	LPA	GPL	LYS	20	0	0	0	0	0	0	0.531567	0.408142	0.336768	0.205888	0
LPA 20:1;0	LPA	GPL	LYS	20	1	0	0	0	0	1.16852	0	0	0	0	0
LPA 24:1;0	LPA	GPL	LYS	24	1	0	0	0	0	1.45329	0	0	0	0	0
LPC 14:1;0	LPC	GPL	LYS	14	1	0	0.745003	0.70607	0.603568	0	0	0	0	0	0
LPC 16:0;0	LPC	GPL	LYS	16	0	0	0.743857	0.852473	0.883498	0.82964	0.755159	1.27112	0.898066	0.619545	1.1182
LPC 16:1;0	LPC	GPL	LYS	16	1	0	16.9315	12.886	15.4189	5.13185	4.93147	6.92744	5.51245	3.42422	5.89822
LPC 18:1;0	LPC	GPL	LYS	18	1	0	2.20888	1.84665	2.42216	0	0	0.780758	0.494741	0	0.706197
LPC 22:3;0	LPC	GPL	LYS	22	3	0	0	0	0.677138	0	0	0	0	0	0
LPE 16:0;0	LPE	GPL	LYS	16	0	0	2.33283	2.4998	3.07118	0.452203	0.525111	0.549695	0.567069	0.334438	0.630966
LPE 16:1;0	LPE	GPL	LYS	16	1	0	4.63702	4.37749	5.43391	0.437553	0.613815	0.649398	0.419825	0.279736	0.399932
LPE 18:0;0	LPE	GPL	LYS	18	0	0	0.161753	0	0	0	0	0	0	0	0
LPE 18:1;0	LPE	GPL	LYS	18	1	0	2.22518	2.09688	2.74605	0.523909	0.542524	0.599902	0.513844	0.308471	0.548703
LPE 20:1;0	LPE	GPL	LYS	20	1	0	0.196767	0.192965	0.25409	0	0	0	0	0	0
LPI 10:0;0	LPI	GPL	LYS	10	0	0	0	0	0	0	0	0	0	0	0.144985
LPI 12:0;0	LPI	GPL	LYS	12	0	0	0.323601	0	0.471413	0	0	0	0.240495	0	0.250425
LPI 14:1;0	LPI	GPL	LYS	14	1	0	0	0	0.313175	0	0	0	0	0	0
LPI 16:0;0	LPI	GPL	LYS	16	0	0	6.89246	7.19492	10.73	0	0	3.11447	0	0	2.5758
LPI 16:1;0	LPI	GPL	LYS	16	1	0	3.59513	3.32126	4.94036	1.30484	0	1.56856	1.21504	0	1.63679
LPI 18:0;0	LPI	GPL	LYS	18	0	0	6.20503	7.01045	10.0165	2.83934	2.98687	5.0771	3.23515	1.93602	3.57488
LPI 18:1;0	LPI	GPL	LYS	18	1	0	3.51718	3.55613	6.14988	0	0	0	0	0	0
LPS 16:1;0	LPS	GPL	LYS	16	1	0	0	0	0.428032	0	0	0	0	0	0
M(IP)2C 44:0;3	M(IP)2C	SL	MEM	44	0	3	8.54195	12.3613	12.9195	6.19158	4.28876	9.63211	5.90106	2.88935	6.54361
M(IP)2C 44:0;4	M(IP)2C	SL	MEM	44	0	4	28.959	39.9536	44.8874	22.7072	15.4135	29.0261	44.5426	19.8627	44.5471
M(IP)2C 44:0;5	M(IP)2C	SL	MEM	44	0	5	0	0	0	0	0	0	0	0.196408	0
M(IP)2C 46:0;3	M(IP)2C	SL	MEM	46	0	3	0	0	1.20779	1.49705	1.22847	2.0647	0.476873	0.299768	0.715272
M(IP)2C 46:0;4	M(IP)2C	SL	MEM	46	0	4	3.17953	4.97204	5.56599	3.37265	2.54971	4.25827	5.30655	2.72097	5.24902
MIPC 44:0;3	MIPC	SL	MEM	44	0	3	1.71719	1.97869	2.24644	0	0.617646	0.899762	0.525953	0.44176	0.58484
MIPC 44:0;4	MIPC	SL	MEM	44	0	4	7.40475	8.55914	10.081	2.74376	2.21704	2.73578	4.0728	2.39418	3.88549
PA 10:0;0_16:0;0	PA	GPL	MEM	26	0	0	1.14723	1.27552	1.55938	0	0	0.6569	0	0	0
PA 10:0;0_18:0;0	PA	GPL	MEM	28	0	0	0.632767	0.779423	0.880762	0	0.414771	0.63023	0	0.312981	0
PA 10:0;0_18:1;0	PA	GPL	MEM	28	1	0	0.303658	0	0.26769	0	0	0.210847	0	0	0
PA 10:0;0_22:1;0	PA	GPL	MEM	32	1	0	0	0	0.873867	0	0	0	0	0	0
PA 12:0;0_14:0;0	PA	GPL	MEM	26	0	0	0	0.0239389	0.0211063	0	0	0	0	0	0
PA 12:0;0_16:0;0	PA	GPL	MEM	28	0	0	0.16114	0.227102	0.232314	0	0.151081	0.0947802	0	0	0.431732
PA 12:0;0_16:1;0	PA	GPL	MEM	28	1	0	0.495772	0.849681	0.524876	0	0	0.245176	0	0	0
PA 12:0;0_18:1;0	PA	GPL	MEM	30	1	0	0	0.209786	0.267164	0	0	0.172463	0.174044	0.102176	0
PA 13:0;0_16:0;0	PA	GPL	MEM	29	0	0	0	0	0	0.966874	0	0	0	0	0
PA 14:0;0_14:0;0	PA	GPL	MEM	28	0	0	0	0	0	1.16225	0	0	0	0	0
PA 14:0;0_14:1;0	PA	GPL	MEM	28	1	0	0	0	0.0478838	0	0	0	0	0	0
PA 14:0;0_16:1;0	PA	GPL	MEM	30	1	0	2.15305	2.03194	2.6265	1.30432	1.18716	1.59591	1.13635	0.797514	1.43965
PA 14:0;0_17:0;0	PA	GPL	MEM	31	0	0	0	0	0	0.909051	0	0	0	0	0
PA 14:0;0_17:1;0	PA	GPL	MEM	31	1	0	0	0	0	0	0.130685	0	0.117561	0	0.14185
PA 14:0;0_18:1;0	PA	GPL	MEM	32	1	0	2.50233	2.84526	3.30239	1.85534	2.03319	2.65097	2.00145	1.2894	2.22223
PA 14:1;0_16:0;0	PA	GPL	MEM	30	1	0	0.66304	0.635319	0.801109	0.669574	0.57398	0.631998	0.518436	0.344441	0.582523
PA 14:1;0_16:1;0	PA	GPL	MEM	30	2	0	0.603086	0	0	0	0	0	0	0	0
PA 14:1;0_18:0;0	PA	GPL	MEM	32	1	0	0	0	0	2.39035	0	0	0	0	0
PA 14:1;0_18:1;0	PA	GPL	MEM	32	2	0	0.204447	0.220719	0.203557	0.163306	0.132237	0.155845	0.194989	0.104908	0.161729
PA 15:0;0_16:1;0	PA	GPL	MEM	31	1	0	1.1723	1.29168	1.50182	0.984016	0.686308	0.842114	1.08265	0.552071	1.02926
PA 15:0;0_18:1;0	PA	GPL	MEM	33	1	0	0	0	0	0	0	0.194965	0	0	0
PA 16:0;0_16:1;0	PA	GPL	MEM	32	1	0	14.1077	16.8623	19.9892	17.9834	22.0391	29.0816	21.6552	15.244	24.6073
PA 16:0;0_17:1;0	PA	GPL	MEM	33	1	0	0	0	0	0.896441	0	0.163651	0	0	0
PA 16:0;0_18:1;0	PA	GPL	MEM	34	1	0	13.0177	16.9538	18.9969	19.4487	28.1625	36.2524	25.7713	19.5488	30.8293
PA 16:1;0_16:1;0	PA	GPL	MEM	32	2	0	29.348	28.1806	35.8369	21.3114	21.3205	31.7118	29.756	16.8299	32.9684
PA 16:1;0_17:0;0	PA	GPL	MEM	33	1	0	0	0	0	0.611435	0	0.141922	0	0	0
PA 16:1;0_17:1;0	PA	GPL	MEM	33	2	0	0	0	0	1.41113	0	0	0	0	0
PA 16:1;0_18:0;0	PA	GPL	MEM	34	1	0	3.04397	3.89949	4.63315	2.74907	3.00766	4.3995	3.6772	2.27792	3.62721
PA 16:1;0_18:1;0	PA	GPL	MEM	34	2	0	27.3677	28.0871	34.5746	23.2127	28.8289	40.5296	27.6736	16.0731	31.6338
PA 17:0;0_17:1;0	PA	GPL	MEM	34	1	0	0.322872	0	0.311021	0.469772	0.251276	0.349698	0.448145	0.465242	0.476307
PA 17:0;0_18:0;0	PA	GPL	MEM	35	0	0	0	0	0	1.06429	0	0	0	0	0
PA 17:0;0_18:1;0	PA	GPL	MEM	35	1	0	0	0	0	0.834812	0	0	0	0	0
PA 17:1;0_17:1;0	PA	GPL	MEM	34	2	0	0.788996	0.778147	0.702598	0.701872	0.487419	0.63115	0.776516	0.6903	0.866707
PA 17:1;0_18:0;0	PA	GPL	MEM	35	1	0	0	0	0	0.527049	0	0	0	0	0
PA 18:0;0_18:1;0	PA	GPL	MEM	36	1	0	0.783402	1.10744	1.44169	0	0.872057	1.24325	0.785275	0.650643	0.999808
PA 18:1;0_18:1;0	PA	GPL	MEM	36	2	0	1.42915	1.57796	1.84267	1.08673	1.00955	1.8094	1.47814	0.829379	1.6132
PC 10:0;0_16:0;0	PC	GPL	MEM	26	0	0	0	2.13764	2.201	0	0	2.20624	0	0	2.37796
PC 10:0;0_16:1;0	PC	GPL	MEM	26	1	0	1.43731	2.18005	2.37739	0.481604	0	0.497664	0.901697	0	1.21009
PC 10:0;0_18:0;0	PC	GPL	MEM	28	0	0	0	0	0	0	0	0	0	0	0.235598
PC 10:0;0_18:1;0	PC	GPL	MEM	28	1	0	0	0.952271	0	0	0	0	0	0	0
PC 12:0;0_16:0;0	PC	GPL	MEM	28	0	0	1.11865	1.90227	2.22905	1.74475	1.97106	2.23986	1.85074	1.48075	1.97755
PC 12:0;0_16:1;0	PC	GPL	MEM	28	1	0	7.90475	8.69104	12.3111	5.21674	4.94185	7.05366	5.02782	3.00892	5.96184
PC 12:0;0_17:1;0	PC	GPL	MEM	29	1	0	1.253	1.70626	1.80721	0	0	0	0	0	0
PC 12:0;0_18:0;0	PC	GPL	MEM	30	0	0	0.103903	0.155046	0.162035	0.193471	0.134177	0.130719	0.113497	0.0769461	0.090516
PC 13:0;0_17:0;0	PC	GPL	MEM	30	0	0	0	0.10946	0.12501	0.277639	0.081406	0.0749101	0	0.0740606	0.0699607
PC 14:0;0_16:0;0	PC	GPL	MEM	30	0	0	0.38338	0.628095	0.615026	0	0.416747	0.480331	0.287778	0.288196	0.382801
PC 14:0;0_17:1;0	PC	GPL	MEM	31	1	0	0	0	0	0	0	0	0	0	0.192132
PC 14:0;0_18:1;0	PC	GPL	MEM	32	1	0	3.02169	4.93485	5.27087	6.09179	6.74403	8.30626	6.03068	4.46164	6.69029
PC 14:1;0_16:1;0	PC	GPL	MEM	30	2	0	38.1646	54.5756	59.4253	40.7168	40.2022	54.4599	38.2383	31.6341	13.155
PC 14:1;0_17:1;0	PC	GPL	MEM	31	2	0	0.547321	0	0	0	0.402998	0.464281	0	0.530615	0
PC 14:1;0_18:0;0	PC	GPL	MEM	32	1	0	0.492195	0.572464	0.797208	0.830964	0.693678	0.613269	0.588684	0.631166	0.69504
PC 14:1;0_18:1;0	PC	GPL	MEM	32	2	0	3.86866	4.20535	6.75515	2.31919	2.34971	2.9712	2.97897	1.98367	2.58051
PC 15:0;0_16:1;0	PC	GPL	MEM	31	1	0	2.86391	3.62113	3.92981	6.822	8.35659	9.03147	7.00503	4.51747	7.8644
PC 15:0;0_18:1;0	PC	GPL	MEM	33	1	0	0	0	0.978114	1.57006	1.90055	2.23112	0	1.29036	2.36456
PC 15:1;0_15:1;0	PC	GPL	MEM	30	2	0	0	0.36433	0	0	0	0	0	0	0
PC 15:1;0_16:0;0	PC	GPL	MEM	31	1	0	1.37788	1.90653	2.8254	2.65114	3.26351	3.48867	2.88963	1.88786	3.09718
PC 15:1;0_16:1;0	PC	GPL	MEM	31	2	0	40.6783	47.4636	56.7996	25.0846	30.7304	41.1815	48.5557	25.4243	41.1124
PC 15:1;0_18:0;0	PC	GPL	MEM	33	1	0	0	0	0	0	0.398706	0	0.529346	0.255825	0
PC 15:1;0_18:1;0	PC	GPL	MEM	33	2	0	7.92795	8.71543	9.11048	7.00132	7.66118	10.0765	8.03714	4.6459	0
PC 16:0;0_16:1;0	PC	GPL	MEM	32	1	0	34.9272	54.8413	58.6625	134.505	160.786	171.259	147.575	116.713	165.256
PC 16:0;0_17:1;0	PC	GPL	MEM	33	1	0	0.965084	0.260987	0.557852	0.670428	0.767626	0.767177	1.15011	0.59809	0.961368
PC 16:0;0_18:1;0	PC	GPL	MEM	34	1	0	14.5212	25.9087	26.1001	44.252	52.4988	56.2142	58.4009	46.4061	64.4851
PC 16:0;0_18:2;0	PC	GPL	MEM	34	2	0	0	0	0	0	0.223539	0	0	0.210228	0
PC 16:0;0_20:1;0	PC	GPL	MEM	36	1	0	0	0	0	0	0	0	0	0	0.2403
PC 16:1;0_16:1;0	PC	GPL	MEM	32	2	0	283.44	312.834	401.286	296.617	286.794	387.54	299.208	193.385	336.803
PC 16:1;0_16:2;0	PC	GPL	MEM	32	3	0	0	4.55176	6.22215	1.08155	1.30383	2.08602	1.58613	0.89154	1.256
PC 16:1;0_17:0;0	PC	GPL	MEM	33	1	0	0	1.20762	0	2.03361	2.33652	2.7588	3.63549	1.75825	2.64242
PC 16:1;0_17:1;0	PC	GPL	MEM	33	2	0	4.92907	5.65336	7.42689	4.22005	4.69719	6.04331	5.06624	3.03927	14.8948
PC 16:1;0_18:0;0	PC	GPL	MEM	34	1	0	0	0	0	21.8694	27.0325	28.588	24.6311	19.6364	29.0379
PC 16:1;0_18:1;0	PC	GPL	MEM	34	2	0	240.312	274.685	350.508	211.445	200.42	275.458	233.697	150.864	263.696
PC 16:1;0_18:2;0	PC	GPL	MEM	34	3	0	0.458162	0.577002	0.694534	0	0.396039	0.419136	0	0	0.439913
PC 16:1;0_20:0;0	PC	GPL	MEM	36	1	0	0	0	0	0.750658	0.730625	0.839791	0	0	0.802651
PC 16:1;0_20:1;0	PC	GPL	MEM	36	2	0	2.28845	2.74281	3.05622	1.23367	1.14927	1.64027	1.12147	0.788238	1.25542
PC 16:1;0_26:0;0	PC	GPL	MEM	42	1	0	0	0	0	1.04617	1.43477	1.59775	1.25328	0.964614	1.44663
PC 17:0;0_18:1;0	PC	GPL	MEM	35	1	0	0	0	0	0.566241	0.465205	0.605191	0.546861	0.430984	0.652574
PC 17:0;0_20:6;0	PC	GPL	MEM	37	6	0	0	0	0	0.634611	0	0	0	0	0.643828
PC 17:1;0_17:1;0	PC	GPL	MEM	34	2	0	0	0	0	0.0777227	0	0	0	0	0
PC 17:1;0_18:0;0	PC	GPL	MEM	35	1	0	0	0	0	0	0.0484619	0	0	0	0.0609279
PC 17:1;0_18:1;0	PC	GPL	MEM	35	2	0	1.42466	1.61175	1.95337	1.09992	1.07822	1.56209	1.17451	0.855424	1.52287
PC 18:0;0_18:1;0	PC	GPL	MEM	36	1	0	0	2.79178	2.82243	4.1462	5.71431	5.89446	5.77298	4.68567	5.77049
PC 18:1;0_18:1;0	PC	GPL	MEM	36	2	0	15.734	18.0813	23.6655	11.674	12.199	15.6592	12.8924	8.46052	14.9829
PC 18:1;0_20:1;0	PC	GPL	MEM	38	2	0	0.536141	0.842511	0.9138	0	0	0	0.422656	0	0
PE 10:0;0_16:0;0	PE	GPL	MEM	26	0	0	2.56894	2.69855	3.60432	0.851581	0.678221	0.986968	0.520715	0.289988	0.673276
PE 10:0;0_16:1;0	PE	GPL	MEM	26	1	0	1.8598	1.81954	2.61702	0	0.414545	0.522065	0.29229	0.170713	0.309129
PE 10:0;0_18:0;0	PE	GPL	MEM	28	0	0	0.2005	0.27694	0.30743	0	0	0.25752	0.176378	0	0.161514
PE 10:0;0_18:1;0	PE	GPL	MEM	28	1	0	0.71106	0.767112	1.10555	0	0	0.198529	0.104027	0	0.10349
PE 12:0;0_14:0;0	PE	GPL	MEM	26	0	0	0.461155	0.503596	0.635182	0.201797	0.225636	0.257062	0.168835	0.145975	0.188422
PE 12:0;0_16:0;0	PE	GPL	MEM	28	0	0	1.82818	2.05062	2.6796	1.07189	1.10499	1.24222	0.596981	0.558277	0.78192
PE 12:0;0_16:1;0	PE	GPL	MEM	28	1	0	5.315	5.71278	7.84998	1.22357	1.33802	1.34439	0.493791	0.526357	0.521911
PE 12:0;0_18:0;0	PE	GPL	MEM	30	0	0	0.550949	0.16627	0.196169	0.133678	0.147858	0.194071	0	0.0826789	0.0950643
PE 12:0;0_18:1;0	PE	GPL	MEM	30	1	0	1.58773	1.59063	2.27686	0.58933	0.58346	0.755332	0.47462	0.310364	0.545974
PE 14:0;0_14:1;0	PE	GPL	MEM	28	1	0	0.64486	0.607957	0.851208	0.287382	0	0.461603	0.22021	0	0.283944
PE 14:0;0_16:0;0	PE	GPL	MEM	30	0	0	0	0.507083	0.587644	0.207073	0.211819	0.289173	0.223421	0.111825	0.149239
PE 14:0;0_16:1;0	PE	GPL	MEM	30	1	0	13.6049	14.0359	18.4	3.75705	3.43925	4.77935	2.13712	1.3742	2.48309
PE 14:0;0_17:1;0	PE	GPL	MEM	31	1	0	0.216051	0	0.329019	0	0	0	0	0	0
PE 14:0;0_18:1;0	PE	GPL	MEM	32	1	0	14.7477	16.1966	20.1239	4.54114	4.61374	6.37193	4.33186	3.05094	4.9905
PE 14:1;0_16:0;0	PE	GPL	MEM	30	1	0	2.08181	2.0776	2.85657	0.888969	0.811495	1.0931	0.672314	0.443293	0.850773
PE 14:1;0_16:1;0	PE	GPL	MEM	30	2	0	2.20174	2.27681	2.68839	0.44871	0.334645	0.524961	0	0	0.254035
PE 14:1;0_18:0;0	PE	GPL	MEM	32	1	0	0.34426	0.330003	0.40771	0.38079	0.324913	0.382034	0.322547	0.210266	0.428867
PE 14:1;0_18:1;0	PE	GPL	MEM	32	2	0	1.93803	2.17315	3.38509	1.02728	1.00499	1.36431	1.25492	0.831435	1.15238
PE 15:0;0_16:1;0	PE	GPL	MEM	31	1	0	1.17766	1.30651	1.65056	0.560995	0.556543	0.782287	0.408257	0.26976	0.491489
PE 15:0;0_18:1;0	PE	GPL	MEM	33	1	0	0.855431	1.01566	1.17756	0.419922	0.490797	0.676595	0.333712	0.313074	0.536891
PE 15:1;0_16:0;0	PE	GPL	MEM	31	1	0	0.963461	0.998915	1.52694	0.693686	1.19485	1.83653	1.03743	0.905239	1.54257
PE 15:1;0_16:1;0	PE	GPL	MEM	31	2	0	0.29642	0.347646	0.459185	0	0	0	0	0	0
PE 15:1;0_18:0;0	PE	GPL	MEM	33	1	0	0	0	0	0	0.0919605	0	0	0.0693797	0
PE 15:1;0_18:1;0	PE	GPL	MEM	33	2	0	1.64597	1.76018	3.04781	1.13477	1.27619	0	1.47574	0.82395	0.888446
PE 16:0;0_16:1;0	PE	GPL	MEM	32	1	0	86.8703	97.7714	120.764	49.2637	49.0194	66.0125	52.5032	37.1465	61.3625
PE 16:0;0_18:1;0	PE	GPL	MEM	34	1	0	91.7701	109.002	133.617	59.0482	62.8959	81.7375	81.4407	58.7319	94.5393
PE 16:0;0_18:2;0	PE	GPL	MEM	34	2	0	0	0	0	0	0	0	0.325108	0	0
PE 16:1;0_16:1;0	PE	GPL	MEM	32	2	0	193.608	200.3	267.116	53.8561	46.5002	66.1562	39.1468	24.2576	43.1877
PE 16:1;0_17:0;0	PE	GPL	MEM	33	1	0	3.30921	3.81116	4.04392	2.67457	2.71474	3.23705	2.32731	1.78227	2.34712
PE 16:1;0_17:1;0	PE	GPL	MEM	33	2	0	6.43423	7.60137	10.0264	2.67806	2.57383	5.03077	2.10373	1.12853	1.30419
PE 16:1;0_18:1;0	PE	GPL	MEM	34	2	0	267.125	280.939	366.979	87.0252	80.3933	110.471	79.7008	51.3235	87.2322
PE 16:1;0_20:1;0	PE	GPL	MEM	36	2	0	9.1818	10.27	13.0341	0	0	0	0	0	0
PE 16:2;0_18:0;0	PE	GPL	MEM	34	2	0	0	0	0	0	0	0	0.194994	0	0
PE 17:0;0_18:1;0	PE	GPL	MEM	35	1	0	0	0	3.25227	0	0	0	0	0	0
PE 17:1;0_18:0;0	PE	GPL	MEM	35	1	0	0	0	0	1.4141	0	2.1061	0	1.07103	1.60547
PE 17:1;0_18:1;0	PE	GPL	MEM	35	2	0	9.38251	11.0765	14.5756	4.28487	4.46589	6.09442	4.26653	2.52405	3.02329
PE 18:0;0_18:1;0	PE	GPL	MEM	36	1	0	0	0	0	7.35258	7.8003	9.91145	6.6893	4.40718	7.53188
PE 18:1;0_18:1;0	PE	GPL	MEM	36	2	0	32.5962	35.5245	45.0274	16.6937	15.9075	22.2679	14.9553	9.10331	16.6162
PE 18:1;0_20:1;0	PE	GPL	MEM	38	2	0	1.60119	1.96975	2.4453	0	0	0	0	0	0
PG 14:0;0_18:1;0	PG	GPL	MEM	32	1	0	0.106975	0.0935424	0.111719	0.092064	0.122496	0.158755	0.127007	0.0879334	0.133243
PG 14:1;0_16:1;0	PG	GPL	MEM	30	2	0	12.007	13.9044	10.2454	22.598	12.7558	8.54689	16.4878	11.9368	9.16911
PG 14:1;0_17:1;0	PG	GPL	MEM	31	2	0	4.01263	4.227	3.74425	9.70316	6.12204	5.17555	7.08671	3.78418	4.29078
PG 15:1;0_15:1;0	PG	GPL	MEM	30	2	0	0	0	0	0	0	0	0.0194698	0	0
PG 15:1;0_18:1;0	PG	GPL	MEM	33	2	0	0	0	3.9121	0	0	0	0	0	0
PG 16:0;0_16:1;0	PG	GPL	MEM	32	1	0	0.180004	0.160099	0.236127	0.326359	0.424481	0.436543	0.296624	0.254342	0.384213
PG 16:0;0_18:1;0	PG	GPL	MEM	34	1	0	0.0900542	0.120528	0.15924	0.292867	0.513045	0.530812	0.69345	0.647716	0.43296
PG 16:1;0_16:1;0	PG	GPL	MEM	32	2	0	0.247907	0.250913	0	0.498347	0.371097	0.3705	0.428656	0.199945	0.270342
PG 16:1;0_17:0;0	PG	GPL	MEM	33	1	0	0	0	0	0	0.0649628	0	0	0	0
PG 16:1;0_17:1;0	PG	GPL	MEM	33	2	0	0	0	0	0	0	0	0	0	5.80126
PG 16:1;0_18:0;0	PG	GPL	MEM	34	1	0	0.157613	0.186907	0.281796	0.28453	0.434961	0.480947	0	0	0.442889
PG 16:1;0_18:1;0	PG	GPL	MEM	34	2	0	0.208509	0.282551	0.243742	0.529546	0.454604	0.56566	0.490651	0.283851	0.467697
PG 17:0;0_17:1;0	PG	GPL	MEM	34	1	0	0.0109487	0.00867709	0.0176023	0.0570806	0.0373079	0.0294688	0	0.0612735	0.0237371
PG 17:1;0_18:1;0	PG	GPL	MEM	35	2	0	0	0.23833	0.241881	0	0	0	0.256013	0.152901	0
PI 10:0;0_14:0;0	PI	GPL	MEM	24	0	0	1.90467	2.00837	2.53748	0	0	0.822608	0.698108	0.40801	0
PI 10:0;0_16:0;0	PI	GPL	MEM	26	0	0	43.545	48.8361	58.473	0	0	25.921	22.6196	13.6205	27.4427
PI 10:0;0_16:1;0	PI	GPL	MEM	26	1	0	1.90568	2.3009	2.31438	0	0	1.55081	1.60778	0.99557	0
PI 10:0;0_18:0;0	PI	GPL	MEM	28	0	0	12.7465	15.0803	17.2693	0	0	16.091	14.7331	8.83943	17.0836
PI 10:0;0_18:1;0	PI	GPL	MEM	28	1	0	0.58061	0.694225	0.79113	0	0	0.444122	0	0.292416	0.484094
PI 10:0;0_20:0;0	PI	GPL	MEM	30	0	0	0	0.094084	0.116923	0	0	0	0.0473571	0	0
PI 10:1;0_16:0;0	PI	GPL	MEM	26	1	0	0.494132	0	0.601323	0	0	0	0	0	1.92147
PI 10:1;0_18:0;0	PI	GPL	MEM	28	1	0	0.272356	0	0	0	0	0	0	0	0.41803
PI 12:0;0_12:0;0	PI	GPL	MEM	24	0	0	0.0445769	0.056246	0.0501286	0	0.445513	0	0	0.013474	0
PI 12:0;0_14:0;0	PI	GPL	MEM	26	0	0	2.16092	2.3282	2.97104	0	16.9506	0.911932	0.744049	0.471204	0.961033
PI 12:0;0_14:1;0	PI	GPL	MEM	26	1	0	0.0522308	0.0715234	0.0547428	0	0.928614	0.0805176	0	0	0.231517
PI 12:0;0_15:0;0	PI	GPL	MEM	27	0	0	0	0	0	0	0	0.332826	0	0	0
PI 12:0;0_16:0;0	PI	GPL	MEM	28	0	0	37.097	44.5903	53.5628	0	28.2668	26.9033	19.444	13.1615	23.189
PI 12:0;0_16:1;0	PI	GPL	MEM	28	1	0	3.65788	4.05547	4.86626	0	1.69981	2.46945	2.95335	1.62583	2.78101
PI 12:0;0_18:0;0	PI	GPL	MEM	30	0	0	8.28225	10.5212	11.8972	0	9.00946	13.1074	9.15781	6.42489	10.9368
PI 12:0;0_18:1;0	PI	GPL	MEM	30	1	0	0.902585	0.964697	1.21289	0	0.513766	0.703929	0.605407	0.375622	0.703501
PI 12:1;0_16:0;0	PI	GPL	MEM	28	1	0	0.269412	0.235954	0.314476	0	0.216441	0	0	0	0
PI 12:1;0_18:0;0	PI	GPL	MEM	30	1	0	0	0	0	0	0	0	0.16783	0	0.160797
PI 13:1;0_17:0;0	PI	GPL	MEM	30	1	0	0	0	0	0	0	0	0	0.0871482	0
PI 14:0;0_14:0;0	PI	GPL	MEM	28	0	0	0.705249	0.834426	1.06152	30.4716	0	0.299769	0.192383	0.177662	0.246514
PI 14:0;0_14:1;0	PI	GPL	MEM	28	1	0	0.614984	0.600841	0.742816	0	0.191375	0.237381	0.27256	0.155082	0.276476
PI 14:0;0_16:0;0	PI	GPL	MEM	30	0	0	7.38565	10.7486	12.5935	11.1202	3.03549	4.1389	2.70789	2.22729	3.35282
PI 14:0;0_16:1;0	PI	GPL	MEM	30	1	0	15.733	16.7944	21.2072	4.35719	3.98392	6.17231	5.40859	3.46111	6.73353
PI 14:0;0_17:1;0	PI	GPL	MEM	31	1	0	0.16241	0.185803	0	0	0	0	0	0	0
PI 14:0;0_18:1;0	PI	GPL	MEM	32	1	0	14.0949	15.5586	18.8165	0	3.77023	5.83859	5.68615	3.56323	6.19322
PI 14:1;0_16:0;0	PI	GPL	MEM	30	1	0	12.2359	13.1294	15.6376	5.02105	4.50584	7.18984	5.32792	3.22096	6.57693
PI 14:1;0_16:1;0	PI	GPL	MEM	30	2	0	1.35673	1.23824	1.61049	0.957177	0.627559	0.877951	0.744486	0.443747	0.863488
PI 14:1;0_18:0;0	PI	GPL	MEM	32	1	0	3.71962	3.71366	4.19107	0	2.72589	4.20093	3.32613	1.87703	3.60302
PI 14:1;0_18:1;0	PI	GPL	MEM	32	2	0	0.261552	0.373578	0.400861	0	0.157293	0.27007	0.211272	0.138434	0.294419
PI 15:0;0_16:1;0	PI	GPL	MEM	31	1	0	1.69769	1.83063	2.12327	1.75589	0.939368	1.95352	1.24881	0.680543	1.54952
PI 15:0;0_18:1;0	PI	GPL	MEM	33	1	0	0.321419	0.419485	0.626497	0.132904	0.217232	0.267411	0.217909	0.169696	0.22548
PI 15:1;0_16:0;0	PI	GPL	MEM	31	1	0	1.35832	1.31591	1.41407	1.21444	0.817364	1.22772	0.916583	0.415537	1.13007
PI 15:1;0_18:0;0	PI	GPL	MEM	33	1	0	0.224856	0.265009	0.335429	0.129919	0	0.255652	0.201875	0.123525	0.208628
PI 16:0;0_16:1;0	PI	GPL	MEM	32	1	0	255.828	296.557	372.505	143.618	114.659	185.355	138.03	80.7739	161.039
PI 16:0;0_16:2;0	PI	GPL	MEM	32	2	0	0	0	0	0	0	0.518888	0	0.234606	0
PI 16:0;0_17:0;0	PI	GPL	MEM	33	0	0	0	0	0	0.973544	0	0	0	0	0
PI 16:0;0_17:1;0	PI	GPL	MEM	33	1	0	0.664971	0.854016	1.08562	0.490592	0.669066	0.975443	0.700268	0.38413	0.811395
PI 16:0;0_18:1;0	PI	GPL	MEM	34	1	0	211.177	261.749	327.357	114.647	100.584	154.462	130.206	78.9655	149.791
PI 16:0;0_18:2;0	PI	GPL	MEM	34	2	0	0.390315	0.507564	0.432769	0.474326	0.334571	0.363798	0.36173	0.189309	0.375794
PI 16:0;0_20:1;0	PI	GPL	MEM	36	1	0	0.307646	0.435086	0.475961	0	0	0	0	0	0.211155
PI 16:1;0_16:1;0	PI	GPL	MEM	32	2	0	32.9911	37.3083	50.0907	7.55474	11.4829	21.6185	19.9439	12.1781	26.7407
PI 16:1;0_17:0;0	PI	GPL	MEM	33	1	0	0.17299	0.246258	0.377361	0.0940784	0.154559	0.173042	0.141462	0.104005	0.161776
PI 16:1;0_18:0;0	PI	GPL	MEM	34	1	0	82.8932	96.3726	119.176	86.3343	76.3635	121.129	88.7684	51.1729	99.1585
PI 16:1;0_18:1;0	PI	GPL	MEM	34	2	0	35.3714	41.4257	51.2532	19.7907	17.6931	28.4513	26.7416	16.5555	33.3501
PI 16:1;0_20:0;0	PI	GPL	MEM	36	1	0	1.60202	1.63882	2.18278	0.917176	0.419421	0.814454	0.822687	0.356082	1.08837
PI 16:1;0_20:1;0	PI	GPL	MEM	36	2	0	0.337224	0.416817	0.479638	0	0.392035	0.386171	0	0	0.357397
PI 16:1;0_22:0;0	PI	GPL	MEM	38	1	0	0	0	0.261917	0	0	0	0	0	0
PI 16:1;0_26:0;0	PI	GPL	MEM	42	1	0	0	0.529801	0.682044	0	0.664687	1.13841	0.858736	0.49316	1.00378
PI 17:0;0_18:1;0	PI	GPL	MEM	35	1	0	0	0	0	0	0.0342165	0.0514762	0.0520761	0.0426318	0.0509375
PI 17:1;0_17:1;0	PI	GPL	MEM	34	2	0	0	0.03955	0	0.0559881	0.0248702	0	0.0294827	0.0194612	0.0388086
PI 17:1;0_18:0;0	PI	GPL	MEM	35	1	0	0	0	0	0	0.293631	0.420184	0.320238	0.160147	0.324199
PI 18:0;0_18:1;0	PI	GPL	MEM	36	1	0	54.1871	67.2572	82.8959	55.3616	49.7862	75.2136	63.9731	37.6428	69.7894
PI 18:0;0_18:2;0	PI	GPL	MEM	36	2	0	0	0	0.161341	0	0.111945	0	0.15242	0	0.147012
PI 18:0;0_20:1;0	PI	GPL	MEM	38	1	0	0	0	0.0468358	0	0	0	0	0	0
PI 18:1;0_18:1;0	PI	GPL	MEM	36	2	0	2.69887	3.18326	3.98899	2.04354	1.1292	1.97323	2.00338	1.31876	1.99468
PI 18:1;0_20:0;0	PI	GPL	MEM	38	1	0	0	0	0.301369	0	0	0	0	0	0
PI 18:1;0_24:0;0	PI	GPL	MEM	42	1	0	0	0.164447	0.215799	0	0.0784775	0.109057	0	0.0576715	0
PI 18:1;0_26:0;0	PI	GPL	MEM	44	1	0	0	0	0	0	0.413743	0.688427	0.537623	0.342451	0.63082
PS 10:0;0_17:0;0	PS	GPL	MEM	27	0	0	0.922591	0.937709	0	0	0	0.754081	0	0	0
PS 12:0;0_16:0;0	PS	GPL	MEM	28	0	0	0	1.77627	1.12059	0	0	0	0.754596	0	0.74322
PS 12:0;0_17:1;0	PS	GPL	MEM	29	1	0	0	0	1.18561	0	0	0	0	0	0
PS 12:0;0_18:1;0	PS	GPL	MEM	30	1	0	0.152985	0.206906	0.195259	0	0	0	0	0	0
PS 14:0;0_14:0;0	PS	GPL	MEM	28	0	0	0	0.0950253	0.0565257	0	0	0	0	0	0
PS 14:0;0_16:1;0	PS	GPL	MEM	30	1	0	1.4406	2.02277	2.31449	0	0.511048	0.561996	0	0.228827	0.35286
PS 14:0;0_17:1;0	PS	GPL	MEM	31	1	0	1.36179	1.22605	1.64501	0	0.34867	0.450521	0.443935	0.21575	0.370428
PS 14:0;0_18:1;0	PS	GPL	MEM	32	1	0	4.08106	6.20272	6.77479	2.41757	3.69821	2.9612	2.05256	1.51248	2.24862
PS 14:0;0_18:2;0	PS	GPL	MEM	32	2	0	0.0937681	0	0	0	0	0	0	0	0.0690504
PS 14:1;0_16:0;0	PS	GPL	MEM	30	1	0	0.512549	0.651324	0.704832	0	0.305657	0.37681	0	0	0.29095
PS 14:1;0_18:1;0	PS	GPL	MEM	32	2	0	0.88409	1.03038	1.17266	0	1.30054	0.821578	0.425135	0.272432	0.443852
PS 15:0;0_16:1;0	PS	GPL	MEM	31	1	0	2.49658	2.57787	3.35238	1.29041	0.926311	1.25394	1.02381	0.474771	0.969157
PS 15:0;0_17:1;0	PS	GPL	MEM	32	1	0	0.28283	0.338472	0.36245	0	0.114661	0.14981	0	0	0
PS 15:0;0_18:1;0	PS	GPL	MEM	33	1	0	1.6734	2.08932	5.35848	0	1.10826	1.24455	1.14775	0.586612	0.913427
PS 15:1;0_17:1;0	PS	GPL	MEM	32	2	0	0	0	0.251026	0	0	0	0	0	0
PS 16:0;0_16:1;0	PS	GPL	MEM	32	1	0	25.6659	40.0854	45.5993	21.9521	25.4044	31.1483	23.9068	16.4289	24.418
PS 16:0;0_17:1;0	PS	GPL	MEM	33	1	0	6.80404	7.72383	20.9263	3.55535	3.26752	4.40056	5.67632	2.66622	3.95401
PS 16:0;0_18:1;0	PS	GPL	MEM	34	1	0	38.7509	64.8988	71.2394	48.7907	58.7841	67.4105	60.4453	43.6798	63.7168
PS 16:0;0_18:2;0	PS	GPL	MEM	34	2	0	0	0.603524	0	0	0	0	0	0	0
PS 16:0;0_19:1;0	PS	GPL	MEM	35	1	0	15.1021	19.1982	23.1953	2.64166	8.08506	10.7401	0	0	0
PS 16:1;0_16:1;0	PS	GPL	MEM	32	2	0	6.96191	11.6303	12.6603	5.70177	5.4966	7.15826	2.35809	2.00488	2.68826
PS 16:1;0_17:0;0	PS	GPL	MEM	33	1	0	9.55497	11.6841	0	4.80854	5.80104	7.34354	8.59273	3.99817	6.87825
PS 16:1;0_17:1;0	PS	GPL	MEM	33	2	0	0	0	0	8.17695	0	0	0	0	0
PS 16:1;0_18:0;0	PS	GPL	MEM	34	1	0	2.89312	4.22216	4.48372	2.7692	3.07304	3.27367	2.41168	1.23221	2.16482
PS 16:1;0_18:1;0	PS	GPL	MEM	34	2	0	24.9424	40.5209	45.4319	23.2983	29.0544	31.7605	14.4976	11.0885	15.6338
PS 16:1;0_20:0;0	PS	GPL	MEM	36	1	0	0	0	0	0	0	0.622548	0	0	0
PS 17:0;0_17:1;0	PS	GPL	MEM	34	1	0	0	0	0.225378	0	0.140213	0.197013	0.19173	0.163088	0.181489
PS 17:0;0_18:1;0	PS	GPL	MEM	35	1	0	0	0	0	5.39072	0	0	0	0	0
PS 17:1;0_17:1;0	PS	GPL	MEM	34	2	0	0.131791	0.153714	0.246261	0.118077	0.148659	0.159768	0.167552	0.0953983	0.136176
PS 17:1;0_18:0;0	PS	GPL	MEM	35	1	0	0	0	0	0	1.24203	1.59426	0	8.64289	0
PS 18:0;0_18:1;0	PS	GPL	MEM	36	1	0	0.991957	1.39274	1.92292	0	0.767572	0.485765	1.18001	0.677067	1.04095
PS 18:1;0_18:1;0	PS	GPL	MEM	36	2	0	2.51473	3.19279	4.02088	0	0.78578	1.2825	0.954664	0	0.677875
TAG 36:0;0	TAG	GL	STO	36	0	0	0	0	0	0	0	0	0	0.609178	0.467305
TAG 40:0;0	TAG	GL	STO	40	0	0	0.900215	0.91057	1.19446	0.820628	0.568173	1.05677	0.891438	0.871207	1.10634
TAG 40:1;0	TAG	GL	STO	40	1	0	1.0895	1.06146	1.55669	0.754181	0.909913	1.2137	1.15162	1.27573	1.3618
TAG 42:0;0	TAG	GL	STO	42	0	0	2.02975	2.25014	3.31685	2.9103	2.89176	3.95927	3.74095	3.42181	4.12512
TAG 42:1;0	TAG	GL	STO	42	1	0	4.32381	4.89759	5.91279	3.89924	5.1613	5.94588	6.91187	7.01388	7.62464
TAG 42:2;0	TAG	GL	STO	42	2	0	0	1.38873	0	0	1.64037	1.74762	2.04164	2.11928	2.32805
TAG 43:0;0	TAG	GL	STO	43	0	0	0	0	0	0.564312	0	0	0	0	0
TAG 44:0;0	TAG	GL	STO	44	0	0	2.40645	3.02574	3.66294	3.8012	3.71532	5.06653	4.21945	3.93423	5.14766
TAG 44:1;0	TAG	GL	STO	44	1	0	5.57039	6.40949	8.01629	5.19435	6.82054	7.45454	8.06384	8.27547	8.60666
TAG 44:2;0	TAG	GL	STO	44	2	0	2.36375	2.56181	0	0	2.45189	0	3.03826	3.26127	0
TAG 45:0;0	TAG	GL	STO	45	0	0	0	0.548628	0	1.13992	0	0	0	0.799987	0.465259
TAG 45:1;0	TAG	GL	STO	45	1	0	0	0.514867	0	0.72456	0	0	0	0	0
TAG 46:0;0	TAG	GL	STO	46	0	0	1.48183	1.91909	2.50098	3.12425	2.01512	2.42002	2.24117	2.75215	2.76173
TAG 46:1;0	TAG	GL	STO	46	1	0	5.02149	5.98589	6.91622	4.96544	5.88612	6.77472	6.94242	6.82221	7.41778
TAG 46:2;0	TAG	GL	STO	46	2	0	4.36712	5.45176	6.09238	3.59581	4.69066	5.4205	5.96502	6.19369	6.17348
TAG 46:3;0	TAG	GL	STO	46	3	0	0.540456	0.71502	0.793566	0	0.553315	0	0.659214	0.668291	0.74437
TAG 47:0;0	TAG	GL	STO	47	0	0	0	0	0	1.35383	0	0	0	1.17306	0
TAG 47:1;0	TAG	GL	STO	47	1	0	0	0.871949	0	1.0187	0.709341	0	0	0.510721	0.735863
TAG 47:2;0	TAG	GL	STO	47	2	0	0	0.588451	0	0.772521	0.512938	0	0	0	0.520629
TAG 48:0;0	TAG	GL	STO	48	0	0	1.00383	1.24493	1.32034	2.30058	0.979142	0.877118	1.14368	1.75294	1.13856
TAG 48:1;0	TAG	GL	STO	48	1	0	5.67892	7.50811	9.32548	9.19613	11.5248	13.3787	13.5074	13.77	14.6491
TAG 48:2;0	TAG	GL	STO	48	2	0	13.9244	16.5888	21.411	15.5601	22.6534	23.1971	27.4678	29.2744	27.5298
TAG 48:3;0	TAG	GL	STO	48	3	0	11.3648	12.7486	15.5401	8.43975	11.7824	12.3424	15.1846	14.4423	14.5496
TAG 49:0;0	TAG	GL	STO	49	0	0	0	0	0	1.05092	0	0	0	0.774662	0
TAG 49:1;0	TAG	GL	STO	49	1	0	0	0.660046	0	0.939305	0.591691	0	0	0	0
TAG 49:2;0	TAG	GL	STO	49	2	0	0	0.756176	0	0.759448	0	0	0	0.585669	0.678014
TAG 50:0;0	TAG	GL	STO	50	0	0	0.585632	0	0	1.14559	0	0	0	0	0
TAG 50:1;0	TAG	GL	STO	50	1	0	0	5.17647	6.74381	7.50091	8.93291	10.9424	11.8433	10.7084	11.6754
TAG 50:2;0	TAG	GL	STO	50	2	0	12.7718	15.7776	19.1631	14.8887	22.8128	21.879	28.2555	30.8094	28.0423
TAG 50:3;0	TAG	GL	STO	50	3	0	13.6178	16.0453	19.5609	10.1618	14.4012	14.9625	18.2821	18.88	17.9281
TAG 52:0;0	TAG	GL	STO	52	0	0	0	0	0	1.28289	0	0	0.681708	0	0.677975
TAG 52:1;0	TAG	GL	STO	52	1	0	0	0	0	0	0	3.78996	4.37904	3.89293	4.17987
TAG 52:2;0	TAG	GL	STO	52	2	0	5.98193	7.3848	9.00883	5.94531	8.47226	8.4348	10.4549	11.3319	10.8134
TAG 52:3;0	TAG	GL	STO	52	3	0	5.44563	6.27722	7.13472	3.80775	5.01211	5.16947	6.41751	6.27187	6.24311
TAG 54:0;0	TAG	GL	STO	54	0	0	0	0	0	1.08945	0	0	0	0	0
TAG 54:1;0	TAG	GL	STO	54	1	0	0.620129	0.7326	0.739981	0.779076	0.780615	0.795346	0.897148	1.11855	0.85248
TAG 54:2;0	TAG	GL	STO	54	2	0	1.93079	2.27308	2.72103	2.85129	2.24959	2.51918	2.69441	3.05718	3.3272
TAG 54:3;0	TAG	GL	STO	54	3	0	1.42178	1.37727	1.90027	1.48622	1.20738	1.17197	1.04909	1.30417	1.63288
TAG 56:1;0	TAG	GL	STO	56	1	0	1.31478	0	1.83622	2.28888	0	1.49799	0	0	0
TAG 56:2;0	TAG	GL	STO	56	2	0	0.719066	1.02655	1.0819	0	0	0	0.909879	0	1.56147
TAG 58:2;0	TAG	GL	STO	58	2	0	0	0	0.750084	0	0	0	0	1.31791	0

## Sheet: mol% ER
lipid	class	structural category	functional category	total length	total DB	total OH	pre-stress 1 [mol%]	pre-stress 2 [mol%]	pre-stress 3 [mol%]	DTT 1 [mol%]	DTT 2 [mol%]	DTT 3 [mol%]	TM 1 [mol%]	TM 2 [mol%]	TM 3 [mol%]
CDP_DAG 32:1;0	CDP-DAG	GPL	MEM	32	1	0	0.0131078	0.00962665	0.00668643	0.100356	0.142164	0.103694	0.116048	0.124056	0.110515
CDP_DAG 32:2;0	CDP-DAG	GPL	MEM	32	2	0	0	0	0	0	0.0147023	0.0171928	0.0227256	0.0135845	0.0191233
CDP_DAG 34:1;0	CDP-DAG	GPL	MEM	34	1	0	0.0311446	0.0232231	0.0142566	0.361408	0.475985	0.309857	0.39645	0.441369	0.373594
CDP_DAG 34:2;0	CDP-DAG	GPL	MEM	34	2	0	0.0070045	0	0.0034507	0.0769207	0.0653071	0.0717393	0.0805074	0.0534356	0.0773865
CDP_DAG 36:2;0	CDP-DAG	GPL	MEM	36	2	0	0	0	0	0	0.00524216	0	0	0.00482358	0.00384213
Cer 32:0;2	Cer	SL	MEM	32	0	2	0	0	0	0	0	0	0.011883	0	0
Cer 32:1;3	Cer	SL	MEM	32	1	3	0	0	0	0	0	0	0.00192877	0	0
Cer 34:0;2	Cer	SL	MEM	34	0	2	0	0	0	0	0	0	0.00613493	0	0
Cer 34:0;3	Cer	SL	MEM	34	0	3	0.00186622	0	0.00199175	0.00291311	0	0	0	0	0
Cer 34:1;3	Cer	SL	MEM	34	1	3	0	0	0	0	0	0	0.00366871	0	0
Cer 34:1;4	Cer	SL	MEM	34	1	4	0.00333406	0.00275304	0.00292635	0.00609028	0.00637136	0.0056796	0.00616838	0.00585359	0.00608127
Cer 36:0;3	Cer	SL	MEM	36	0	3	0.00186023	0	0	0	0	0	0	0	0
Cer 38:0;2	Cer	SL	MEM	38	0	2	0	0	0	0.00289755	0	0	0.00490624	0	0
Cer 38:1;4	Cer	SL	MEM	38	1	4	0	0	0	0	0	0	0.00278949	0	0.00230451
Cer 40:0;2	Cer	SL	MEM	40	0	2	0.00828482	0.00741698	0.00692805	0.00836544	0.00549173	0.0059042	0.0117125	0.00866182	0.00648204
Cer 40:1;2	Cer	SL	MEM	40	1	2	0	0	0	0	0	0	0.00494781	0	0
Cer 40:1;3	Cer	SL	MEM	40	1	3	0	0	0	0	0	0	0.00257992	0	0
Cer 42:0;2	Cer	SL	MEM	42	0	2	0.0771065	0.0728982	0.0676134	0.0745801	0.0632357	0.0703115	0.102679	0.0957399	0.0663683
Cer 42:0;3	Cer	SL	MEM	42	0	3	0.0176782	0.0151204	0.0132932	0.010561	0.00672417	0.00751073	0.0170031	0.0161045	0.011648
Cer 42:0;4	Cer	SL	MEM	42	0	4	0.01585	0.0129279	0.0126069	0.0113476	0.00787474	0.00926328	0.0146109	0.0120832	0.00972539
Cer 42:1;2	Cer	SL	MEM	42	1	2	0.00393131	0.00203495	0	0	0	0	0.00698822	0.00329836	0
Cer 42:1;3	Cer	SL	MEM	42	1	3	0	0	0	0	0	0	0.00590543	0	0
Cer 42:1;4	Cer	SL	MEM	42	1	4	0	0	0	0	0	0	0.00324205	0	0
Cer 44:0;2	Cer	SL	MEM	44	0	2	0.0222299	0.0207951	0.0205501	0.0137263	0.0119889	0.0118668	0.015349	0.0135512	0.0108734
Cer 44:0;3	Cer	SL	MEM	44	0	3	0.0543241	0.041727	0.0434138	0.0487913	0.0431343	0.0477666	0.023777	0.0246441	0.0219357
Cer 44:0;4	Cer	SL	MEM	44	0	4	0.156905	0.139286	0.132561	0.132488	0.117191	0.117452	0.178481	0.173293	0.129096
Cer 44:0;5	Cer	SL	MEM	44	0	5	0.00717878	0.00617559	0.00530996	0.00443158	0.00399083	0.0033175	0.0104069	0.0100387	0.00649983
Cer 44:1;2	Cer	SL	MEM	44	1	2	0.00239766	0	0	0	0	0	0.00371077	0	0
Cer 44:1;3	Cer	SL	MEM	44	1	3	0	0	0	0.00290225	0	0	0.0056278	0	0
Cer 44:1;4	Cer	SL	MEM	44	1	4	0	0	0	0	0	0	0.0040731	0	0
Cer 46:0;2	Cer	SL	MEM	46	0	2	0	0	0	0	0	0	0.0040763	0	0
Cer 46:0;3	Cer	SL	MEM	46	0	3	0.00421133	0.00418979	0.00306445	0.00892036	0.00716398	0.00720133	0.00433158	0	0.00221188
Cer 46:0;4	Cer	SL	MEM	46	0	4	0.00851799	0.0105666	0.00831276	0.0107244	0.00919225	0.00792946	0.0116316	0.0114521	0.00827204
Cer 46:1;2	Cer	SL	MEM	46	1	2	0	0	0	0	0	0	0.00336068	0	0
Cer 46:1;3	Cer	SL	MEM	46	1	3	0	0	0	0	0	0	0.00351943	0	0
CL 58:1;0	CL	GPL	MEM	58	1	0	0.0264268	0.0195851	0.0201119	0	0.0166869	0.0192989	0.0199507	0.050052	0.0203258
CL 58:2;0	CL	GPL	MEM	58	2	0	0.0163502	0.0179373	0.021155	0	0	0	0	0	0.01288
CL 58:3;0	CL	GPL	MEM	58	3	0	0	0	0	0	0	0.0126573	0.0135142	0.014791	0.014341
CL 60:1;0	CL	GPL	MEM	60	1	0	0.029786	0.0286252	0.0297967	0	0	0	0	0	0
CL 60:2;0	CL	GPL	MEM	60	2	0	0.034233	0.0367716	0.0341142	0.0220046	0.0194477	0.0218584	0.0368422	0.0310182	0.0373281
CL 60:3;0	CL	GPL	MEM	60	3	0	0.0203935	0.0201009	0.0206616	0	0.0242344	0.0287318	0.0331511	0.0317366	0.0367317
CL 62:2;0	CL	GPL	MEM	62	2	0	0.0396508	0.033067	0.0362373	0.021033	0.015034	0.0199026	0.0249138	0.018132	0.0326547
CL 62:3;0	CL	GPL	MEM	62	3	0	0.0263371	0.0204829	0.0281063	0.0315669	0.0298948	0.0324319	0.0358553	0.0336497	0.0379967
CL 64:2;0	CL	GPL	MEM	64	2	0	0.0284241	0.0343981	0.0330204	0	0	0	0	0	0
CL 64:3;0	CL	GPL	MEM	64	3	0	0.0363538	0.0358626	0.0372307	0	0.0182036	0.0264284	0.0228663	0.023171	0.0223281
CL 64:4;0	CL	GPL	MEM	64	4	0	0.0243926	0.0237975	0.0231521	0.0299231	0.0391068	0.0427549	0.039665	0.0390321	0.0364332
CL 66:3;0	CL	GPL	MEM	66	3	0	0	0	0	0.0293074	0	0	0.0167443	0.0205414	0
CL 66:4;0	CL	GPL	MEM	66	4	0	0.0984165	0.0872509	0.100564	0.111703	0.110805	0.115098	0.110529	0.116139	0.127494
CL 68:2;0	CL	GPL	MEM	68	2	0	0.0439969	0.0375095	0.0381396	0	0.0267967	0.0188371	0	0	0
CL 68:3;0	CL	GPL	MEM	68	3	0	0.0398468	0.0374269	0.0494866	0	0	0.0210834	0.0300318	0.0156507	0.0367201
CL 68:4;0	CL	GPL	MEM	68	4	0	0.124481	0.136774	0.158872	0.13127	0.140546	0.137291	0.155209	0.140234	0.149989
CL 70:4;0	CL	GPL	MEM	70	4	0	0.0771516	0.0865696	0.0902839	0.0535533	0.0696895	0.0654717	0.0754212	0.0738924	0.0709808
CL 70:6;0	CL	GPL	MEM	70	6	0	0	0	0	0.0232457	0	0	0	0	0
CL 72:4;0	CL	GPL	MEM	72	4	0	0.0116463	0.0155771	0.0229872	0	0	0.00886785	0	0.0130777	0.010678
DAG 10:0;0_16:0;0	DAG	GL	MEM	26	0	0	0.208055	0.194775	0.220028	0.256558	0.224748	0.225616	0.230835	0.214043	0.255725
DAG 10:0;0_16:1;0	DAG	GL	MEM	26	1	0	0.041379	0.0313268	0.0312146	0.0560485	0.0367801	0.033967	0.0505337	0.0431162	0.0435213
DAG 10:0;0_18:0;0	DAG	GL	MEM	28	0	0	0.0563193	0.0490932	0.0517918	0.081351	0.0734912	0.0727048	0.0843022	0.0782616	0.0887571
DAG 10:0;0_18:1;0	DAG	GL	MEM	28	1	0	0.0132752	0.0113006	0.0107761	0.0136996	0.0133927	0.010739	0.0135737	0.0133555	0.0139317
DAG 10:1;0_16:0;0	DAG	GL	MEM	26	1	0	0.00278918	0.0023383	0.00186679	0	0.0024385	0.00230915	0.00392723	0.00347585	0.00405896
DAG 10:1;0_18:0;0	DAG	GL	MEM	28	1	0	0	0	0	0	0	0	0	0	0.00117572
DAG 12:0;0_14:0;0	DAG	GL	MEM	26	0	0	0.0234345	0.019207	0.0233998	0.0267444	0.0256453	0.0268791	0.0233409	0.022138	0.0266535
DAG 12:0;0_16:0;0	DAG	GL	MEM	28	0	0	0.171501	0.151238	0.163932	0.285493	0.265575	0.260102	0.262827	0.264681	0.278321
DAG 12:0;0_16:1;0	DAG	GL	MEM	28	1	0	0.0775178	0.0608939	0.0652626	0.110787	0.0979043	0.0899732	0.107911	0.0974855	0.112125
DAG 12:0;0_18:0;0	DAG	GL	MEM	30	0	0	0.043079	0.0347695	0.0402936	0.0744467	0.0778485	0.0693614	0.0630165	0.0835915	0.0694133
DAG 12:0;0_18:1;0	DAG	GL	MEM	30	1	0	0.0171045	0.014387	0.0138482	0.0198022	0.0174499	0.0179585	0.0235192	0.0196235	0.0231089
DAG 14:0;0_14:0;0	DAG	GL	MEM	28	0	0	0	0	0.0131678	0	0	0	0	0	0
DAG 14:0;0_14:1;0	DAG	GL	MEM	28	1	0	0.00760767	0.0062732	0.00565724	0.00769072	0.00784614	0.00671475	0.00862083	0.00689699	0.00765057
DAG 14:0;0_15:0;0	DAG	GL	MEM	29	0	0	0	0	0	0	0	0	0	0.0667981	0
DAG 14:0;0_16:0;0	DAG	GL	MEM	30	0	0	0.079116	0.0572995	0.0702077	0.0913188	0.0863982	0.0761084	0.0844174	0.0975011	0.0827949
DAG 14:0;0_16:1;0	DAG	GL	MEM	30	1	0	0.200135	0.164941	0.169941	0.241108	0.222392	0.227168	0.273314	0.238692	0.261656
DAG 14:0;0_17:0;0	DAG	GL	MEM	31	0	0	0	0	0	0	0	0	0	0.0300411	0
DAG 14:0;0_18:0;0	DAG	GL	MEM	32	0	0	0	0	0.0132776	0	0	0	0	0	0
DAG 14:0;0_18:1;0	DAG	GL	MEM	32	1	0	0.166887	0.137067	0.153568	0.240086	0.242359	0.245183	0.277388	0.258735	0.267385
DAG 14:1;0_16:0;0	DAG	GL	MEM	30	1	0	0.0530435	0.0442461	0.0452125	0.0789043	0.0681705	0.0704257	0.0858061	0.0734302	0.0843094
DAG 14:1;0_16:1;0	DAG	GL	MEM	30	2	0	0.0427901	0.0287401	0.0294351	0.0358287	0	0.0320615	0.0500755	0.0425723	0.0524297
DAG 14:1;0_18:0;0	DAG	GL	MEM	32	1	0	0.014204	0.0112068	0.0122524	0.0254008	0.0250406	0.0226987	0.0213277	0.0207889	0.0220645
DAG 15:0;0_15:0;0	DAG	GL	MEM	30	0	0	0	0.000419538	0	0	0	0	0.00165288	0	0
DAG 15:0;0_16:0;0	DAG	GL	MEM	31	0	0	0	0	0	0	0	0	0	0.0857201	0
DAG 15:0;0_16:1;0	DAG	GL	MEM	31	1	0	0.010165	0.00931294	0.0100055	0.0292099	0.0221107	0.020828	0.0207723	0.0230085	0.0202785
DAG 15:0;0_18:1;0	DAG	GL	MEM	33	1	0	0	0	0	0.0342848	0.0180971	0.0170771	0.0170132	0.0341915	0.0152389
DAG 15:1;0_16:0;0	DAG	GL	MEM	31	1	0	0.00541166	0.00464512	0.00522656	0.0123605	0.0100183	0.0099714	0.00828128	0.0110903	0.0122172
DAG 16:0;0_16:0;0	DAG	GL	MEM	32	0	0	0.0540353	0.0571427	0.0437941	0.0819482	0	0	0.0676081	0.171105	0.0635887
DAG 16:0;0_16:1;0	DAG	GL	MEM	32	1	0	1.19256	1.04078	1.16312	2.37381	2.33415	2.21065	2.48775	2.2819	2.52023
DAG 16:0;0_16:2;0	DAG	GL	MEM	32	2	0	0	0	0	0	0	0	0	0	0.00275772
DAG 16:0;0_17:0;0	DAG	GL	MEM	33	0	0	0	0	0	0	0	0	0	0.155759	0
DAG 16:0;0_17:1;0	DAG	GL	MEM	33	1	0	0	0	0	0.0106235	0.00503601	0.00508984	0.00860691	0.0148141	0.00764985
DAG 16:0;0_18:1;0	DAG	GL	MEM	34	1	0	0.986886	0.994162	1.02661	2.04588	2.063	1.97151	2.26543	2.09173	2.33582
DAG 16:1;0_16:1;0	DAG	GL	MEM	32	2	0	1.84887	1.53343	1.58571	2.20303	1.8087	1.92535	2.34179	1.85383	2.23277
DAG 16:1;0_17:0;0	DAG	GL	MEM	33	1	0	0	0	0	0.0268413	0.0142355	0.0103199	0.0153279	0	0.0133438
DAG 16:1;0_18:0;0	DAG	GL	MEM	34	1	0	0.305379	0.28366	0.308781	0.714087	0.638336	0.670076	0.734037	0.647726	0.746449
DAG 16:1;0_18:1;0	DAG	GL	MEM	34	2	0	1.74581	1.50973	1.5172	2.46788	2.1789	2.28886	2.39528	2.04903	2.4451
DAG 16:1;0_24:0;0	DAG	GL	MEM	40	1	0	0.0358597	0.0189935	0	0	0	0	0	0	0
DAG 17:0;0_18:0;0	DAG	GL	MEM	35	0	0	0	0	0	0	0	0	0	0.144575	0
DAG 18:0;0_18:1;0	DAG	GL	MEM	36	1	0	0.271538	0.280035	0.278322	0.562592	0.53438	0.501845	0.617281	0.585501	0.609909
DAG 18:1;0_18:1;0	DAG	GL	MEM	36	2	0	0.136921	0.116996	0.11209	0.152464	0.125789	0.139007	0.147766	0.148995	0.151828
DAG 18:1;0_22:0;0	DAG	GL	MEM	40	1	0	0	0.0135858	0	0	0	0	0	0	0
EE 16:0;0	EE	STE	STO	16	0	0	0.211198	0.232762	0.25467	0.574423	0.854267	0.732378	0.681524	0.900934	0.513649
EE 16:1;0	EE	STE	STO	16	1	0	0.235842	0.258788	0.260048	0.392555	0.648668	0.60821	0.919805	1.55676	0.819269
EE 18:1;0	EE	STE	STO	18	1	0	0	0.0885348	0.0932139	0.186774	0.272456	0.211308	0.421834	0.65923	0.385937
Erg	Erg	ST	MEM	28	3	0	8.8483	8.91201	8.99675	8.24819	8.2444	7.9633	9.07752	9.37949	9.21797
IPC 38:1;2	IPC	SL	MEM	38	1	2	0	0	0	0.0424517	0.0492474	0.0561473	0.0635247	0.0498655	0.0675023
IPC 40:0;4	IPC	SL	MEM	40	0	4	0.0657716	0.0575206	0.0244649	0.240833	0.026927	0.0276213	0.0272286	0.0160146	0.0132077
IPC 42:0;3	IPC	SL	MEM	42	0	3	0	0	0.0257373	0	0	0	0	0	0
IPC 42:0;4	IPC	SL	MEM	42	0	4	0.0589522	0.0647479	0.0640093	0.0386321	0.0385658	0.0440337	0.0393783	0.0296363	0.0382917
IPC 44:0;3	IPC	SL	MEM	44	0	3	0.26908	0.244718	0.287356	0.211817	0.210908	0.2637	0.0645502	0.0501225	0.0526951
IPC 44:0;4	IPC	SL	MEM	44	0	4	0.921781	0.987817	0.955375	0.621412	0.655267	0.760602	0.476806	0.335493	0.36432
IPC 44:0;5	IPC	SL	MEM	44	0	5	0.0966619	0.0891577	0.0819862	0	0.0452258	0.0354336	0.0832862	0.0604845	0.0621895
IPC 46:0;3	IPC	SL	MEM	46	0	3	0	0	0	0	0.0243114	0.0197613	0	0	0
IPC 46:0;4	IPC	SL	MEM	46	0	4	0.0320157	0.0393174	0.0391932	0.0547838	0.0663876	0.0595837	0.029847	0.0214717	0.022505
LPA 16:0;0	LPA	GPL	LYS	16	0	0	0.010985	0.0117732	0.0085712	0.0281292	0.0132277	0.0113205	0.00813364	0.00806221	0.0100073
LPA 16:1;0	LPA	GPL	LYS	16	1	0	0.017323	0.0135655	0.0126977	0	0.0116618	0.0123517	0.00761445	0.00854003	0.00903565
LPA 18:0;0	LPA	GPL	LYS	18	0	0	0.0139761	0.0217575	0.00760502	0.0587777	0.00962808	0.0105492	0	0	0
LPA 18:1;0	LPA	GPL	LYS	18	1	0	0.0130797	0.0124923	0.00947364	0	0	0.0113119	0.0124782	0	0
LPA 20:0;0	LPA	GPL	LYS	20	0	0	0	0	0	0	0.0193921	0.0111722	0.0106561	0.00943319	0
LPA 20:1;0	LPA	GPL	LYS	20	1	0	0	0	0	0.0426012	0	0	0	0	0
LPA 24:1;0	LPA	GPL	LYS	24	1	0	0	0	0	0.0529832	0	0	0	0	0
LPC 14:1;0	LPC	GPL	LYS	14	1	0	0.0214115	0.0174603	0.0119602	0	0	0	0	0	0
LPC 16:0;0	LPC	GPL	LYS	16	0	0	0.0213786	0.0210807	0.0175073	0.0302465	0.0275489	0.0347947	0.0284167	0.0283858	0.0324063
LPC 16:1;0	LPC	GPL	LYS	16	1	0	0.486614	0.318656	0.305539	0.187094	0.179905	0.189627	0.174426	0.156888	0.170935
LPC 18:1;0	LPC	GPL	LYS	18	1	0	0.0634836	0.0456656	0.0479972	0	0	0.0213719	0.0156547	0	0.0204661
LPC 22:3;0	LPC	GPL	LYS	22	3	0	0	0	0.0134181	0	0	0	0	0	0
LPE 16:0;0	LPE	GPL	LYS	16	0	0	0.067046	0.0618172	0.0608581	0.0164861	0.0191565	0.015047	0.0179433	0.015323	0.0182859
LPE 16:1;0	LPE	GPL	LYS	16	1	0	0.133269	0.10825	0.107678	0.015952	0.0223925	0.0177762	0.0132842	0.0128167	0.0115903
LPE 18:0;0	LPE	GPL	LYS	18	0	0	0.00464881	0	0	0	0	0	0	0	0
LPE 18:1;0	LPE	GPL	LYS	18	1	0	0.0639521	0.0518535	0.0544154	0.0191004	0.0197918	0.0164213	0.0162591	0.0141332	0.0159018
LPE 20:1;0	LPE	GPL	LYS	20	1	0	0.00565512	0.00477181	0.00503502	0	0	0	0	0	0
LPI 10:0;0	LPI	GPL	LYS	10	0	0	0	0	0	0	0	0	0	0	0.00420178
LPI 12:0;0	LPI	GPL	LYS	12	0	0	0.00930035	0	0.00934146	0	0	0	0.00760977	0	0.00725751
LPI 14:1;0	LPI	GPL	LYS	14	1	0	0	0	0.00620584	0	0	0	0	0	0
LPI 16:0;0	LPI	GPL	LYS	16	0	0	0.198091	0.177922	0.212624	0	0	0.0852533	0	0	0.0746487
LPI 16:1;0	LPI	GPL	LYS	16	1	0	0.103325	0.082131	0.0978976	0.0475711	0	0.0429366	0.0384464	0	0.0474354
LPI 18:0;0	LPI	GPL	LYS	18	0	0	0.178334	0.173361	0.198486	0.103515	0.108964	0.138977	0.102367	0.0887028	0.103603
LPI 18:1;0	LPI	GPL	LYS	18	1	0	0.101084	0.0879391	0.121865	0	0	0	0	0	0
LPS 16:1;0	LPS	GPL	LYS	16	1	0	0	0	0.00848183	0	0	0	0	0	0
M(IP)2C 44:0;3	M(IP)2C	SL	MEM	44	0	3	0.245497	0.305681	0.256011	0.225729	0.156458	0.263662	0.186722	0.132382	0.189639
M(IP)2C 44:0;4	M(IP)2C	SL	MEM	44	0	4	0.832287	0.988007	0.889484	0.827845	0.562299	0.79454	1.40942	0.910051	1.29101
M(IP)2C 44:0;5	M(IP)2C	SL	MEM	44	0	5	0	0	0	0	0	0	0	0.00899885	0
M(IP)2C 46:0;3	M(IP)2C	SL	MEM	46	0	3	0	0	0.0239334	0.0545785	0.0448157	0.0565176	0.0150893	0.0137345	0.0207291
M(IP)2C 46:0;4	M(IP)2C	SL	MEM	46	0	4	0.0913803	0.122953	0.110295	0.122958	0.0930158	0.116563	0.16791	0.124667	0.152121
MIPC 44:0;3	MIPC	SL	MEM	44	0	3	0.0493524	0.0489308	0.0445152	0	0.0225323	0.0246294	0.0166423	0.0202402	0.0169491
MIPC 44:0;4	MIPC	SL	MEM	44	0	4	0.212814	0.211658	0.199764	0.10003	0.0808797	0.0748873	0.128872	0.109694	0.112604
PA 10:0;0_16:0;0	PA	GPL	MEM	26	0	0	0.0329716	0.0315422	0.0309005	0	0	0.0179815	0	0	0
PA 10:0;0_18:0;0	PA	GPL	MEM	28	0	0	0.0181858	0.0192743	0.0174531	0	0.0151312	0.0172515	0	0.0143399	0
PA 10:0;0_18:1;0	PA	GPL	MEM	28	1	0	0.00872719	0	0.00530451	0	0	0.00577157	0	0	0
PA 10:0;0_22:1;0	PA	GPL	MEM	32	1	0	0	0	0.0173164	0	0	0	0	0	0
PA 12:0;0_14:0;0	PA	GPL	MEM	26	0	0	0	0.000591982	0.00041824	0	0	0	0	0	0
PA 12:0;0_16:0;0	PA	GPL	MEM	28	0	0	0.00463119	0.00561598	0.00460351	0	0.00551158	0.00259444	0	0	0.0125119
PA 12:0;0_16:1;0	PA	GPL	MEM	28	1	0	0.0142486	0.0210117	0.0104009	0	0	0.00671127	0	0	0
PA 12:0;0_18:1;0	PA	GPL	MEM	30	1	0	0	0.00518777	0.00529409	0	0	0.00472088	0.00550712	0.00468141	0
PA 13:0;0_16:0;0	PA	GPL	MEM	29	0	0	0	0	0	0.0352497	0	0	0	0	0
PA 14:0;0_14:0;0	PA	GPL	MEM	28	0	0	0	0	0	0.0423726	0	0	0	0	0
PA 14:0;0_14:1;0	PA	GPL	MEM	28	1	0	0	0	0.00094886	0	0	0	0	0	0
PA 14:0;0_16:1;0	PA	GPL	MEM	30	1	0	0.0618791	0.0502476	0.0520464	0.0475521	0.0433087	0.0436853	0.0359565	0.0365398	0.0417222
PA 14:0;0_17:0;0	PA	GPL	MEM	31	0	0	0	0	0	0.0331416	0	0	0	0	0
PA 14:0;0_17:1;0	PA	GPL	MEM	31	1	0	0	0	0	0	0.00476751	0	0.00371988	0	0.00411092
PA 14:0;0_18:1;0	PA	GPL	MEM	32	1	0	0.0719174	0.0703601	0.0654398	0.0676408	0.0741727	0.0725657	0.0633301	0.0590766	0.0644019
PA 14:1;0_16:0;0	PA	GPL	MEM	30	1	0	0.0190559	0.0157107	0.0158747	0.0244109	0.0209393	0.0172999	0.0164044	0.0157813	0.016882
PA 14:1;0_16:1;0	PA	GPL	MEM	30	2	0	0.0173328	0	0	0	0	0	0	0	0
PA 14:1;0_18:0;0	PA	GPL	MEM	32	1	0	0	0	0	0.0871459	0	0	0	0	0
PA 14:1;0_18:1;0	PA	GPL	MEM	32	2	0	0.00587585	0.00545813	0.00403366	0.00595371	0.00482413	0.00426599	0.00616986	0.00480658	0.00468703
PA 15:0;0_16:1;0	PA	GPL	MEM	31	1	0	0.0336921	0.0319418	0.0297599	0.0358746	0.0250372	0.0230514	0.0342573	0.0252943	0.0298287
PA 15:0;0_18:1;0	PA	GPL	MEM	33	1	0	0	0	0	0	0	0.00533683	0	0	0
PA 16:0;0_16:1;0	PA	GPL	MEM	32	1	0	0.405458	0.416986	0.396104	0.655628	0.804007	0.796059	0.685216	0.698436	0.713138
PA 16:0;0_17:1;0	PA	GPL	MEM	33	1	0	0	0	0	0.0326819	0	0.00447966	0	0	0
PA 16:0;0_18:1;0	PA	GPL	MEM	34	1	0	0.374131	0.419248	0.37644	0.709049	1.02739	0.992347	0.815458	0.895669	0.893457
PA 16:1;0_16:1;0	PA	GPL	MEM	32	2	0	0.843467	0.696874	0.71014	0.776958	0.777792	0.868056	0.941543	0.771097	0.955449
PA 16:1;0_17:0;0	PA	GPL	MEM	33	1	0	0	0	0	0.0222913	0	0.00388487	0	0	0
PA 16:1;0_17:1;0	PA	GPL	MEM	33	2	0	0	0	0	0.0514461	0	0	0	0	0
PA 16:1;0_18:0;0	PA	GPL	MEM	34	1	0	0.0874843	0.09643	0.09181	0.100224	0.109722	0.120429	0.116354	0.104368	0.105119
PA 16:1;0_18:1;0	PA	GPL	MEM	34	2	0	0.786553	0.694562	0.685126	0.846274	1.05171	1.10943	0.875651	0.736423	0.916772
PA 17:0;0_17:1;0	PA	GPL	MEM	34	1	0	0.0092794	0	0.00616316	0.0171267	0.00916678	0.00957238	0.0141803	0.021316	0.0138037
PA 17:0;0_18:0;0	PA	GPL	MEM	35	0	0	0	0	0	0.0388012	0	0	0	0	0
PA 17:0;0_18:1;0	PA	GPL	MEM	35	1	0	0	0	0	0.0304351	0	0	0	0	0
PA 17:1;0_17:1;0	PA	GPL	MEM	34	2	0	0.0226759	0.0192427	0.0139226	0.0255884	0.0177815	0.0172766	0.0245706	0.0316275	0.0251178
PA 17:1;0_18:0;0	PA	GPL	MEM	35	1	0	0	0	0	0.0192148	0	0	0	0	0
PA 18:0;0_18:1;0	PA	GPL	MEM	36	1	0	0.0225151	0.0273857	0.0285684	0	0.0318135	0.0340318	0.0248478	0.0298106	0.0289752
PA 18:1;0_18:1;0	PA	GPL	MEM	36	2	0	0.041074	0.0390212	0.0365141	0.0396193	0.0368293	0.0495292	0.0467715	0.0379997	0.0467518
PC 10:0;0_16:0;0	PC	GPL	MEM	26	0	0	0	0.0528614	0.0436148	0	0	0.060392	0	0	0.0689151
PC 10:0;0_16:1;0	PC	GPL	MEM	26	1	0	0.0413086	0.0539102	0.0471101	0.017558	0	0.0136227	0.0285316	0	0.0350693
PC 10:0;0_18:0;0	PC	GPL	MEM	28	0	0	0	0	0	0	0	0	0	0	0.00682781
PC 10:0;0_18:1;0	PC	GPL	MEM	28	1	0	0	0.0235486	0	0	0	0	0	0	0
PC 12:0;0_16:0;0	PC	GPL	MEM	28	0	0	0.0321502	0.047041	0.0441706	0.063609	0.0719061	0.0613123	0.0585613	0.0678437	0.0573109
PC 12:0;0_16:1;0	PC	GPL	MEM	28	1	0	0.227184	0.21492	0.243955	0.190189	0.180283	0.193082	0.159091	0.13786	0.172779
PC 12:0;0_17:1;0	PC	GPL	MEM	29	1	0	0.0360115	0.0421939	0.0358115	0	0	0	0	0	0
PC 12:0;0_18:0;0	PC	GPL	MEM	30	0	0	0.00298619	0.00383411	0.00321087	0.00705345	0.0048949	0.00357821	0.00359128	0.00352545	0.00262322
PC 13:0;0_17:0;0	PC	GPL	MEM	30	0	0	0	0.00270682	0.00247718	0.010122	0.00296977	0.00205053	0	0.00339324	0.00202751
PC 14:0;0_16:0;0	PC	GPL	MEM	30	0	0	0.0110184	0.0155321	0.0121873	0	0.0152033	0.0131482	0.0091059	0.0132043	0.0110939
PC 14:0;0_17:1;0	PC	GPL	MEM	31	1	0	0	0	0	0	0	0	0	0	0.00556813
PC 14:0;0_18:1;0	PC	GPL	MEM	32	1	0	0.0868439	0.122033	0.104447	0.222091	0.246029	0.22737	0.190823	0.204419	0.19389
PC 14:1;0_16:1;0	PC	GPL	MEM	30	2	0	1.09686	1.34959	1.17756	1.48443	1.46661	1.49075	1.20994	1.44938	0.381242
PC 14:1;0_17:1;0	PC	GPL	MEM	31	2	0	0.0157301	0	0	0	0.0147017	0.0127089	0	0.0243112	0
PC 14:1;0_18:0;0	PC	GPL	MEM	32	1	0	0.0141458	0.0141564	0.0157974	0.0302948	0.025306	0.0167872	0.0186272	0.0289182	0.0201428
PC 14:1;0_18:1;0	PC	GPL	MEM	32	2	0	0.111186	0.103994	0.133859	0.0845516	0.0857196	0.0813315	0.0942609	0.090886	0.0747852
PC 15:0;0_16:1;0	PC	GPL	MEM	31	1	0	0.0823093	0.0895465	0.0778727	0.248712	0.304856	0.247221	0.221654	0.206977	0.227916
PC 15:0;0_18:1;0	PC	GPL	MEM	33	1	0	0	0	0.0193822	0.0572403	0.0693338	0.0610731	0	0.0591206	0.0685268
PC 15:1;0_15:1;0	PC	GPL	MEM	30	2	0	0	0.00900947	0	0	0	0	0	0	0
PC 15:1;0_16:0;0	PC	GPL	MEM	31	1	0	0.0396005	0.0471463	0.0559878	0.0966536	0.119056	0.0954963	0.091434	0.0864963	0.0897586
PC 15:1;0_16:1;0	PC	GPL	MEM	31	2	0	1.1691	1.17372	1.12553	0.914519	1.12107	1.12727	1.5364	1.16487	1.19147
PC 15:1;0_18:0;0	PC	GPL	MEM	33	1	0	0	0	0	0	0.0145452	0	0.0167496	0.0117212	0
PC 15:1;0_18:1;0	PC	GPL	MEM	33	2	0	0.227851	0.215523	0.180532	0.25525	0.279487	0.275827	0.254312	0.212862	0
PC 16:0;0_16:1;0	PC	GPL	MEM	32	1	0	1.00381	1.35616	1.16245	4.9037	5.86562	4.68792	4.66958	5.34745	4.78925
PC 16:0;0_17:1;0	PC	GPL	MEM	33	1	0	0.0277367	0.00645391	0.0110543	0.024442	0.0280037	0.0210001	0.0363919	0.0274028	0.0278612
PC 16:0;0_18:1;0	PC	GPL	MEM	34	1	0	0.417342	0.640693	0.517197	1.61331	1.91521	1.53877	1.84793	2.12619	1.86883
PC 16:0;0_18:2;0	PC	GPL	MEM	34	2	0	0	0	0	0	0.00815491	0	0	0.00963204	0
PC 16:0;0_20:1;0	PC	GPL	MEM	36	1	0	0	0	0	0	0	0	0	0	0.00696408
PC 16:1;0_16:1;0	PC	GPL	MEM	32	2	0	8.14612	7.73603	7.95184	10.8139	10.4625	10.6082	9.46757	8.86034	9.76081
PC 16:1;0_16:2;0	PC	GPL	MEM	32	3	0	0	0.11256	0.123297	0.0394305	0.0475649	0.0571012	0.0501885	0.0408478	0.0363998
PC 16:1;0_17:0;0	PC	GPL	MEM	33	1	0	0	0.0298631	0	0.0741401	0.0852384	0.0755174	0.115035	0.0805579	0.0765794
PC 16:1;0_17:1;0	PC	GPL	MEM	33	2	0	0.141662	0.139801	0.14717	0.153852	0.171358	0.165425	0.160307	0.139251	0.431663
PC 16:1;0_18:0;0	PC	GPL	MEM	34	1	0	0	0	0	0.797301	0.986171	0.782547	0.77938	0.899683	0.841541
PC 16:1;0_18:1;0	PC	GPL	MEM	34	2	0	6.90661	6.79265	6.94563	7.70873	7.31151	7.54019	7.39467	6.91215	7.64211
PC 16:1;0_18:2;0	PC	GPL	MEM	34	3	0	0.0131677	0.0142686	0.0137628	0	0.0144479	0.0114731	0	0	0.012749
PC 16:1;0_20:0;0	PC	GPL	MEM	36	1	0	0	0	0	0.027367	0.0266539	0.0229878	0	0	0.0232614
PC 16:1;0_20:1;0	PC	GPL	MEM	36	2	0	0.0657705	0.0678266	0.0605617	0.0449764	0.0419264	0.0448996	0.0354857	0.0361148	0.036383
PC 16:1;0_26:0;0	PC	GPL	MEM	42	1	0	0	0	0	0.0381406	0.0523418	0.0437357	0.0396564	0.0441958	0.0419244
PC 17:0;0_18:1;0	PC	GPL	MEM	35	1	0	0	0	0	0.0206437	0.0169711	0.0165661	0.0173038	0.0197464	0.0189121
PC 17:0;0_20:6;0	PC	GPL	MEM	37	6	0	0	0	0	0.0231363	0	0	0	0	0.0186586
PC 17:1;0_17:1;0	PC	GPL	MEM	34	2	0	0	0	0	0.00283357	0	0	0	0	0
PC 17:1;0_18:0;0	PC	GPL	MEM	35	1	0	0	0	0	0	0.00176794	0	0	0	0.00176574
PC 17:1;0_18:1;0	PC	GPL	MEM	35	2	0	0.040945	0.0398568	0.0387078	0.0401002	0.0393345	0.0427595	0.037164	0.039193	0.0441339
PC 18:0;0_18:1;0	PC	GPL	MEM	36	1	0	0	0.0690376	0.0559289	0.15116	0.208463	0.161351	0.182669	0.214684	0.167233
PC 18:1;0_18:1;0	PC	GPL	MEM	36	2	0	0.452198	0.44713	0.468953	0.425603	0.445031	0.428644	0.407943	0.387637	0.434216
PC 18:1;0_20:1;0	PC	GPL	MEM	38	2	0	0.0154088	0.0208343	0.0181078	0	0	0	0.0133737	0	0
PE 10:0;0_16:0;0	PE	GPL	MEM	26	0	0	0.0738318	0.0667321	0.0714228	0.0310464	0.0247421	0.0270165	0.0164765	0.0132864	0.0195121
PE 10:0;0_16:1;0	PE	GPL	MEM	26	1	0	0.053451	0.0449952	0.0518586	0	0.015123	0.0142906	0.00924867	0.00782158	0.0089588
PE 10:0;0_18:0;0	PE	GPL	MEM	28	0	0	0.00576241	0.00684841	0.006092	0	0	0.00704917	0.00558097	0	0.0046808
PE 10:0;0_18:1;0	PE	GPL	MEM	28	1	0	0.020436	0.0189698	0.0219075	0	0	0.00543439	0.00329163	0	0.00299922
PE 12:0;0_14:0;0	PE	GPL	MEM	26	0	0	0.0132537	0.0124534	0.0125867	0.00735699	0.00823141	0.00703663	0.0053423	0.00668815	0.00546061
PE 12:0;0_16:0;0	PE	GPL	MEM	28	0	0	0.0525422	0.0507095	0.0530986	0.0390783	0.0403111	0.0340036	0.0188897	0.0255786	0.0226606
PE 12:0;0_16:1;0	PE	GPL	MEM	28	1	0	0.152754	0.141271	0.155554	0.0446082	0.0488122	0.0368004	0.0156246	0.0241162	0.0151254
PE 12:0;0_18:0;0	PE	GPL	MEM	30	0	0	0.0158344	0.00411167	0.00388726	0.00487355	0.005394	0.00531236	0	0.00378811	0.00275504
PE 12:0;0_18:1;0	PE	GPL	MEM	30	1	0	0.0456317	0.0393345	0.045118	0.0214854	0.0212852	0.0206759	0.015018	0.01422	0.0158227
PE 14:0;0_14:1;0	PE	GPL	MEM	28	1	0	0.0185334	0.0150341	0.0168674	0.0104772	0	0.0126356	0.00696791	0	0.00822891
PE 14:0;0_16:0;0	PE	GPL	MEM	30	0	0	0	0.0125396	0.0116447	0.00754934	0.00772736	0.00791561	0.00706951	0.0051235	0.00432506
PE 14:0;0_16:1;0	PE	GPL	MEM	30	1	0	0.391007	0.347092	0.364612	0.136972	0.125467	0.130826	0.067623	0.0629619	0.0719618
PE 14:0;0_17:1;0	PE	GPL	MEM	31	1	0	0.00620935	0	0.0065198	0	0	0	0	0	0
PE 14:0;0_18:1;0	PE	GPL	MEM	32	1	0	0.423852	0.400524	0.398773	0.165558	0.168314	0.174421	0.137069	0.139785	0.144629
PE 14:1;0_16:0;0	PE	GPL	MEM	30	1	0	0.0598316	0.0513767	0.0566055	0.0324095	0.0296041	0.0299217	0.0212734	0.0203104	0.0246561
PE 14:1;0_16:1;0	PE	GPL	MEM	30	2	0	0.0632784	0.0563029	0.0532728	0.0163588	0.0122082	0.0143699	0	0	0.00736213
PE 14:1;0_18:0;0	PE	GPL	MEM	32	1	0	0.0098941	0.0081606	0.00807913	0.0138826	0.0118531	0.0104575	0.0102061	0.00963378	0.0124289
PE 14:1;0_18:1;0	PE	GPL	MEM	32	2	0	0.0556993	0.0537395	0.0670786	0.0374519	0.036663	0.0373456	0.0397083	0.0380939	0.0333969
PE 15:0;0_16:1;0	PE	GPL	MEM	31	1	0	0.0338462	0.0323085	0.0327073	0.0204524	0.0203032	0.0214138	0.0129181	0.0123596	0.0142437
PE 15:0;0_18:1;0	PE	GPL	MEM	33	1	0	0.0245852	0.0251161	0.0233344	0.0153093	0.0179047	0.0185206	0.0105594	0.0143441	0.0155595
PE 15:1;0_16:0;0	PE	GPL	MEM	31	1	0	0.0276901	0.024702	0.0302577	0.02529	0.0435892	0.0502718	0.0328265	0.0414754	0.0447049
PE 15:1;0_16:1;0	PE	GPL	MEM	31	2	0	0.00851917	0.00859689	0.00909916	0	0	0	0	0	0
PE 15:1;0_18:0;0	PE	GPL	MEM	33	1	0	0	0	0	0	0.00335481	0	0	0.00317878	0
PE 15:1;0_18:1;0	PE	GPL	MEM	33	2	0	0.0473055	0.0435273	0.060395	0.0413707	0.0465566	0	0.0466955	0.037751	0.0257478
PE 16:0;0_16:1;0	PE	GPL	MEM	32	1	0	2.49667	2.41778	2.39305	1.79603	1.78827	1.80698	1.66131	1.70195	1.77833
PE 16:0;0_18:1;0	PE	GPL	MEM	34	1	0	2.63749	2.6955	2.64774	2.15274	2.2945	2.23742	2.57696	2.69093	2.73982
PE 16:0;0_18:2;0	PE	GPL	MEM	34	2	0	0	0	0	0	0	0	0.0102871	0	0
PE 16:1;0_16:1;0	PE	GPL	MEM	32	2	0	5.56433	4.95319	5.29314	1.96345	1.69637	1.81091	1.23869	1.11141	1.25161
PE 16:1;0_17:0;0	PE	GPL	MEM	33	1	0	0.0951073	0.0942457	0.0801338	0.0975078	0.0990363	0.0886087	0.073641	0.0816584	0.0680213
PE 16:1;0_17:1;0	PE	GPL	MEM	33	2	0	0.184921	0.187973	0.198682	0.0976351	0.0938957	0.137709	0.0665665	0.051706	0.0377964
PE 16:1;0_18:1;0	PE	GPL	MEM	34	2	0	7.67722	6.9473	7.27201	3.17271	2.93282	3.02395	2.5219	2.35149	2.52806
PE 16:1;0_20:1;0	PE	GPL	MEM	36	2	0	0.263887	0.253966	0.258282	0	0	0	0	0	0
PE 16:2;0_18:0;0	PE	GPL	MEM	34	2	0	0	0	0	0	0	0	0.00617002	0	0
PE 17:0;0_18:1;0	PE	GPL	MEM	35	1	0	0	0	0.0644466	0	0	0	0	0	0
PE 17:1;0_18:0;0	PE	GPL	MEM	35	1	0	0	0	0	0.0515544	0	0.0576509	0	0.0490715	0.0465277
PE 17:1;0_18:1;0	PE	GPL	MEM	35	2	0	0.269655	0.273909	0.288828	0.156215	0.16292	0.166824	0.135002	0.115645	0.0876173
PE 18:0;0_18:1;0	PE	GPL	MEM	36	1	0	0	0	0	0.268056	0.284562	0.271309	0.211664	0.201924	0.21828
PE 18:1;0_18:1;0	PE	GPL	MEM	36	2	0	0.936821	0.878481	0.892258	0.608609	0.580321	0.609545	0.473217	0.417087	0.48155
PE 18:1;0_20:1;0	PE	GPL	MEM	38	2	0	0.0460185	0.0487097	0.0484558	0	0	0	0	0	0
PG 14:0;0_18:1;0	PG	GPL	MEM	32	1	0	0.00307448	0.0023132	0.00221381	0.00335641	0.00446877	0.00434564	0.00401877	0.00402885	0.00386148
PG 14:1;0_16:1;0	PG	GPL	MEM	30	2	0	0.345083	0.34384	0.203022	0.823864	0.465344	0.233956	0.521709	0.54691	0.265728
PG 14:1;0_17:1;0	PG	GPL	MEM	31	2	0	0.115324	0.104529	0.0741956	0.353752	0.223338	0.141672	0.224238	0.17338	0.12435
PG 15:1;0_15:1;0	PG	GPL	MEM	30	2	0	0	0	0	0	0	0	0.000616066	0	0
PG 15:1;0_18:1;0	PG	GPL	MEM	33	2	0	0	0	0.0775217	0	0	0	0	0	0
PG 16:0;0_16:1;0	PG	GPL	MEM	32	1	0	0.00517335	0.00395907	0.00467907	0.0118982	0.0154855	0.0119496	0.00938581	0.0116532	0.0111348
PG 16:0;0_18:1;0	PG	GPL	MEM	34	1	0	0.00258817	0.00298052	0.00315548	0.0106772	0.0187164	0.0145301	0.0219422	0.0296765	0.0125475
PG 16:1;0_16:1;0	PG	GPL	MEM	32	2	0	0.00712489	0.0062048	0	0.0181684	0.013538	0.0101418	0.0135636	0.0091609	0.00783472
PG 16:1;0_17:0;0	PG	GPL	MEM	33	1	0	0	0	0	0	0.0023699	0	0	0	0
PG 16:1;0_17:1;0	PG	GPL	MEM	33	2	0	0	0	0	0	0	0	0	0	0.168125
PG 16:1;0_18:0;0	PG	GPL	MEM	34	1	0	0.00452983	0.004622	0.00558404	0.0103732	0.0158678	0.0131651	0	0	0.0128353
PG 16:1;0_18:1;0	PG	GPL	MEM	34	2	0	0.00599259	0.00698717	0.00482996	0.0193059	0.0165844	0.015484	0.0155252	0.0130052	0.0135542
PG 17:0;0_17:1;0	PG	GPL	MEM	34	1	0	0.000314668	0.000214575	0.000348805	0.00208101	0.00136103	0.000806658	0	0.00280737	0.000687919
PG 17:1;0_18:1;0	PG	GPL	MEM	35	2	0	0	0.00589363	0.00479309	0	0	0	0.00810079	0.00700548	0
PI 10:0;0_14:0;0	PI	GPL	MEM	24	0	0	0.0547406	0.0496647	0.0502824	0	0	0.0225175	0.0220896	0.0186938	0
PI 10:0;0_16:0;0	PI	GPL	MEM	26	0	0	1.25149	1.20766	1.15869	0	0	0.709543	0.715732	0.624052	0.79531
PI 10:0;0_16:1;0	PI	GPL	MEM	26	1	0	0.0547696	0.0568987	0.0458615	0	0	0.0424508	0.0508736	0.0456141	0
PI 10:0;0_18:0;0	PI	GPL	MEM	28	0	0	0.366337	0.372919	0.342206	0	0	0.440463	0.466186	0.404997	0.495096
PI 10:0;0_18:1;0	PI	GPL	MEM	28	1	0	0.0166868	0.0171674	0.0156769	0	0	0.0121571	0	0.0133977	0.0140294
PI 10:0;0_20:0;0	PI	GPL	MEM	30	0	0	0	0.00232659	0.00231693	0	0	0	0.00149848	0	0
PI 10:1;0_16:0;0	PI	GPL	MEM	26	1	0	0.0142014	0	0.0119157	0	0	0	0	0	0.0556857
PI 10:1;0_18:0;0	PI	GPL	MEM	28	1	0	0.00782756	0	0	0	0	0	0	0	0.0121148
PI 12:0;0_12:0;0	PI	GPL	MEM	24	0	0	0.00128115	0.0013909	0.000993343	0	0.0162527	0	0	0.00061734	0
PI 12:0;0_14:0;0	PI	GPL	MEM	26	0	0	0.0621052	0.0575738	0.0588738	0	0.618374	0.0249626	0.0235433	0.0215892	0.0278515
PI 12:0;0_14:1;0	PI	GPL	MEM	26	1	0	0.00150112	0.00176869	0.00108478	0	0.0338767	0.00220403	0	0	0.00670954
PI 12:0;0_15:0;0	PI	GPL	MEM	27	0	0	0	0	0	0	0	0.00911054	0	0	0
PI 12:0;0_16:0;0	PI	GPL	MEM	28	0	0	1.06617	1.10267	1.06139	0	1.0312	0.736432	0.615249	0.603022	0.672035
PI 12:0;0_16:1;0	PI	GPL	MEM	28	1	0	0.105128	0.100287	0.0964292	0	0.0620107	0.0675969	0.0934502	0.0744908	0.0805958
PI 12:0;0_18:0;0	PI	GPL	MEM	30	0	0	0.238033	0.260177	0.235754	0	0.328674	0.358793	0.289772	0.29437	0.316957
PI 12:0;0_18:1;0	PI	GPL	MEM	30	1	0	0.0259405	0.0238559	0.0240345	0	0.0187427	0.0192688	0.0191564	0.0172099	0.020388
PI 12:1;0_16:0;0	PI	GPL	MEM	28	1	0	0.00774295	0.00583488	0.00623162	0	0.00789597	0	0	0	0
PI 12:1;0_18:0;0	PI	GPL	MEM	30	1	0	0	0	0	0	0	0	0.0053105	0	0.00466002
PI 13:1;0_17:0;0	PI	GPL	MEM	30	1	0	0	0	0	0	0	0	0	0.00399288	0
PI 14:0;0_14:0;0	PI	GPL	MEM	28	0	0	0.020269	0.0206344	0.021035	1.11091	0	0.00820566	0.00608741	0.00813996	0.00714416
PI 14:0;0_14:1;0	PI	GPL	MEM	28	1	0	0.0176748	0.0148581	0.0147196	0	0.00698154	0.0064979	0.00862437	0.00710541	0.00801249
PI 14:0;0_16:0;0	PI	GPL	MEM	30	0	0	0.212265	0.265801	0.249551	0.405413	0.110738	0.113295	0.0856834	0.102048	0.0971673
PI 14:0;0_16:1;0	PI	GPL	MEM	30	1	0	0.452169	0.415307	0.420239	0.158852	0.145337	0.168956	0.171139	0.158578	0.195143
PI 14:0;0_17:1;0	PI	GPL	MEM	31	1	0	0.00466769	0.0045947	0	0	0	0	0	0	0
PI 14:0;0_18:1;0	PI	GPL	MEM	32	1	0	0.40509	0.384747	0.372866	0	0.137542	0.159821	0.179922	0.163257	0.179484
PI 14:1;0_16:0;0	PI	GPL	MEM	30	1	0	0.351662	0.324675	0.309873	0.183054	0.164377	0.196809	0.168587	0.147575	0.190604
PI 14:1;0_16:1;0	PI	GPL	MEM	30	2	0	0.0389927	0.0306203	0.0319133	0.0348962	0.0228939	0.0240324	0.0235571	0.0203312	0.0250245
PI 14:1;0_18:0;0	PI	GPL	MEM	32	1	0	0.106903	0.0918346	0.0830498	0	0.099443	0.114993	0.105246	0.0860001	0.104418
PI 14:1;0_18:1;0	PI	GPL	MEM	32	2	0	0.00751705	0.00923816	0.00794341	0	0.0057382	0.0073927	0.00668509	0.00634264	0.00853249
PI 15:0;0_16:1;0	PI	GPL	MEM	31	1	0	0.0487919	0.0452694	0.0420745	0.0640152	0.034269	0.0534742	0.039515	0.0311805	0.0449063
PI 15:0;0_18:1;0	PI	GPL	MEM	33	1	0	0.00923764	0.0103734	0.0124146	0.00484533	0.00792483	0.00731992	0.0068951	0.00777498	0.00653458
PI 15:1;0_16:0;0	PI	GPL	MEM	31	1	0	0.0390384	0.032541	0.028021	0.0442753	0.0298182	0.0336067	0.0290026	0.0190387	0.0327503
PI 15:1;0_18:0;0	PI	GPL	MEM	33	1	0	0.0064624	0.00655337	0.00664682	0.00473651	0	0.00699803	0.00638775	0.00565956	0.0060462
PI 16:0;0_16:1;0	PI	GPL	MEM	32	1	0	7.35255	7.33352	7.38152	5.23594	4.18287	5.07377	4.36756	3.70083	4.66703
PI 16:0;0_16:2;0	PI	GPL	MEM	32	2	0	0	0	0	0	0	0.0142037	0	0.010749	0
PI 16:0;0_17:0;0	PI	GPL	MEM	33	0	0	0	0	0	0.0354929	0	0	0	0	0
PI 16:0;0_17:1;0	PI	GPL	MEM	33	1	0	0.0191114	0.0211189	0.0215125	0.0178857	0.0244082	0.0267011	0.022158	0.0175997	0.0235148
PI 16:0;0_18:1;0	PI	GPL	MEM	34	1	0	6.06927	6.47276	6.48687	4.17973	3.6694	4.22813	4.11999	3.61797	4.34106
PI 16:0;0_18:2;0	PI	GPL	MEM	34	2	0	0.0112177	0.0125515	0.0085757	0.0172927	0.0122055	0.00995834	0.0114459	0.00867359	0.0108908
PI 16:0;0_20:1;0	PI	GPL	MEM	36	1	0	0.0088418	0.0107592	0.00943159	0	0	0	0	0	0.00611943
PI 16:1;0_16:1;0	PI	GPL	MEM	32	2	0	0.94817	0.922592	0.992591	0.275426	0.418907	0.591769	0.631067	0.557965	0.774966
PI 16:1;0_17:0;0	PI	GPL	MEM	33	1	0	0.00497177	0.00608968	0.00747774	0.00342985	0.00563846	0.00473673	0.00447616	0.00476521	0.00468839
PI 16:1;0_18:0;0	PI	GPL	MEM	34	1	0	2.38237	2.38319	2.36158	3.14752	2.78581	3.3157	2.80882	2.34459	2.87369
PI 16:1;0_18:1;0	PI	GPL	MEM	34	2	0	1.01658	1.02441	1.01563	0.721517	0.645461	0.778805	0.846161	0.758525	0.966511
PI 16:1;0_20:0;0	PI	GPL	MEM	36	1	0	0.0460424	0.0405262	0.0432537	0.0334378	0.0153009	0.0222943	0.0260316	0.0163146	0.0315418
PI 16:1;0_20:1;0	PI	GPL	MEM	36	2	0	0.00969188	0.0103074	0.00950445	0	0.0143018	0.0105708	0	0	0.0103576
PI 16:1;0_22:0;0	PI	GPL	MEM	38	1	0	0	0	0.00519012	0	0	0	0	0	0
PI 16:1;0_26:0;0	PI	GPL	MEM	42	1	0	0	0.0131014	0.0135153	0	0.0242484	0.031162	0.0271722	0.0225952	0.0290903
PI 17:0;0_18:1;0	PI	GPL	MEM	35	1	0	0	0	0	0	0.00124825	0.00140907	0.0016478	0.00195327	0.00147621
PI 17:1;0_17:1;0	PI	GPL	MEM	34	2	0	0	0.000978027	0	0.00204118	0.000907288	0	0.000932895	0.000891656	0.0011247
PI 17:1;0_18:0;0	PI	GPL	MEM	35	1	0	0	0	0	0	0.0107119	0.0115018	0.010133	0.00733747	0.00939553
PI 18:0;0_18:1;0	PI	GPL	MEM	36	1	0	1.55735	1.66319	1.64266	2.01834	1.81625	2.05884	2.02424	1.72468	2.02255
PI 18:0;0_18:2;0	PI	GPL	MEM	36	2	0	0	0	0.00319711	0	0.00408386	0	0.00482289	0	0.00426052
PI 18:0;0_20:1;0	PI	GPL	MEM	38	1	0	0	0	0.000928093	0	0	0	0	0	0
PI 18:1;0_18:1;0	PI	GPL	MEM	36	2	0	0.077566	0.0787184	0.0790454	0.0745021	0.0411943	0.0540138	0.0633912	0.0604218	0.0578074
PI 18:1;0_20:0;0	PI	GPL	MEM	38	1	0	0	0	0.00597189	0	0	0	0	0	0
PI 18:1;0_24:0;0	PI	GPL	MEM	42	1	0	0	0.00406659	0.00427625	0	0.00286293	0.00298525	0	0.00264234	0
PI 18:1;0_26:0;0	PI	GPL	MEM	44	1	0	0	0	0	0	0.0150937	0.0188445	0.0170115	0.0156901	0.0182816
PS 10:0;0_17:0;0	PS	GPL	MEM	27	0	0	0.0265154	0.0231885	0	0	0	0.0206417	0	0	0
PS 12:0;0_16:0;0	PS	GPL	MEM	28	0	0	0	0.0439252	0.0222055	0	0	0	0.023877	0	0.0215391
PS 12:0;0_17:1;0	PS	GPL	MEM	29	1	0	0	0	0.0234939	0	0	0	0	0	0
PS 12:0;0_18:1;0	PS	GPL	MEM	30	1	0	0.00439682	0.00511655	0.00386923	0	0	0	0	0	0
PS 14:0;0_14:0;0	PS	GPL	MEM	28	0	0	0	0.00234987	0.00112011	0	0	0	0	0	0
PS 14:0;0_16:1;0	PS	GPL	MEM	30	1	0	0.0414031	0.0500208	0.0458637	0	0.0186435	0.0153837	0	0.0104842	0.0102262
PS 14:0;0_17:1;0	PS	GPL	MEM	31	1	0	0.0391381	0.0303188	0.0325973	0	0.0127198	0.0123322	0.014047	0.00988504	0.0107353
PS 14:0;0_18:1;0	PS	GPL	MEM	32	1	0	0.11729	0.153386	0.134248	0.0881383	0.134914	0.0810578	0.0649473	0.0692975	0.0651667
PS 14:0;0_18:2;0	PS	GPL	MEM	32	2	0	0.00269491	0	0	0	0	0	0	0	0.00200113
PS 14:1;0_16:0;0	PS	GPL	MEM	30	1	0	0.0147308	0.0161065	0.0139669	0	0.0111507	0.0103145	0	0	0.00843195
PS 14:1;0_18:1;0	PS	GPL	MEM	32	2	0	0.0254089	0.0254801	0.0232373	0	0.0474449	0.0224893	0.0134522	0.012482	0.0128632
PS 15:0;0_16:1;0	PS	GPL	MEM	31	1	0	0.0717522	0.0637478	0.0664304	0.047045	0.0337927	0.0343244	0.0323955	0.0217526	0.0280869
PS 15:0;0_17:1;0	PS	GPL	MEM	32	1	0	0.00812859	0.00837003	0.00718227	0	0.00418294	0.00410079	0	0	0
PS 15:0;0_18:1;0	PS	GPL	MEM	33	1	0	0.0480938	0.0516665	0.106183	0	0.0404304	0.0340674	0.0363172	0.0268769	0.0264718
PS 15:1;0_17:1;0	PS	GPL	MEM	32	2	0	0	0	0.0049743	0	0	0	0	0	0
PS 16:0;0_16:1;0	PS	GPL	MEM	32	1	0	0.737643	0.991267	0.90359	0.800316	0.926776	0.852631	0.756462	0.752725	0.707652
PS 16:0;0_17:1;0	PS	GPL	MEM	33	1	0	0.195549	0.191002	0.414673	0.129619	0.119202	0.120458	0.179611	0.122158	0.11459
PS 16:0;0_18:1;0	PS	GPL	MEM	34	1	0	1.11371	1.60487	1.41167	1.77878	2.1445	1.84525	1.91262	2.00128	1.84656
PS 16:0;0_18:2;0	PS	GPL	MEM	34	2	0	0	0.0149245	0	0	0	0	0	0	0
PS 16:0;0_19:1;0	PS	GPL	MEM	35	1	0	0.434037	0.47475	0.459635	0.096308	0.294951	0.293992	0	0	0
PS 16:1;0_16:1;0	PS	GPL	MEM	32	2	0	0.200087	0.287604	0.250875	0.207872	0.200521	0.195945	0.074615	0.0918578	0.0779078
PS 16:1;0_17:0;0	PS	GPL	MEM	33	1	0	0.274612	0.288935	0	0.175307	0.211627	0.201017	0.271892	0.183185	0.199337
PS 16:1;0_17:1;0	PS	GPL	MEM	33	2	0	0	0	0	0.29811	0	0	0	0	0
PS 16:1;0_18:0;0	PS	GPL	MEM	34	1	0	0.0831488	0.104409	0.0888489	0.100958	0.112107	0.0896111	0.0763107	0.0564563	0.0627381
PS 16:1;0_18:1;0	PS	GPL	MEM	34	2	0	0.716849	1.00204	0.900273	0.849395	1.05993	0.869389	0.458735	0.508043	0.453079
PS 16:1;0_20:0;0	PS	GPL	MEM	36	1	0	0	0	0	0	0	0.0170412	0	0	0
PS 17:0;0_17:1;0	PS	GPL	MEM	34	1	0	0	0	0.00446606	0	0.0051151	0.00539289	0.00606674	0.00747222	0.00525969
PS 17:0;0_18:1;0	PS	GPL	MEM	35	1	0	0	0	0	0.196532	0	0	0	0	0
PS 17:1;0_17:1;0	PS	GPL	MEM	34	2	0	0.0037877	0.00380117	0.00487988	0.00430478	0.00542322	0.00437337	0.0053017	0.00437087	0.00394648
PS 17:1;0_18:0;0	PS	GPL	MEM	35	1	0	0	0	0	0	0.0453104	0.0436401	0	0.395992	0
PS 18:0;0_18:1;0	PS	GPL	MEM	36	1	0	0.028509	0.0344409	0.0381044	0	0.0280017	0.013297	0.037338	0.0310212	0.0301675
PS 18:1;0_18:1;0	PS	GPL	MEM	36	2	0	0.0722738	0.0789541	0.0796773	0	0.028666	0.0351062	0.0302076	0	0.0196453
TAG 36:0;0	TAG	GL	STO	36	0	0	0	0	0	0	0	0	0	0.0279108	0.0135429
TAG 40:0;0	TAG	GL	STO	40	0	0	0.0258723	0.0225174	0.0236693	0.0299179	0.0207275	0.0289273	0.028207	0.0399162	0.0320626
TAG 40:1;0	TAG	GL	STO	40	1	0	0.0313124	0.0262487	0.0308472	0.0274955	0.0331945	0.0332229	0.0364397	0.0584503	0.039466
TAG 42:0;0	TAG	GL	STO	42	0	0	0.0583354	0.0556434	0.0657263	0.106102	0.105494	0.108378	0.118372	0.156777	0.119549
TAG 42:1;0	TAG	GL	STO	42	1	0	0.124267	0.121112	0.117167	0.142156	0.188289	0.162758	0.218706	0.321356	0.220968
TAG 42:2;0	TAG	GL	STO	42	2	0	0	0.0343417	0	0	0.0598422	0.0478381	0.0646018	0.0970993	0.0674687
TAG 43:0;0	TAG	GL	STO	43	0	0	0	0	0	0.0205733	0	0	0	0	0
TAG 44:0;0	TAG	GL	STO	44	0	0	0.0691618	0.0748231	0.0725844	0.138582	0.135538	0.138688	0.133512	0.180255	0.149183
TAG 44:1;0	TAG	GL	STO	44	1	0	0.160094	0.158499	0.15885	0.189372	0.24882	0.204055	0.255157	0.379158	0.249428
TAG 44:2;0	TAG	GL	STO	44	2	0	0.0679346	0.0633507	0	0	0.0894472	0	0.096137	0.149422	0
TAG 45:0;0	TAG	GL	STO	45	0	0	0	0.013567	0	0.0415585	0	0	0	0.0366531	0.0134836
TAG 45:1;0	TAG	GL	STO	45	1	0	0	0.0127321	0	0.0264156	0	0	0	0	0
TAG 46:0;0	TAG	GL	STO	46	0	0	0.0425881	0.0474569	0.0495591	0.113902	0.0735135	0.0662439	0.0709154	0.126096	0.080037
TAG 46:1;0	TAG	GL	STO	46	1	0	0.144319	0.148024	0.137051	0.181027	0.214731	0.185446	0.219673	0.312574	0.214973
TAG 46:2;0	TAG	GL	STO	46	2	0	0.125512	0.134816	0.120726	0.131094	0.17112	0.148377	0.188746	0.283777	0.178912
TAG 46:3;0	TAG	GL	STO	46	3	0	0.0155328	0.0176816	0.0157252	0	0.0201854	0	0.0208589	0.0306192	0.0215724
TAG 47:0;0	TAG	GL	STO	47	0	0	0	0	0	0.0493571	0	0	0	0.0537462	0
TAG 47:1;0	TAG	GL	STO	47	1	0	0	0.0215623	0	0.0371391	0.0258774	0	0	0.0233998	0.0213259
TAG 47:2;0	TAG	GL	STO	47	2	0	0	0.0145517	0	0.0281641	0.0187125	0	0	0	0.0150882
TAG 48:0;0	TAG	GL	STO	48	0	0	0.0288503	0.0307857	0.0261637	0.0838731	0.03572	0.0240096	0.0361885	0.0803146	0.0329963
TAG 48:1;0	TAG	GL	STO	48	1	0	0.163213	0.185667	0.184793	0.335267	0.420436	0.366219	0.427403	0.630902	0.424542
TAG 48:2;0	TAG	GL	STO	48	2	0	0.40019	0.410222	0.424278	0.567281	0.826417	0.634981	0.869139	1.34127	0.797835
TAG 48:3;0	TAG	GL	STO	48	3	0	0.326627	0.315258	0.307941	0.307691	0.429833	0.337852	0.480473	0.661704	0.421659
TAG 49:0;0	TAG	GL	STO	49	0	0	0	0	0	0.0383138	0	0	0	0.0354928	0
TAG 49:1;0	TAG	GL	STO	49	1	0	0	0.0163222	0	0.0342446	0.0215854	0	0	0	0
TAG 49:2;0	TAG	GL	STO	49	2	0	0	0.0186994	0	0.0276875	0	0	0	0.0268337	0.0196494
TAG 50:0;0	TAG	GL	STO	50	0	0	0.0168312	0	0	0.0417652	0	0	0	0	0
TAG 50:1;0	TAG	GL	STO	50	1	0	0	0.128008	0.133635	0.273464	0.325881	0.299529	0.374747	0.490628	0.338362
TAG 50:2;0	TAG	GL	STO	50	2	0	0.367064	0.390162	0.379734	0.542803	0.832232	0.5989	0.894064	1.4116	0.812687
TAG 50:3;0	TAG	GL	STO	50	3	0	0.391378	0.396782	0.387617	0.370473	0.525369	0.409573	0.578484	0.865027	0.51957
TAG 52:0;0	TAG	GL	STO	52	0	0	0	0	0	0.0467708	0	0	0.0215707	0	0.0196482
TAG 52:1;0	TAG	GL	STO	52	1	0	0	0	0	0	0	0.103744	0.138562	0.178363	0.121136
TAG 52:2;0	TAG	GL	STO	52	2	0	0.171922	0.182618	0.178518	0.21675	0.309076	0.230888	0.330815	0.519195	0.313381
TAG 52:3;0	TAG	GL	STO	52	3	0	0.156508	0.155229	0.141381	0.138821	0.182846	0.141505	0.203064	0.287359	0.18093
TAG 54:0;0	TAG	GL	STO	54	0	0	0	0	0	0.0397185	0	0	0	0	0
TAG 54:1;0	TAG	GL	STO	54	1	0	0.0178226	0.0181164	0.0146634	0.0284031	0.0284776	0.0217712	0.0283877	0.0512487	0.0247055
TAG 54:2;0	TAG	GL	STO	54	2	0	0.0554913	0.0562107	0.0539196	0.103951	0.0820671	0.0689582	0.0852568	0.140071	0.0964248
TAG 54:3;0	TAG	GL	STO	54	3	0	0.0408622	0.0340583	0.0376555	0.0541837	0.0440464	0.0320807	0.0331954	0.0597533	0.0473221
TAG 56:1;0	TAG	GL	STO	56	1	0	0.037787	0	0.0363863	0.0834466	0	0.0410049	0	0	0
TAG 56:2;0	TAG	GL	STO	56	2	0	0.0206661	0.0253854	0.0214388	0	0	0	0.0287905	0	0.0452526
TAG 58:2;0	TAG	GL	STO	58	2	0	0	0	0.0148636	0	0	0	0	0.0603828	0

## Sheet: panel C
total number of double bonds	ER Rtn1 pre-stress [mol%]	ER Rtn1 pre-stress SD [mol%]	ER Rtn1 DTT [mol%]	ER Rtn1 DTT SD [mol%]	ER Rtn1 TM [mol%]	ER Rtn1 TM SD [mol%]
0	5.15186	0.0986276	3.78099	0.411678	4.44524	0.398369
1	44.227	1.08965	50.5196	0.846695	52.044	0.62594
2	50.5083	1.2333	45.6206	1.06437	43.4429	1.00753

## Sheet: panel DE
class	ER Rtn1 pre-stress [mol%]	ER Rtn1 pre-stress SD [mol%]	ER Rtn1 DTT [mol%]	ER Rtn1 DTT SD [mol%]	ER Rtn1 TM [mol%]	ER Rtn1 TM SD [mol%]
CDP-DAG	0.0361668	0.0137354	0.581523	0.10709	0.612487	0.026553
PG	0.450364	0.0607607	0.825533	0.405888	0.745795	0.108902
CL	0.697847	0.0400176	0.511589	0.0585614	0.627564	0.0170341
EE	0.545018	0.0859868	1.49368	0.314881	2.28632	0.735248
LPC	0.464058	0.111617	0.223529	0.019905	0.209193	0.020884
LPE	0.243083	0.0272766	0.0540413	0.00642487	0.0451792	0.00265789
LPI	0.585969	0.0626377	0.175739	0.0819321	0.158091	0.0746923
TAG	3.17516	0.139583	4.83406	0.556275	6.91733	1.91233
Cer	0.346713	0.0348365	0.305101	0.0297279	0.377238	0.0970226
IPC	1.46855	0.0211943	1.19788	0.0757434	0.65614	0.114937
MIPC	0.255678	0.00990323	0.100986	0.00211633	0.135001	0.00910692
M(IP)2C	1.28851	0.123972	1.10633	0.21628	1.54082	0.310392
Erg	8.91902	0.0744717	8.15196	0.163401	9.225	0.151109
DAG	7.29322	0.474025	11.6204	0.640873	12.5466	0.497279
PA	2.71748	0.145111	4.0103	0.244625	3.68998	0.193505
PC	20.7726	0.319779	30.8558	0.79446	28.9966	0.134253
PE	20.9964	0.780186	10.8443	0.209825	9.48467	0.245828
PI	24.7395	0.215902	17.9829	1.52547	17.716	1.78699
PS	4.95083	0.650276	5.02665	0.398059	4.00198	0.299542
