# Supplementary material for: MemPrep, a new technology for isolating organellar membranes provides fingerprints of lipid bilayer stress
Source: EMBO J. 2024 Mar 15;43(8):13. doi: 10.1038/s44318-024-00063-y (PMC11021466; doi:10.1038/s44318-024-00063-y)
Supplement: Supplementary file 6 — Source Data Fig. 5 [file 44318_2024_63_MOESM6_ESM.zip › Figure 5_proteomics.xlsx]

## Sheet: proteomics
protein_id	gene_name	found.in.conditions	found.in.reps	max.qupm	logFC	pvalue.limma	comparison	kmeans cluster
Q12303	YPS3	3	3	7	6.87354	3.7972e-15	TM - pre	6
P38616	YGP1	3	3	7	5.94397	1.95428e-10	TM - pre	6
P38109	YBR139W	3	3	8	5.79169	1.53294e-10	TM - pre	6
P38342	TSC10	3	3	11	-3.27813	9.95616e-12	DTT - pre	#N/A
P43604	ULI1	3	3	3	5.54037	5.4908e-11	TM - pre	6
Q12512	ZPS1	3	3	5	5.36676	1.39519e-09	TM - pre	6
Q03419	IZH1	3	3	5	-2.26249	2.5934e-11	DTT - pre	#N/A
Q02933	RNY1	3	3	10	5.33476	5.45662e-12	TM - pre	6
P32329	YPS1	3	3	6	5.29774	1.67754e-10	TM - pre	6
Q02196	MET14	3	3	4	-2.95663	3.41584e-11	DTT - pre	#N/A
Q12160	YPR063C	3	3	5	-1.97148	3.69836e-11	DTT - pre	#N/A
P38836	ECM14	3	3	7	5.21796	2.95432e-11	TM - pre	6
P25297	PHO84	3	3	10	-3.21079	1.23687e-10	DTT - pre	#N/A
Q03674	PLB2	3	3	9	-1.64482	1.40335e-10	DTT - pre	#N/A
Q03691	ROT1	3	3	2	5.21322	7.31786e-14	TM - pre	6
P00729	PRC1	3	3	8	5.21117	2.97006e-12	TM - pre	6
P25036	YSP3	3	3	9	5.20538	7.54065e-12	TM - pre	6
P07274	PFY1	3	3	2	-1.65545	3.10757e-10	DTT - pre	#N/A
Q08108	PLB3	3	3	8	5.17468	1.71963e-11	TM - pre	6
P25577	YCL049C	3	3	4	4.74892	2.5579e-09	TM - pre	6
P21524	RNR1	3	3	13	-1.84487	4.21236e-10	DTT - pre	#N/A
Q12404	MPD1	3	3	11	4.66628	1.08998e-10	TM - pre	6
P09232	PRB1	3	3	22	4.66519	1.75634e-11	TM - pre	6
P38152	CTP1	3	3	7	-1.48229	5.54412e-10	DTT - pre	#N/A
Q04210	YET2	3	3	2	4.61148	1.49441e-10	TM - pre	9
P39533	ACO2	3	3	7	-1.72531	5.78829e-10	DTT - pre	#N/A
P38219	OLA1	3	3	12	-1.89774	5.93393e-10	DTT - pre	#N/A
P37302	APE3	3	3	15	4.54041	1.3031e-12	TM - pre	6
P36110	PRY2	3	3	2	4.50403	5.75104e-10	DTT - pre	9
P07267	PEP4	3	3	8	4.47161	1.02114e-11	TM - pre	6
Q06143	DIC1	3	3	7	-1.5147	6.75919e-10	DTT - pre	#N/A
P53301	CRH1	3	3	10	4.34481	1.43911e-11	TM - pre	6
P38887	YHR202W	3	3	11	4.32011	2.70229e-12	TM - pre	6
Q04210	YET2	3	3	2	4.22509	3.38938e-10	DTT - pre	9
P38993	FET3	3	3	10	-1.76635	7.59873e-10	DTT - pre	#N/A
P39976	DLD3	3	3	8	-1.43459	7.73065e-10	DTT - pre	#N/A
P00925	ENO2	3	3	12	-2.1292	7.90046e-10	DTT - pre	#N/A
P07258	CPA1	3	3	3	-2.57973	8.06411e-10	DTT - pre	#N/A
P24031	PHO3	3	3	4	4.19418	1.52364e-10	TM - pre	5
Q05902	ECM38	3	3	11	3.98539	1.23206e-11	TM - pre	5
P38819	ERP5	3	3	6	-1.4277	8.35467e-10	DTT - pre	#N/A
Q03579	LIP1	3	3	4	-1.60891	8.82838e-10	DTT - pre	#N/A
P42835	EGT2	3	3	2	3.92642	1.99036e-12	TM - pre	5
P25043	PUP1	3	3	6	-1.53156	9.82262e-10	DTT - pre	#N/A
P49573	CTR1	3	3	8	3.83992	2.99507e-11	(DTT - pre) - (TM - pre)	2
P52290	DIA3	3	3	2	3.81981	8.43161e-07	TM - pre	6
P53334	SCW4	3	3	6	3.77854	1.55814e-10	TM - pre	5
P36016	LHS1	3	3	31	3.75594	1.21967e-11	TM - pre	5
Q12359	ATO3	3	3	5	-1.61658	1.18938e-09	DTT - pre	#N/A
Q12355	PST1	3	3	10	3.72353	1.97191e-12	TM - pre	5
P38695	HXT5	3	3	6	3.7083	2.84171e-12	TM - pre	9
P36107	AUR1	3	3	2	-1.71565	1.35609e-09	DTT - pre	#N/A
P32332	OAC1	3	3	11	-1.596	1.36281e-09	DTT - pre	#N/A
P15454	GUK1	3	3	6	-1.82648	1.42677e-09	DTT - pre	#N/A
P28496	LAC1	3	3	6	-1.48164	1.43008e-09	DTT - pre	#N/A
P23638	PRE9	3	3	11	-1.37028	1.43611e-09	DTT - pre	#N/A
P36110	PRY2	3	3	2	3.65327	4.03375e-09	TM - pre	9
P38087	YMC2	3	3	8	-1.33752	1.49039e-09	DTT - pre	#N/A
P38928	AXL2	3	3	17	3.62358	1.80499e-11	TM - pre	5
P40355	YJR061W	3	3	13	3.58915	4.20942e-12	TM - pre	5
P39006	PSD1	3	3	11	-1.42106	1.57993e-09	DTT - pre	#N/A
P32623	UTR2	3	3	5	-2.0663	1.60787e-09	DTT - pre	#N/A
P47001	CIS3	3	3	2	3.56247	1.95938e-11	DTT - pre	9
Q05777	YLR194C	3	3	3	3.54311	8.96853e-11	TM - pre	9
P39105	PLB1	3	3	8	3.51008	1.47443e-11	TM - pre	5
Q04951	SCW10	3	3	7	3.5007	1.32695e-11	TM - pre	9
P38085	TAT1	3	3	8	-1.38371	1.92425e-09	DTT - pre	#N/A
Q08986	SAM3	3	3	7	-1.91061	1.9717e-09	DTT - pre	#N/A
P47180	PGU1	3	3	2	3.40021	1.11487e-10	TM - pre	9
P12630	BAR1	3	3	4	3.319	3.25231e-11	TM - pre	5
P38836	ECM14	3	3	7	3.30402	2.12053e-09	DTT - pre	6
P38288	TOS1	3	3	4	3.29203	7.93662e-11	TM - pre	5
Q12303	YPS3	3	3	7	3.28471	4.04347e-12	DTT - pre	6
P36019	YPT53	3	3	6	3.22033	4.95155e-12	DTT - pre	9
P22023	KRE5	3	3	20	3.19775	2.92013e-10	TM - pre	5
P38695	HXT5	3	3	6	3.19727	1.14779e-11	DTT - pre	9
Q01519	COX12	3	3	2	-1.8401	2.28218e-09	DTT - pre	#N/A
P20051	URA4	3	3	3	-1.9201	2.57319e-09	DTT - pre	#N/A
P23776	EXG1	3	3	8	3.19115	8.96234e-11	TM - pre	5
P00410	COX2	3	3	4	-1.22322	2.73656e-09	DTT - pre	#N/A
P15703	BGL2	3	3	9	3.15914	3.3757e-11	TM - pre	5
P22855	AMS1	3	3	33	3.14376	8.29342e-10	DTT - pre	9
P46992	YJL171C	3	3	9	3.12425	8.07724e-11	TM - pre	5
P53008	CWH41	3	3	22	3.04552	4.61814e-12	TM - pre	5
P43604	ULI1	3	3	3	3.02474	1.54008e-08	DTT - pre	6
P53939	NIS1	3	3	4	-1.3133	3.03331e-09	DTT - pre	#N/A
Q08989	YPL277C	3	3	2	3.00298	2.58498e-12	TM - pre	5
P32582	CYS4	3	3	15	-1.36624	3.17023e-09	DTT - pre	#N/A
P25375	PRD1	3	3	8	2.96601	1.53157e-11	TM - pre	5
P23254	TKL1	3	3	12	-1.77225	3.41732e-09	DTT - pre	#N/A
P36019	YPT53	3	3	6	2.96037	1.0935e-11	TM - pre	9
P04037	COX4	3	3	4	-1.78282	3.70115e-09	DTT - pre	#N/A
P38972	ADE6	3	3	10	-1.56052	3.7827e-09	DTT - pre	#N/A
P33550	KTR2	3	3	2	2.95459	1.64693e-10	TM - pre	5
P40989	GSC2	3	3	17	2.94733	2.86479e-11	DTT - pre	9
P46985	MNN11	3	3	15	-1.48999	4.10744e-09	DTT - pre	#N/A
P40088	FTR1	3	3	6	-1.24642	4.15124e-09	DTT - pre	#N/A
P09232	PRB1	3	3	22	2.94707	1.29539e-09	DTT - pre	6
P08019	SGA1	3	3	3	2.93686	7.18633e-12	TM - pre	5
Q12331	YDR262W	3	3	6	2.89013	1.11763e-11	TM - pre	5
P28319	CWP1	3	3	9	2.88228	1.74505e-09	(DTT - pre) - (TM - pre)	#N/A
P35176	CPR5	3	3	3	2.88203	3.57209e-10	TM - pre	5
Q05777	YLR194C	3	3	3	2.86805	6.48004e-10	DTT - pre	9
P32471	EFB1	3	3	3	-1.4149	4.77333e-09	DTT - pre	#N/A
P36044	MNN4	3	3	25	2.82249	2.63035e-10	TM - pre	5
P14832	CPR1	3	3	6	-1.56123	4.86878e-09	DTT - pre	#N/A
P22855	AMS1	3	3	33	2.77812	2.621e-09	TM - pre	9
P38703	LAG1	3	3	4	-1.49473	5.23077e-09	DTT - pre	#N/A
P20081	FPR1	3	3	5	-1.38049	5.29532e-09	DTT - pre	#N/A
P39719	FLC2	3	3	16	2.76431	2.51406e-10	TM - pre	5
Q99297	ODC2	3	3	9	-1.44312	5.34966e-09	DTT - pre	#N/A
P01119	RAS1	3	3	13	-1.42295	5.53916e-09	DTT - pre	#N/A
P33300	SUR1	3	3	7	2.75706	1.45475e-11	TM - pre	5
P43599	YFR018C	3	3	5	2.74592	2.56409e-11	TM - pre	5
Q12082	YDL157C	3	3	2	-1.64969	6.03933e-09	DTT - pre	#N/A
P36091	DCW1	3	3	2	2.7011	5.37677e-11	TM - pre	1
P38088-2	GRS1	3	3	15	-1.23785	6.25397e-09	DTT - pre	#N/A
Q02891	EEB1	3	3	4	2.67631	4.21967e-12	DTT - pre	9
Q05926	GRX8	3	3	2	-2.50556	6.50727e-09	DTT - pre	#N/A
P40897	OPT1	3	3	6	-2.59651	6.71133e-09	DTT - pre	#N/A
P40989	GSC2	3	3	17	2.67468	7.12663e-11	TM - pre	9
P40472	SIM1	3	3	3	2.64287	3.20327e-11	DTT - pre	9
Q12396	EMP46	3	3	8	2.62654	2.22513e-10	TM - pre	5
P07267	PEP4	3	3	8	2.60327	1.61966e-09	DTT - pre	6
Q02933	RNY1	3	3	10	2.59856	4.57031e-09	DTT - pre	6
P25036	YSP3	3	3	9	2.5962	5.0474e-09	DTT - pre	6
Q04214|Q12490	TY1B-MR1|TY1B-BL	3	3	6	-1.67732	7.88546e-09	DTT - pre	#N/A
Q00873	CYT2	3	3	3	-1.15955	8.40071e-09	DTT - pre	#N/A
Q05506	YDR341C	3	3	10	-1.16699	8.54269e-09	DTT - pre	#N/A
P38770	BRL1	3	3	12	-1.24881	8.6149e-09	DTT - pre	#N/A
Q08967	FLC1	3	3	13	2.58701	9.98902e-11	TM - pre	5
P00729	PRC1	3	3	8	2.57878	2.16785e-09	DTT - pre	6
P39535	PHO90	3	3	8	-1.27175	9.58463e-09	DTT - pre	#N/A
P32799	COX13	3	3	3	-1.26596	9.58499e-09	DTT - pre	#N/A
P11986	INO1	3	3	6	2.53957	2.11475e-11	TM - pre	5
P17064	FCY2	3	3	5	-1.92781	1.00785e-08	DTT - pre	#N/A
P38988	GGC1	3	3	10	-1.28536	1.00971e-08	DTT - pre	#N/A
P32474	EUG1	3	3	8	2.53956	3.5726e-10	TM - pre	5
P10869	HOM3	3	3	3	-1.31988	1.01938e-08	DTT - pre	#N/A
P47014	YJL132W	3	3	10	2.53792	5.3827e-11	TM - pre	5
Q04728	ARG7	3	3	7	-2.28022	1.19973e-08	DTT - pre	#N/A
P32329	YPS1	3	3	6	2.53496	1.52413e-07	DTT - pre	6
Q12314	SFM1	3	3	6	-1.51091	1.22848e-08	DTT - pre	#N/A
P38708	YHR020W	3	3	6	-1.19934	1.26589e-08	DTT - pre	#N/A
P38109	YBR139W	3	3	8	2.49877	3.55073e-07	DTT - pre	6
P03965	CPA2	3	3	11	-1.10162	1.31782e-08	DTT - pre	#N/A
P23585	HXT2	3	3	4	-1.59539	1.36855e-08	DTT - pre	#N/A
P38755	OSH7	3	3	6	-1.36015	1.38184e-08	DTT - pre	#N/A
P53313	SDA1	3	3	6	-1.13051	1.40508e-08	DTT - pre	#N/A
Q05998	THI7	3	3	2	-1.49407	1.45328e-08	DTT - pre	#N/A
Q06991	PUN1	3	3	6	2.49338	6.65034e-11	DTT - pre	9
P54005	DIA1	3	3	2	2.47677	1.03161e-10	TM - pre	9
P53745	MNT4	3	3	6	2.41365	2.3199e-11	TM - pre	5
P25358	ELO2	3	3	6	-1.18294	1.56974e-08	DTT - pre	#N/A
P40152	YNL217W	3	3	4	2.41004	1.16266e-09	TM - pre	5
P09436	ILS1	3	3	15	-1.13972	1.65041e-08	DTT - pre	#N/A
P48016	ATH1	3	3	18	2.39219	1.17782e-10	TM - pre	1
Q06408	ARO10	3	3	8	-1.62604	1.66203e-08	DTT - pre	#N/A
Q06991	PUN1	3	3	6	2.39191	9.81894e-11	TM - pre	9
Q07895	YLR001C	3	3	12	2.37196	5.21896e-11	TM - pre	1
P15019	TAL1	3	3	17	-2.06882	1.72608e-08	DTT - pre	#N/A
Q12408	NPC2	3	3	2	2.33729	6.90552e-11	TM - pre	5
Q99393	IZH4	3	3	2	-1.87832	1.82344e-08	DTT - pre	#N/A
P15624	FRS1	3	3	3	-1.36831	1.8271e-08	DTT - pre	#N/A
P48813	GNP1	3	3	19	-1.26813	1.8559e-08	DTT - pre	#N/A
P39522	ILV3	3	3	13	-1.11675	1.88583e-08	DTT - pre	#N/A
P53301	CRH1	3	3	10	2.33111	4.84958e-09	DTT - pre	6
P48565	RIM21	3	3	3	2.32981	9.89418e-12	TM - pre	5
Q99299	AIM44	3	3	4	-1.73729	1.97483e-08	DTT - pre	#N/A
Q04951	SCW10	3	3	7	2.31324	6.4493e-10	DTT - pre	9
P19414	ACO1	3	3	19	-1.21935	1.9941e-08	DTT - pre	#N/A
P20447	DBP3	3	3	17	-1.1548	1.99904e-08	DTT - pre	#N/A
Q12166	LEU9	3	3	4	-1.09975	2.0627e-08	DTT - pre	#N/A
Q12403	ERP3	3	3	4	-1.06014	2.06792e-08	DTT - pre	#N/A
P04807	HXK2	3	3	10	-1.32602	2.08371e-08	DTT - pre	#N/A
Q08960	TYW1	3	3	24	-1.32377	2.10057e-08	DTT - pre	#N/A
Q06689	YLR413W	3	3	8	-1.84947	2.26561e-08	DTT - pre	#N/A
Q08199	SIL1	3	3	8	2.31049	1.80997e-11	TM - pre	8
P26637	CDC60	3	3	18	-1.14496	2.43294e-08	DTT - pre	#N/A
P39727	ERV46	3	3	13	-1.17983	2.44235e-08	DTT - pre	#N/A
P16649	TUP1	3	3	8	-0.946716	2.4531e-08	DTT - pre	#N/A
Q03655	GAS3	3	3	12	-1.31349	2.61395e-08	DTT - pre	#N/A
P53925	YNL115C	3	3	14	2.30902	6.08007e-10	TM - pre	5
P11745	RNA1	3	3	8	-1.46382	2.65613e-08	DTT - pre	#N/A
P54005	DIA1	3	3	2	2.30846	1.99445e-10	DTT - pre	9
P40185	MMF1	3	3	4	-1.45452	2.71467e-08	DTT - pre	#N/A
P40215	NDE1	3	3	19	-0.996874	2.73753e-08	DTT - pre	#N/A
Q04119	PPN1	3	3	13	2.30707	2.29388e-10	TM - pre	5
P53189	SCW11	3	3	2	2.28781	8.92147e-09	TM - pre	1
P47046	IRC8	3	3	3	-1.31339	2.87082e-08	DTT - pre	#N/A
Q07986	YLR036C	3	3	3	-1.1453	2.88093e-08	DTT - pre	#N/A
P40476	PRM5	3	3	6	2.28513	1.70762e-10	DTT - pre	8
P47180	PGU1	3	3	2	2.27985	4.63529e-09	DTT - pre	9
P47001	CIS3	3	3	2	2.27482	1.30597e-09	TM - pre	9
P40506	CAB2	3	3	6	-1.72418	2.96003e-08	DTT - pre	#N/A
P15992	HSP26	3	3	9	2.25791	4.62616e-10	TM - pre	8
P53388	DIP5	3	3	7	2.2399	2.461e-09	(DTT - pre) - (TM - pre)	#N/A
P53318	COQ6	3	3	9	0.986475	3.02542e-08	DTT - pre	3
P10081	TIF1	3	3	17	-1.31641	3.02782e-08	DTT - pre	#N/A
P38287	CSH1	3	3	5	2.23903	5.20275e-10	TM - pre	5
Q02891	EEB1	3	3	4	2.23352	2.31383e-11	TM - pre	9
P40358	JEM1	3	3	13	2.23173	3.36581e-11	TM - pre	8
P53379	MKC7	3	3	4	2.22321	1.20022e-09	TM - pre	1
P32331	YMC1	3	3	8	-1.07448	3.11286e-08	DTT - pre	#N/A
P25719	CPR3	3	3	3	-1.29148	3.11868e-08	DTT - pre	#N/A
P38810	SFB3	3	3	17	0.97467	3.14403e-08	DTT - pre	3
P40159	YNL208W	3	3	4	2.19345	1.04641e-09	DTT - pre	8
P33759	MRPS5	3	3	4	0.976235	3.16798e-08	DTT - pre	3
P40260	MEP1	3	3	4	0.949312	3.17775e-08	DTT - pre	3
Q12232	SLP1	3	3	9	-1.02526	3.21596e-08	DTT - pre	#N/A
Q12404	MPD1	3	3	11	2.18711	1.21157e-07	DTT - pre	6
P47006	RPA34	3	3	4	-1.56152	3.31009e-08	DTT - pre	#N/A
P52924	COS10	3	3	2	2.18157	6.36092e-11	TM - pre	8
P27810	KTR1	3	3	13	2.17826	4.72797e-10	TM - pre	8
P47912	FAA4	3	3	14	-1.03777	3.40269e-08	DTT - pre	#N/A
P40495	LYS12	3	3	20	-1.42341	3.41862e-08	DTT - pre	#N/A
P50108	MNN10	3	3	11	-1.16311	3.5022e-08	DTT - pre	#N/A
Q04013	YHM2	3	3	10	-1.27376	3.51844e-08	DTT - pre	#N/A
Q04033	YDR415C	3	3	4	2.16651	2.33602e-09	TM - pre	1
P32343	SSH4	3	3	9	0.961391	3.56409e-08	DTT - pre	3
P38891	BAT1	3	3	4	-1.00062	3.6727e-08	DTT - pre	#N/A
Q12333	FRE7	3	3	4	2.11894	1.67968e-10	(DTT - pre) - (TM - pre)	2
P17423	THR1	3	3	3	-0.944826	3.75101e-08	DTT - pre	#N/A
P07143	CYT1	3	3	6	-1.16708	3.80255e-08	DTT - pre	#N/A
P23285	CPR2	3	3	2	2.10492	4.64028e-10	TM - pre	1
P47114	YJR054W	3	3	9	2.08668	2.02739e-11	TM - pre	8
P40308	TGL3	3	3	9	0.907954	4.06268e-08	DTT - pre	3
P40472	SIM1	3	3	3	2.06111	3.29364e-10	TM - pre	9
Q12329	HSP42	3	3	8	2.05843	1.0115e-08	DTT - pre	8
P53337	ERV29	3	3	4	0.942964	4.33708e-08	DTT - pre	3
P37291	SHM2	3	3	6	-1.07956	4.33882e-08	DTT - pre	#N/A
P08466	NUC1	3	3	10	-1.04216	4.34066e-08	DTT - pre	#N/A
P39016	MPT5	3	3	7	2.05328	1.28557e-09	TM - pre	8
P39518	FAA2	3	3	3	0.979745	4.42701e-08	DTT - pre	3
P40510	SER33	3	3	3	-1.4342	4.4277e-08	DTT - pre	#N/A
P50087	MIC26	3	3	7	-0.902011	4.43349e-08	DTT - pre	#N/A
P38009	ADE17	3	3	9	-1.14115	4.48511e-08	DTT - pre	#N/A
P06208	LEU4	3	3	5	-1.30925	4.78286e-08	DTT - pre	#N/A
P33329	PPZ2	3	3	9	0.899116	4.81168e-08	DTT - pre	3
P38682	GLO3	3	3	17	0.984127	4.87016e-08	DTT - pre	3
Q05031	DFG5	3	3	7	2.04787	3.62548e-10	TM - pre	8
P32791	FRE1	3	3	9	2.027	3.06196e-11	(DTT - pre) - (TM - pre)	2
Q03508	YMR265C	3	3	2	0.939988	5.1152e-08	DTT - pre	3
Q07716	AIM6	3	3	6	-1.0849	5.21308e-08	DTT - pre	#N/A
Q03529	SCS7	3	3	12	-0.986439	5.21319e-08	DTT - pre	#N/A
Q99321	DDP1	3	3	5	2.0167	3.24524e-08	TM - pre	1
P12683	HMG1	3	3	22	-1.08087	5.42014e-08	DTT - pre	#N/A
Q03103	ERO1	3	3	27	2.0159	5.27944e-10	TM - pre	8
P00958	MES1	3	3	13	-0.876656	5.61321e-08	DTT - pre	#N/A
P34110	VPS35	3	3	13	0.994027	5.68122e-08	DTT - pre	3
P15180	KRS1	3	3	12	-1.0477	5.69679e-08	DTT - pre	#N/A
P36139	PET10	3	3	13	2.01416	3.04294e-09	DTT - pre	8
P00899	TRP2	3	3	6	-0.967979	5.80179e-08	DTT - pre	#N/A
P31755	OCH1	3	3	12	2.00773	9.47764e-11	TM - pre	1
P36139	PET10	3	3	13	2.00657	3.15145e-09	TM - pre	8
P12866	STE6	3	3	16	-1.54327	6.10957e-08	DTT - pre	#N/A
Q08108	PLB3	3	3	8	2.00299	1.15438e-07	DTT - pre	6
Q12306	SMT3	3	3	3	-0.959169	6.33053e-08	DTT - pre	#N/A
Q07651	FMP45	3	3	3	1.9867	1.0036e-09	DTT - pre	8
P38074	HMT1	3	3	4	-1.04136	6.49843e-08	DTT - pre	#N/A
P36135	UTH1	3	3	2	1.96959	2.00368e-09	DTT - pre	8
P18238	AAC3	3	3	5	-0.913129	6.64752e-08	DTT - pre	#N/A
P53742	NOG2	3	3	16	-0.912443	6.69449e-08	DTT - pre	#N/A
P40319	ELO3	3	3	5	-0.976645	6.78541e-08	DTT - pre	#N/A
P23500	MRS4	3	3	4	-1.0855	6.8262e-08	DTT - pre	#N/A
P38301	GDT1	3	3	3	-1.19345	6.92275e-08	DTT - pre	#N/A
P29029	CTS1	3	3	2	1.9648	3.0875e-08	TM - pre	1
Q12029	FSF1	3	3	8	-0.988304	7.00621e-08	DTT - pre	#N/A
P40478	POR2	3	3	4	-1.07647	7.03051e-08	DTT - pre	#N/A
Q03102	YML131W	3	3	2	0.934614	7.09067e-08	DTT - pre	3
Q03940	RVB1	3	3	7	-1.3585	7.11399e-08	DTT - pre	#N/A
P38887	YHR202W	3	3	11	1.95569	4.5132e-09	DTT - pre	6
P53334	SCW4	3	3	6	1.95534	6.96767e-08	DTT - pre	5
P25356	BPH1	3	3	10	0.860902	7.36794e-08	DTT - pre	3
Q06106	MRD1	3	3	5	-0.991907	7.36882e-08	DTT - pre	#N/A
P41930	SSU1	3	3	4	-1.20891	7.56231e-08	DTT - pre	#N/A
P46679	STB2	3	3	7	0.950295	7.57898e-08	DTT - pre	3
P33894	STE13	3	3	19	1.95022	1.60176e-09	TM - pre	1
P40159	YNL208W	3	3	4	1.94678	3.17327e-09	TM - pre	8
P39016	MPT5	3	3	7	1.94581	2.11979e-09	DTT - pre	8
Q12136	SAS10	3	3	5	-1.31676	7.88622e-08	DTT - pre	#N/A
Q07938	MEU1	3	3	5	-1.59369	7.9937e-08	DTT - pre	#N/A
P39515	TIM17	3	3	2	-0.95005	8.26885e-08	DTT - pre	#N/A
Q04651	ERV41	3	3	13	-1.01117	8.46279e-08	DTT - pre	#N/A
P37293	NAT2	3	3	9	-0.820155	8.83934e-08	DTT - pre	#N/A
P06775	HIP1	3	3	6	-1.04819	9.04424e-08	DTT - pre	#N/A
P53388	DIP5	3	3	7	-1.51369	9.05977e-08	DTT - pre	#N/A
P15625	FRS2	3	3	13	0.929383	9.28496e-08	DTT - pre	3
P35723	YET1	3	3	9	0.89763	9.31819e-08	DTT - pre	7
P53241	VHT1	3	3	3	-1.25807	9.76731e-08	DTT - pre	#N/A
P34162	SRB2	3	3	3	-0.939655	9.84513e-08	DTT - pre	#N/A
P41815	BAP3	3	3	7	-1.05815	9.8767e-08	DTT - pre	#N/A
Q12743	DFM1	3	3	12	0.931726	9.89087e-08	DTT - pre	3
P53228	NQM1	3	3	7	1.92581	2.1439e-09	DTT - pre	8
P47190	PMT3	3	3	10	0.879455	1.01693e-07	DTT - pre	3
P42949	PAM16	3	3	7	-1.05432	1.02031e-07	DTT - pre	#N/A
P47125	BNA2	3	3	5	1.91822	3.03535e-10	TM - pre	8
Q12498	PRM4	3	3	5	1.9084	4.11001e-10	TM - pre	8
P53104	ATG1	3	3	5	0.890845	1.02812e-07	DTT - pre	3
Q12196	RIO1	3	3	7	-0.889026	1.04399e-07	DTT - pre	#N/A
P15703	BGL2	3	3	9	1.89398	4.01774e-09	DTT - pre	5
P38961	RRP8	3	3	6	-0.803512	1.07118e-07	DTT - pre	#N/A
P00815	HIS4	3	3	9	-0.844812	1.07588e-07	DTT - pre	#N/A
Q02866	MUK1	3	3	6	0.964597	1.08508e-07	DTT - pre	3
P53622	COP1	3	3	25	0.998704	1.08526e-07	DTT - pre	3
P38687	SRP68	3	3	12	0.988765	1.08776e-07	DTT - pre	3
P47169	MET5	3	3	8	-1.05539	1.08793e-07	DTT - pre	#N/A
P38318	YBR220C	3	3	3	-1.08364	1.0918e-07	DTT - pre	#N/A
P54783	ALO1	3	3	13	-0.867979	1.09808e-07	DTT - pre	#N/A
P38167	ECM21	3	3	6	0.893752	1.11761e-07	DTT - pre	7
Q08967	FLC1	3	3	13	1.86107	2.16409e-09	DTT - pre	5
P38858	SOL3	3	3	2	-1.88848	1.1404e-07	DTT - pre	#N/A
P00431	CCP1	3	3	5	-1.06256	1.14228e-07	DTT - pre	#N/A
P25372	TRX3	3	3	3	-1.92569	1.14669e-07	DTT - pre	#N/A
Q06147	LCB5	3	3	9	0.901603	1.15274e-07	DTT - pre	3
P22217	TRX1	3	3	2	-1.57604	1.15357e-07	DTT - pre	#N/A
Q12012	YOR289W	3	3	6	1.82922	1.76008e-09	TM - pre	8
P52911	EXG2	3	3	2	1.81976	7.07624e-10	TM - pre	1
P40528	SYG1	3	3	12	-0.892095	1.16369e-07	DTT - pre	#N/A
P46950	SNG1	3	3	7	1.81437	3.3789e-09	TM - pre	1
P32487	LYP1	3	3	3	-1.00878	1.18518e-07	DTT - pre	#N/A
P53297	PBP1	3	3	16	0.925369	1.19608e-07	DTT - pre	3
P06168	ILV5	3	3	3	-1.17073	1.20048e-07	DTT - pre	#N/A
P40856	SAP185	3	3	5	-1.04313	1.20126e-07	DTT - pre	#N/A
P53292	MRPS35	3	3	7	0.910843	1.20564e-07	DTT - pre	3
P33300	SUR1	3	3	7	1.80939	7.53244e-10	DTT - pre	5
P36046	MIA40	3	3	11	-1.05544	1.24067e-07	DTT - pre	#N/A
P07255	COX9	3	3	3	-1.10273	1.28404e-07	DTT - pre	#N/A
Q03660	TRS130	3	3	15	0.869037	1.2888e-07	DTT - pre	3
Q12498	PRM4	3	3	5	1.80867	6.78425e-10	DTT - pre	8
P08964	MYO1	3	3	27	-0.790087	1.31657e-07	DTT - pre	#N/A
P53170	PKP2	3	3	4	0.791926	1.33003e-07	DTT - pre	3
P32893	TRS65	3	3	3	0.843923	1.35656e-07	DTT - pre	7
P53137	CUE3	3	3	5	0.999714	1.37719e-07	DTT - pre	3
P38138	ROT2	3	3	26	1.80763	7.6132e-10	TM - pre	1
P31116	HOM6	3	3	7	-0.817006	1.39906e-07	DTT - pre	#N/A
P49573	CTR1	3	3	8	1.79468	3.54652e-08	DTT - pre	2
P07284	SES1	3	3	5	-1.02359	1.44321e-07	DTT - pre	#N/A
P40578	MGA2	3	3	19	-0.881996	1.48889e-07	DTT - pre	#N/A
P32338	RME1	3	3	3	1.79122	9.66391e-10	TM - pre	1
P53322	TNA1	3	3	5	-0.962095	1.57242e-07	DTT - pre	#N/A
P07806|P07806-2	VAS1	3	3	17	-0.905755	1.58109e-07	DTT - pre	#N/A
P32795	YME1	3	3	19	-0.848216	1.64518e-07	DTT - pre	#N/A
P38116	ARL1	3	3	4	-1.17284	1.65918e-07	DTT - pre	#N/A
P40482	SEC24	3	3	18	0.865227	1.66939e-07	DTT - pre	7
P32449	ARO4	3	3	9	-1.23889	1.68527e-07	DTT - pre	#N/A
Q07788	COS7	3	3	2	1.79103	4.97199e-10	TM - pre	8
P28272	URA1	3	3	5	-1.12229	1.7446e-07	DTT - pre	#N/A
P21147	OLE1	3	3	19	-0.823381	1.76802e-07	DTT - pre	#N/A
P38297	FZO1	3	3	15	-0.791719	1.77963e-07	DTT - pre	#N/A
P18962	DAP2	3	3	21	1.78274	2.00232e-09	TM - pre	1
P40395	RIC1	3	3	4	0.772647	1.79602e-07	DTT - pre	7
Q12408	NPC2	3	3	2	0.995096	1.86133e-07	DTT - pre	5
Q06815	MRL1	3	3	4	1.77426	2.52444e-09	TM - pre	1
P32378	COQ2	3	3	6	-0.877279	1.89131e-07	DTT - pre	#N/A
Q07959	IZH3	3	3	8	-1.28572	1.89713e-07	DTT - pre	#N/A
P53224	ORM1	3	3	4	-0.998309	1.91272e-07	DTT - pre	#N/A
P48362	HGH1	3	3	5	-1.18138	1.93367e-07	DTT - pre	#N/A
P32793	YSC84	3	3	2	0.772573	1.93898e-07	DTT - pre	7
P08525	QCR8	3	3	3	-0.849365	1.94254e-07	DTT - pre	#N/A
P39952	OXA1	3	3	7	-0.783202	1.95764e-07	DTT - pre	#N/A
P39707	SEN34	3	3	2	-0.942652	1.96302e-07	DTT - pre	#N/A
P47170	IML1	3	3	19	0.770205	1.96369e-07	DTT - pre	7
P20676	NUP1	3	3	6	-0.913651	1.96997e-07	DTT - pre	#N/A
P38629	RFC3	3	3	8	0.826922	1.97693e-07	DTT - pre	7
P36013	MAE1	3	3	7	-0.856681	2.06285e-07	DTT - pre	#N/A
D6VTK4	STE2	3	3	5	-2.51456	2.07345e-07	DTT - pre	#N/A
P31373	CYS3	3	3	6	-0.828348	2.10563e-07	DTT - pre	#N/A
Q12465	RAX2	3	3	7	-1.08473	2.11223e-07	DTT - pre	4
P38967	TAT2	3	3	8	-1.16733	2.14712e-07	DTT - pre	#N/A
P40547	VID28	3	3	6	0.965127	2.15026e-07	DTT - pre	3
P07248	ADR1	3	3	20	1.76324	1.35271e-09	DTT - pre	8
P11986	INO1	3	3	6	1.76187	6.50222e-10	DTT - pre	5
P02381	VAR1	3	3	9	0.8268	2.21839e-07	DTT - pre	3
Q12734	CSR2	3	3	2	1.75592	3.05764e-08	TM - pre	8
P40210	SIP5	3	3	5	1.74986	1.94569e-10	DTT - pre	8
P18900	COQ1	3	3	8	0.8085	2.29968e-07	DTT - pre	7
Q07468	VAM6	3	3	7	0.778276	2.30478e-07	DTT - pre	7
P12687	MRP7	3	3	4	0.954709	2.31465e-07	DTT - pre	3
P41318	LST8	3	3	3	0.978332	2.34039e-07	DTT - pre	3
P20795	VPS33	3	3	2	0.826995	2.39186e-07	DTT - pre	7
P00360	TDH1	3	3	8	1.7217	8.89448e-09	DTT - pre	8
P15992	HSP26	3	3	9	1.71714	5.90371e-09	DTT - pre	8
Q07551	YDL124W	3	3	8	0.796761	2.46364e-07	DTT - pre	3
P20967	KGD1	3	3	9	0.861647	2.51266e-07	DTT - pre	3
Q08219	RRT8	3	3	4	0.9082	2.51362e-07	DTT - pre	3
P25577	YCL049C	3	3	4	1.71613	2.24959e-05	DTT - pre	6
P32461	DPH2	3	3	5	-0.999261	2.59353e-07	DTT - pre	#N/A
Q01855	RPS15	3	3	6	0.969623	2.60759e-07	DTT - pre	3
P00427	COX6	3	3	7	-0.957272	2.62091e-07	DTT - pre	#N/A
P00330	ADH1	3	3	9	-0.99815	2.63714e-07	DTT - pre	#N/A
Q00055	GPD1	3	3	7	0.76397	2.64457e-07	DTT - pre	7
P38221	CDS1	3	3	16	-0.766112	2.67345e-07	DTT - pre	#N/A
P32892	DRS1	3	3	13	-0.813553	2.67748e-07	DTT - pre	#N/A
P32047	MLF3	3	3	3	-1.05887	2.68964e-07	DTT - pre	#N/A
P32266	MGM1	3	3	8	-0.73711	2.70947e-07	DTT - pre	#N/A
P32495	NHP2	3	3	3	0.917998	2.79148e-07	DTT - pre	3
P40348	RFC2	3	3	13	0.766744	2.83642e-07	DTT - pre	7
Q99220	YOS9	3	3	10	1.70504	6.35105e-09	TM - pre	1
P27929	NAM9	3	3	10	0.817548	2.8442e-07	DTT - pre	3
P36101	TCD2	3	3	10	-0.762938	2.91621e-07	DTT - pre	#N/A
P39998	EDC3	3	3	11	0.863258	2.9317e-07	DTT - pre	7
Q03921	DOP1	3	3	14	0.733488	2.94459e-07	DTT - pre	7
P53629	ARE2	3	3	15	0.793266	2.95207e-07	DTT - pre	7
P53598	LSC1	3	3	4	-0.906575	3.01809e-07	DTT - pre	#N/A
P48563	MON2	3	3	21	0.749028	3.03504e-07	DTT - pre	7
P22146	GAS1	3	3	17	1.70399	7.78655e-09	TM - pre	1
Q12328	TIM22	3	3	2	-0.965352	3.12168e-07	DTT - pre	#N/A
Q02776	TIM50	3	3	10	-0.753527	3.1798e-07	DTT - pre	#N/A
Q12443	RTN2	3	3	24	0.937941	3.21404e-07	DTT - pre	3
P32909	SMY2	3	3	7	-0.876513	3.23421e-07	DTT - pre	#N/A
P36007	SRY1	3	3	4	-0.896013	3.2834e-07	DTT - pre	#N/A
P32350	KNS1	3	3	2	1.70355	1.63046e-10	TM - pre	8
P53220	TIM21	3	3	4	-0.757374	3.36361e-07	DTT - pre	#N/A
P53909	AAH1	3	3	2	-1.30598	3.41465e-07	DTT - pre	#N/A
P35180	TOM20	3	3	4	-0.815672	3.45186e-07	DTT - pre	#N/A
Q3E756	YBL029C-A	3	3	4	1.70301	7.4219e-09	TM - pre	8
P37303	GLY1	3	3	3	-1.01505	3.56037e-07	DTT - pre	#N/A
Q06440	CRN1	3	3	2	-0.939102	3.63213e-07	DTT - pre	#N/A
Q06179	FMP27	3	3	62	-0.932677	3.64125e-07	DTT - pre	#N/A
Q3E776	YBR255C-A	3	3	4	-0.712352	3.67072e-07	DTT - pre	#N/A
Q06681	YSP2	3	3	41	-0.846158	3.68254e-07	DTT - pre	#N/A
O13525	COQ4	3	3	8	0.895852	3.69026e-07	DTT - pre	3
Q02979	GDE1	3	3	13	1.70283	2.08563e-10	TM - pre	8
P39692	MET10	3	3	6	-0.76077	3.90722e-07	DTT - pre	#N/A
P40825|P40825-2	ALA1	3	3	18	-0.746654	3.91897e-07	DTT - pre	#N/A
Q86ZR7	YKL033W-A	3	3	3	-0.949207	3.95161e-07	DTT - pre	#N/A
P53044	UFD1	3	3	3	-0.893469	3.96594e-07	DTT - pre	#N/A
Q01163	RSM23	3	3	8	0.862779	3.96718e-07	DTT - pre	3
P38131	KTR4	3	3	14	0.896463	4.02776e-07	DTT - pre	3
P53261	NOP7	3	3	11	-0.740465	4.0486e-07	DTT - pre	#N/A
P27680	COQ3	3	3	2	0.840526	4.06642e-07	DTT - pre	3
Q12252	PHM7	3	3	17	1.69936	1.16418e-09	TM - pre	8
P47122	NPA3	3	3	5	-1.11809	4.11e-07	DTT - pre	#N/A
P32074	SEC21	3	3	29	0.849054	4.14614e-07	DTT - pre	3
P40416	ATM1	3	3	10	-0.711895	4.16911e-07	DTT - pre	#N/A
P10614	ERG11	3	3	20	-0.733958	4.17817e-07	DTT - pre	#N/A
P39940	RSP5	3	3	23	0.76033	4.2142e-07	DTT - pre	3
P47136	BUD4	3	3	3	-0.992366	4.241e-07	DTT - pre	#N/A
P31334	MRPL9	3	3	3	0.752243	4.24785e-07	DTT - pre	7
Q07914	PAM18	3	3	2	-1.01559	4.2959e-07	DTT - pre	#N/A
P39685	POM152	3	3	41	-0.814164	4.29993e-07	DTT - pre	#N/A
P32379	PUP2	3	3	8	-1.1304	4.30569e-07	DTT - pre	#N/A
P15705	STI1	3	3	9	-0.819498	4.37236e-07	DTT - pre	#N/A
Q08749	TIM18	3	3	3	-0.79934	4.38413e-07	DTT - pre	#N/A
P53894	CBK1	3	3	13	0.724897	4.46956e-07	DTT - pre	7
P08004	CHS1	3	3	23	0.795381	4.53827e-07	DTT - pre	7
Q08229	NBA1	3	3	7	-1.39287	4.57777e-07	DTT - pre	#N/A
P13188	GLN4	3	3	10	-0.882989	4.63269e-07	DTT - pre	#N/A
P10659	SAM1	3	3	4	-1.58706	4.75281e-07	DTT - pre	#N/A
P38127	RIM2	3	3	5	-0.781242	4.79827e-07	DTT - pre	#N/A
P53899	CUZ1	3	3	3	-0.948664	4.82705e-07	DTT - pre	#N/A
P38742	NPR3	3	3	7	0.76277	4.83946e-07	DTT - pre	7
Q07349	MRX9	3	3	7	0.711179	4.86148e-07	DTT - pre	3
P07266	MRS1	3	3	3	0.727186	4.90082e-07	DTT - pre	7
P39702	VPS8	3	3	14	0.820006	4.99044e-07	DTT - pre	3
Q12473	FRE6	3	3	2	-1.00548	5.01216e-07	DTT - pre	#N/A
Q04779	RCO1	3	3	5	0.706015	5.02209e-07	DTT - pre	7
P38828	LSM12	3	3	4	0.773943	5.02851e-07	DTT - pre	7
Q08157	YOL019W	3	3	16	0.806855	5.04182e-07	DTT - pre	7
Q03691	ROT1	3	3	2	0.959641	5.05897e-07	DTT - pre	6
P38756	TCD1	3	3	8	-0.676712	5.18722e-07	DTT - pre	#N/A
Q12252	PHM7	3	3	17	1.69799	1.17297e-09	DTT - pre	8
P19454	CKA2	3	3	5	0.766455	5.27248e-07	DTT - pre	7
Q02887	ATG21	3	3	4	0.786646	5.35634e-07	DTT - pre	7
P33892	GCN1	3	3	62	0.823936	5.3843e-07	DTT - pre	3
P16522	CDC23	3	3	3	0.903706	5.39857e-07	DTT - pre	3
P32602	SEC17	3	3	12	0.899986	5.51901e-07	DTT - pre	7
P17121	SAC7	3	3	5	0.682083	5.57007e-07	DTT - pre	7
P32578	SIP1	3	3	2	-1.12663	5.62828e-07	DTT - pre	#N/A
Q12305	RDL1	3	3	4	0.74617	5.68614e-07	DTT - pre	7
P40509	SEC28	3	3	4	0.719728	5.75951e-07	DTT - pre	7
Q04869	YMR315W	3	3	2	0.82212	5.77411e-07	DTT - pre	3
P06780	RHO1	3	3	6	0.78399	5.78569e-07	DTT - pre	7
P47014	YJL132W	3	3	10	0.925249	5.89893e-07	DTT - pre	5
P53947	YNL058C	3	3	3	-1.11457	5.9003e-07	DTT - pre	#N/A
Q12108	RTC5	3	3	6	0.702615	5.97497e-07	DTT - pre	7
P38910	HSP10	3	3	2	-1.15476	6.0019e-07	DTT - pre	#N/A
P40169	YNL194C	3	3	7	0.799543	6.35107e-07	DTT - pre	3
P38913	FAD1	3	3	6	1.68179	7.55832e-09	TM - pre	1
Q08732	HRK1	3	3	3	0.798317	6.46421e-07	DTT - pre	7
P40335	PEP8	3	3	6	0.848855	6.47258e-07	DTT - pre	3
P36421	TYS1	3	3	8	-0.731187	6.49011e-07	DTT - pre	#N/A
P32604	FBP26	3	3	2	0.718538	6.5471e-07	DTT - pre	7
P25039	MEF1	3	3	8	-1.11413	6.56126e-07	DTT - pre	#N/A
P47104	RAV1	3	3	9	0.763684	6.5819e-07	DTT - pre	3
P38707	DED81	3	3	7	-0.69486	6.67478e-07	DTT - pre	#N/A
P31755	OCH1	3	3	12	0.766268	6.71138e-07	DTT - pre	1
P22803	TRX2	3	3	5	-1.0131	6.73106e-07	DTT - pre	#N/A
P07213	TOM70	3	3	33	-0.822772	7.01545e-07	DTT - pre	#N/A
P39011	BEM4	3	3	3	0.717744	7.03951e-07	DTT - pre	7
P17883	SKI3	3	3	19	0.724611	7.09134e-07	DTT - pre	7
Q07915	RLP24	3	3	4	-0.753796	7.12564e-07	DTT - pre	#N/A
P39953	YEA6	3	3	5	-0.828988	7.12797e-07	DTT - pre	#N/A
P19524	MYO2	3	3	35	0.689855	7.13644e-07	DTT - pre	7
P31412	VMA5	3	3	9	-0.927945	7.18241e-07	DTT - pre	#N/A
P39517	DHH1	3	3	15	0.934243	7.21405e-07	DTT - pre	3
P53723	YNR021W	3	3	11	-0.760692	7.26262e-07	DTT - pre	#N/A
P38710	INM1	3	3	2	-0.865129	7.35436e-07	DTT - pre	#N/A
Q99186	APM4	3	3	7	0.683197	7.43997e-07	DTT - pre	7
P17629	HPR1	3	3	12	0.764143	7.52103e-07	DTT - pre	7
Q03730	YML018C	3	3	3	-0.793142	7.53441e-07	DTT - pre	#N/A
Q99325	ATG40	3	3	4	0.68526	7.57591e-07	DTT - pre	7
Q03362	YDR476C	3	3	4	0.790542	7.67146e-07	DTT - pre	7
P41277	GPP1	3	3	6	-0.85628	7.75144e-07	DTT - pre	#N/A
P32499	NUP2	3	3	4	-0.936935	7.93279e-07	DTT - pre	#N/A
Q03308	VPS16	3	3	5	0.898602	8.22832e-07	DTT - pre	7
P36027	MID2	3	3	3	0.978421	8.23423e-07	DTT - pre	3
P39112	DSS1	3	3	3	0.91839	8.27877e-07	DTT - pre	7
Q12469	SKM1	3	3	6	1.67795	3.44016e-09	TM - pre	8
Q03656	SKY1	3	3	10	-0.766328	8.47794e-07	DTT - pre	#N/A
P53008	CWH41	3	3	22	0.820822	8.48522e-07	DTT - pre	5
P23201	SPA2	3	3	23	-0.679543	8.51452e-07	DTT - pre	#N/A
P53166	MRH4	3	3	5	0.814091	8.52414e-07	DTT - pre	3
P53932	YNL095C	3	3	9	-0.94613	8.61538e-07	DTT - pre	#N/A
P00424	COX5A	3	3	2	-1.43527	8.77243e-07	DTT - pre	#N/A
Q04299	YMR087W	3	3	3	0.88703	8.81379e-07	DTT - pre	3
P43556	RGD2	3	3	13	0.700544	8.86497e-07	DTT - pre	7
P00817	IPP1	3	3	6	-0.841716	8.86978e-07	DTT - pre	#N/A
P19882	HSP60	3	3	22	0.806549	8.89486e-07	DTT - pre	7
P32528	DUR1,2	3	3	12	0.751868	9.04678e-07	DTT - pre	3
P18961	YPK2	3	3	5	0.906523	9.04869e-07	DTT - pre	3
Q06144	ORM2	3	3	6	0.798855	9.14566e-07	DTT - pre	7
Q04749	AVO2	3	3	3	0.672952	9.21246e-07	DTT - pre	7
Q99207	NOP14	3	3	7	-0.792322	9.21298e-07	DTT - pre	#N/A
P15790	CKA1	3	3	8	0.84278	9.39037e-07	DTT - pre	7
P32473	PDB1	3	3	9	0.777087	9.41596e-07	DTT - pre	7
P38288	TOS1	3	3	4	1.67328	4.25517e-08	DTT - pre	5
P38630	RFC1	3	3	20	0.745439	9.48656e-07	DTT - pre	7
P53037	PSD2	3	3	6	0.767989	9.54247e-07	DTT - pre	7
Q04602	VBA4	3	3	5	-0.879121	9.55782e-07	DTT - pre	#N/A
P04046	ADE4	3	3	5	-0.774175	9.69069e-07	DTT - pre	#N/A
P32561	RPD3	3	3	7	0.78382	9.89052e-07	DTT - pre	7
P19516	COX11	3	3	5	-0.65276	9.94765e-07	DTT - pre	#N/A
P38723	COS8	3	3	2	0.986926	1.00554e-06	DTT - pre	3
P41821	MID1	3	3	2	1.67073	1.03549e-08	TM - pre	1
Q05812	MSC3	3	3	31	0.911383	1.041e-06	DTT - pre	3
P40210	SIP5	3	3	5	1.66933	3.02347e-10	TM - pre	8
P20424	SRP54	3	3	14	-0.65256	1.0656e-06	DTT - pre	#N/A
Q03957	CTK1	3	3	8	0.846835	1.08537e-06	DTT - pre	3
Q04491	SEC13	3	3	6	0.950636	1.08742e-06	DTT - pre	3
P32639	BRR2	3	3	26	0.697992	1.08979e-06	DTT - pre	7
P02293	HTB1	3	3	2	0.995547	1.09166e-06	DTT - pre	3
P36135	UTH1	3	3	2	1.66353	9.58031e-09	TM - pre	8
Q06449	PIN3	3	3	3	0.818057	1.099e-06	DTT - pre	3
Q12212	SIA1	3	3	9	0.669288	1.09998e-06	DTT - pre	7
Q06089	YPR098C	3	3	2	0.658065	1.11145e-06	DTT - pre	7
P53834	HCH1	3	3	2	-0.884758	1.11242e-06	DTT - pre	#N/A
P14907	NSP1	3	3	6	-0.941166	1.12406e-06	DTT - pre	#N/A
P33336	SKN1	3	3	10	-0.68178	1.12617e-06	DTT - pre	#N/A
P00360	TDH1	3	3	8	1.65928	1.25046e-08	TM - pre	8
P47039	BNA3	3	3	3	-0.730858	1.14227e-06	DTT - pre	#N/A
Q03829	YMR166C	3	3	2	-0.712364	1.15458e-06	DTT - pre	#N/A
P38330	YBR238C	3	3	5	-0.734774	1.1582e-06	DTT - pre	#N/A
P32476	ERG1	3	3	20	-0.783605	1.1599e-06	DTT - pre	#N/A
P22224	SEC15	3	3	15	0.671413	1.17052e-06	DTT - pre	7
P07342	ILV2	3	3	14	-0.874261	1.17642e-06	DTT - pre	#N/A
Q00764	TPS1	3	3	5	0.8493	1.18001e-06	DTT - pre	3
P38013	AHP1	3	3	5	-0.709599	1.18767e-06	DTT - pre	4
P42937	YCH1	3	3	2	-0.860348	1.19816e-06	DTT - pre	#N/A
P16550	APA1	3	3	5	-0.835878	1.20126e-06	DTT - pre	#N/A
P32259	SIN4	3	3	8	0.697503	1.21926e-06	DTT - pre	7
P26783	RPS5	3	3	15	0.729142	1.22068e-06	DTT - pre	7
P53843	IST1	3	3	6	0.655394	1.23065e-06	DTT - pre	7
P16892	FUS3	3	3	4	0.799173	1.24303e-06	DTT - pre	7
Q04372	TAP42	3	3	4	0.670133	1.2463e-06	DTT - pre	7
P22768	ARG1	3	3	8	-0.760779	1.2525e-06	DTT - pre	#N/A
Q06252	YLR179C	3	3	5	-1.15398	1.27881e-06	DTT - pre	4
P25303	SCJ1	3	3	17	0.737338	1.29124e-06	DTT - pre	3
Q03654	CEF1	3	3	2	0.990472	1.35082e-06	DTT - pre	3
Q03823	YMR160W	3	3	15	0.646968	1.38633e-06	DTT - pre	7
P32897	TIM23	3	3	2	-0.711013	1.40033e-06	DTT - pre	#N/A
P40470	RRT14	3	3	2	-1.40297	1.44312e-06	DTT - pre	#N/A
P38636	ATX1	3	3	2	-1.5962	1.45126e-06	DTT - pre	#N/A
P12688	YPK1	3	3	11	0.704052	1.45514e-06	DTT - pre	7
P34758	SCD5	3	3	4	0.839355	1.4572e-06	DTT - pre	7
P16547	OM45	3	3	18	0.62459	1.46322e-06	DTT - pre	3
Q04119	PPN1	3	3	13	0.885345	1.47308e-06	DTT - pre	5
Q08045	LCL2	3	3	4	0.819848	1.51574e-06	DTT - pre	3
Q02796	LGE1	3	3	5	0.949161	1.52721e-06	DTT - pre	3
Q03103	ERO1	3	3	27	1.6587	3.24443e-09	DTT - pre	8
Q05779	COQ9	3	3	3	0.743593	1.56285e-06	DTT - pre	7
P17967	PDI1	3	3	20	0.924185	1.57114e-06	DTT - pre	3
P48561	TRF5	3	3	3	-1.0102	1.57521e-06	DTT - pre	#N/A
P00498	HIS1	3	3	2	-0.703132	1.58612e-06	DTT - pre	#N/A
P39073	SSN3	3	3	5	0.781148	1.59149e-06	DTT - pre	7
P06169	PDC1	3	3	15	-0.617088	1.60929e-06	DTT - pre	#N/A
P39676	YHB1	3	3	4	-1.14065	1.61334e-06	DTT - pre	#N/A
P53043	PPT1	3	3	2	-1.29177	1.63101e-06	DTT - pre	#N/A
P35691	TMA19	3	3	5	-0.909245	1.69934e-06	DTT - pre	#N/A
P28742	KIP1	3	3	4	0.730987	1.70424e-06	DTT - pre	7
P53896	PGA1	3	3	2	-0.746025	1.71519e-06	DTT - pre	#N/A
P36026	UBP11	3	3	2	0.953405	1.73222e-06	DTT - pre	3
P25582	SPB1	3	3	18	-0.707927	1.73556e-06	DTT - pre	#N/A
Q12746	PGA3	3	3	14	-0.638009	1.73842e-06	DTT - pre	#N/A
P13856	RSR1	3	3	10	0.672719	1.76163e-06	DTT - pre	7
Q12034	SLF1	3	3	2	0.734426	1.76864e-06	DTT - pre	7
P28743	KIP2	3	3	6	0.745974	1.82179e-06	DTT - pre	7
Q08144	TLG2	3	3	13	0.618048	1.82194e-06	DTT - pre	7
P41810	SEC26	3	3	22	0.66415	1.82243e-06	DTT - pre	7
Q12006	PFA4	3	3	5	-0.67862	1.83065e-06	DTT - pre	#N/A
P15424	MSS116	3	3	12	0.866535	1.83204e-06	DTT - pre	3
P49956	CTF18	3	3	4	0.672495	1.83317e-06	DTT - pre	7
P13663	HOM2	3	3	5	-0.70844	1.88206e-06	DTT - pre	#N/A
P46982	MNN5	3	3	13	-0.865428	1.88983e-06	DTT - pre	#N/A
Q12275	YOR093C	3	3	14	0.68522	1.92013e-06	DTT - pre	7
P46672	ARC1	3	3	8	-0.724042	1.92646e-06	DTT - pre	#N/A
Q03218	MMT1	3	3	4	-0.714513	1.92936e-06	DTT - pre	#N/A
P36062	AVT3	3	3	8	-0.6581	1.95453e-06	DTT - pre	#N/A
P40054	SER3	3	3	2	-1.38853	1.96944e-06	DTT - pre	#N/A
P10849	MTF2	3	3	3	0.689195	1.97357e-06	DTT - pre	7
P37304	PAM1	3	3	16	0.923974	1.98054e-06	DTT - pre	3
P38903	RTS1	3	3	13	0.637033	1.98616e-06	DTT - pre	7
Q12329	HSP42	3	3	8	1.65173	7.61331e-08	TM - pre	8
P32319	PEP1	3	3	42	0.854923	2.03133e-06	DTT - pre	3
P47013	LCB3	3	3	3	-0.682393	2.04225e-06	DTT - pre	#N/A
P34251	YKL107W	3	3	3	0.893605	2.101e-06	DTT - pre	3
Q03262	PRM15	3	3	4	-1.14763	2.10714e-06	DTT - pre	#N/A
P32600	TOR2	3	3	24	0.630708	2.15388e-06	DTT - pre	7
P53228	NQM1	3	3	7	1.64728	9.11562e-09	TM - pre	8
P38809	YHR097C	3	3	4	1.64286	1.78761e-07	DTT - pre	8
Q06205	FPR4	3	3	3	-0.783237	2.25518e-06	DTT - pre	#N/A
Q08641	ABP140	3	3	8	0.700336	2.26981e-06	DTT - pre	3
P40085	EMP65	3	3	6	-0.759634	2.27002e-06	DTT - pre	#N/A
P53262	VOA1	3	3	6	-0.801215	2.27815e-06	DTT - pre	#N/A
P38986	ASP1	3	3	4	-1.03533	2.29728e-06	DTT - pre	#N/A
P25454	RAD51	3	3	2	-0.826424	2.32282e-06	DTT - pre	#N/A
Q08054	CSI2	3	3	2	0.908439	2.34276e-06	DTT - pre	7
P32334	MSB2	3	3	5	0.749247	2.3607e-06	DTT - pre	7
P38837	NSG1	3	3	8	-0.585198	2.3801e-06	DTT - pre	#N/A
P36017	VPS21	3	3	12	0.680387	2.40335e-06	DTT - pre	7
P26370	UGA3	3	3	4	0.570305	2.41558e-06	DTT - pre	#N/A
P42837	FIG4	3	3	3	0.69531	2.41633e-06	DTT - pre	7
P43557	FMP32	3	3	2	-0.88037	2.41798e-06	DTT - pre	#N/A
P53344	COS6	3	3	3	0.803005	2.42681e-06	DTT - pre	7
O13516	RPS9A	3	3	19	0.819294	2.4435e-06	DTT - pre	7
P32316	ACH1	3	3	9	0.672654	2.45757e-06	DTT - pre	7
P32802	EMP70	3	3	6	-0.826103	2.46234e-06	DTT - pre	#N/A
Q12198	YLL058W	3	3	3	0.810362	2.47167e-06	DTT - pre	7
P38701	RPS20	3	3	8	0.868757	2.50892e-06	DTT - pre	3
P27351	APL1	3	3	6	0.62488	2.51578e-06	DTT - pre	7
P28707	SBA1	3	3	2	-1.00311	2.52971e-06	DTT - pre	#N/A
P49367	LYS4	3	3	4	-0.664682	2.53018e-06	DTT - pre	#N/A
Q03735	NAB6	3	3	9	0.684026	2.54462e-06	DTT - pre	7
P02992	TUF1	3	3	9	-0.619074	2.54871e-06	DTT - pre	#N/A
P24280	SEC14	3	3	6	-0.726441	2.57768e-06	DTT - pre	#N/A
Q04458	HFD1	3	3	18	0.684167	2.57817e-06	DTT - pre	7
P32901	PTR2	3	3	5	-0.727404	2.59005e-06	DTT - pre	#N/A
P39540	ELO1	3	3	3	-0.674307	2.62363e-06	DTT - pre	#N/A
P32341	VPH2	3	3	5	-0.585328	2.65924e-06	DTT - pre	#N/A
P25340	ERG4	3	3	9	-0.658137	2.70603e-06	DTT - pre	#N/A
P39944	UBP5	3	3	4	0.898916	2.7226e-06	DTT - pre	3
P32598	GLC7	3	3	5	0.793075	2.73091e-06	DTT - pre	3
Q04183	TRS120	3	3	16	0.678249	2.74952e-06	DTT - pre	7
P49334	TOM22	3	3	5	-0.639448	2.75143e-06	DTT - pre	#N/A
Q08693	TRE2	3	3	15	1.63799	6.61038e-09	TM - pre	1
Q06436	MAG2	3	3	9	0.743287	2.76365e-06	DTT - pre	7
P38735	VMR1	3	3	4	-0.629664	2.76602e-06	DTT - pre	#N/A
Q06510	TAZ1	3	3	5	-0.632099	2.80409e-06	DTT - pre	#N/A
P38925	SMF1	3	3	9	0.805924	2.81337e-06	DTT - pre	7
Q05900	YHC1	3	3	4	0.746661	2.82453e-06	DTT - pre	7
Q06053	DUS3	3	3	4	-0.637612	2.84498e-06	DTT - pre	#N/A
P46971	PMT4	3	3	14	-0.688165	2.84673e-06	DTT - pre	#N/A
P53303	ZPR1	3	3	4	-0.760528	2.8468e-06	DTT - pre	#N/A
Q12692	HTZ1	3	3	2	0.811155	2.86066e-06	DTT - pre	7
P36122	BCH2	3	3	7	0.737896	2.86145e-06	DTT - pre	7
P37366	CCL1	3	3	2	0.723926	2.8697e-06	DTT - pre	7
Q05892	COQ11	3	3	6	0.589086	2.8855e-06	DTT - pre	7
P49954	NIT3	3	3	2	-1.3295	2.94369e-06	DTT - pre	#N/A
Q08176	MIM1	3	3	2	-0.685741	2.95714e-06	DTT - pre	#N/A
P48558	BXI1	3	3	2	0.847348	2.98551e-06	DTT - pre	3
P25361	YCR043C	3	3	3	-0.71856	2.99472e-06	DTT - pre	#N/A
Q06321	ATG26	3	3	8	0.61077	3.00965e-06	DTT - pre	7
P02557	TUB2	3	3	8	0.822933	3.01194e-06	DTT - pre	3
P18963	IRA1	3	3	24	0.61359	3.02885e-06	DTT - pre	7
Q06325	YPS7	3	3	2	-1.20648	3.04922e-06	DTT - pre	4
Q07451	YET3	3	3	17	0.699154	3.05431e-06	DTT - pre	7
P20449	DBP5	3	3	14	-0.720358	3.07382e-06	DTT - pre	#N/A
P40345	LRO1	3	3	17	-0.744256	3.08536e-06	DTT - pre	#N/A
P43591	YFH7	3	3	4	-0.620239	3.11482e-06	DTT - pre	#N/A
P38968	SEC31	3	3	13	0.729149	3.1226e-06	DTT - pre	7
P53745	MNT4	3	3	6	1.6358	8.86539e-10	DTT - pre	5
Q12527	ATG11	3	3	5	0.696872	3.13388e-06	DTT - pre	7
Q12049	THP3	3	3	4	0.654096	3.2323e-06	DTT - pre	7
P06839	RAD3	3	3	2	0.618934	3.28558e-06	DTT - pre	7
Q07478	SUB2	3	3	13	-0.612884	3.31011e-06	DTT - pre	#N/A
Q06632	CFT1	3	3	8	0.785915	3.31114e-06	DTT - pre	7
Q12460	NOP56	3	3	20	-0.625953	3.43372e-06	DTT - pre	#N/A
P21957	OPI1	3	3	11	-0.672631	3.47254e-06	DTT - pre	#N/A
P38353	SSH1	3	3	13	-0.667751	3.4848e-06	DTT - pre	#N/A
P40562	MPH1	3	3	8	0.59724	3.50828e-06	DTT - pre	7
Q03758	BUL2	3	3	5	-0.638486	3.53984e-06	DTT - pre	#N/A
P32342	SRP21	3	3	4	0.628969	3.57328e-06	DTT - pre	7
Q03161	YMR099C	3	3	3	-1.12063	3.57753e-06	DTT - pre	#N/A
P48363	PAC10	3	3	3	-0.807256	3.60931e-06	DTT - pre	#N/A
P32465	HXT1	3	3	7	0.669969	3.63592e-06	DTT - pre	7
Q12028	APL4	3	3	6	0.668794	3.65777e-06	DTT - pre	7
P43611	OSW7	3	3	14	0.633907	3.68803e-06	DTT - pre	7
P53091	MCM6	3	3	13	-0.785716	3.69461e-06	DTT - pre	#N/A
Q06251	YLR177W	3	3	2	0.753476	3.72101e-06	DTT - pre	7
P32789	ALK2	3	3	5	0.675959	3.73294e-06	DTT - pre	7
Q04172	SHE9	3	3	5	-0.597397	3.7553e-06	DTT - pre	#N/A
P49955	HSH155	3	3	6	0.781122	3.77529e-06	DTT - pre	7
Q03956	RAV2	3	3	6	0.665312	3.7854e-06	DTT - pre	7
P50089	YGR237C	3	3	6	0.698762	3.80651e-06	DTT - pre	7
P40061	TSC11	3	3	15	0.614926	3.81413e-06	DTT - pre	7
Q07878	VPS13	3	3	44	0.557898	3.8152e-06	DTT - pre	#N/A
Q03880	PKR1	3	3	8	-0.585051	3.83502e-06	DTT - pre	#N/A
P14120	RPL30	3	3	7	0.664134	3.84364e-06	DTT - pre	7
P09798	CDC16	3	3	10	0.620483	3.87219e-06	DTT - pre	7
P14020	DPM1	3	3	20	0.629514	3.8746e-06	DTT - pre	7
P40477	NUP159	3	3	11	-0.625832	3.90384e-06	DTT - pre	#N/A
P05748	RPL15A	3	3	2	-0.564382	3.90632e-06	DTT - pre	#N/A
Q03557	HER2	3	3	2	0.590435	3.94539e-06	DTT - pre	7
P35206	CSG2	3	3	6	0.562521	4.01521e-06	DTT - pre	7
P47047	MTR4	3	3	7	-0.753464	4.04362e-06	DTT - pre	#N/A
P04802	DPS1	3	3	12	-0.60194	4.04692e-06	DTT - pre	#N/A
Q05911	ADE13	3	3	9	-0.627769	4.05079e-06	DTT - pre	#N/A
P32784	SCT1	3	3	15	-0.633588	4.08031e-06	DTT - pre	#N/A
P40961	PHB1	3	3	10	-0.557287	4.0858e-06	DTT - pre	#N/A
P32864	MRS6	3	3	5	-0.888377	4.12438e-06	DTT - pre	#N/A
P54837	ERV25	3	3	12	-0.553004	4.13296e-06	DTT - pre	#N/A
P00924	ENO1	3	3	9	-0.838254	4.13862e-06	DTT - pre	#N/A
Q12385	ICT1	3	3	2	0.664687	4.14311e-06	DTT - pre	7
P39967	UBP9	3	3	3	0.893145	4.17936e-06	DTT - pre	3
P19158	IRA2	3	3	23	0.550997	4.18705e-06	DTT - pre	#N/A
P32621	GDA1	3	3	15	-0.787867	4.18741e-06	DTT - pre	#N/A
P53184	PNC1	3	3	4	0.737437	4.20987e-06	DTT - pre	3
P41058	RPS29B	3	3	3	0.774902	4.21628e-06	DTT - pre	3
P50875	SPT20	3	3	6	0.686711	4.21959e-06	DTT - pre	7
P23644	TOM40	3	3	6	-0.615596	4.22336e-06	DTT - pre	#N/A
Q03649	YMR210W	3	3	3	-0.852311	4.32398e-06	DTT - pre	#N/A
P38081	YBR056W	3	3	15	0.774431	4.34381e-06	DTT - pre	3
P53937	SWS2	3	3	2	0.736199	4.36423e-06	DTT - pre	3
P47176	BAT2	3	3	3	-0.803957	4.41411e-06	DTT - pre	#N/A
P40527	NEO1	3	3	28	0.567166	4.44823e-06	DTT - pre	#N/A
Q03281	HEH2	3	3	16	-0.62856	4.48246e-06	DTT - pre	#N/A
Q12265	PRS5	3	3	9	-0.702688	4.51187e-06	DTT - pre	#N/A
P38523	MGE1	3	3	3	0.654831	4.63077e-06	DTT - pre	7
P38791	DYS1	3	3	2	-0.739006	4.69891e-06	DTT - pre	#N/A
Q3E795	YLR361C-A	3	3	2	0.792745	4.73202e-06	DTT - pre	7
P32805	FZF1	3	3	2	0.56095	4.75524e-06	DTT - pre	7
P09620	KEX1	3	3	13	-0.591056	4.7939e-06	DTT - pre	#N/A
P28241	IDH2	3	3	9	0.756149	4.83939e-06	DTT - pre	3
Q06668	OMS1	3	3	11	-0.625979	4.84844e-06	DTT - pre	#N/A
P25574	EMC1	3	3	26	-0.54595	4.90286e-06	DTT - pre	#N/A
P38800	LAM4	3	3	33	-0.639353	4.91e-06	DTT - pre	#N/A
P38212	RCR1	3	3	4	0.861654	4.95033e-06	DTT - pre	7
P16387	PDA1	3	3	21	0.647718	4.98629e-06	DTT - pre	7
P47035	NET1	3	3	36	-0.647741	4.98915e-06	DTT - pre	#N/A
P35729	NUP120	3	3	6	0.574158	5.05089e-06	DTT - pre	#N/A
P04801	THS1	3	3	15	-0.591633	5.11706e-06	DTT - pre	#N/A
P40002	MIT1	3	3	2	-0.715219	5.14847e-06	DTT - pre	#N/A
Q04924	GTB1	3	3	15	0.613586	5.16914e-06	DTT - pre	3
P38137	PCS60	3	3	7	0.677526	5.20934e-06	DTT - pre	7
Q12222	YGK3	3	3	2	-0.594088	5.24355e-06	DTT - pre	#N/A
P32770	NRP1	3	3	4	-0.6565	5.28366e-06	DTT - pre	#N/A
P11433	CDC24	3	3	8	0.544753	5.31477e-06	DTT - pre	#N/A
P38825	TOM71	3	3	20	-0.566703	5.31516e-06	DTT - pre	#N/A
Q05029	BCH1	3	3	3	0.789917	5.3276e-06	DTT - pre	7
P07991	CAR2	3	3	6	0.529876	5.34906e-06	DTT - pre	7
P40494	PRK1	3	3	10	0.567092	5.37126e-06	DTT - pre	#N/A
P40462	TMA108	3	3	10	0.618455	5.42808e-06	DTT - pre	7
P53172	SDS23	3	3	5	-0.722882	5.42937e-06	DTT - pre	#N/A
Q06508	LOA1	3	3	7	-0.578256	5.47911e-06	DTT - pre	#N/A
Q12013	AKR2	3	3	6	-0.633588	5.51865e-06	DTT - pre	#N/A
Q12236	PKH2	3	3	10	0.602894	5.5626e-06	DTT - pre	7
P43593	UBP6	3	3	6	-0.609423	5.65392e-06	DTT - pre	#N/A
P38624	PRE3	3	3	3	-0.621348	5.69348e-06	DTT - pre	#N/A
P10663	MRP2	3	3	3	0.607367	5.83866e-06	DTT - pre	3
Q06107	YPR114W	3	3	5	-0.632381	5.83966e-06	DTT - pre	#N/A
P36057	SRP102	3	3	7	-0.627653	5.85161e-06	DTT - pre	#N/A
P04911|P04912	HTA1|HTA2	3	3	3	0.786038	5.85942e-06	DTT - pre	7
P38287	CSH1	3	3	5	0.799411	5.89792e-06	DTT - pre	5
P53972	RCM1	3	3	5	0.62492	5.91496e-06	DTT - pre	7
P38139	LDH1	3	3	8	0.634134	5.9279e-06	DTT - pre	7
P14540	FBA1	3	3	9	-0.58255	5.93248e-06	DTT - pre	#N/A
P23641	MIR1	3	3	8	-0.522047	5.93508e-06	DTT - pre	#N/A
Q12346	YPR071W	3	3	4	-0.583621	5.97246e-06	DTT - pre	#N/A
Q12178	FCY1	3	3	2	-1.47224	6.02322e-06	DTT - pre	4
Q04740	RNH1	3	3	3	0.692557	6.03791e-06	DTT - pre	7
Q12697	YPK9	3	3	19	-0.548127	6.09392e-06	DTT - pre	#N/A
P38164	SEA4	3	3	10	0.525342	6.11855e-06	DTT - pre	#N/A
P16120	THR4	3	3	5	-0.620848	6.1784e-06	DTT - pre	#N/A
Q07528	ATG20	3	3	8	0.661527	6.27337e-06	DTT - pre	7
P07264	LEU1	3	3	13	-0.730047	6.33574e-06	DTT - pre	#N/A
Q08651	ENV9	3	3	6	-0.628189	6.37218e-06	DTT - pre	#N/A
P23293	SGV1	3	3	12	0.626829	6.42128e-06	DTT - pre	7
P38427	TSL1	3	3	16	1.63468	2.35687e-09	TM - pre	8
Q03798	AIM36	3	3	4	-0.62548	6.4785e-06	DTT - pre	#N/A
P47120	LIA1	3	3	3	-1.03264	6.51521e-06	DTT - pre	#N/A
P47045	TIM54	3	3	11	-0.603186	6.55567e-06	DTT - pre	#N/A
P53982	IDP3	3	3	2	0.793862	6.58384e-06	DTT - pre	3
P11927	KAR1	3	3	4	-0.579315	6.59721e-06	DTT - pre	#N/A
P21827	SRM1	3	3	4	-0.538503	6.62748e-06	DTT - pre	#N/A
P41809	HKR1	3	3	2	-0.574087	6.68587e-06	DTT - pre	#N/A
P40081	YER134C	3	3	4	-0.586176	6.71661e-06	DTT - pre	#N/A
Q06336	GGA1	3	3	12	0.597779	6.79425e-06	DTT - pre	7
Q07824	TPO1	3	3	5	-0.605902	6.88223e-06	DTT - pre	#N/A
Q12450	ERP4	3	3	5	-0.846686	6.93821e-06	DTT - pre	#N/A
P23542	AAT2	3	3	6	-0.590911	6.93931e-06	DTT - pre	#N/A
P50945	MIC27	3	3	4	-0.522978	6.99184e-06	DTT - pre	#N/A
P00425	COX5B	3	3	5	-0.554438	7.0009e-06	DTT - pre	#N/A
P17898	CPT1	3	3	4	-0.548581	7.02196e-06	DTT - pre	#N/A
P29496	MCM5	3	3	13	-0.747991	7.03478e-06	DTT - pre	#N/A
Q12068	GRE2	3	3	2	0.822094	7.13726e-06	DTT - pre	3
P50085	PHB2	3	3	14	-0.535177	7.13825e-06	DTT - pre	#N/A
P33330	SER1	3	3	4	-0.885382	7.18666e-06	DTT - pre	#N/A
P53633	YIP3	3	3	5	0.55379	7.23062e-06	DTT - pre	7
P22141	PRE1	3	3	6	-0.825096	7.2721e-06	DTT - pre	#N/A
Q03208	YML119W	3	3	2	-0.598086	7.28703e-06	DTT - pre	#N/A
P07172	HIS5	3	3	4	-0.903807	7.29531e-06	DTT - pre	#N/A
P07702	LYS2	3	3	9	-0.566008	7.33498e-06	DTT - pre	#N/A
Q12292	ATG34	3	3	3	0.929561	7.44599e-06	DTT - pre	3
P53272	YGR122W	3	3	2	0.754756	7.48489e-06	DTT - pre	7
P23337	GSY1	3	3	5	0.619571	7.53087e-06	DTT - pre	3
P19262	KGD2	3	3	8	0.777945	7.57164e-06	DTT - pre	7
P40009	YND1	3	3	8	-0.711923	7.61565e-06	DTT - pre	#N/A
Q06338	BCP1	3	3	2	-0.895357	7.68709e-06	DTT - pre	#N/A
P23724	PRE7	3	3	5	-0.54211	7.74308e-06	DTT - pre	#N/A
P40485	SLM1	3	3	4	0.63731	7.77005e-06	DTT - pre	7
Q03018	ESP1	3	3	2	0.560729	7.77481e-06	DTT - pre	#N/A
P38250	IST2	3	3	36	-0.616679	7.79357e-06	DTT - pre	#N/A
P38065	APL3	3	3	20	0.535338	7.79767e-06	DTT - pre	#N/A
Q07834	YLL032C	3	3	7	0.562995	7.79867e-06	DTT - pre	#N/A
P38719	DBP8	3	3	4	-0.676228	7.95619e-06	DTT - pre	#N/A
P40029	MXR1	3	3	3	-0.849099	8.01357e-06	DTT - pre	#N/A
P05374	CHO2	3	3	33	-0.550981	8.05262e-06	DTT - pre	#N/A
P53198	ERP6	3	3	6	-0.571824	8.07659e-06	DTT - pre	#N/A
P32906	MNS1	3	3	13	-0.547654	8.08196e-06	DTT - pre	#N/A
Q03897	MTC5	3	3	10	0.626886	8.11293e-06	DTT - pre	7
Q02793	SKI8	3	3	3	0.867341	8.11297e-06	DTT - pre	7
P41903	TES1	3	3	6	0.856046	8.18012e-06	DTT - pre	7
P53886	APC1	3	3	6	0.499377	8.3792e-06	DTT - pre	#N/A
P27801	PEP3	3	3	15	0.520999	8.4542e-06	DTT - pre	#N/A
P27614	CPS1	3	3	16	0.661679	8.61439e-06	DTT - pre	3
P22936	APN1	3	3	3	0.636662	8.62619e-06	DTT - pre	7
P22215	SLY41	3	3	5	-0.717315	8.64981e-06	DTT - pre	#N/A
Q12449	AHA1	3	3	11	0.557472	8.66016e-06	DTT - pre	#N/A
P22543	VPS34	3	3	9	0.614795	8.70661e-06	DTT - pre	7
P04449	RPL24A	3	3	3	-0.570121	8.75635e-06	DTT - pre	#N/A
P19807	HNM1	3	3	3	-0.650883	8.80905e-06	DTT - pre	#N/A
Q07799	YLL007C	3	3	8	0.559975	8.82384e-06	DTT - pre	#N/A
P38781	RSC30	3	3	9	0.606788	8.83624e-06	DTT - pre	7
P53721	RCF2	3	3	5	-0.555971	9.03183e-06	DTT - pre	#N/A
P29311	BMH1	3	3	2	0.616294	9.13553e-06	DTT - pre	7
P49090	ASN2	3	3	4	-1.0097	9.16739e-06	DTT - pre	#N/A
Q06409	YLR422W	3	3	18	0.513303	9.30107e-06	DTT - pre	#N/A
P32340	NDI1	3	3	8	0.49106	9.41005e-06	DTT - pre	7
P22219	VPS15	3	3	10	0.515153	9.48726e-06	DTT - pre	#N/A
P53938	EOS1	3	3	7	-0.512826	9.56986e-06	DTT - pre	#N/A
Q08954	YPL199C	3	3	10	-0.91415	9.77179e-06	DTT - pre	#N/A
P40099	FAU1	3	3	2	0.51548	9.80365e-06	DTT - pre	#N/A
P53115	INO80	3	3	25	0.67871	9.93265e-06	DTT - pre	7
Q04053	SNX41	3	3	2	0.699321	1.00229e-05	DTT - pre	7
Q12499	NOP58	3	3	16	-0.549997	1.00487e-05	DTT - pre	#N/A
P06245	TPK2	3	3	4	0.575051	1.02589e-05	DTT - pre	7
P24000	RPL24B	3	3	3	-0.624852	1.0396e-05	DTT - pre	#N/A
P38321	YBR225W	3	3	9	0.537555	1.06028e-05	DTT - pre	#N/A
P40157	VID27	3	3	21	0.507957	1.06259e-05	DTT - pre	#N/A
Q06451	TPO3	3	3	6	-0.606859	1.07383e-05	DTT - pre	#N/A
P14743	NMT1	3	3	4	-0.727764	1.07939e-05	DTT - pre	#N/A
Q07541	YDL121C	3	3	6	-0.757563	1.08316e-05	DTT - pre	#N/A
P53073	EMC4	3	3	7	-0.483758	1.08371e-05	DTT - pre	#N/A
P40452	COA1	3	3	3	-0.585658	1.09319e-05	DTT - pre	#N/A
P40318	SSM4	3	3	29	-0.583385	1.09438e-05	DTT - pre	#N/A
P00931	TRP5	3	3	17	-0.937133	1.09519e-05	DTT - pre	#N/A
P38748	ETP1	3	3	4	0.661013	1.11652e-05	DTT - pre	7
Q00816	REG1	3	3	2	-0.553434	1.12187e-05	DTT - pre	#N/A
P26755	RFA3	3	3	2	-0.941808	1.12798e-05	DTT - pre	#N/A
P32492	MYO4	3	3	12	0.475378	1.13345e-05	DTT - pre	#N/A
P15496	IDI1	3	3	3	-0.805089	1.1339e-05	DTT - pre	#N/A
P22515	UBA1	3	3	8	-0.534552	1.13557e-05	DTT - pre	#N/A
Q05933	ARC18	3	3	3	0.704497	1.13714e-05	DTT - pre	7
Q12496	YOL098C	3	3	5	-0.499648	1.14689e-05	DTT - pre	#N/A
Q01217	ARG5,6	3	3	16	-0.769112	1.14835e-05	DTT - pre	#N/A
P38884	AIM18	3	3	2	-0.694162	1.15339e-05	DTT - pre	#N/A
Q12246	LCB4	3	3	11	-0.568109	1.15434e-05	DTT - pre	#N/A
P47143	ADO1	3	3	5	-1.04375	1.1578e-05	DTT - pre	#N/A
Q08416	IRC23	3	3	2	-0.540973	1.16087e-05	DTT - pre	#N/A
P43585	VTC2	3	3	32	-0.533715	1.16681e-05	DTT - pre	#N/A
P53081	NIF3	3	3	6	-0.648749	1.16807e-05	DTT - pre	#N/A
P33401	PGM1	3	3	6	-0.503209	1.17811e-05	DTT - pre	#N/A
P32610	VMA8	3	3	8	0.615672	1.18499e-05	DTT - pre	7
Q06678	MRPL35	3	3	3	0.664447	1.18973e-05	DTT - pre	7
P48231	TCB2	3	3	41	-0.625482	1.20128e-05	DTT - pre	#N/A
P34756	FAB1	3	3	10	0.513651	1.21106e-05	DTT - pre	#N/A
P05453	SUP35	3	3	17	-0.496315	1.21217e-05	DTT - pre	#N/A
P39103	COX14	3	3	2	-0.592563	1.21997e-05	DTT - pre	#N/A
P05750	RPS3	3	3	20	0.530653	1.22286e-05	DTT - pre	#N/A
Q08162	DIS3	3	3	7	0.678759	1.22334e-05	DTT - pre	7
Q06344	ESF1	3	3	4	-0.712617	1.23579e-05	DTT - pre	#N/A
P38934	BFR1	3	3	5	0.550526	1.23947e-05	DTT - pre	7
P40053	AIM9	3	3	16	-0.661832	1.24735e-05	DTT - pre	#N/A
P53863	JJJ1	3	3	3	-0.711161	1.26778e-05	DTT - pre	#N/A
P32565	RPN2	3	3	17	0.508956	1.28306e-05	DTT - pre	#N/A
Q12071	VPS54	3	3	5	0.5985	1.28882e-05	DTT - pre	7
P33327	GDH2	3	3	5	0.572279	1.29107e-05	DTT - pre	#N/A
P22136	AEP2	3	3	4	0.717513	1.30715e-05	DTT - pre	3
P39984	HAT2	3	3	2	0.573685	1.31342e-05	DTT - pre	7
P32386	YBT1	3	3	50	-0.510474	1.31444e-05	DTT - pre	#N/A
P40487	DPH1	3	3	2	-0.504945	1.32603e-05	DTT - pre	#N/A
P40548	SNL1	3	3	6	-0.844527	1.32744e-05	DTT - pre	#N/A
Q12205	MNL2	3	3	11	-0.688118	1.33375e-05	DTT - pre	#N/A
P38758	TDA3	3	3	4	-0.937904	1.34265e-05	DTT - pre	#N/A
P33755	NPL4	3	3	4	-0.70711	1.35652e-05	DTT - pre	#N/A
Q07830	GPI13	3	3	12	-0.524395	1.3664e-05	DTT - pre	#N/A
Q02950	MRP51	3	3	9	0.76881	1.36783e-05	DTT - pre	7
P40351	ALG8	3	3	4	-0.603028	1.36828e-05	DTT - pre	#N/A
P36024	SIS2	3	3	3	-0.765062	1.37697e-05	DTT - pre	#N/A
P22137	CHC1	3	3	41	0.620672	1.38461e-05	DTT - pre	7
P25625	PER1	3	3	5	-0.511459	1.39123e-05	DTT - pre	#N/A
P32629	ANP1	3	3	10	-0.612127	1.40284e-05	DTT - pre	#N/A
Q04472	MGR3	3	3	8	-0.468653	1.40632e-05	DTT - pre	#N/A
P38170	BRN1	3	3	4	0.462438	1.40856e-05	DTT - pre	#N/A
Q03790	NUP53	3	3	11	-0.603339	1.41814e-05	DTT - pre	#N/A
Q06058	SEI1	3	3	2	-0.609063	1.42053e-05	DTT - pre	#N/A
P38843	CHS7	3	3	2	0.664648	1.42624e-05	DTT - pre	1
P32618	YEL043W / GTA1	3	3	16	-0.640699	1.43573e-05	DTT - pre	#N/A
Q06346	KEI1	3	3	2	0.522872	1.4695e-05	DTT - pre	#N/A
P53253	NNF2	3	3	23	-0.591874	1.4826e-05	DTT - pre	#N/A
Q02892	NOG1	3	3	24	-0.541221	1.49103e-05	DTT - pre	#N/A
P36525	MRPL24	3	3	4	0.53938	1.50817e-05	DTT - pre	#N/A
Q08925	MRN1	3	3	6	0.887586	1.50928e-05	DTT - pre	3
P48837	NUP57	3	3	2	-0.575551	1.52828e-05	DTT - pre	#N/A
P36124	SET3	3	3	5	0.545891	1.53121e-05	DTT - pre	#N/A
P33201	MRT4	3	3	4	0.783219	1.53801e-05	DTT - pre	7
P39742	SEC72	3	3	7	0.641983	1.54264e-05	DTT - pre	7
P38251	RFC5	3	3	4	0.583474	1.5626e-05	DTT - pre	#N/A
Q12445	POM34	3	3	9	-0.523178	1.57734e-05	DTT - pre	#N/A
P33894	STE13	3	3	19	0.698329	1.59721e-05	DTT - pre	1
P49018	GPI8	3	3	3	-0.54814	1.62842e-05	DTT - pre	#N/A
P53731	ARC35	3	3	4	0.57461	1.63101e-05	DTT - pre	#N/A
P39954	SAH1	3	3	12	-0.641909	1.63308e-05	DTT - pre	#N/A
P29295	HRR25	3	3	9	0.709628	1.65082e-05	DTT - pre	7
Q8J0M4	YCL012C	3	3	6	0.51063	1.6623e-05	DTT - pre	7
P32381	ARP2	3	3	9	0.504871	1.66305e-05	DTT - pre	#N/A
P36147	PAM17	3	3	3	-0.6077	1.67344e-05	DTT - pre	#N/A
P00358	TDH2	3	3	2	0.535062	1.69759e-05	DTT - pre	#N/A
P53870	YNL193W	3	3	2	0.59947	1.69954e-05	DTT - pre	7
P38153	APM3	3	3	5	0.491637	1.71376e-05	DTT - pre	#N/A
P50105	TAF4	3	3	4	0.527032	1.71519e-05	DTT - pre	#N/A
P18239	PET9	3	3	13	-0.490181	1.72985e-05	DTT - pre	#N/A
Q99216	PNO1	3	3	3	-0.624403	1.73368e-05	DTT - pre	#N/A
Q02455	MLP1	3	3	7	-0.673121	1.73753e-05	DTT - pre	#N/A
Q12109	WRS1	3	3	6	-0.676724	1.75548e-05	DTT - pre	#N/A
P38193	PSY4	3	3	3	0.587701	1.76684e-05	DTT - pre	7
P38341	MIC12	3	3	4	-0.476588	1.79432e-05	DTT - pre	#N/A
P81449	TIM11	3	3	2	-0.747265	1.79831e-05	DTT - pre	#N/A
P40353	ATF1	3	3	6	-0.67276	1.79991e-05	DTT - pre	#N/A
Q12025	YDR056C	3	3	5	-0.485757	1.81075e-05	DTT - pre	#N/A
P39717	GPB2	3	3	7	0.491458	1.81451e-05	DTT - pre	#N/A
P40341	YTA12	3	3	21	-0.471802	1.82741e-05	DTT - pre	#N/A
O13563|O13563-2	RPN13	3	3	2	0.563017	1.82966e-05	DTT - pre	#N/A
P33298	RPT3	3	3	12	0.636451	1.83517e-05	DTT - pre	7
P39990	SNU13	3	3	4	-0.723414	1.83586e-05	DTT - pre	#N/A
P05749	RPL22A	3	3	2	0.769583	1.83909e-05	DTT - pre	7
P06101	CDC37	3	3	4	-0.565049	1.84023e-05	DTT - pre	#N/A
Q03648	YMR209C	3	3	10	-0.510372	1.84476e-05	DTT - pre	#N/A
Q03714	USA1	3	3	23	0.530481	1.85472e-05	DTT - pre	#N/A
P38865	CTR2	3	3	2	0.58611	1.86547e-05	DTT - pre	3
P41911	GPD2	3	3	6	-0.555876	1.87734e-05	DTT - pre	#N/A
P38873	KOG1	3	3	16	0.474974	1.8953e-05	DTT - pre	#N/A
Q07896	NOC3	3	3	4	-0.762984	1.90007e-05	DTT - pre	#N/A
Q00362	CDC55	3	3	5	0.676553	1.90092e-05	DTT - pre	7
P10962	MAK16	3	3	6	-1.03851	1.90844e-05	DTT - pre	#N/A
P53010	PAN2	3	3	6	0.486771	1.90996e-05	DTT - pre	#N/A
Q3E6R5	YDR381C-A	3	3	4	-0.472938	1.9149e-05	DTT - pre	#N/A
P10862	RAD18	3	3	2	0.491139	1.92587e-05	DTT - pre	#N/A
P26754	RFA2	3	3	2	-0.489861	1.93241e-05	DTT - pre	#N/A
Q3E7A7	YKL018C-A	3	3	4	-0.732912	1.93742e-05	DTT - pre	#N/A
Q12407	YDL199C	3	3	6	0.70021	1.96026e-05	DTT - pre	7
P39935	TIF4631	3	3	23	-0.69633	1.96597e-05	DTT - pre	#N/A
Q00246	RHO4	3	3	2	-0.510288	1.96664e-05	DTT - pre	#N/A
P28708	PRR1	3	3	3	-0.529464	1.97939e-05	DTT - pre	#N/A
P52871	SBH2	3	3	6	-0.620484	2.00197e-05	DTT - pre	#N/A
Q02825	SEN54	3	3	7	-0.50549	2.04649e-05	DTT - pre	#N/A
P53335	PXR1	3	3	7	-0.748064	2.05262e-05	DTT - pre	#N/A
P38111	MEC1	3	3	18	0.560537	2.05984e-05	DTT - pre	#N/A
P38797	PTC7	3	3	12	-0.534584	2.07275e-05	DTT - pre	#N/A
Q02648	TRM44	3	3	4	-0.833211	2.07507e-05	DTT - pre	#N/A
P36136	SHB17	3	3	2	-0.743031	2.07581e-05	DTT - pre	#N/A
Q02774	SHR3	3	3	5	-0.539235	2.07659e-05	DTT - pre	#N/A
P53090	ARO8	3	3	9	-0.452477	2.08598e-05	DTT - pre	#N/A
P23292	YCK2	3	3	10	-0.492713	2.09512e-05	DTT - pre	#N/A
P02294	HTB2	3	3	2	0.620703	2.10821e-05	DTT - pre	7
P40507	AIR1	3	3	4	-0.567677	2.12152e-05	DTT - pre	#N/A
P34237	COY1	3	3	39	0.555987	2.12448e-05	DTT - pre	#N/A
P07170	ADK1	3	3	5	-0.944017	2.12524e-05	DTT - pre	#N/A
P32839	BCS1	3	3	3	-0.451421	2.14849e-05	DTT - pre	#N/A
P43639	CKB1	3	3	3	0.591579	2.1528e-05	DTT - pre	7
P00560	PGK1	3	3	17	-0.492101	2.15318e-05	DTT - pre	#N/A
P38966	YDR089W	3	3	13	-0.480058	2.19712e-05	DTT - pre	#N/A
P35817	BDF1	3	3	2	-0.831434	2.20675e-05	DTT - pre	#N/A
P38174	MAP2	3	3	13	0.674197	2.20945e-05	DTT - pre	7
P41800	MMM1	3	3	10	-0.536106	2.21335e-05	DTT - pre	#N/A
P18409	MDM10	3	3	4	-0.48299	2.24728e-05	DTT - pre	#N/A
P29461	PTP2	3	3	3	1.63448	4.80534e-10	TM - pre	8
P38230	ZTA1	3	3	4	0.495314	2.28516e-05	DTT - pre	7
Q03361	JIP4	3	3	5	0.536187	2.2985e-05	DTT - pre	#N/A
P41940	PSA1	3	3	11	-0.536199	2.30413e-05	DTT - pre	#N/A
Q07949	PSR2	3	3	4	-0.44353	2.30429e-05	DTT - pre	#N/A
Q6Q595	SCS22	3	3	5	0.475641	2.31936e-05	DTT - pre	#N/A
P47081	COX16	3	3	4	-0.52234	2.34754e-05	DTT - pre	#N/A
Q02725	VTC3	3	3	36	-0.627432	2.35167e-05	DTT - pre	#N/A
P18851	STE4	3	3	4	-0.467948	2.36629e-05	DTT - pre	#N/A
P36018	YPT52	3	3	12	0.638505	2.37834e-05	DTT - pre	7
P40050	MRX1	3	3	7	0.588479	2.38639e-05	DTT - pre	7
P53096	HOS2	3	3	4	0.623762	2.38771e-05	DTT - pre	7
P53966	KTR5	3	3	4	-0.604803	2.41621e-05	DTT - pre	#N/A
P38928	AXL2	3	3	17	0.76423	2.42188e-05	DTT - pre	5
Q12515	PAR32	3	3	3	0.621893	2.42761e-05	DTT - pre	3
P36047	SDS22	3	3	2	0.471502	2.44345e-05	DTT - pre	#N/A
P47026	GWT1	3	3	4	0.754673	2.44918e-05	DTT - pre	7
P40499	ICE2	3	3	5	-0.471603	2.47728e-05	DTT - pre	#N/A
Q08465	YNG1	3	3	4	0.786024	2.48348e-05	DTT - pre	7
P28817	EHD3	3	3	2	0.507598	2.50201e-05	DTT - pre	#N/A
P43590	YFR006W	3	3	13	0.450183	2.50215e-05	DTT - pre	7
P38985	SRP14	3	3	2	0.638175	2.52736e-05	DTT - pre	7
P53083	MDM34	3	3	2	-0.440071	2.57058e-05	DTT - pre	#N/A
P35196	RER2	3	3	9	-0.483781	2.58589e-05	DTT - pre	#N/A
P39516	RPS14B	3	3	11	0.509466	2.58874e-05	DTT - pre	7
P38356	BSD2	3	3	3	0.572638	2.65483e-05	DTT - pre	#N/A
P19358	SAM2	3	3	4	-2.3485	2.69103e-05	DTT - pre	#N/A
P46951	YPP1	3	3	14	0.458715	2.69225e-05	DTT - pre	#N/A
P07263|P07263-2	HTS1	3	3	5	-0.531393	2.69513e-05	DTT - pre	#N/A
P53974	ARK1	3	3	5	0.435529	2.69984e-05	DTT - pre	#N/A
P40504	KTR7	3	3	8	-0.657038	2.70676e-05	DTT - pre	#N/A
P0CX84|P0CX85	RPL35A|RPL35B	3	3	6	0.721942	2.73018e-05	DTT - pre	7
P53893	RIA1	3	3	7	-0.721714	2.75772e-05	DTT - pre	#N/A
Q04336	YMR196W	3	3	3	0.449729	2.75844e-05	DTT - pre	7
Q12125	GET4	3	3	3	-0.67431	2.84004e-05	DTT - pre	#N/A
Q06213	NUT2	3	3	2	0.736331	2.8731e-05	DTT - pre	7
P24279	MCM3	3	3	9	-0.587119	2.88891e-05	DTT - pre	#N/A
P40087	DDI1	3	3	6	0.516384	2.93098e-05	DTT - pre	7
Q08924	RTT10	3	3	3	-0.675139	2.96259e-05	DTT - pre	#N/A
P24784	DBP1	3	3	2	0.761786	2.96443e-05	DTT - pre	3
P50275	ASE1	3	3	2	0.587386	2.96693e-05	DTT - pre	7
P32264	PRO1	3	3	5	-0.72943	2.96866e-05	DTT - pre	#N/A
P12868	PEP5	3	3	10	0.4827	2.98865e-05	DTT - pre	#N/A
P39526	LAA1	3	3	16	0.430726	2.99899e-05	DTT - pre	#N/A
Q08446	SGT1	3	3	8	0.486146	3.02134e-05	DTT - pre	#N/A
P20053	PRP4	3	3	5	0.514649	3.03163e-05	DTT - pre	#N/A
P30777	GPI10	3	3	5	-0.475732	3.03789e-05	DTT - pre	#N/A
Q12251	YPR011C	3	3	4	-0.594406	3.05165e-05	DTT - pre	#N/A
Q03370	PEX29	3	3	16	0.512999	3.08755e-05	DTT - pre	#N/A
Q07807	PUF3	3	3	14	0.525418	3.11637e-05	DTT - pre	#N/A
Q06412	TUS1	3	3	2	0.518529	3.12562e-05	DTT - pre	#N/A
Q12114	CHS5	3	3	6	0.442203	3.13985e-05	DTT - pre	#N/A
Q08645	MET7	3	3	2	-0.790674	3.14207e-05	DTT - pre	#N/A
Q06630	MHR1	3	3	4	0.460764	3.15921e-05	DTT - pre	7
P32387	MRP20	3	3	2	0.535026	3.18033e-05	DTT - pre	#N/A
Q02908	ELP3	3	3	8	0.645014	3.19452e-05	DTT - pre	7
P24583	PKC1	3	3	13	0.462702	3.22927e-05	DTT - pre	#N/A
P32571	DOA4	3	3	4	0.547761	3.30482e-05	DTT - pre	7
P42835	EGT2	3	3	2	-0.630296	3.32939e-05	DTT - pre	5
Q00578	SSL2	3	3	2	0.502886	3.35442e-05	DTT - pre	#N/A
P32367	TFC1	3	3	2	-0.632484	3.36715e-05	DTT - pre	#N/A
P22579	SIN3	3	3	10	-0.689036	3.38698e-05	DTT - pre	#N/A
P38329	VHC1	3	3	11	-0.475535	3.39633e-05	DTT - pre	#N/A
P21304	PWP1	3	3	3	0.645364	3.40285e-05	DTT - pre	7
P38248	ECM33	3	3	9	-0.554083	3.452e-05	DTT - pre	4
P32380	SPC110	3	3	8	-0.453151	3.48501e-05	DTT - pre	#N/A
Q08299	ENB1	3	3	9	-0.72995	3.49316e-05	DTT - pre	#N/A
P81450	ATP18	3	3	2	-0.582239	3.4933e-05	DTT - pre	#N/A
P53077	MTC3	3	3	2	-0.440367	3.49349e-05	DTT - pre	#N/A
P10591	SSA1	3	3	7	0.656909	3.51073e-05	DTT - pre	7
P53740	YNR048W	3	3	6	-0.495611	3.52378e-05	DTT - pre	#N/A
P36132	KAE1	3	3	3	0.645529	3.54562e-05	DTT - pre	7
P43616	DUG1	3	3	6	0.572582	3.54925e-05	DTT - pre	7
P16639	ATE1	3	3	3	0.555795	3.61908e-05	DTT - pre	#N/A
Q08023	FMP25	3	3	10	-0.45129	3.64669e-05	DTT - pre	#N/A
Q12284	ERV2	3	3	4	0.518658	3.67954e-05	DTT - pre	#N/A
Q04781	RKR1	3	3	14	0.430296	3.67992e-05	DTT - pre	#N/A
P36080	RRP14	3	3	5	-0.879518	3.73275e-05	DTT - pre	#N/A
P80967	TOM5	3	3	4	-0.660278	3.74212e-05	DTT - pre	#N/A
P38355	YBR287W	3	3	5	0.520828	3.76273e-05	DTT - pre	#N/A
Q06407	RGA2	3	3	10	0.631807	3.83932e-05	DTT - pre	7
Q07825	FRA1	3	3	10	0.632276	3.85804e-05	DTT - pre	7
P33310	MDL1	3	3	7	-0.435489	3.86324e-05	DTT - pre	#N/A
P53159	MPS2	3	3	14	-0.465152	3.90486e-05	DTT - pre	#N/A
P27514	PHO91	3	3	9	-0.458068	3.90961e-05	DTT - pre	#N/A
P53956	YNL046W	3	3	2	-0.66202	3.95304e-05	DTT - pre	#N/A
P38166	SFT2	3	3	5	0.479428	3.96527e-05	DTT - pre	#N/A
P29469	MCM2	3	3	4	-0.565812	4.02178e-05	DTT - pre	#N/A
P45818	ROK1	3	3	6	-0.501698	4.04416e-05	DTT - pre	#N/A
P38626	CBR1	3	3	20	-0.501068	4.04815e-05	DTT - pre	#N/A
P48164	RPS7B	3	3	5	0.560196	4.11665e-05	DTT - pre	7
P22209	KIN3	3	3	4	-0.53631	4.14022e-05	DTT - pre	#N/A
Q03219	YMR178W	3	3	3	-0.768319	4.15119e-05	DTT - pre	#N/A
Q12271	INP53	3	3	6	-0.432743	4.18852e-05	DTT - pre	#N/A
P35191	MDJ1	3	3	13	0.556682	4.22205e-05	DTT - pre	7
P32609	PEP7	3	3	4	0.500992	4.22963e-05	DTT - pre	#N/A
P25334	CPR4	3	3	6	-0.495651	4.25078e-05	DTT - pre	4
P33421	SDH3	3	3	2	-0.523607	4.26517e-05	DTT - pre	#N/A
P10507	MAS1	3	3	3	-0.556742	4.28341e-05	DTT - pre	#N/A
P38999	LYS9	3	3	3	-0.590625	4.30964e-05	DTT - pre	#N/A
P53981	YNL010W	3	3	4	-0.565945	4.31056e-05	DTT - pre	#N/A
Q12487	MRPL23	3	3	2	0.495283	4.34634e-05	DTT - pre	#N/A
Q3E841	YNR034W-A	3	3	3	-1.24961	4.35393e-05	DTT - pre	#N/A
P04456	RPL25	3	3	9	0.713392	4.35627e-05	DTT - pre	7
P31374	PSK1	3	3	8	-0.447993	4.42213e-05	DTT - pre	#N/A
Q06708	VAC14	3	3	13	0.478467	4.42779e-05	DTT - pre	#N/A
P38042	CDC27	3	3	2	0.62492	4.44071e-05	DTT - pre	7
P37012	PGM2	3	3	3	0.522367	4.44891e-05	DTT - pre	7
Q06677	SWA2	3	3	4	0.716747	4.44991e-05	DTT - pre	7
P40075	SCS2	3	3	12	-0.464698	4.53015e-05	DTT - pre	#N/A
P38080	AKL1	3	3	19	0.438019	4.56185e-05	DTT - pre	#N/A
P28274	URA7	3	3	10	-0.62878	4.57109e-05	DTT - pre	#N/A
P16521	YEF3	3	3	42	-0.50659	4.6016e-05	DTT - pre	#N/A
Q92316	OST5	3	3	2	-0.559274	4.61016e-05	DTT - pre	#N/A
P21243	SCL1	3	3	9	-0.473842	4.61675e-05	DTT - pre	#N/A
P20107	ZRC1	3	3	3	-0.661643	4.64638e-05	DTT - pre	#N/A
Q08951	APL5	3	3	18	0.495733	4.65918e-05	DTT - pre	#N/A
P33333	SLC1	3	3	14	-0.439157	4.69922e-05	DTT - pre	#N/A
Q02785	PDR12	3	3	25	-0.456119	4.73114e-05	DTT - pre	#N/A
P13185	KIN1	3	3	17	0.513089	4.74802e-05	DTT - pre	#N/A
P08018	PBS2	3	3	7	0.497812	4.75711e-05	DTT - pre	#N/A
P38344	REI1	3	3	4	-0.696972	4.7704e-05	DTT - pre	#N/A
P28273	OXP1	3	3	17	-0.610468	4.82696e-05	DTT - pre	#N/A
Q08689	NAT5	3	3	2	0.489154	4.85584e-05	DTT - pre	7
P25360	PHO87	3	3	8	-0.486818	4.86764e-05	DTT - pre	#N/A
Q05166	ASM4	3	3	3	-0.449945	4.87351e-05	DTT - pre	#N/A
P20436	RPB8	3	3	4	-0.577676	4.90393e-05	DTT - pre	#N/A
P49089	ASN1	3	3	8	-0.716626	4.9383e-05	DTT - pre	#N/A
P42839	VNX1	3	3	9	-0.477254	4.95542e-05	DTT - pre	#N/A
P46992	YJL171C	3	3	9	0.707595	4.97763e-05	DTT - pre	5
Q06636	GPI11	3	3	3	-0.527304	5.01518e-05	DTT - pre	#N/A
P53739	FPK1	3	3	10	0.533785	5.0587e-05	DTT - pre	#N/A
P38869	SVP26	3	3	6	-0.426196	5.06456e-05	DTT - pre	#N/A
Q03722	YML020W	3	3	16	0.493316	5.0975e-05	DTT - pre	#N/A
P47077	NOP9	3	3	7	0.513086	5.10247e-05	DTT - pre	#N/A
Q06337	EAF1	3	3	7	0.421755	5.15115e-05	DTT - pre	#N/A
P12684	HMG2	3	3	14	-0.476759	5.18307e-05	DTT - pre	#N/A
P07246	ADH3	3	3	11	-0.605288	5.25244e-05	DTT - pre	#N/A
P47127	AIM24	3	3	12	-0.403784	5.2813e-05	DTT - pre	#N/A
P36517	MRPL4	3	3	3	0.471714	5.3657e-05	DTT - pre	#N/A
P25343	RVS161	3	3	12	0.871277	5.39959e-05	DTT - pre	3
Q8TGU7	YBR126W-A	3	3	3	-0.635144	5.43524e-05	DTT - pre	#N/A
P47050	RTT101	3	3	3	0.562445	5.4582e-05	DTT - pre	#N/A
P00950	GPM1	3	3	8	0.530385	5.46128e-05	DTT - pre	7
P32900	SKG6	3	3	9	-0.470344	5.46435e-05	DTT - pre	#N/A
P24384	PRP22	3	3	8	0.493625	5.47648e-05	DTT - pre	#N/A
P36000	APL2	3	3	16	0.486942	5.48966e-05	DTT - pre	#N/A
P36049	EBP2	3	3	10	-0.887518	5.5161e-05	DTT - pre	#N/A
P32486	KRE6	3	3	12	0.598318	5.52624e-05	DTT - pre	3
Q06245	SEC10	3	3	12	0.427422	5.61718e-05	DTT - pre	#N/A
Q12033	RIM20	3	3	5	0.468651	5.61962e-05	DTT - pre	#N/A
P32500	NDC1	3	3	16	-0.472963	5.62231e-05	DTT - pre	#N/A
Q03496	TRM732	3	3	6	-0.621722	5.63893e-05	DTT - pre	#N/A
P25628	ARE1	3	3	13	-0.474904	5.66707e-05	DTT - pre	#N/A
P38790	HTD2	3	3	2	0.494937	5.66882e-05	DTT - pre	7
Q03723	OST6	3	3	3	-0.567303	5.68161e-05	DTT - pre	#N/A
Q03151	MTG1	3	3	3	0.646904	5.71962e-05	DTT - pre	7
P38181	NUP170	3	3	23	-0.398312	5.78752e-05	DTT - pre	#N/A
P38314	SDS24	3	3	5	0.699311	5.80741e-05	DTT - pre	3
P38089	PTC4	3	3	6	0.438031	5.82174e-05	DTT - pre	#N/A
P40090	SCC4	3	3	3	0.615743	5.83332e-05	DTT - pre	7
P00937	TRP3	3	3	12	-0.537951	5.94702e-05	DTT - pre	#N/A
P30619	SEC1	3	3	6	0.505378	5.94847e-05	DTT - pre	#N/A
P35056	PEX5	3	3	2	-0.591899	5.96236e-05	DTT - pre	#N/A
Q3E762	YBR230W-A	3	3	2	0.629831	5.96295e-05	DTT - pre	7
Q05948	YLR225C	3	3	2	0.557812	6.03888e-05	DTT - pre	7
P23900	FPS1	3	3	6	-0.667056	6.05873e-05	DTT - pre	#N/A
Q08485	NRT1	3	3	4	-0.48732	6.0693e-05	DTT - pre	#N/A
P36112	MIC60	3	3	15	-0.407547	6.08364e-05	DTT - pre	#N/A
P39542	YJL193W	3	3	6	-0.493687	6.08565e-05	DTT - pre	#N/A
P09457	ATP5	3	3	4	0.533284	6.09483e-05	DTT - pre	#N/A
P15700	URA6	3	3	4	-0.659505	6.11574e-05	DTT - pre	#N/A
P27636	CDC15	3	3	2	0.595208	6.14878e-05	DTT - pre	7
Q02159	UBC7	3	3	3	0.478493	6.17324e-05	DTT - pre	#N/A
P53855	ATG2	3	3	4	0.630401	6.32615e-05	DTT - pre	3
P47144	ECM27	3	3	3	0.562653	6.37487e-05	DTT - pre	7
P49435	APT1	3	3	3	-1.20286	6.43435e-05	DTT - pre	#N/A
P23291	YCK1	3	3	8	-0.425862	6.48956e-05	DTT - pre	#N/A
Q06142	KAP95	3	3	6	0.457467	6.50891e-05	DTT - pre	#N/A
P22804	BET1	3	3	3	-0.395469	6.56995e-05	DTT - pre	#N/A
P39013	END3	3	3	5	-0.481024	6.61766e-05	DTT - pre	#N/A
P15442	GCN2	3	3	14	0.628371	6.68323e-05	DTT - pre	7
P43610	IRC5	3	3	4	-0.428777	6.80323e-05	DTT - pre	#N/A
P36165	TGL4	3	3	17	0.390712	6.91201e-05	DTT - pre	#N/A
P20484	MAK11	3	3	4	0.502285	6.97366e-05	DTT - pre	#N/A
P06242	KIN28	3	3	2	0.43036	6.97974e-05	DTT - pre	#N/A
P40339	RFC4	3	3	4	0.458393	6.98558e-05	DTT - pre	#N/A
P38779	CIC1	3	3	5	0.625001	7.06095e-05	DTT - pre	7
Q12453	CEX1	3	3	9	0.436588	7.07379e-05	DTT - pre	#N/A
Q04162	YDR387C	3	3	4	0.458754	7.09372e-05	DTT - pre	7
P42841	PFS2	3	3	3	0.547195	7.14048e-05	DTT - pre	#N/A
Q08817	SOG2	3	3	8	0.467498	7.21e-05	DTT - pre	#N/A
P00927	ILV1	3	3	15	-0.411684	7.21197e-05	DTT - pre	#N/A
P36078	HOT13	3	3	2	-0.622469	7.24253e-05	DTT - pre	#N/A
P53226	BUD9	3	3	5	-0.598938	7.24768e-05	DTT - pre	#N/A
Q03764	EKI1	3	3	2	-0.458852	7.27531e-05	DTT - pre	#N/A
Q06676	YFT2	3	3	2	0.450946	7.30916e-05	DTT - pre	#N/A
P53845	YIF1	3	3	4	-0.560351	7.34229e-05	DTT - pre	#N/A
Q12532	RQC2	3	3	10	0.445283	7.3504e-05	DTT - pre	#N/A
P36048	SNU114	3	3	5	0.450809	7.46225e-05	DTT - pre	#N/A
Q06132	SGD1	3	3	6	-0.472426	7.47254e-05	DTT - pre	#N/A
P17255	VMA1	3	3	30	-0.459201	7.59285e-05	DTT - pre	#N/A
P27825	CNE1	3	3	13	-0.407531	7.64182e-05	DTT - pre	#N/A
Q12200	NCR1	3	3	21	0.418467	7.67804e-05	DTT - pre	7
P06784	STE7	3	3	2	0.506331	7.71134e-05	DTT - pre	#N/A
Q08886	GPB1	3	3	5	0.436361	7.76644e-05	DTT - pre	#N/A
P31377	SYN8	3	3	5	0.427224	7.84529e-05	DTT - pre	#N/A
P0C2H6|P0C2H7	RPL27A|RPL27B	3	3	11	-0.575265	7.98574e-05	DTT - pre	#N/A
P33314	BUD2	3	3	6	0.488454	8.04001e-05	DTT - pre	#N/A
P09733	TUB1	3	3	3	0.482954	8.05221e-05	DTT - pre	#N/A
P38264	PHO88	3	3	17	-0.44182	8.09987e-05	DTT - pre	#N/A
P36081	YKL077W	3	3	8	-0.49997	8.13893e-05	DTT - pre	#N/A
P38750	YHL008C	3	3	9	-0.507906	8.13951e-05	DTT - pre	#N/A
P27472	GSY2	3	3	4	0.461751	8.1477e-05	DTT - pre	3
Q08748	YOR296W	3	3	10	0.711578	8.15809e-05	DTT - pre	7
P80210	ADE12	3	3	6	-0.539245	8.28487e-05	DTT - pre	#N/A
P20095	PRP2	3	3	3	0.370854	8.39278e-05	DTT - pre	#N/A
P54115	ALD6	3	3	16	-0.379281	8.4451e-05	DTT - pre	#N/A
P53838	BOR1	3	3	5	-0.539472	8.44654e-05	DTT - pre	#N/A
P46956	PHO86	3	3	7	-0.403671	8.5203e-05	DTT - pre	#N/A
Q04748	SOV1	3	3	2	0.539135	8.55011e-05	DTT - pre	#N/A
P25584	PEX34	3	3	2	-0.666487	8.67459e-05	DTT - pre	#N/A
P38213	DSF2	3	3	2	0.477507	8.71493e-05	DTT - pre	#N/A
P40531	GVP36	3	3	9	0.805579	8.75778e-05	DTT - pre	7
P39076	CCT2	3	3	13	-0.395152	8.79417e-05	DTT - pre	#N/A
P53600	RET3	3	3	2	-0.605712	8.80505e-05	DTT - pre	#N/A
P40474	QDR2	3	3	6	-0.401224	8.81607e-05	DTT - pre	#N/A
P40468	TAO3	3	3	25	0.379538	8.98362e-05	DTT - pre	#N/A
P40525|P87262	RPL34B|RPL34A	3	3	10	0.618384	9.02683e-05	DTT - pre	7
P18410	SPO7	3	3	9	-0.430364	9.09609e-05	DTT - pre	#N/A
Q05881	YLR287C	3	3	2	-0.591726	9.13762e-05	DTT - pre	#N/A
P32916	SRP101	3	3	14	-0.514879	9.14052e-05	DTT - pre	#N/A
Q04600	TMA64	3	3	7	0.388928	9.26974e-05	DTT - pre	#N/A
P40513	MAM33	3	3	2	-0.754776	9.68258e-05	DTT - pre	#N/A
Q12019	MDN1	3	3	71	-0.380337	9.70134e-05	DTT - pre	#N/A
Q08959	PGC1	3	3	7	0.439737	9.74221e-05	DTT - pre	#N/A
P43560	LAM5	3	3	22	0.430327	9.85849e-05	DTT - pre	#N/A
P07149	FAS1	3	3	44	0.419	9.89717e-05	DTT - pre	#N/A
P25367	RNQ1	3	3	7	0.432675	9.94251e-05	DTT - pre	#N/A
P38620	PRS2	3	3	2	-0.637458	0.000100682	DTT - pre	#N/A
P05759	RPS31	3	3	16	-0.388348	0.00010118	DTT - pre	#N/A
P36528	MRPL17	3	3	3	0.550285	0.000101239	DTT - pre	#N/A
Q03177	YMR102C	3	3	8	0.42509	0.000101335	DTT - pre	#N/A
P42834	MDJ2	3	3	3	-0.399562	0.000101469	DTT - pre	#N/A
P47082	AVT1	3	3	12	-0.449443	0.000102144	DTT - pre	#N/A
P43586	LOC1	3	3	3	0.479217	0.000102264	DTT - pre	#N/A
P17065	SEC2	3	3	7	0.431919	0.000102549	DTT - pre	#N/A
Q12010	YPQ1	3	3	2	-0.428781	0.000103049	DTT - pre	#N/A
P43613	ERJ5	3	3	11	0.473205	0.000104468	DTT - pre	#N/A
Q03713	RCF1	3	3	6	-0.387307	0.000105153	DTT - pre	#N/A
P47037	SMC3	3	3	15	0.41843	0.000105346	DTT - pre	#N/A
P40540	EMC5	3	3	5	-0.402749	0.000105925	DTT - pre	#N/A
P53258	MDR1	3	3	10	0.427969	0.000107737	DTT - pre	#N/A
P24814	GRR1	3	3	9	0.374493	0.000107765	DTT - pre	#N/A
P43599	YFR018C	3	3	5	0.499215	0.000107965	DTT - pre	5
Q12207	NCE102	3	3	5	-0.379664	0.00010823	DTT - pre	#N/A
P25587	LDB16	3	3	3	-0.584283	0.00011238	DTT - pre	#N/A
P48570	LYS20	3	3	5	-0.424701	0.000113306	DTT - pre	#N/A
P53836	CAF120	3	3	8	0.411584	0.000113758	DTT - pre	#N/A
P40466	FKH1	3	3	2	-1.03634	0.000114633	DTT - pre	#N/A
P39102	XDJ1	3	3	4	-0.432704	0.000114773	DTT - pre	#N/A
P38904	SPP41	3	3	4	-0.451027	0.000114838	DTT - pre	#N/A
Q06485	ATG33	3	3	3	0.516261	0.000114945	DTT - pre	7
P53736	YNR040W	3	3	2	-0.492256	0.000114997	DTT - pre	#N/A
Q04673	SSL1	3	3	2	0.63519	0.000115227	DTT - pre	7
P14126	RPL3	3	3	28	-0.406706	0.000115503	DTT - pre	#N/A
P53011	SEH1	3	3	5	0.460793	0.000115562	DTT - pre	#N/A
Q12335	PST2	3	3	3	0.447122	0.000115855	DTT - pre	7
P53120	YGL140C	3	3	23	-0.42368	0.000117223	DTT - pre	#N/A
P38992	SUR2	3	3	9	-0.425755	0.000118542	DTT - pre	#N/A
P39734	FRT2	3	3	6	0.506783	0.00011952	DTT - pre	7
Q6Q560	ISD11	3	3	6	0.568894	0.000119779	DTT - pre	7
P37296	STV1	3	3	20	0.385771	0.00012082	DTT - pre	#N/A
P36526	MRPL27	3	3	2	0.480607	0.000122233	DTT - pre	7
P40368	NUP82	3	3	6	-0.576797	0.000123014	DTT - pre	#N/A
P32338	RME1	3	3	3	0.471246	0.000124259	DTT - pre	1
P53114	NUT1	3	3	9	0.555887	0.000124343	DTT - pre	#N/A
P36137	UIP5	3	3	6	-0.411182	0.000124806	DTT - pre	#N/A
Q12035	FCF2	3	3	3	-0.546406	0.000124911	DTT - pre	#N/A
P32911	SUI1	3	3	2	-0.641094	0.000125209	DTT - pre	#N/A
P53230	TAM41	3	3	3	-0.405629	0.000127138	DTT - pre	#N/A
P39931	SSP120	3	3	7	-0.489439	0.000128366	DTT - pre	4
Q12152	YPL150W	3	3	7	0.398566	0.000128475	DTT - pre	#N/A
Q04636	POB3	3	3	2	0.533172	0.000129392	DTT - pre	#N/A
P41912	SHR5	3	3	2	0.707283	0.00012984	DTT - pre	7
P30771	NAM7	3	3	8	0.407919	0.000130394	DTT - pre	#N/A
P53206	YGR012W	3	3	7	-0.374166	0.000130871	DTT - pre	#N/A
P38969	PNT1	3	3	4	-0.409087	0.000131489	DTT - pre	#N/A
P32787	MGM101	3	3	2	0.64595	0.000131787	DTT - pre	7
P38244	PFF1	3	3	22	-0.501629	0.000132295	DTT - pre	#N/A
Q12481	RRP36	3	3	2	-0.997991	0.000132365	DTT - pre	#N/A
P16622	HEM15	3	3	10	0.454437	0.00013294	DTT - pre	#N/A
P52910	ACS2	3	3	20	0.380874	0.000133754	DTT - pre	#N/A
P39524	DRS2	3	3	25	0.428264	0.000134036	DTT - pre	#N/A
Q06567	MCP2	3	3	5	-0.411124	0.00013472	DTT - pre	#N/A
P00830	ATP2	3	3	10	-0.508032	0.000135536	DTT - pre	#N/A
P31383	TPD3	3	3	13	0.524234	0.000135699	DTT - pre	#N/A
P02406	RPL28	3	3	8	-0.418696	0.000135835	DTT - pre	#N/A
P34730	BMH2	3	3	3	0.51885	0.000136287	DTT - pre	#N/A
Q01802	AAT1	3	3	8	0.405548	0.00013726	DTT - pre	#N/A
P37297	STT4	3	3	24	0.369096	0.000137727	DTT - pre	#N/A
Q99190	TSC13	3	3	4	-0.412579	0.000137826	DTT - pre	#N/A
P32902	MRP4	3	3	2	-0.674973	0.000138345	DTT - pre	#N/A
P33334	PRP8	3	3	14	0.398759	0.000138349	DTT - pre	#N/A
P53730	ALG12	3	3	9	0.410262	0.000139975	DTT - pre	#N/A
P47068	BBC1	3	3	32	0.532244	0.000140226	DTT - pre	#N/A
P39993	GEA2	3	3	11	0.423735	0.000140272	DTT - pre	#N/A
P32363	SPT14	3	3	5	-0.426953	0.00014035	DTT - pre	#N/A
Q02959	HOS3	3	3	6	0.436006	0.000142154	DTT - pre	#N/A
P53119	HUL5	3	3	7	0.381297	0.000142452	DTT - pre	#N/A
P50109	PSP2	3	3	5	-0.428345	0.000142659	DTT - pre	#N/A
P34243	HCS1	3	3	5	-0.420919	0.000143249	DTT - pre	#N/A
P0CX37|P0CX38	RPS6A|RPS6B	3	3	20	0.467678	0.000145654	DTT - pre	7
P14741	GCN3	3	3	6	0.394559	0.000147089	DTT - pre	#N/A
P38068	GRX7	3	3	8	0.390823	0.000147718	DTT - pre	#N/A
P40350	ALG5	3	3	15	-0.377691	0.000148723	DTT - pre	#N/A
P53254	UTP22	3	3	23	0.428532	0.000148942	DTT - pre	#N/A
P40078	NSA2	3	3	8	-0.488834	0.000149591	DTT - pre	#N/A
Q04067	TIF35	3	3	5	-0.418744	0.000149727	DTT - pre	#N/A
P38849	MTC6	3	3	2	-0.436023	0.000150273	DTT - pre	#N/A
P41812	POP1	3	3	11	0.442208	0.000151285	DTT - pre	#N/A
P38177	YBL086C	3	3	7	-0.697103	0.000151802	DTT - pre	#N/A
P38090	AGP2	3	3	5	-0.422093	0.000152444	DTT - pre	#N/A
P36130	CAF4	3	3	8	-0.548044	0.000153746	DTT - pre	#N/A
P00854	ATP6	3	3	2	-0.347624	0.000153868	DTT - pre	#N/A
Q12267	SMC4	3	3	18	0.402514	0.000154851	DTT - pre	#N/A
P16451	PDX1	3	3	5	0.414891	0.000154934	DTT - pre	#N/A
P38788	SSZ1	3	3	13	-0.407932	0.000155838	DTT - pre	#N/A
P40302	PRE5	3	3	6	-0.356087	0.00015648	DTT - pre	#N/A
P32481	GCD11	3	3	10	-0.52785	0.00015658	DTT - pre	#N/A
Q03305	RMT2	3	3	2	-0.691624	0.00015713	DTT - pre	#N/A
Q04439	MYO5	3	3	18	0.443701	0.00015744	DTT - pre	#N/A
P40048	PTP3	3	3	3	-0.458967	0.00015752	DTT - pre	#N/A
Q08754	BUD7	3	3	6	0.423384	0.000157761	DTT - pre	#N/A
P23285	CPR2	3	3	2	0.496129	0.000158223	DTT - pre	1
Q02207	FOX2	3	3	4	0.397633	0.000161283	DTT - pre	#N/A
P39729	RBG1	3	3	8	-0.410561	0.000164092	DTT - pre	#N/A
Q01939	RPT6	3	3	12	0.451055	0.000165397	DTT - pre	#N/A
P40303	PRE6	3	3	3	-0.757719	0.000165479	DTT - pre	#N/A
P23594	PPH21	3	3	2	0.391604	0.000165754	DTT - pre	#N/A
P89102	SEC5	3	3	21	0.363454	0.000166682	DTT - pre	#N/A
P53729	YNR029C	3	3	3	-0.472429	0.000168643	DTT - pre	#N/A
Q12402	YOP1	3	3	8	0.453335	0.000169261	DTT - pre	#N/A
P17695	GRX2	3	3	8	0.473681	0.000169939	DTT - pre	#N/A
P38295	EHT1	3	3	19	-0.357175	0.000171284	DTT - pre	#N/A
P23833	SCO1	3	3	3	-0.695293	0.000171576	DTT - pre	#N/A
P18562	FUR1	3	3	2	-0.695548	0.000172526	DTT - pre	#N/A
Q07800	PSR1	3	3	7	-0.38905	0.000174146	DTT - pre	#N/A
P53311	MPC3	3	3	2	-0.372052	0.000176661	DTT - pre	#N/A
P11412	ZWF1	3	3	4	-0.383625	0.000177442	DTT - pre	#N/A
P53961	GPI15	3	3	6	-0.351833	0.000177748	DTT - pre	#N/A
P43603	LSB3	3	3	4	0.380964	0.000178327	DTT - pre	#N/A
P53312	LSC2	3	3	4	0.440847	0.000178426	DTT - pre	#N/A
Q12355	PST1	3	3	10	0.482987	0.00017845	DTT - pre	5
P32563	VPH1	3	3	23	-0.392952	0.000178471	DTT - pre	#N/A
Q06504	NAT3	3	3	6	0.427957	0.000178582	DTT - pre	#N/A
Q12447	PAA1	3	3	6	-0.4153	0.00017879	DTT - pre	4
P38631	FKS1	3	3	20	-0.41065	0.000179771	DTT - pre	#N/A
P47075	VTC4	3	3	27	-0.421091	0.000180375	DTT - pre	#N/A
P00175	CYB2	3	3	3	-0.467088	0.00018056	DTT - pre	#N/A
P80667	PEX13	3	3	8	-0.466143	0.000182714	DTT - pre	#N/A
P29952	PMI40	3	3	4	-0.510147	0.000183004	DTT - pre	#N/A
P00445	SOD1	3	3	2	-0.535575	0.000183072	DTT - pre	#N/A
P40094	COG3	3	3	9	0.360616	0.000185987	DTT - pre	#N/A
P14680	YAK1	3	3	8	0.365034	0.000186595	DTT - pre	7
P06634	DED1	3	3	11	-0.567321	0.000186939	DTT - pre	#N/A
Q06891	RAF1	3	3	2	0.899167	0.000187866	DTT - pre	3
Q08919	TRE1	3	3	5	-0.461144	0.000188134	DTT - pre	4
P14065	GCY1	3	3	2	0.516533	0.000188368	DTT - pre	3
P40151	MGS1	3	3	7	0.459174	0.000190747	DTT - pre	7
P54074	ASI1	3	3	7	0.495054	0.000190757	DTT - pre	#N/A
Q03048	COF1	3	3	3	-0.600489	0.000193002	DTT - pre	#N/A
P40457	MLP2	3	3	4	-0.477198	0.000194408	DTT - pre	#N/A
P38179	ALG3	3	3	5	-0.430808	0.000199289	DTT - pre	#N/A
P38812	GEP4	3	3	2	-0.400391	0.000199356	DTT - pre	#N/A
P38888	MNL1	3	3	4	-0.449743	0.000200069	DTT - pre	#N/A
P42843	SKP2	3	3	2	0.416755	0.000201352	DTT - pre	#N/A
Q00402	NUM1	3	3	65	0.369561	0.000204725	DTT - pre	7
Q12242	RUP1	3	3	2	-0.492588	0.000207138	DTT - pre	#N/A
P32908	SMC1	3	3	17	0.404634	0.000208083	DTT - pre	#N/A
P25586	KRR1	3	3	2	0.36674	0.000211006	DTT - pre	#N/A
Q12276	HER1	3	3	6	0.417867	0.000211971	DTT - pre	#N/A
P32849	RAD5	3	3	11	-0.345017	0.000213417	DTT - pre	#N/A
Q96VH5	MIC10	3	3	5	-0.378902	0.000215101	DTT - pre	#N/A
P53280	CAF130	3	3	7	0.346107	0.000218336	DTT - pre	#N/A
P38349	UBX7	3	3	4	-0.44184	0.000218972	DTT - pre	#N/A
P33202	UFD4	3	3	7	0.431173	0.000219901	DTT - pre	#N/A
P48236	YGR149W	3	3	5	0.437993	0.000220552	DTT - pre	#N/A
P38959	VPS41	3	3	6	0.382685	0.000221099	DTT - pre	#N/A
P38720	GND1	3	3	7	0.798306	0.000222497	DTT - pre	7
P0CX31|P0CX32	RPS24A|RPS24B	3	3	13	0.441475	0.000222686	DTT - pre	#N/A
P32874	HFA1	3	3	5	0.544314	0.000223563	DTT - pre	#N/A
P21264	ADE2	3	3	9	-0.45147	0.00022406	DTT - pre	#N/A
P38169	BNA4	3	3	11	-0.390235	0.000226261	DTT - pre	#N/A
P32191	GUT2	3	3	13	0.325142	0.000226774	DTT - pre	7
Q12412	PNS1	3	3	7	0.391012	0.000226988	DTT - pre	7
Q03653	EFR3	3	3	11	0.371129	0.000227066	DTT - pre	#N/A
P36039	EMC3	3	3	5	-0.360216	0.000228417	DTT - pre	#N/A
P53121	FLC3	3	3	8	0.370759	0.000231268	DTT - pre	3
P26786	RPS7A	3	3	4	0.844374	0.000236595	DTT - pre	3
P00942	TPI1	3	3	7	-0.506851	0.000240978	DTT - pre	4
P37020	GEF1	3	3	12	-0.344021	0.00024112	DTT - pre	#N/A
P38793	TRM5	3	3	2	-0.601983	0.000242614	DTT - pre	#N/A
P53203	PEX31	3	3	5	-0.444106	0.00024275	DTT - pre	#N/A
P61830	HHT1	3	3	5	-0.441661	0.000244523	DTT - pre	#N/A
P36066	YKL133C	3	3	5	0.51174	0.000244663	DTT - pre	7
P38692	KIC1	3	3	2	0.355045	0.000249783	DTT - pre	#N/A
Q06494	YPR127W	3	3	3	0.367936	0.000250895	DTT - pre	7
P51862	ROM2	3	3	9	0.389941	0.000252837	DTT - pre	#N/A
P08456	CHO1	3	3	7	-0.571031	0.000254027	DTT - pre	#N/A
Q12102	CFT2	3	3	4	0.390625	0.000254444	DTT - pre	#N/A
Q06151	DCS1	3	3	6	0.438799	0.000255267	DTT - pre	7
Q08580	PEX27	3	3	5	0.370204	0.000255802	DTT - pre	#N/A
P54003	SUR7	3	3	5	-0.370199	0.000256217	DTT - pre	#N/A
P11792	SCH9	3	3	5	-0.36811	0.000258238	DTT - pre	#N/A
Q12298	YDR061W	3	3	5	-0.365823	0.000259972	DTT - pre	#N/A
Q08912	YOR389W	3	3	4	0.436388	0.000260027	DTT - pre	1
Q07804	YEH1	3	3	4	-0.541346	0.000262743	DTT - pre	#N/A
Q04338	VTI1	3	3	8	0.387139	0.000263111	DTT - pre	#N/A
P39107	MNN9	3	3	10	-0.356966	0.000263151	DTT - pre	#N/A
P38315	YBP1	3	3	8	0.437695	0.000267254	DTT - pre	#N/A
Q04371	YMR027W	3	3	3	-0.47801	0.000267692	DTT - pre	#N/A
P51601	FOL2	3	3	4	-0.518322	0.000268473	DTT - pre	#N/A
P32917	STE5	3	3	3	-0.550955	0.000268775	DTT - pre	#N/A
O13329	FOB1	3	3	5	0.424118	0.000269575	DTT - pre	#N/A
P32458	CDC11	3	3	5	-0.409041	0.000270527	DTT - pre	#N/A
P39904	VPS52	3	3	4	0.413222	0.000273707	DTT - pre	#N/A
P47108	URB2	3	3	16	0.368328	0.000279343	DTT - pre	#N/A
P40047	ALD5	3	3	4	0.51569	0.00027979	DTT - pre	7
P16861	PFK1	3	3	28	-0.457001	0.000281137	DTT - pre	#N/A
P15303	SEC23	3	3	13	0.510006	0.000283384	DTT - pre	#N/A
P32895	PRS1	3	3	4	-0.410976	0.000283573	DTT - pre	#N/A
P23248	RPS1B	3	3	6	0.446329	0.000283868	DTT - pre	#N/A
P39966	PTC2	3	3	5	-0.497111	0.000285512	DTT - pre	#N/A
Q12052	TGS1	3	3	2	0.480353	0.000286766	DTT - pre	#N/A
P53265	YGR111W	3	3	4	-0.60347	0.000287493	DTT - pre	#N/A
P40093	YER156C	3	3	6	-0.402434	0.000288018	DTT - pre	#N/A
P53273	YGR125W	3	3	10	-0.327606	0.000290926	DTT - pre	#N/A
Q02197	MAK10	3	3	3	0.424208	0.000293528	DTT - pre	#N/A
Q12091	DAP1	3	3	3	0.546283	0.000294051	DTT - pre	#N/A
Q99287	SEY1	3	3	43	-0.393034	0.000294775	DTT - pre	#N/A
P53860	PDR16	3	3	4	-0.448791	0.000295653	DTT - pre	#N/A
Q12180	HAL9	3	3	5	0.416277	0.000296407	DTT - pre	#N/A
Q07454	YDL073W	3	3	3	0.325646	0.000300842	DTT - pre	#N/A
Q12361	GPR1	3	3	8	-0.570493	0.000301178	DTT - pre	#N/A
P05626	ATP4	3	3	9	-0.420428	0.000301262	DTT - pre	#N/A
Q01919	KIN4	3	3	14	0.380135	0.000302852	DTT - pre	#N/A
P38862	ATG7	3	3	2	0.342616	0.00030302	DTT - pre	#N/A
Q08438	VHS3	3	3	2	0.426061	0.000303365	DTT - pre	#N/A
P34250	SEG2	3	3	36	0.567216	0.000312706	DTT - pre	#N/A
P46673	NUP85	3	3	4	0.36146	0.000313454	DTT - pre	#N/A
P25569	GID7	3	3	5	0.410827	0.000314282	DTT - pre	#N/A
P36527	MRPL28	3	3	2	0.66763	0.000316485	DTT - pre	7
P0CX82|P0CX83	RPL19A|RPL19B	3	3	12	-0.356221	0.000320447	DTT - pre	#N/A
P38358	VBA2	3	3	2	-0.369213	0.000322286	DTT - pre	#N/A
P24004	PEX1	3	3	8	0.330446	0.000324124	DTT - pre	#N/A
P32263	PRO3	3	3	7	0.579672	0.000324455	DTT - pre	#N/A
P08518	RPB2	3	3	15	-0.314493	0.000327601	DTT - pre	#N/A
P18852	STE18	3	3	2	-0.407054	0.000331076	DTT - pre	#N/A
Q12344	GYP5	3	3	10	0.454356	0.000333826	DTT - pre	#N/A
P46655	GUS1	3	3	17	-0.337241	0.000340499	DTT - pre	#N/A
P38851	LAM1	3	3	26	-0.385802	0.000342814	DTT - pre	#N/A
Q12142	ATG9	3	3	9	0.342632	0.000343567	DTT - pre	#N/A
Q06108	RGC1	3	3	10	0.373154	0.000347177	DTT - pre	#N/A
O13297	CET1	3	3	4	-0.537419	0.00035236	DTT - pre	#N/A
Q06648	GIC2	3	3	3	0.590358	0.000353727	DTT - pre	2
P07260	CDC33	3	3	4	-0.548857	0.000357891	DTT - pre	#N/A
Q08760	RAX1	3	3	10	-0.386365	0.000360183	DTT - pre	#N/A
P19263	RGR1	3	3	12	-0.368148	0.000361708	DTT - pre	#N/A
P34760	TSA1	3	3	4	0.450905	0.000362827	DTT - pre	7
P19658	EXO70	3	3	10	0.393197	0.000364961	DTT - pre	#N/A
O13585	YPR089W	3	3	3	0.520265	0.000365708	DTT - pre	#N/A
P12945	NAT1	3	3	19	0.320211	0.000368886	DTT - pre	#N/A
P41921|P41921-2	GLR1	3	3	6	0.426253	0.000369039	DTT - pre	#N/A
P50101	UBP15	3	3	2	0.434274	0.000369185	DTT - pre	#N/A
P53192	GET1	3	3	8	-0.376893	0.000372752	DTT - pre	#N/A
Q08232	YOL073C	3	3	5	-1.0331	0.000374599	DTT - pre	#N/A
P53552	THO2	3	3	13	0.349947	0.000375105	DTT - pre	#N/A
P53163	MNP1	3	3	3	0.464099	0.000382294	DTT - pre	#N/A
Q04697	GSF2	3	3	22	-0.350245	0.000382415	DTT - pre	#N/A
Q08548	ALE1	3	3	13	-0.326061	0.000382803	DTT - pre	#N/A
Q06116	YPR117W	3	3	13	-0.382646	0.000383955	DTT - pre	#N/A
P53918	ESBP6	3	3	4	-0.377268	0.000387316	DTT - pre	#N/A
P21954	IDP1	3	3	6	-0.365976	0.000388633	DTT - pre	#N/A
P33416	HSP78	3	3	16	0.423816	0.000391665	DTT - pre	7
P25635	PWP2	3	3	10	-0.367248	0.000393838	DTT - pre	#N/A
P25389	KCC4	3	3	5	-0.381727	0.000395476	DTT - pre	#N/A
P38877	CTF8	3	3	2	0.386291	0.000397635	DTT - pre	#N/A
P32831|P32831-2	NGR1	3	3	2	0.501633	0.00039943	DTT - pre	7
P31539	HSP104	3	3	44	0.531408	0.000402164	DTT - pre	#N/A
P26784	RPL16A	3	3	12	-0.450373	0.000403186	DTT - pre	#N/A
P53131	PRP43	3	3	16	0.422062	0.000405462	DTT - pre	#N/A
P25623	SYP1	3	3	20	0.359881	0.000406787	DTT - pre	#N/A
P53252	PIL1	3	3	12	0.832211	0.000407726	DTT - pre	3
P53920	NMA111	3	3	5	-0.426183	0.000408725	DTT - pre	#N/A
Q12451	OSH2	3	3	26	0.330147	0.000409018	DTT - pre	#N/A
P38909	CYC2	3	3	3	-0.362312	0.000414673	DTT - pre	#N/A
P53685	HST1	3	3	2	0.374797	0.000415144	DTT - pre	#N/A
P36096	TUL1	3	3	5	0.478419	0.000416649	DTT - pre	1
P07252	CBP1	3	3	3	-0.367172	0.000421914	DTT - pre	#N/A
Q02629	NUP100	3	3	4	-0.318221	0.000426931	DTT - pre	#N/A
Q04322	GYL1	3	3	6	0.428148	0.000427625	DTT - pre	#N/A
P32178	ARO7	3	3	3	-0.412636	0.000429398	DTT - pre	#N/A
P15891	ABP1	3	3	11	-0.414209	0.000431617	DTT - pre	#N/A
P33296	UBC6	3	3	6	-0.317362	0.00043418	DTT - pre	#N/A
P13134	KEX2	3	3	8	-0.510692	0.000435544	DTT - pre	4
P28495	CAP1	3	3	5	-0.437424	0.000435915	DTT - pre	#N/A
P40098	FMP10	3	3	11	-0.313963	0.000442596	DTT - pre	#N/A
P53881	MRPL22	3	3	4	0.350268	0.000443952	DTT - pre	#N/A
P39926	SSO2	3	3	9	-0.497692	0.000451868	DTT - pre	#N/A
P53551	HHO1	3	3	2	-0.562713	0.000453156	DTT - pre	#N/A
P52919	NBP1	3	3	6	0.353868	0.000459588	DTT - pre	#N/A
P18496	ATP10	3	3	3	0.370417	0.000459654	DTT - pre	#N/A
Q04767	TVP18	3	3	2	0.311465	0.000461964	DTT - pre	#N/A
P32589	SSE1	3	3	18	-0.349666	0.000466438	DTT - pre	#N/A
P40010	NUG1	3	3	13	-0.36358	0.000470145	DTT - pre	#N/A
P47061	VPS53	3	3	4	0.370874	0.000471042	DTT - pre	#N/A
P32644	ECM32	3	3	24	0.374512	0.000474864	DTT - pre	#N/A
P41821	MID1	3	3	2	-0.472978	0.000487342	DTT - pre	1
P23202	URE2	3	3	4	-0.600494	0.000488293	DTT - pre	#N/A
Q08280	BSC6	3	3	4	-0.47567	0.000490511	DTT - pre	#N/A
P40069	KAP123	3	3	16	-0.544783	0.000499191	DTT - pre	#N/A
Q04958	NTE1	3	3	37	-0.358457	0.00049939	DTT - pre	#N/A
P30665	MCM4	3	3	16	-0.397536	0.000501009	DTT - pre	#N/A
P53107	YRB30	3	3	4	0.377658	0.000504542	DTT - pre	#N/A
P47133	EMC2	3	3	13	-0.41684	0.000508673	DTT - pre	#N/A
P40533	TED1	3	3	13	-0.343159	0.000511187	DTT - pre	#N/A
P04817	CAN1	3	3	4	-0.365432	0.000512875	DTT - pre	#N/A
P38712	RRP3	3	3	14	-0.322655	0.000513539	DTT - pre	#N/A
P12695	LAT1	3	3	10	0.318323	0.000515459	DTT - pre	#N/A
P0CX35|P0CX36	RPS4A|RPS4B	3	3	23	0.34176	0.000517247	DTT - pre	#N/A
Q99247	YOL087C	3	3	2	0.475835	0.000517453	DTT - pre	#N/A
Q05359	ERP1	3	3	7	-0.301524	0.000521924	DTT - pre	#N/A
P38277	YBR138C	3	3	2	0.43698	0.000526883	DTT - pre	#N/A
Q03862	ARX1	3	3	6	-0.305236	0.000527042	DTT - pre	#N/A
P25351	YCR023C	3	3	7	-0.310788	0.000529735	DTT - pre	#N/A
P38821	APE4	3	3	4	-0.396611	0.000539698	DTT - pre	#N/A
P34222	PTH2	3	3	6	-0.386325	0.000542988	DTT - pre	#N/A
P50944	AVT4	3	3	5	-0.29753	0.000543117	DTT - pre	#N/A
Q12389	DBP10	3	3	10	-0.326826	0.000546185	DTT - pre	#N/A
Q12680	GLT1	3	3	32	-0.332437	0.000550485	DTT - pre	#N/A
Q12139	YPR022C	3	3	2	-0.34108	0.000555994	DTT - pre	#N/A
P47135	JSN1	3	3	8	0.353612	0.00056013	DTT - pre	#N/A
Q12365	BBP1	3	3	9	-0.288703	0.000560599	DTT - pre	#N/A
P53950	VAC7	3	3	14	0.362097	0.000564008	DTT - pre	1
P41543	OST1	3	3	9	-0.350429	0.00056681	DTT - pre	#N/A
Q08096	RCL1	3	3	3	0.548481	0.000568635	DTT - pre	#N/A
Q12255	NYV1	3	3	2	0.392627	0.000574257	DTT - pre	#N/A
P32608	RTG2	3	3	4	0.37141	0.000576437	DTT - pre	#N/A
P14693	SAM35	3	3	6	-0.337235	0.00057845	DTT - pre	#N/A
P07703	RPC40	3	3	6	-0.368278	0.000586108	DTT - pre	#N/A
P40059	DOT6	3	3	2	-0.850142	0.00059004	DTT - pre	#N/A
Q12024	YTM1	3	3	8	0.438431	0.000592935	DTT - pre	#N/A
Q12171	MDM32	3	3	3	-0.421321	0.000599432	DTT - pre	#N/A
P30902	ATP7	3	3	7	-0.398587	0.000606176	DTT - pre	#N/A
P54860	UFD2	3	3	7	0.416346	0.000612079	DTT - pre	#N/A
P53276	UTP8	3	3	3	-0.330275	0.00061758	DTT - pre	#N/A
P53973	HDA1	3	3	2	0.448868	0.000620174	DTT - pre	#N/A
P32562	CDC5	3	3	3	0.348461	0.000620523	DTT - pre	#N/A
P0CX41|P0CX42	RPL23A|RPL23B	3	3	8	0.349631	0.000623587	DTT - pre	#N/A
P26321	RPL5	3	3	10	0.414028	0.000629324	DTT - pre	#N/A
Q12363	WTM1	3	3	5	0.37776	0.000629411	DTT - pre	7
P36154	AIM29	3	3	3	-0.746217	0.000629426	DTT - pre	#N/A
P40456	ESL1	3	3	3	0.353297	0.00063746	DTT - pre	#N/A
P34111	TFC3	3	3	4	0.369141	0.000642389	DTT - pre	#N/A
P25618	CWH43	3	3	9	-0.336787	0.000644269	DTT - pre	#N/A
Q08179	MDM38	3	3	27	-0.284273	0.000646229	DTT - pre	#N/A
Q06078	UTP21	3	3	9	0.423445	0.000649239	DTT - pre	#N/A
P25353	NPP1	3	3	6	-0.350121	0.000650325	DTT - pre	4
P25336	MSH3	3	3	3	0.44387	0.000652196	DTT - pre	#N/A
P34224	YBL059W	3	3	3	-0.323099	0.000657262	DTT - pre	#N/A
P33760	PEX6	3	3	6	0.386125	0.000660504	DTT - pre	#N/A
P32527	ZUO1	3	3	8	-0.383267	0.000663553	DTT - pre	#N/A
P52893	ALT1	3	3	2	-0.408485	0.000671379	DTT - pre	#N/A
P23968	VMA16	3	3	2	-0.281512	0.000671787	DTT - pre	#N/A
P38989	SMC2	3	3	17	0.344161	0.000672104	DTT - pre	#N/A
P40217	TIF34	3	3	12	-0.338732	0.000673703	DTT - pre	#N/A
P43574	GAT1	3	3	2	0.486369	0.000674783	DTT - pre	7
P39531	RCY1	3	3	6	0.302289	0.000676688	DTT - pre	#N/A
P39713	BDH2	3	3	2	-0.402552	0.000678315	DTT - pre	#N/A
Q04693	RSE1	3	3	2	0.347759	0.000687118	DTT - pre	#N/A
P36534	MRPL40	3	3	4	0.319999	0.000689338	DTT - pre	#N/A
P38870	YHR182W	3	3	3	0.314846	0.000695929	DTT - pre	#N/A
Q05521	DPP1	3	3	4	0.371588	0.000698338	DTT - pre	#N/A
P53153	LCL3	3	3	4	-0.398347	0.00069947	DTT - pre	#N/A
P39002	FAA3	3	3	7	0.294829	0.000702508	DTT - pre	#N/A
Q99252	ECM3	3	3	11	-0.336549	0.000705036	DTT - pre	#N/A
P32472	FPR2	3	3	2	0.362581	0.000707163	DTT - pre	4
P32502	GCD7	3	3	7	-0.333498	0.000712455	DTT - pre	#N/A
Q07533	CYK3	3	3	3	-0.436971	0.000724325	DTT - pre	#N/A
Q03640	TCB3	3	3	58	-0.357187	0.000726724	DTT - pre	#N/A
P22203	VMA4	3	3	7	-0.369561	0.000728452	DTT - pre	#N/A
Q99382	ENV10	3	3	5	-0.389441	0.000728594	DTT - pre	#N/A
P53236	RSC1	3	3	5	0.428474	0.000737445	DTT - pre	#N/A
Q08217	PSK2	3	3	6	-0.416229	0.00073908	DTT - pre	#N/A
P43572	EPL1	3	3	2	0.752797	0.000741201	DTT - pre	7
P43638	MHP1	3	3	8	0.366526	0.000744567	DTT - pre	#N/A
P40438|P40890	VTH1|VTH2	3	3	21	-0.387253	0.000755857	DTT - pre	#N/A
P39722	GEM1	3	3	7	-0.325588	0.000758427	DTT - pre	#N/A
P32451	BIO2	3	3	3	-0.575873	0.000760463	DTT - pre	#N/A
Q04182	PDR15	3	3	18	-0.332798	0.000762144	DTT - pre	#N/A
P37263	YCR087C-A	3	3	3	-0.551036	0.000765351	DTT - pre	#N/A
P09734	TUB3	3	3	2	0.554412	0.000770554	DTT - pre	7
Q03559	YMR295C	3	3	3	0.390071	0.000774451	DTT - pre	#N/A
P38795	QNS1	3	3	2	-0.397803	0.000774905	DTT - pre	#N/A
P47029	ALY2	3	3	2	0.325941	0.000781492	DTT - pre	#N/A
P53099	TPN1	3	3	4	-0.48748	0.000782569	DTT - pre	#N/A
P40850	MKT1	3	3	16	0.317075	0.000783914	DTT - pre	7
P52867	PMT5	3	3	9	0.304312	0.00078404	DTT - pre	#N/A
P24521	ERG8	3	3	2	-0.471425	0.000787367	DTT - pre	#N/A
P38086	RDH54	3	3	8	0.349472	0.000792871	DTT - pre	#N/A
P53954	ALG11	3	3	13	-0.336967	0.000796321	DTT - pre	#N/A
P11978	SIR4	3	3	4	0.450358	0.000816663	DTT - pre	#N/A
P40958	MAD2	3	3	5	0.386955	0.000825957	DTT - pre	#N/A
P39543	SOP4	3	3	9	-0.432197	0.000832312	DTT - pre	#N/A
P36141	FMP46	3	3	4	0.35189	0.000843328	DTT - pre	#N/A
Q99332	FRT1	3	3	16	-0.333268	0.000845501	DTT - pre	#N/A
P51996	YPT32	3	3	6	0.414994	0.000845557	DTT - pre	#N/A
P47160	ENT3	3	3	6	-0.347484	0.000850911	DTT - pre	#N/A
Q03784	TRS23	3	3	3	0.357916	0.00085123	DTT - pre	#N/A
P08536	MET3	3	3	6	0.53581	0.000870624	DTT - pre	7
P25808	SPB4	3	3	4	0.352233	0.000871927	DTT - pre	#N/A
Q02206	RSC4	3	3	2	-0.414522	0.000880779	DTT - pre	#N/A
P36521	MRPL11	3	3	4	0.310605	0.000883454	DTT - pre	#N/A
P19097	FAS2	3	3	58	0.296274	0.000889741	DTT - pre	#N/A
Q99260	YPT6	3	3	10	0.348113	0.000890763	DTT - pre	#N/A
P32497	NIP1	3	3	24	-0.278749	0.000901014	DTT - pre	#N/A
Q01080	RPA49	3	3	5	-0.471979	0.000907098	DTT - pre	#N/A
P00359	TDH3	3	3	4	0.338172	0.000911929	DTT - pre	#N/A
P0CX49|P0CX50	RPL18A|RPL18B	3	3	16	-0.307808	0.000913981	DTT - pre	#N/A
Q05515	SVF1	3	3	4	-0.362704	0.000926571	DTT - pre	#N/A
Q03687	YMR010W	3	3	2	-0.387278	0.000938398	DTT - pre	#N/A
P53903	PGA2	3	3	6	-0.46493	0.000941656	DTT - pre	#N/A
P33442	RPS1A	3	3	4	0.388214	0.000941771	DTT - pre	#N/A
P00546	CDC28	3	3	14	0.296781	0.000944695	DTT - pre	#N/A
P07277	ERG12	3	3	3	0.426046	0.000947909	DTT - pre	7
Q12015	YOR223W	3	3	6	0.313767	0.000949696	DTT - pre	#N/A
P40032	TPA1	3	3	3	0.586172	0.000951253	DTT - pre	7
P37267	CBP4	3	3	6	-0.287214	0.000956175	DTT - pre	#N/A
P25333	SAT4	3	3	2	-0.432367	0.000957836	DTT - pre	#N/A
P38879	EGD2	3	3	4	-0.477093	0.000961891	DTT - pre	#N/A
P25294	SIS1	3	3	10	0.299525	0.000968018	DTT - pre	#N/A
P22214	SEC22	3	3	4	-0.32114	0.000972695	DTT - pre	#N/A
Q05498	FCF1	3	3	2	-0.439899	0.000974041	DTT - pre	#N/A
P38913	FAD1	3	3	6	0.416171	0.000987881	DTT - pre	1
P38820	UBA4	3	3	8	0.558287	0.000987982	DTT - pre	#N/A
P52920	NBP35	3	3	3	-0.324856	0.000991627	DTT - pre	#N/A
P38199	HEK2	3	3	2	-0.501457	0.00100321	DTT - pre	#N/A
P38041	BOI1	3	3	12	0.376982	0.00100866	DTT - pre	#N/A
P38745	YHL017W	3	3	5	-0.332397	0.00101289	DTT - pre	#N/A
P35179	SSS1	3	3	6	-0.314207	0.00102166	DTT - pre	#N/A
P40469	MET18	3	3	4	0.294335	0.00102304	DTT - pre	#N/A
P53283	TPO2	3	3	2	-0.35831	0.00102451	DTT - pre	#N/A
P0CE41	HAP1	3	3	3	-0.467632	0.0010297	DTT - pre	#N/A
P11353	HEM13	3	3	2	-0.4871	0.00105279	DTT - pre	#N/A
P27809	KRE2	3	3	15	-0.373549	0.00105351	DTT - pre	4
P25616	YCR015C	3	3	2	-0.452319	0.00105607	DTT - pre	#N/A
Q03446	RCR2	3	3	4	0.34256	0.00105842	DTT - pre	#N/A
Q92331	VPS5	3	3	11	0.31123	0.00105932	DTT - pre	#N/A
P38625	GUA1	3	3	12	-0.298607	0.00106629	DTT - pre	#N/A
Q06554	IRC20	3	3	3	0.34444	0.00107022	DTT - pre	#N/A
Q07895	YLR001C	3	3	12	0.340224	0.00107129	DTT - pre	1
P34226	SKT5	3	3	11	0.300967	0.00109534	DTT - pre	#N/A
P50942	INP52	3	3	3	0.295281	0.00110859	DTT - pre	#N/A
P38226	CST26	3	3	9	-0.28166	0.00110905	DTT - pre	#N/A
Q6Q547	NOP10	3	3	5	0.399575	0.00112032	DTT - pre	#N/A
P39015	STM1	3	3	3	-0.689567	0.00112743	DTT - pre	#N/A
Q12387	MDM20	3	3	12	0.30267	0.00114141	DTT - pre	#N/A
P38144	ISW1	3	3	8	-0.426256	0.00115474	DTT - pre	#N/A
P23642	VAN1	3	3	7	-0.373882	0.00115691	DTT - pre	#N/A
P32844	SEC6	3	3	15	0.329856	0.00115761	DTT - pre	#N/A
P47041	BIT61	3	3	2	0.340994	0.00116393	DTT - pre	#N/A
P43583	BLM10	3	3	11	-0.295441	0.00116628	DTT - pre	#N/A
P13517	CAP2	3	3	4	-0.618769	0.00117272	DTT - pre	#N/A
P36149	BET3	3	3	2	0.286053	0.00118045	DTT - pre	#N/A
P15731	UBC4	3	3	3	-0.337846	0.00118966	DTT - pre	#N/A
Q04272	VPS20	3	3	2	0.373614	0.00119998	DTT - pre	#N/A
P38737	ECM29	3	3	27	0.275247	0.00120309	DTT - pre	#N/A
P23797	GPI12	3	3	7	-0.277082	0.00120377	DTT - pre	#N/A
Q99257	MEX67	3	3	2	0.444428	0.00121636	DTT - pre	#N/A
P06115	CTT1	3	3	2	0.29253	0.00122166	DTT - pre	7
P32855	SEC8	3	3	12	0.313419	0.0012484	DTT - pre	#N/A
P25627	BUD23	3	3	2	-0.428614	0.00125567	DTT - pre	#N/A
Q06505	SPN1	3	3	10	-0.304395	0.00125887	DTT - pre	#N/A
Q03322	TLG1	3	3	6	0.296415	0.00126479	DTT - pre	#N/A
P16474	KAR2	3	3	39	1.63026	1.9338e-09	TM - pre	8
P53951	COG5	3	3	4	-0.298841	0.00130495	DTT - pre	#N/A
P40074	AVT6	3	3	3	0.316159	0.00131833	DTT - pre	7
P22204	DBF2	3	3	4	-0.305092	0.00132122	DTT - pre	#N/A
Q06522	YPR147C	3	3	3	-0.331933	0.00132234	DTT - pre	#N/A
P19812	UBR1	3	3	8	0.278655	0.00132953	DTT - pre	#N/A
P46957	POL31	3	3	2	0.412249	0.00136348	DTT - pre	#N/A
P15565|P15565-2	TRM1	3	3	13	0.456571	0.00138754	DTT - pre	#N/A
P32288	GLN1	3	3	5	0.269874	0.00138876	DTT - pre	#N/A
Q03661	ESC1	3	3	36	0.476478	0.00139948	DTT - pre	#N/A
P39962	YCK3	3	3	13	-0.282522	0.00140702	DTT - pre	#N/A
P50276	MUP1	3	3	3	0.309144	0.00142291	DTT - pre	#N/A
P53139	YGL108C	3	3	5	0.286519	0.00143649	DTT - pre	#N/A
P53045	ERG25	3	3	5	-0.329681	0.00143756	DTT - pre	#N/A
P11655	SEC12	3	3	12	0.293476	0.00145152	DTT - pre	#N/A
P00812	CAR1	3	3	5	-0.346401	0.00145444	DTT - pre	#N/A
P13433	RPO41	3	3	2	-0.439178	0.00146494	DTT - pre	#N/A
Q00711	SDH1	3	3	9	-0.297789	0.00146914	DTT - pre	#N/A
Q03002	FRK1	3	3	6	0.374612	0.00146977	DTT - pre	#N/A
P40471	AYR1	3	3	12	-0.277475	0.00147668	DTT - pre	#N/A
Q12518	ENT1	3	3	2	-0.463223	0.00148464	DTT - pre	#N/A
P38931	SSN2	3	3	2	0.351813	0.00150142	DTT - pre	#N/A
P39928	SLN1	3	3	12	-0.278012	0.0015027	DTT - pre	#N/A
P02407|P14127	RPS17A|RPS17B	3	3	10	0.317188	0.00151389	DTT - pre	#N/A
P38249	RPG1	3	3	38	-0.29086	0.0015286	DTT - pre	#N/A
P37898	AAP1	3	3	2	-0.296447	0.00153398	DTT - pre	#N/A
P25694	CDC48	3	3	20	0.34133	0.00153799	DTT - pre	#N/A
P40212	RPL13B	3	3	13	0.383241	0.00155393	DTT - pre	#N/A
P08417	FUM1	3	3	5	-0.297187	0.0015775	DTT - pre	#N/A
P26785	RPL16B	3	3	10	-0.323647	0.00158757	DTT - pre	#N/A
P10080	SBP1	3	3	2	0.340345	0.00159135	DTT - pre	#N/A
P0C0W9|Q3E757	RPL11A|RPL11B	3	3	7	0.440733	0.00159519	DTT - pre	#N/A
P07259	URA2	3	3	68	-0.27876	0.00160517	DTT - pre	#N/A
P38786	RPP1	3	3	3	0.346722	0.00160976	DTT - pre	#N/A
Q03327	UGO1	3	3	5	-0.278153	0.00160994	DTT - pre	#N/A
Q04399	GMC1	3	3	13	0.307824	0.00161601	DTT - pre	4
Q04062	RPN9	3	3	7	0.344261	0.00162362	DTT - pre	#N/A
Q05543	RTT103	3	3	2	0.398532	0.00166527	DTT - pre	#N/A
Q04264	PDS5	3	3	5	0.333422	0.00167885	DTT - pre	#N/A
P01123	YPT1	3	3	15	0.392721	0.0016802	DTT - pre	#N/A
P38724	ARN2	3	3	2	0.416564	0.00168543	DTT - pre	#N/A
Q06385	VPS74	3	3	5	-0.275498	0.00172916	DTT - pre	#N/A
P32617	IES6	3	3	2	0.610806	0.001776	DTT - pre	3
P42943	CCT7	3	3	16	-0.293175	0.00178103	DTT - pre	#N/A
Q06405	ATP17	3	3	2	-0.432504	0.00178187	DTT - pre	#N/A
P36520	MRPL10	3	3	3	0.347003	0.00178386	DTT - pre	#N/A
Q12434	RDI1	3	3	6	-0.335574	0.00179767	DTT - pre	#N/A
P40046	VTC1	3	3	5	-0.311014	0.00179907	DTT - pre	#N/A
P38627	URA8	3	3	4	0.338317	0.00181057	DTT - pre	#N/A
P36158	YKR078W	3	3	3	0.338608	0.00183976	DTT - pre	#N/A
P46675	STU2	3	3	16	0.324777	0.00185014	DTT - pre	#N/A
P40581	HYR1	3	3	3	-0.488273	0.00186574	DTT - pre	#N/A
P38994	MSS4	3	3	3	0.322455	0.0018795	DTT - pre	#N/A
P32564	SCM4	3	3	3	-0.274542	0.0018818	DTT - pre	#N/A
P33307	CSE1	3	3	10	0.367684	0.00188393	DTT - pre	#N/A
P38196	FUI1	3	3	8	-0.971599	0.00190736	DTT - pre	#N/A
Q06706	IKI3	3	3	9	0.258865	0.0019163	DTT - pre	#N/A
P36060	MCR1	3	3	11	0.289825	0.00191847	DTT - pre	#N/A
Q04033	YDR415C	3	3	4	0.427299	0.00192613	DTT - pre	1
P15436	POL3	3	3	6	0.302278	0.00193639	DTT - pre	#N/A
Q05867	YLR283W	3	3	4	-0.264391	0.00194371	DTT - pre	#N/A
P39743	RVS167	3	3	7	0.42846	0.00194657	DTT - pre	#N/A
Q12220	DIP2	3	3	7	0.309092	0.00195459	DTT - pre	#N/A
P38764	RPN1	3	3	13	-0.241979	0.00196892	DTT - pre	#N/A
P02829	HSP82	3	3	6	0.399888	0.00198472	DTT - pre	#N/A
P32783	ABD1	3	3	2	-0.402491	0.00198881	DTT - pre	#N/A
Q06709	REH1	3	3	5	0.277886	0.00200133	DTT - pre	#N/A
P48361	ASK10	3	3	9	0.279721	0.00200352	DTT - pre	#N/A
P40033	RSM18	3	3	2	0.43101	0.00201786	DTT - pre	7
P40508	YIL077C	3	3	9	0.25817	0.00202252	DTT - pre	#N/A
P32611	RML2	3	3	4	0.280717	0.00203084	DTT - pre	7
Q12263	GIN4	3	3	22	0.293574	0.00203282	DTT - pre	#N/A
P40413	CCT5	3	3	17	-0.3403	0.00203433	DTT - pre	#N/A
P00890	CIT1	3	3	5	0.587285	0.00203471	DTT - pre	7
P11972	SST2	3	3	6	0.308794	0.0020495	DTT - pre	#N/A
P22353	MRPL8	3	3	2	0.402105	0.00205262	DTT - pre	#N/A
P32324	EFT1	3	3	30	-0.403252	0.00206929	DTT - pre	#N/A
P32896	PDC2	3	3	7	0.294154	0.00208704	DTT - pre	#N/A
Q12176	MAK21	3	3	19	-0.304835	0.00210468	DTT - pre	#N/A
Q99234	DFG16	3	3	5	-0.310594	0.00211412	DTT - pre	4
Q12099	FAL1	3	3	2	-0.254083	0.00213404	DTT - pre	#N/A
P30624	FAA1	3	3	17	0.332043	0.00214713	DTT - pre	#N/A
P38845	CRP1	3	3	9	0.245055	0.00214862	DTT - pre	#N/A
P43555	EMP47	3	3	18	-0.332555	0.00215062	DTT - pre	4
Q04377	LCD1	3	3	3	0.314077	0.00216309	DTT - pre	#N/A
Q08601	MCA1	3	3	5	-0.38953	0.00217171	DTT - pre	#N/A
Q00582	GTR1	3	3	2	0.29831	0.00217638	DTT - pre	#N/A
P34909	MOT2	3	3	9	0.31341	0.00220302	DTT - pre	#N/A
P06787	CMD1	3	3	2	0.37776	0.00221752	DTT - pre	#N/A
Q04305	UTP15	3	3	7	0.335859	0.00223814	DTT - pre	#N/A
P40553	DOT5	3	3	4	0.372415	0.00226897	DTT - pre	#N/A
Q08650	DGA1	3	3	14	0.296064	0.00228522	DTT - pre	#N/A
Q12100	RTK1	3	3	2	0.408471	0.00229226	DTT - pre	7
P25573	MGR1	3	3	6	-0.255292	0.00229855	DTT - pre	#N/A
P53298	OKP1	3	3	2	0.336501	0.00232085	DTT - pre	#N/A
P27697	COQ8	3	3	9	0.321107	0.00233092	DTT - pre	#N/A
P08019	SGA1	3	3	3	0.30279	0.00234905	DTT - pre	5
P20048	SEC59	3	3	4	0.250407	0.00237273	DTT - pre	#N/A
P53878	YNL181W	3	3	16	-0.263009	0.0023796	DTT - pre	#N/A
P38798	NMD2	3	3	11	0.263243	0.00238577	DTT - pre	#N/A
P41813	FKH2	3	3	2	-0.723362	0.00240223	DTT - pre	#N/A
P38272	SHE3	3	3	5	0.439981	0.00242762	DTT - pre	#N/A
P43620	RMD8	3	3	9	-0.242295	0.00243487	DTT - pre	#N/A
P53540	SPC98	3	3	5	0.283604	0.00243536	DTT - pre	#N/A
P33309	DOM34	3	3	7	0.367274	0.00246004	DTT - pre	#N/A
Q03028	ODC1	3	3	6	0.236939	0.00246395	DTT - pre	#N/A
Q08723	RPN8	3	3	4	-0.295139	0.00247707	DTT - pre	#N/A
Q02804	ARL3	3	3	2	0.256146	0.00251031	DTT - pre	#N/A
P53079	COG1	3	3	4	0.286076	0.00252574	DTT - pre	#N/A
P15646	NOP1	3	3	8	0.351898	0.00253867	DTT - pre	#N/A
P13586	PMR1	3	3	29	0.251553	0.00254326	DTT - pre	#N/A
P32558	SPT16	3	3	8	0.266719	0.00255834	DTT - pre	#N/A
Q07684	MFG1	3	3	2	0.266961	0.00259976	DTT - pre	#N/A
P38912	TIF11	3	3	3	-0.46761	0.00260321	DTT - pre	#N/A
P10592	SSA2	3	3	5	-0.272747	0.00261866	DTT - pre	#N/A
P38962	TVP23	3	3	2	0.319253	0.00262677	DTT - pre	#N/A
P40453	UBP7	3	3	3	0.451312	0.00263446	DTT - pre	#N/A
P53829	CAF40	3	3	6	0.242577	0.00264442	DTT - pre	#N/A
P39001	UME6	3	3	2	-0.390478	0.00265556	DTT - pre	#N/A
P33204	ARC19	3	3	2	0.529905	0.00267154	DTT - pre	#N/A
Q06680	YCG1	3	3	3	0.248728	0.00270088	DTT - pre	#N/A
P11914	MAS2	3	3	8	-0.258771	0.00274191	DTT - pre	#N/A
P38335	MTC4	3	3	25	-0.289034	0.00275077	DTT - pre	#N/A
Q03441	RMD1	3	3	9	-0.271385	0.00276901	DTT - pre	#N/A
P50077	CCH1	3	3	15	-0.288791	0.00283307	DTT - pre	#N/A
P53128	MET13	3	3	2	-0.36417	0.00283347	DTT - pre	#N/A
P34240	ZRT3	3	3	4	0.336405	0.00283506	DTT - pre	#N/A
Q12520	HUT1	3	3	3	-0.257489	0.00291555	DTT - pre	#N/A
P19657	PMA2	3	3	5	0.267345	0.00291573	DTT - pre	#N/A
Q12098	SLX4	3	3	2	-0.230214	0.00291775	DTT - pre	#N/A
P07280|P07281	RPS19A|RPS19B	3	3	5	0.377176	0.00292026	DTT - pre	#N/A
Q03941	CAB5	3	3	4	0.2553	0.00294015	DTT - pre	#N/A
P39523	YMR124W	3	3	9	0.35619	0.00294218	DTT - pre	#N/A
P47069	MPS3	3	3	8	-0.302328	0.00294782	DTT - pre	#N/A
Q07549	SNA4	3	3	2	0.374482	0.00296059	DTT - pre	#N/A
P47057	SNX4	3	3	8	0.39614	0.00296082	DTT - pre	#N/A
P50076	DIE2	3	3	2	-0.356706	0.00297947	DTT - pre	#N/A
P23369	MRPL25	3	3	3	0.274311	0.0029873	DTT - pre	#N/A
P53062	BRR6	3	3	5	-0.229851	0.00300037	DTT - pre	#N/A
P32568	SNQ2	3	3	29	-0.400807	0.00300774	DTT - pre	#N/A
P53728	CPR8	3	3	7	-0.264594	0.00301779	DTT - pre	#N/A
P54070	KTR6	3	3	14	-0.292123	0.00302299	DTT - pre	4
Q08977	YPL260W	3	3	5	0.368264	0.00307279	DTT - pre	#N/A
P41909	PXA1	3	3	2	0.365435	0.00310892	DTT - pre	#N/A
P39552	MST28	3	3	10	-0.244633	0.00311391	DTT - pre	#N/A
P07866	LTE1	3	3	11	-0.239885	0.00312013	DTT - pre	#N/A
Q06593	OPT2	3	3	2	-0.437823	0.00314308	DTT - pre	#N/A
P32790	SLA1	3	3	13	0.234855	0.00316749	DTT - pre	#N/A
Q03516	RSN1	3	3	17	-0.24626	0.0031748	DTT - pre	#N/A
P32912	VAM7	3	3	4	-0.338426	0.00318009	DTT - pre	#N/A
P25639	YCR061W	3	3	2	-0.347864	0.00322498	DTT - pre	#N/A
Q12044	RCN2	3	3	4	0.348619	0.00325315	DTT - pre	#N/A
P52489	PYK2	3	3	3	0.331371	0.00326561	DTT - pre	#N/A
P34167	TIF3	3	3	7	-0.498633	0.00329659	DTT - pre	#N/A
P43549	YFL054C	3	3	5	-0.347354	0.00330224	DTT - pre	#N/A
P53134	YGL114W	3	3	6	-0.249589	0.00331897	DTT - pre	#N/A
P22146	GAS1	3	3	17	-0.350851	0.00332913	DTT - pre	1
Q12134	HUA2	3	3	3	0.454267	0.00333914	DTT - pre	#N/A
P53877	IPI3	3	3	6	0.365456	0.00334999	DTT - pre	#N/A
Q12502	LDB19	3	3	2	0.385538	0.00336494	DTT - pre	#N/A
P35194	UTP20	3	3	20	-0.254342	0.00339849	DTT - pre	#N/A
Q06892	POS5	3	3	3	-0.250755	0.00340984	DTT - pre	#N/A
P25382	RSA4	3	3	5	-0.30665	0.00341093	DTT - pre	#N/A
P06773	DCD1	3	3	3	0.29294	0.0034634	DTT - pre	#N/A
P33322	CBF5	3	3	12	0.28892	0.00347357	DTT - pre	#N/A
P32891	DLD1	3	3	16	-0.248363	0.0034874	DTT - pre	#N/A
P38115	ARA1	3	3	2	0.346324	0.0034963	DTT - pre	7
P25349	YCP4	3	3	12	-0.243552	0.00352002	DTT - pre	#N/A
P39985	POL5	3	3	9	0.251297	0.0035225	DTT - pre	#N/A
P25359	RRP43	3	3	2	0.328282	0.00352918	DTT - pre	#N/A
Q12280	IQG1	3	3	8	0.303397	0.00353281	DTT - pre	#N/A
P07256	COR1	3	3	6	-0.243007	0.00357153	DTT - pre	#N/A
Q03306	PKH3	3	3	5	0.257715	0.00358987	DTT - pre	#N/A
P15108	HSC82	3	3	7	-0.287347	0.00359529	DTT - pre	#N/A
Q03088	SVL3	3	3	7	0.221994	0.0036131	DTT - pre	#N/A
P08067	RIP1	3	3	4	-0.233005	0.00361464	DTT - pre	#N/A
P31380	FUN30	3	3	10	-0.343452	0.00361744	DTT - pre	#N/A
Q10740	LAP2	3	3	2	-0.573417	0.00363053	DTT - pre	#N/A
P40327	RPT2	3	3	12	0.269458	0.00363866	DTT - pre	#N/A
P25580	PBN1	3	3	8	-0.245291	0.00363908	DTT - pre	#N/A
P33412	ECT1	3	3	2	-0.552977	0.00364351	DTT - pre	#N/A
Q3E7B6	VMA9	3	3	2	-0.279591	0.00365192	DTT - pre	#N/A
Q06810	OPY2	3	3	3	0.32039	0.00367356	DTT - pre	#N/A
P50107	GLO1	3	3	4	-0.302596	0.0037234	DTT - pre	#N/A
P53076	VID30	3	3	3	0.298184	0.0037404	DTT - pre	#N/A
P04710	AAC1	3	3	6	0.27968	0.00375187	DTT - pre	7
P07278	BCY1	3	3	15	0.284264	0.00376965	DTT - pre	7
P53895	ASI2	3	3	5	-0.258446	0.00383636	DTT - pre	#N/A
Q06821	YPR084W	3	3	2	-0.247246	0.00384198	DTT - pre	#N/A
Q12369	SFI1	3	3	2	-0.305508	0.00386232	DTT - pre	#N/A
P40086	COX15	3	3	7	-0.235631	0.00386351	DTT - pre	#N/A
Q07500	NDE2	3	3	4	0.270746	0.00390235	DTT - pre	4
P12630	BAR1	3	3	4	0.369706	0.00392768	DTT - pre	5
P04050	RPO21	3	3	40	-0.225932	0.00392854	DTT - pre	#N/A
P25087	ERG6	3	3	23	-0.241648	0.00394026	DTT - pre	#N/A
P38920	MLH1	3	3	2	0.40063	0.00396987	DTT - pre	#N/A
P41807	VMA13	3	3	12	-0.286687	0.00398428	DTT - pre	#N/A
P38616	YGP1	3	3	7	0.799609	0.00398722	DTT - pre	6
P80428	ARP4	3	3	3	0.224981	0.00400231	DTT - pre	#N/A
P36161	NUP133	3	3	12	0.225351	0.00400724	DTT - pre	#N/A
Q01896	ENA2	3	3	2	-0.302387	0.00409813	DTT - pre	#N/A
P36106	BYE1	3	3	2	-0.328847	0.00412414	DTT - pre	#N/A
Q03786	YDR248C	3	3	2	0.416355	0.00414951	DTT - pre	#N/A
Q03497	STE20	3	3	6	-0.324263	0.00415744	DTT - pre	#N/A
Q02884	ELP4	3	3	3	-0.212626	0.00416441	DTT - pre	#N/A
P36105|P38754	RPL14A|RPL14B	3	3	10	0.272948	0.00424263	DTT - pre	#N/A
Q12452	ERG27	3	3	15	-0.239355	0.00425777	DTT - pre	#N/A
Q12325	SUL2	3	3	8	-0.370158	0.00428949	DTT - pre	#N/A
Q06263	VTA1	3	3	4	0.344001	0.00429193	DTT - pre	#N/A
Q07376	MCH1	3	3	3	-0.370158	0.00430848	DTT - pre	#N/A
P53912	YNL134C	3	3	4	0.338585	0.00431154	DTT - pre	#N/A
Q07953	SDO1	3	3	2	-0.464947	0.00437197	DTT - pre	4
Q06493	YLH47	3	3	12	-0.231	0.00439228	DTT - pre	#N/A
Q06497	ANT1	3	3	4	-0.234059	0.00443128	DTT - pre	#N/A
P17555	SRV2	3	3	12	0.339932	0.00443833	DTT - pre	#N/A
P38306	YBR197C	3	3	5	0.215768	0.00444321	DTT - pre	#N/A
P39925	AFG3	3	3	9	-0.212558	0.00445045	DTT - pre	#N/A
Q00245	RHO3	3	3	5	-0.231426	0.00446574	DTT - pre	#N/A
P52917	VPS4	3	3	4	-0.238499	0.00455425	DTT - pre	#N/A
P28007	GAR1	3	3	3	0.309413	0.00456544	DTT - pre	#N/A
Q04177	UTP5	3	3	3	0.285278	0.00458382	DTT - pre	#N/A
P38205	NCL1	3	3	5	-0.246628	0.00460778	DTT - pre	#N/A
P53722	ATP23	3	3	2	-0.392538	0.00462443	DTT - pre	#N/A
P33332	SEC3	3	3	17	0.218838	0.00463131	DTT - pre	#N/A
P36069	PMU1	3	3	2	-0.304109	0.00465155	DTT - pre	#N/A
P26725	YUR1	3	3	10	0.247803	0.00468418	DTT - pre	#N/A
P24031	PHO3	3	3	4	0.534497	0.00469525	DTT - pre	5
P21576	VPS1	3	3	29	0.34856	0.0047179	DTT - pre	#N/A
P48016	ATH1	3	3	18	0.295346	0.0048128	DTT - pre	1
Q08234	YOL075C	3	3	10	-0.267626	0.00481758	DTT - pre	#N/A
P53093	YIP4	3	3	2	0.315528	0.00482956	DTT - pre	#N/A
P00128	QCR7	3	3	2	-0.340076	0.00485162	DTT - pre	#N/A
P38339	RGD1	3	3	9	0.320337	0.00489446	DTT - pre	#N/A
P38066	RIB1	3	3	2	-0.516686	0.0049399	DTT - pre	#N/A
P40066	GLE2	3	3	5	0.281544	0.00495295	DTT - pre	#N/A
Q01846	MDM1	3	3	17	-0.220334	0.00503706	DTT - pre	#N/A
P46970	NMD5	3	3	3	0.297576	0.00504635	DTT - pre	#N/A
Q12489	YDL012C	3	3	2	-0.383629	0.00509822	DTT - pre	#N/A
P38604	ERG7	3	3	7	0.262892	0.00510597	DTT - pre	#N/A
Q08972	NEW1	3	3	32	-0.242108	0.00512797	DTT - pre	#N/A
P53389	HOL1	3	3	4	-0.289655	0.00515242	DTT - pre	#N/A
P25604	STP22	3	3	3	0.306056	0.00516923	DTT - pre	#N/A
P39744	NOC2	3	3	20	-0.236217	0.00526319	DTT - pre	#N/A
P33297	RPT5	3	3	12	0.253847	0.00526328	DTT - pre	#N/A
Q12066	NUR1	3	3	13	-0.25751	0.00527589	DTT - pre	#N/A
P32048	MSK1	3	3	3	0.537454	0.00527911	DTT - pre	#N/A
P38911	FPR3	3	3	4	0.418475	0.00529242	DTT - pre	#N/A
P20485	CKI1	3	3	5	-0.288701	0.00529294	DTT - pre	#N/A
P27476	NSR1	3	3	17	0.324019	0.00534176	DTT - pre	#N/A
P38811	TRA1	3	3	36	0.213102	0.0053912	DTT - pre	#N/A
Q04935	COX20	3	3	5	-0.24385	0.00547963	DTT - pre	#N/A
Q06169	PEX30	3	3	23	0.238861	0.00551283	DTT - pre	#N/A
Q05016	YMR226C	3	3	3	-0.261134	0.00553012	DTT - pre	#N/A
P12754	GCD2	3	3	9	-0.238761	0.00559071	DTT - pre	#N/A
P54839	ERG13	3	3	7	-0.288951	0.00565099	DTT - pre	#N/A
Q02931	NAN1	3	3	9	0.245874	0.00565145	DTT - pre	#N/A
Q12057	PIN2	3	3	3	-0.281153	0.00576803	DTT - pre	#N/A
P53278	YGR130C	3	3	14	-0.348467	0.00581135	DTT - pre	#N/A
P11154	PYC1	3	3	7	0.207589	0.00581377	DTT - pre	#N/A
P52918	MSN5	3	3	4	0.328321	0.00581432	DTT - pre	#N/A
P12685	TRK1	3	3	12	-0.250892	0.00581835	DTT - pre	#N/A
P29340	PEX4	3	3	4	0.224375	0.00585176	DTT - pre	#N/A
Q12296	MAM3	3	3	18	-0.221857	0.00586446	DTT - pre	#N/A
P31381	FUN26	3	3	7	-0.256643	0.00592263	DTT - pre	#N/A
P53874	UBP10	3	3	6	-0.263523	0.00605635	DTT - pre	#N/A
P0CX55|P0CX56	RPS18A|RPS18B	3	3	14	0.252623	0.00607701	DTT - pre	#N/A
P39958	GDI1	3	3	6	-0.257178	0.00607996	DTT - pre	#N/A
P35193	ATG19	3	3	2	0.474979	0.00608204	DTT - pre	#N/A
P29465	CHS3	3	3	20	0.253679	0.00613053	DTT - pre	#N/A
Q12467	MRX4	3	3	2	-0.293055	0.00617302	DTT - pre	#N/A
Q12158	MCD1	3	3	5	0.365114	0.00622576	DTT - pre	7
Q08231	THP1	3	3	2	0.26872	0.00623244	DTT - pre	#N/A
Q01329	PTA1	3	3	10	0.243423	0.00624158	DTT - pre	#N/A
P42934	PMT6	3	3	7	-0.207337	0.00626057	DTT - pre	#N/A
P53295	RBG2	3	3	7	-0.244048	0.00626318	DTT - pre	#N/A
P32794	AFG2	3	3	6	0.198519	0.00633312	DTT - pre	#N/A
P0CX23|P0CX24	RPL20A|RPL20B	3	3	12	0.377186	0.00634614	DTT - pre	#N/A
P38861	NMD3	3	3	8	-0.25257	0.00635462	DTT - pre	#N/A
Q04991	FMP42	3	3	10	-0.233127	0.00643103	DTT - pre	#N/A
P22147	XRN1	3	3	29	0.213729	0.00645895	DTT - pre	#N/A
P40012	HEM14	3	3	4	0.209963	0.00651588	DTT - pre	#N/A
Q12209	FRE8	3	3	2	0.237478	0.00652089	DTT - pre	#N/A
Q08287	NOP8	3	3	6	0.221038	0.00664767	DTT - pre	#N/A
P32477	GSH1	3	3	4	-0.284549	0.00665389	DTT - pre	#N/A
Q07534	HEM25	3	3	2	-0.224194	0.00670853	DTT - pre	#N/A
P53941	IMP4	3	3	3	-0.346327	0.00671731	DTT - pre	#N/A
Q08444	NOB1	3	3	4	-0.206075	0.00677578	DTT - pre	#N/A
P36120	DBP7	3	3	11	0.219712	0.00678872	DTT - pre	#N/A
P23180	AIM17	3	3	4	0.465773	0.00682562	DTT - pre	7
P21375	OSM1	3	3	18	-0.255285	0.00682762	DTT - pre	#N/A
Q02969	PEX25	3	3	10	-0.249365	0.00686766	DTT - pre	#N/A
P53075	SHE10	3	3	26	-0.253058	0.00687759	DTT - pre	#N/A
P40956	GTS1	3	3	5	0.203511	0.00688444	DTT - pre	#N/A
P33302	PDR5	3	3	30	0.250738	0.00688742	DTT - pre	#N/A
Q06156	YCS4	3	3	8	0.226706	0.00689024	DTT - pre	#N/A
Q12155	YLR050C	3	3	3	0.435543	0.00706081	DTT - pre	7
P32419	MDH3	3	3	5	0.196526	0.00709441	DTT - pre	#N/A
Q08223	AIM39	3	3	6	-0.196782	0.00712907	DTT - pre	#N/A
P19073	CDC42	3	3	3	-0.209806	0.0071307	DTT - pre	#N/A
Q12239	YOL107W	3	3	3	0.244595	0.00715464	DTT - pre	#N/A
Q08235	BRX1	3	3	3	-0.396716	0.00725931	DTT - pre	#N/A
P03871	REP1	3	3	3	0.404329	0.00731276	DTT - pre	#N/A
P07251	ATP1	3	3	17	0.197904	0.00734	DTT - pre	#N/A
P47818	CCC1	3	3	9	-0.224612	0.0073666	DTT - pre	#N/A
P28319	CWP1	3	3	9	-0.440605	0.00737914	DTT - pre	#N/A
P11075	SEC7	3	3	48	0.225287	0.00741935	DTT - pre	#N/A
P33550	KTR2	3	3	2	0.349547	0.00752113	DTT - pre	5
P08678	CYR1	3	3	21	0.219001	0.00760785	DTT - pre	#N/A
P39014	MET30	3	3	3	0.218087	0.00775069	DTT - pre	#N/A
P38883	RIX1	3	3	3	0.210345	0.00787491	DTT - pre	#N/A
P40367	LAS21	3	3	6	-0.203285	0.00791692	DTT - pre	#N/A
P41735	CAT5	3	3	3	0.282098	0.00799374	DTT - pre	#N/A
P49017	COQ5	3	3	3	0.299197	0.00804183	DTT - pre	#N/A
P08539	GPA1	3	3	15	-0.325768	0.00805252	DTT - pre	#N/A
P28321	YJU3	3	3	12	0.22573	0.00805386	DTT - pre	#N/A
P10870	SNF3	3	3	3	-0.258835	0.00816283	DTT - pre	#N/A
P53217	YGR026W	3	3	6	-0.24029	0.0082027	DTT - pre	#N/A
[truncated: 6,857 more rows]
