# Supplementary material for: MemPrep, a new technology for isolating organellar membranes provides fingerprints of lipid bilayer stress
Source: EMBO J. 2024 Mar 15;43(8):13. doi: 10.1038/s44318-024-00063-y (PMC11021466; doi:10.1038/s44318-024-00063-y)
Supplement: Supplementary file 7 — Source Data Fig. 6 [file 44318_2024_63_MOESM7_ESM.zip › Figure 6B_proteomics.xlsx]

## Sheet: proteomics
gene name	protein ID	P100 rep1 enrichment (fold change over lysate)	P100 rep2 enrichment (fold change over lysate)	P100 rep3 enrichment (fold change over lysate)	P100 mean enrichment (fold change over lysate)	Vph1-bait isolate rep1 enrichment (fold change over lysate)	Vph1-bait isolate rep2 enrichment (fold change over lysate)	Vph1-bait isolate rep3 enrichment (fold change over lysate)	Vph1-bait isolate mean enrichment (fold change over lysate)	subcellular location	sublocation
SEC1	P30619	1.95372	1.93803	1.79522	1.89566	0.732966	0.719824	0.786745	0.746512	NA	NA
DLD3	P39976	0.263826	0.245259	0.261534	0.256873	0.293526	0.304275	0.28878	0.295527	ambiguous	NA
SCS22	Q6Q595	3.23703	2.84323	2.79205	2.95744	5.38516	6.12336	5.47871	5.66241	ambiguous	NA
RHB1	P25378	0.69392	0.463925	0.632974	0.59694	1.0609	1.27283	1.0525	1.12875	plasma membrane	NA
PRD1	P25375	0.156347	0.136029	0.149035	0.147137	0.13721	0.159568	0.154357	0.150378	ambiguous	NA
NFS1	P25374	0.882442	0.945985	0.961346	0.929924	0.615133	0.618714	0.612882	0.615576	mitochondrion	NA
AGP1	P25376	2.51263	2.5373	2.35026	2.46673	11.8689	12.8077	12.8605	12.5124	plasma membrane	NA
ADP1	P25371	0.880999	1.23383	1.19244	1.10242	64.8148	57.4249	55.8476	59.3625	ER	ER membrane
GRX1	P25373	0.209494	0.265872	0.314112	0.263159	0.328092	0.30165	0.27515	0.301631	ambiguous	NA
TRX3	P25372	0.760748	0.755623	0.774785	0.763719	0.595245	0.651012	0.692306	0.646187	mitochondrion	NA
COF1	Q03048	0.219514	0.197154	0.200863	0.205844	0.118956	0.127989	0.145	0.130649	ambiguous	NA
MCP2	Q06567	1.1359	1.20382	1.25496	1.19822	2.90544	2.77009	2.36936	2.68163	mitochondrion	NA
UBR2	Q07963	0.687208	0.672902	0.707478	0.689196	0.599733	0.694593	0.626663	0.64033	ambiguous	NA
RHO4	Q00246	1.20997	1.27727	1.32909	1.27211	2.29046	2.0577	1.94467	2.09761	plasma membrane	NA
RHO3	Q00245	1.43762	1.37951	1.42046	1.41253	2.30648	2.23995	2.13067	2.2257	plasma membrane	NA
SAM1	P10659	0.208588	0.187893	0.187722	0.194734	0.253493	0.251159	0.250637	0.251763	NA	NA
ATP10	P18496	1.49504	1.48149	1.49045	1.48899	1.73299	1.71672	1.73534	1.72835	mitochondrion	MIM
RMD1	Q03441	1.00035	1.21027	1.23038	1.147	31.3301	28.212	25.6055	28.3825	ambiguous	NA
YOR296W	Q08748	2.11228	2.06663	2.1918	2.12357	2.27881	2.20383	2.13854	2.20706	ambiguous	NA
YSY6	P38374	1.66645	1.34998	1.62613	1.54752	3.09305	3.18773	2.62072	2.96717	ER	ER membrane
SPE2	P21182	0.289429	0.298543	0.226429	0.271467	0.0722515	0.0737591	0.0987389	0.0815832	NA	NA
RPS10B|RPS10A	P46784|Q08745	1.43734	1.87668	1.44989	1.58797	0.121128	0.147968	0.157521	0.142205	NA	NA
RDL2	Q08742	1.49154	1.64549	1.2604	1.46581	0.701176	0.646296	0.794172	0.713881	mitochondrion	NA
SEC61	P32915	2.89559	2.54535	2.64673	2.69589	4.19979	4.77447	4.48669	4.48699	ER	ER membrane
SRP101	P32916	2.21552	1.96806	1.90011	2.0279	0.695291	0.758684	0.756172	0.736716	ER	ER peripheral
SUI1	P32911	0.965024	1.15889	1.02498	1.04963	0.223835	0.200688	0.227703	0.217408	NA	NA
MGM1	P32266	1.18949	1.24625	1.25151	1.22908	2.12445	1.99354	1.96179	2.02659	ambiguous	NA
VPS17	P32913	1.59443	1.58736	1.52872	1.57017	0.836733	0.865899	0.898436	0.867023	ambiguous	NA
VAM7	P32912	0.602803	0.854835	0.813906	0.757181	7.74909	6.306	5.24281	6.43263	vacuole	NA
MYO5	Q04439	0.782459	0.786154	0.780073	0.782895	1.04617	1.0173	1.02037	1.02795	ambiguous	NA
CAB1	Q04430	0.283872	0.266956	0.291038	0.280622	0.286067	0.322563	0.315788	0.30814	ambiguous	NA
HSP31	Q04432	0.0973753	0.100352	0.0813686	0.0930321	0.0410287	0.0421069	0.0549892	0.0460416	ambiguous	NA
CDC28	P00546	1.1904	1.10555	1.10033	1.13209	1.44662	1.43046	1.40604	1.42771	NA	NA
CDC19	P00549	0.16444	0.151219	0.167036	0.160898	0.158509	0.148091	0.156417	0.154339	NA	NA
ENB1	Q08299	2.01627	1.76449	1.84623	1.87566	3.32604	3.72637	3.5229	3.5251	ambiguous	NA
COX4	P04037	0.778278	0.868696	0.906588	0.851187	1.05225	0.912522	0.896642	0.953804	mitochondrion	MIM
PRC1	P00729	0.514146	0.509953	0.547833	0.523977	0.73802	0.697456	0.64956	0.695012	vacuole	NA
MGM101	P32787	1.66326	1.84656	1.70013	1.73665	0.485164	0.408152	0.472512	0.455276	mitochondrion	NA
SPC42	P36094	0.971601	1.01236	0.889465	0.957807	0.203577	0.180159	0.21537	0.199702	ambiguous	NA
SYH1	Q02875	1.24417	1.13761	1.1879	1.18989	0.606271	0.698105	0.629664	0.64468	ambiguous	NA
AAT2	P23542	0.33241	0.277947	0.293386	0.301248	0.117781	0.134108	0.141747	0.131212	ambiguous	NA
SWR1	Q05471	1.3111	1.43753	1.09126	1.27996	1.27787	0.965701	1.27535	1.17297	nucleus	NA
FPS1	P23900	2.23641	2.00562	2.07724	2.10642	4.54108	4.66942	4.62841	4.61297	ambiguous	NA
SHE9	Q04172	1.04276	1.06595	1.05188	1.05353	2.14729	1.98567	1.93356	2.02218	mitochondrion	MIM
PPT1	P53043	0.480377	0.443838	0.456641	0.460285	0.263533	0.295596	0.275223	0.278117	nucleus	NA
CDC42	P19073	1.67482	1.6046	1.59321	1.62421	4.99926	4.97912	4.80261	4.927	plasma membrane	NA
TAF6	P53040	1.1097	1.11741	1.15261	1.12657	1.16208	1.17152	1.11597	1.14986	nucleus	NA
YNL194C	P40169	1.35652	1.34512	1.37113	1.35759	1.79054	1.778	1.80441	1.79099	plasma membrane	NA
YNL200C	P40165	0.939824	1.02179	0.995594	0.985736	0.864113	0.790718	0.835288	0.83004	ambiguous	NA
PSY2	P40164	0.588158	0.54904	0.626575	0.587925	1.036	1.10698	0.999517	1.0475	nucleus	NA
RTT106	P40161	0.556913	0.441455	0.533123	0.510497	1.55747	1.67684	1.45627	1.56352	nucleus	NA
RIO2	P40160	0.821226	0.880912	0.879977	0.860705	0.759204	0.723286	0.760344	0.747611	ambiguous	NA
KHA1	P40309	1.48744	1.59982	1.5274	1.53822	6.54937	6.47764	6.36404	6.46368	ambiguous	NA
TGL3	P40308	1.02903	1.07531	1.02322	1.04252	2.37033	2.28727	2.26279	2.30679	lipid droplet	NA
HIS7	P33734	0.0946709	0.0922184	0.0970916	0.0946603	0.1501	0.150206	0.143142	0.147816	NA	NA
PRE5	P40302	0.379523	0.382707	0.389696	0.383975	0.223841	0.223318	0.226166	0.224441	ambiguous	NA
SEC31	P38968	2.69777	2.34033	2.29528	2.44446	0.945165	0.972219	1.05166	0.989682	ambiguous	NA
PNT1	P38969	1.18151	1.66016	1.59368	1.47845	3.14345	2.5373	2.90318	2.86131	mitochondrion	MIM
YDR089W	P38966	0.740114	1.02182	0.957643	0.906526	44.9276	36.2861	33.0209	38.0782	vacuole	NA
TAT2	P38967	2.0073	2.24192	2.09307	2.11409	12.3147	12.0334	12.0682	12.1388	ambiguous	NA
YGP1	P38616	0.226791	0.217537	0.215052	0.219794	0.134958	0.141088	0.138959	0.138335	extracellular region	NA
TVP23	P38962	2.34471	2.1162	1.92076	2.12723	10.1128	10.8726	12.8764	11.2873	Golgi apparatus	NA
RRP8	P38961	1.7406	1.77719	1.68094	1.73291	1.08638	1.01023	1.03246	1.04302	nucleus	NA
KRS1	P15180	0.136803	0.132542	0.136613	0.13532	0.144903	0.148266	0.13859	0.14392	ambiguous	NA
EAF7	P53911	1.51949	1.44332	1.56218	1.50833	0.758311	0.674188	0.739136	0.723878	nucleus	NA
MSC2	Q03455	2.86428	2.56219	2.36698	2.59782	5.22772	5.48571	5.97444	5.56263	ambiguous	NA
YNL134C	P53912	0.175081	0.164263	0.163317	0.167554	0.0710192	0.0803828	0.085027	0.0788097	NA	NA
BXI1	P48558	1.08091	1.25871	1.34665	1.22876	18.9864	17.5789	14.4442	17.0032	ambiguous	NA
YPT11	P48559	1.62876	1.7743	1.56049	1.65452	4.32615	3.74601	3.95345	4.00854	ambiguous	NA
BSP1	Q06604	1.4661	1.56679	1.49362	1.50884	0.895563	0.715443	0.798342	0.803116	ambiguous	NA
YPR172W	Q06608	0.271853	0.237808	0.255478	0.255046	0.296539	0.322714	0.339278	0.31951	ambiguous	NA
VMA9	Q3E7B6	1.04474	1.17259	1.31672	1.17802	27.8738	25.97	28.3852	27.4097	vacuole	NA
YEF3	P16521	1.55113	1.35799	1.39849	1.43587	0.583263	0.717159	0.664998	0.65514	ambiguous	NA
ENT1	Q12518	1.34956	1.19167	1.17465	1.23863	0.435419	0.520401	0.512619	0.48948	ambiguous	NA
PTC5	Q12511	0.956507	0.892547	0.895166	0.91474	0.575971	0.565344	0.646855	0.596057	mitochondrion	NA
ZPS1	Q12512	0.316776	0.241982	0.271699	0.276819	0.192893	0.242126	0.308228	0.247749	NA	NA
TMA17	Q12513	0.692323	0.782086	0.737966	0.737458	0.049501	0.0549131	0.0680439	0.057486	ambiguous	NA
NOT5	Q12514	1.95664	1.99894	1.98726	1.98095	0.29841	0.269705	0.308674	0.292263	ambiguous	NA
PAR32	Q12515	1.6622	1.70326	1.53597	1.63381	0.34726	0.295803	0.346953	0.330005	ambiguous	NA
SRF1	Q12516	1.40815	1.39092	1.32224	1.37377	2.12375	2.25006	2.22267	2.19883	ambiguous	NA
DCP1	Q12517	0.879744	0.835444	0.916778	0.877322	0.686535	0.755243	0.658048	0.699942	ambiguous	NA
SBH1	P52870	1.25981	2.33572	1.91262	1.83605	8.06171	6.08159	7.76012	7.30114	ER	ER membrane
VPS8	P39702	1.79322	1.81616	1.7324	1.78059	4.93806	4.84747	5.07117	4.95223	Golgi apparatus	NA
NUP60	P39705	1.01293	1.0366	0.981007	1.01018	0.326739	0.318749	0.326357	0.323948	nucleus	NA
ERP2	P39704	3.67483	2.98851	2.8245	3.16261	9.55275	12.3609	14.1676	12.0271	ER	ER membrane
MIM1	Q08176	1.17241	1.18052	1.31462	1.22252	3.71362	3.54249	3.31551	3.52387	mitochondrion	MOM
MDM38	Q08179	1.27778	1.34019	1.3522	1.32339	3.12803	2.92955	2.87891	2.97883	mitochondrion	MIM
TPS1	Q00764	0.816594	0.879051	0.806569	0.834071	0.167079	0.158636	0.19307	0.172928	ambiguous	NA
NOP7	P53261	2.01899	2.17743	2.03173	2.07605	0.575297	0.514856	0.566234	0.552129	nucleus	NA
GRX2	P17695	1.13751	1.24324	1.28406	1.2216	2.45244	2.44036	2.43707	2.44329	ambiguous	NA
BET2	P20133	0.226004	0.191393	0.202978	0.206792	0.204317	0.235907	0.227351	0.222525	NA	NA
SFL1	P20134	1.1837	1.14291	1.15682	1.16114	1.19772	1.21757	1.14619	1.18716	nucleus	NA
QCR8	P08525	1.19792	1.32106	1.26702	1.262	3.52229	3.4762	3.36032	3.45294	mitochondrion	MIM
ERG20	P08524	0.0798	0.0664833	0.0691301	0.0718045	0.0596132	0.0738951	0.0777498	0.0704194	NA	NA
GCN20	P43535	1.00905	1.01719	1.06746	1.03123	0.712754	0.715011	0.686347	0.704704	NA	NA
LSB6	P42951	1.05597	1.45308	1.42492	1.31132	13.572	11.6235	10.6041	11.9332	ambiguous	NA
PNO1	Q99216	1.9489	1.88516	1.84568	1.89325	0.666036	0.687493	0.71629	0.689939	ambiguous	NA
POL3	P15436	0.868987	0.955427	0.941145	0.921853	0.94747	0.963731	0.937004	0.949402	nucleus	NA
DPB4	Q04603	0.67457	0.801299	0.885548	0.787139	0.417285	0.383207	0.365109	0.388534	nucleus	NA
IDH1	P28834	0.518867	0.488709	0.504049	0.503875	0.4405	0.456175	0.472727	0.456467	mitochondrion	NA
TMA64	Q04600	1.23203	1.22099	1.21905	1.22402	0.403869	0.421725	0.426165	0.417253	NA	NA
ATO3	Q12359	1.94496	1.87123	1.76106	1.85908	8.5701	8.96463	6.6921	8.07561	plasma membrane	NA
ARG1	P22768	0.0885473	0.0844216	0.0906182	0.0878624	0.132925	0.144069	0.126557	0.134517	ambiguous	NA
CDC24	P11433	1.21447	1.14168	1.25189	1.20268	1.12497	1.13718	1.06451	1.10889	NA	NA
TIM18	Q08749	1.013	1.00672	1.05585	1.02519	3.30564	2.84068	2.65326	2.93319	mitochondrion	MIM
GRS1	P38088-2	0.141293	0.139057	0.139538	0.139963	0.164932	0.164065	0.155768	0.161588	NA	NA
CTR9	P89105	0.642117	0.617801	0.653803	0.637907	0.603851	0.676901	0.607529	0.629427	nucleus	NA
SEC5	P89102	1.81717	1.77372	1.76352	1.7848	2.54348	2.51729	2.49087	2.51721	NA	NA
IMD4	P50094	0.126659	0.116055	0.149802	0.130838	0.0636157	0.0810731	0.0583931	0.067694	ambiguous	NA
IMD3	P50095	0.158678	0.141917	0.17799	0.159528	0.0585019	0.074181	0.0584392	0.0637074	ambiguous	NA
SPC34	P36131	1.22174	1.33821	1.3839	1.31462	1.17433	1.09249	1.02826	1.09836	ambiguous	NA
CAF4	P36130	1.07565	1.19645	1.18015	1.15075	2.1607	2.03254	1.94438	2.04587	mitochondrion	MOM
SHB17	P36136	0.136869	0.145181	0.157659	0.14657	0.20364	0.181788	0.172902	0.18611	ambiguous	NA
UTH1	P36135	0.898607	0.747033	0.788485	0.811375	0.592438	0.733078	0.537571	0.621029	ambiguous	NA
PET10	P36139	0.907257	0.965403	0.981805	0.951489	2.20384	2.09909	1.97076	2.09123	lipid droplet	NA
ECM1	P39715	1.81286	1.93538	1.95375	1.90066	0.206343	0.173198	0.187827	0.189123	ambiguous	NA
BPH1	P25356	1.77596	1.90673	1.65201	1.77823	4.01718	3.8166	4.23336	4.02238	ambiguous	NA
PSP1	P50896	0.873205	0.8794	0.932901	0.895169	0.68018	0.631799	0.679105	0.663695	ambiguous	NA
GDI1	P39958	0.736898	0.677338	0.696574	0.703603	0.526954	0.498507	0.490354	0.505272	ambiguous	NA
CBF1	P17106	0.32659	0.316914	0.333943	0.325816	0.193144	0.194827	0.175485	0.187819	ambiguous	NA
YCR023C	P25351	3.03519	2.79762	3.04551	2.95944	58.6451	55.8259	47.9401	54.1371	ambiguous	NA
SAH1	P39954	0.105529	0.103755	0.1107	0.106662	0.185454	0.183725	0.172117	0.180432	NA	NA
SAP1	P39955	1.44844	1.4483	1.60881	1.50185	1.21793	1.28563	1.20607	1.23654	NA	NA
MAK11	P20484	1.6787	1.71337	1.7052	1.69909	0.355382	0.344882	0.386189	0.362151	nucleus	NA
CKI1	P20485	0.546563	0.520583	0.557712	0.541619	0.803732	0.848062	0.799496	0.817097	ambiguous	NA
RRP43	P25359	0.738134	0.690459	0.747854	0.725482	0.245145	0.287205	0.257891	0.263414	ambiguous	NA
ELO2	P25358	1.92667	1.81764	1.66764	1.80398	3.75847	3.89335	3.72498	3.79227	ER	ER membrane
RPC34	P32910	0.696789	0.667882	0.751561	0.705411	0.499565	0.560327	0.485921	0.515271	nucleus	NA
PRO1	P32264	0.424012	0.378997	0.409933	0.404314	0.380988	0.428038	0.396629	0.401885	ambiguous	NA
VAS1	P07806-2	0.132422	0.134386	0.137474	0.134761	0.151371	0.14701	0.134892	0.144424	NA	NA
CHS3	P29465	1.99557	2.27108	1.75345	2.0067	6.8829	6.86396	7.69618	7.14768	ambiguous	NA
RAX1	Q08760	1.45236	1.45426	1.45199	1.45287	3.99029	3.80916	3.94638	3.91528	ambiguous	NA
PAP1	P29468	1.2683	1.28148	1.21999	1.25659	0.541632	0.536168	0.560204	0.546001	nucleus	NA
HFD1	Q04458	1.90359	1.77328	1.77654	1.8178	3.30295	3.24954	3.35335	3.30195	ambiguous	NA
ALE1	Q08548	2.81528	2.36124	2.36935	2.51529	4.75096	5.01466	5.04903	4.93822	ER	ER membrane
YNR021W	P53723	2.38699	2.28155	2.18389	2.28415	4.38382	4.52126	4.75408	4.55306	ER	ER membrane
SMM1	P53720	0.268263	0.270573	0.269656	0.269497	0.130442	0.140105	0.142633	0.137727	ambiguous	NA
YNR029C	P53729	0.577556	0.592124	0.496643	0.555441	1.24655	1.25656	1.82749	1.44353	NA	NA
CPR8	P53728	2.2238	2.08596	1.91983	2.07653	11.543	12.7711	12.3048	12.2063	NA	NA
YPT7	P32939	1.12709	1.13565	1.29457	1.18577	7.48478	7.32456	7.10129	7.30354	ambiguous	NA
TFG2	P41896	0.768114	0.812091	0.715228	0.765144	0.247779	0.243749	0.276628	0.256052	nucleus	NA
TFG1	P41895	0.765971	0.923749	0.737955	0.809225	0.27739	0.215524	0.316295	0.269736	nucleus	NA
IES4	Q08561	0.897396	0.928776	0.950685	0.925619	0.673713	0.679956	0.661743	0.671804	nucleus	NA
CMK1	P27466	0.53775	0.494911	0.54029	0.524317	0.37129	0.437105	0.417639	0.408678	NA	NA
YDR338C	Q05497	1.23577	1.08025	1.24913	1.18838	24.5195	25.6454	22.4201	24.195	ambiguous	NA
SPT2	P06843	1.00582	1.03725	1.13195	1.05834	0.65873	0.698419	0.609989	0.655712	nucleus	NA
SPT3	P06844	1.23908	1.33025	1.24212	1.27048	0.612282	0.581886	0.710355	0.634841	nucleus	NA
RPF1	P38805	2.16128	2.30133	2.32046	2.26102	0.455695	0.460036	0.41979	0.445173	nucleus	NA
RTC3	P38804	0.389437	0.449039	0.380053	0.406176	0.0776869	0.0858515	0.148002	0.103847	ambiguous	NA
LRP1	P38801	1.17964	1.23452	1.30941	1.24119	0.473376	0.467776	0.446128	0.462427	nucleus	NA
LAM4	P38800	2.07617	1.81878	1.79183	1.8956	3.11685	3.28178	3.11216	3.17026	ER	ER membrane
IPI1	P38803	1.17274	1.26859	1.15763	1.19965	0.925482	0.818638	0.87051	0.871543	nucleus	NA
YHR097C	P38809	1.89761	1.79426	1.64276	1.77821	0.426213	0.414879	0.46854	0.436544	ambiguous	NA
SAP185	P40856	0.811651	0.691376	0.742315	0.748447	1.14923	1.1773	1.10057	1.14237	NA	NA
AXL1	P40851	1.48177	1.45366	1.48616	1.47386	2.82991	2.93476	2.92736	2.89734	ambiguous	NA
MKT1	P40850	1.15082	1.12607	1.11241	1.12976	1.69906	1.69875	1.62823	1.67535	cytosol	NA
MRPL49	P40858	1.57759	1.82702	1.71614	1.70692	2.30512	1.96919	2.10905	2.12778	mitochondrion	NA
POM33	Q12164	2.21908	2.10021	2.04218	2.12049	2.9669	3.12409	3.17099	3.08733	ambiguous	NA
LEU9	Q12166	0.484128	0.438107	0.422482	0.448239	0.514783	0.470249	0.504268	0.496433	mitochondrion	NA
YPR063C	Q12160	1.97802	1.87895	1.97034	1.94243	3.45287	3.23215	3.27848	3.32117	ER	ER membrane
NBP2	Q12163	0.26271	0.304351	0.240947	0.269336	0.174559	0.151494	0.217129	0.181061	ambiguous	NA
ACF2	Q12168	0.419341	0.366281	0.432637	0.406086	0.448991	0.478471	0.424447	0.450636	ambiguous	NA
GCD2	P12754	1.02836	1.03664	1.07419	1.0464	0.930817	0.957945	0.910583	0.933115	NA	NA
RAD50	P12753	1.30147	1.16145	1.14136	1.20143	1.12238	1.1644	1.40288	1.22989	NA	NA
RPL4A	P10664	2.08839	2.24912	2.08083	2.13945	0.978977	0.959364	0.902688	0.94701	ambiguous	NA
NHP10	Q03435	0.503199	0.52274	0.519858	0.515266	0.201382	0.230297	0.23266	0.221446	nucleus	NA
CYK3	Q07533	1.49826	2.00576	2.03886	1.84763	2.6675	1.32715	1.45653	1.81706	ambiguous	NA
SSA1	P10591	0.23569	0.235027	0.24597	0.238895	0.187266	0.223664	0.195082	0.202004	ambiguous	NA
SSA2	P10592	0.268153	0.271389	0.280224	0.273255	0.252888	0.263886	0.240957	0.252577	ambiguous	NA
HDA2	Q06629	0.875771	0.839532	0.868816	0.861373	0.554627	0.633556	0.587559	0.591914	nucleus	NA
ATG13	Q06628	1.44165	1.11016	1.15856	1.23679	1.47682	1.28733	1.48586	1.41667	ambiguous	NA
GDB1	Q06625	0.176562	0.174997	0.197528	0.183029	0.253957	0.251174	0.244184	0.249772	ambiguous	NA
AOS1	Q06624	0.246312	0.240603	0.216691	0.234535	0.196475	0.199879	0.244633	0.213662	NA	NA
HDA3	Q06623	0.939958	0.947085	0.982504	0.956516	0.640726	0.664981	0.654653	0.653453	nucleus	NA
UIP3	P39547	1.44735	1.54588	1.97015	1.65446	11.535	11.6161	14.7611	12.6374	ambiguous	NA
SOP4	P39543	2.49851	2.33943	2.53651	2.45815	5.36258	6.63882	5.80576	5.93572	ER	ER membrane
YJL193W	P39542	2.64301	2.47605	2.27415	2.4644	6.84206	8.08267	8.45237	7.79237	ambiguous	NA
ELO1	P39540	2.66813	2.33412	2.19584	2.39936	5.62223	5.58134	6.0162	5.73992	ER	ER membrane
YAR028W	P39548	1.44202	1.64258	1.81518	1.63326	14.7719	12.8114	11.2536	12.9456	ambiguous	NA
MUM2	P38236	0.860182	0.845133	0.783442	0.829586	0.457289	0.41261	0.437537	0.435812	ambiguous	NA
UBP14	P38237	0.206992	0.219967	0.227157	0.218039	0.246099	0.251012	0.231461	0.242857	ambiguous	NA
RFS1	P38234	1.43879	1.32514	1.30574	1.35656	0.454572	0.455734	0.490911	0.467072	ambiguous	NA
YBR053C	P38235	0.161574	0.173979	0.15535	0.163634	0.152995	0.155375	0.188343	0.165571	NA	NA
ZTA1	P38230	2.00483	1.9472	1.64102	1.86435	0.291685	0.279865	0.340479	0.30401	NA	NA
SYO1	Q07395	0.616378	0.680352	0.62928	0.642004	1.15923	1.0136	1.14569	1.10617	ambiguous	NA
YMR196W	Q04336	0.281301	0.287891	0.307999	0.292397	0.404164	0.408618	0.414453	0.409078	NA	NA
GOR1	P53839	0.611547	0.600817	0.600554	0.604306	0.202104	0.195609	0.206237	0.201316	ambiguous	NA
GEM1	P39722	2.20328	2.26852	2.51682	2.32954	6.08081	4.8717	4.81085	5.25445	mitochondrion	MOM
AIM2	P39721	0.294365	0.270441	0.312328	0.292378	0.205245	0.205586	0.20236	0.204397	ambiguous	NA
ERV46	P39727	3.0943	2.56058	2.5761	2.74366	7.65413	9.9877	10.0349	9.22556	ambiguous	NA
GCV3	P39726	0.188939	0.264531	0.240321	0.231264	0.3593	0.278747	0.318484	0.318844	mitochondrion	NA
RBG1	P39729	2.29525	2.41283	2.22898	2.31235	0.497435	0.491419	0.54978	0.512878	ambiguous	NA
YOL019W	Q08157	2.0495	2.02393	2.15534	2.07626	6.63994	6.64741	6.43344	6.5736	ambiguous	NA
STB3	Q12427	0.575384	0.549076	0.571285	0.565248	0.212162	0.250984	0.203019	0.222055	ambiguous	NA
DLD1	P32891	1.11784	1.17194	1.15657	1.14878	2.60445	2.26761	2.15434	2.34213	mitochondrion	MIM
DRS1	P32892	1.77767	1.86517	1.87484	1.83923	1.33774	1.2563	1.20191	1.26532	nucleus	NA
PRS1	P32895	0.478906	0.48395	0.484505	0.482454	0.44801	0.437926	0.445414	0.443784	ambiguous	NA
PDC2	P32896	0.947998	0.996718	1.01379	0.986169	1.36461	1.43556	1.3055	1.36856	NA	NA
TIM23	P32897	1.15776	1.36057	1.21375	1.24402	3.62863	2.93248	2.72916	3.09675	mitochondrion	MIM
CYM1	P32898	0.318862	0.347563	0.336232	0.334219	0.362786	0.337585	0.350705	0.350359	mitochondrion	NA
IMP3	P32899	1.56578	1.60696	1.58577	1.58617	0.603064	0.54904	0.568566	0.573557	nucleus	NA
HAT2	P39984	0.247507	0.223048	0.214209	0.228255	0.123033	0.140205	0.154816	0.139351	ambiguous	NA
EMP47	P43555	2.83947	2.45128	2.38044	2.55706	7.69977	9.25431	9.4082	8.78743	ambiguous	NA
FMP32	P43557	0.725054	0.719216	0.67507	0.706447	0.784119	0.76657	0.781622	0.777437	mitochondrion	NA
RGD2	P43556	1.84094	1.91543	1.88027	1.87888	1.8116	1.71611	1.74889	1.75886	NA	NA
OTU1	P43558	0.685945	0.70869	0.73434	0.709659	1.05567	1.05747	0.980782	1.03131	ambiguous	NA
HBS1	P32769	0.760431	0.823727	0.798027	0.794062	0.338988	0.329435	0.363073	0.343832	ambiguous	NA
EHD3	P28817	0.845918	0.8843	0.853702	0.861307	0.341377	0.319476	0.369823	0.343559	mitochondrion	NA
KAP122	P32767	0.538294	0.55429	0.574453	0.555679	0.895857	0.88401	0.825974	0.868613	nucleus	nuclear membrane
NUP100	Q02629	1.25852	1.28374	1.33557	1.29261	0.501324	0.444269	0.429133	0.458242	nucleus	NA
HSP82	P02829	0.27434	0.249608	0.286859	0.270269	0.35888	0.420205	0.346243	0.375109	ambiguous	NA
MMP1	Q12372	0.752164	0.853015	0.903537	0.836239	4.34378	3.65405	3.36893	3.78892	ambiguous	NA
HIF1	Q12373	0.354544	0.372015	0.362064	0.362875	0.60164	0.580577	0.570759	0.584325	nucleus	NA
NCA2	Q12374	1.23938	1.30811	1.34354	1.29701	3.03775	2.85084	2.72424	2.87094	mitochondrion	NA
RPN6	Q12377	0.64559	0.628593	0.651723	0.641969	0.308592	0.345638	0.332895	0.329042	NA	NA
YDL157C	Q12082	1.48492	1.29094	1.31726	1.36437	5.48275	4.67486	4.61258	4.92339	mitochondrion	NA
NOP53	Q12080	1.59341	1.76026	1.91349	1.75572	0.828566	0.736725	0.625799	0.730363	nucleus	NA
ZWF1	P11412	0.584942	0.636585	0.582921	0.601483	0.18191	0.166523	0.177287	0.17524	NA	NA
ACC1	Q00955	0.755249	0.757913	0.744778	0.752647	0.623315	0.635937	0.637272	0.632175	ambiguous	NA
SAT4	P25333	1.6801	1.83033	1.64587	1.71877	1.66399	1.64874	1.67264	1.66179	NA	NA
RBK1	P25332	0.28855	0.307199	0.304717	0.300155	0.281254	0.255382	0.251727	0.262788	ambiguous	NA
CPR4	P25334	1.09019	0.972781	1.01682	1.0266	1.71595	1.70909	1.78533	1.73679	ambiguous	NA
PUF4	P25339	1.04929	1.05038	1.02069	1.04012	1.22409	1.24357	1.17883	1.2155	NA	NA
YGL010W	P25338	2.74123	2.58525	2.8168	2.71443	7.31814	7.35888	7.20104	7.29269	ER	ER membrane
ORC5	P50874	1.17779	1.29692	1.31097	1.26189	1.88266	1.82435	1.81763	1.84155	nucleus	NA
SPT20	P50875	1.29301	1.25634	1.26096	1.2701	1.01288	1.0866	0.954853	1.01811	nucleus	NA
PMA1	P05030	2.00568	1.79771	1.79242	1.86527	2.98793	3.12042	3.04228	3.05021	plasma membrane	NA
FKH1	P40466	0.855936	0.841497	0.946058	0.881164	1.18447	1.16627	1.12847	1.15974	ambiguous	NA
ASG1	P40467	0.846159	0.842348	0.964377	0.884295	1.41975	1.46657	1.34901	1.41178	nucleus	NA
NDC80	P40460	0.993797	1.07148	1.01734	1.02754	1.07151	0.992665	1.08981	1.05133	nucleus	NA
TMA108	P40462	1.96456	2.13869	1.99894	2.03406	0.713612	0.646399	0.754343	0.704785	ambiguous	NA
VHS2	P40463	1.33709	1.38695	1.39853	1.37419	0.591264	0.618368	0.536539	0.582057	ambiguous	NA
TAO3	P40468	1.84217	1.85324	1.86639	1.85394	3.23454	3.21504	3.00917	3.15292	NA	NA
MET18	P40469	0.495284	0.464305	0.487164	0.482251	1.01877	1.06519	0.977764	1.02057	nucleus	NA
ADE17	P38009	0.114658	0.10572	0.112597	0.110992	0.109109	0.116906	0.116471	0.114162	NA	NA
CWC21	Q03375	1.15303	1.38242	1.17569	1.23704	0.504024	0.461086	0.532937	0.499349	ambiguous	NA
PEX29	Q03370	2.06887	1.96175	1.79595	1.94219	2.80897	2.75799	2.91352	2.82682	peroxisome	NA
GSH2	Q08220	0.104643	0.0978023	0.109653	0.104033	0.137182	0.145163	0.14193	0.141425	NA	NA
OLE1	P21147	2.53221	2.34746	2.2786	2.38609	4.69659	4.9494	4.81942	4.8218	ER	ER membrane
SSL2	Q00578	0.760127	0.847291	0.826117	0.811178	0.944789	1.00974	0.955794	0.970108	nucleus	NA
CWP1	P28319	0.799503	0.749661	0.858262	0.802475	5.10254	4.84677	4.21058	4.71996	extracellular region	NA
CEG1	Q01159	0.665698	0.674467	0.694668	0.678277	0.700885	0.692762	0.715819	0.703155	nucleus	NA
SPB4	P25808	1.72031	1.79498	1.75525	1.75685	0.747378	0.709368	0.735311	0.730686	nucleus	NA
GAA1	P39012	1.4771	1.43516	1.37572	1.42933	2.58742	2.49413	2.49955	2.52703	ER	ER membrane
MGR3	Q04472	0.942773	1.08419	1.04453	1.02383	3.02057	2.34404	2.20122	2.52194	mitochondrion	MIM
YJR054W	P47114	0.805677	0.921967	0.829189	0.852277	3.61163	3.19537	3.15255	3.31985	ambiguous	NA
ARP3	P47117	0.857252	0.885648	0.886938	0.876612	0.531699	0.501595	0.539854	0.524383	ambiguous	NA
PTK2	P47116	1.69061	1.68794	1.62354	1.66737	0.900813	0.834734	0.880674	0.872074	ambiguous	NA
VPS55	P47111	7.08608	7.26138	6.10959	6.81901	125.607	124.293	118.834	122.911	ambiguous	NA
TAH11	P47112	1.63057	1.63135	1.55613	1.60601	1.55656	1.60496	1.60733	1.58962	ambiguous	NA
HAM1	P47119	0.118979	0.119959	0.120195	0.119711	0.116366	0.118453	0.121449	0.118756	ambiguous	NA
BRE5	P53741	1.74483	1.72802	1.73741	1.73675	0.849361	0.80512	0.784854	0.813111	NA	NA
YNR048W	P53740	1.79108	1.88059	1.74742	1.80636	5.79682	6.5286	6.59887	6.3081	Golgi apparatus	NA
ESF2	P53743	1.29258	1.36255	1.21109	1.28874	0.128782	0.123301	0.151895	0.13466	nucleus	NA
NOG2	P53742	1.74187	1.91588	1.9332	1.86365	1.63934	1.54798	1.4499	1.54574	nucleus	NA
MNT4	P53745	1.25136	1.21412	1.13934	1.20161	2.37339	2.52627	2.22722	2.37563	ambiguous	NA
YNL040W	P53960	0.757761	0.735183	0.663385	0.718776	0.905432	0.939798	1.05238	0.965868	NA	NA
SAM50	P53969	1.18659	1.25183	1.31844	1.25229	3.37849	2.89863	2.90837	3.06183	mitochondrion	MOM
PRM8	P53174	4.10465	4.08536	3.12178	3.7706	27.5808	32.0346	29.3712	29.6622	ambiguous	NA
VPS13	Q07878	1.23004	1.22395	1.3297	1.26123	2.15871	2.15192	1.99981	2.10348	ambiguous	NA
DUG1	P43616	0.189165	0.177259	0.175804	0.180742	0.110423	0.116253	0.121623	0.1161	ambiguous	NA
SAP155	P43612	0.511147	0.473741	0.544146	0.509678	0.867843	0.947606	0.853915	0.889788	ambiguous	NA
IRC5	P43610	1.18009	1.24671	1.282	1.23627	1.72865	1.71364	1.57299	1.67176	nucleus	NA
OSW7	P43611	1.74966	1.60767	1.64232	1.66655	3.80054	3.82296	3.60142	3.74164	NA	NA
BNA6	P43619	0.155074	0.156475	0.158723	0.156758	0.185365	0.176071	0.180734	0.180723	ambiguous	NA
MVD1	P32377	0.111545	0.104159	0.106742	0.107482	0.0739491	0.0782979	0.0803122	0.0775197	NA	NA
PUP2	P32379	0.307624	0.315185	0.320932	0.31458	0.190176	0.18113	0.175306	0.182204	ambiguous	NA
COQ2	P32378	1.21816	1.18053	1.24588	1.21486	3.90691	3.9039	3.67524	3.82868	mitochondrion	MIM
CAR2	P07991	0.505756	0.533822	0.488105	0.509228	0.244245	0.220291	0.259512	0.241349	ambiguous	NA
LSM12	P38828	1.72817	1.80213	1.85876	1.79635	0.971448	0.861351	0.805857	0.879552	ambiguous	NA
SET1	P38827	0.661386	0.717557	0.752169	0.710371	1.01172	1.05332	0.937984	1.00101	nucleus	NA
ORC6	P38826	0.896589	0.856804	0.974722	0.909372	1.26733	1.63585	1.14286	1.34868	nucleus	NA
TOM71	P38825	1.2523	1.28998	1.2919	1.27806	4.16107	3.79088	3.70047	3.88414	mitochondrion	MOM
BZZ1	P38822	2.00722	1.83049	1.84028	1.89266	0.691387	0.72512	0.721421	0.712643	ambiguous	NA
APE4	P38821	0.468816	0.459644	0.487823	0.472094	0.833285	0.755532	0.72874	0.772519	ambiguous	NA
UBA4	P38820	1.40479	1.37316	1.18275	1.32023	0.900517	0.851245	0.891273	0.881012	ambiguous	NA
RFA2	P26754	0.54544	0.577869	0.532319	0.551876	0.413964	0.424926	0.477602	0.438831	nucleus	NA
RFA3	P26755	0.799528	0.806378	0.824597	0.810168	0.604405	0.666191	0.633224	0.634607	nucleus	NA
CAB3	P36076	1.02743	0.935495	0.945903	0.96961	0.58655	0.604033	0.608124	0.599569	ambiguous	NA
PMT1	P33775	2.32348	2.11757	2.08056	2.17387	4.58488	4.68181	4.62002	4.6289	ER	ER membrane
RLP7	P40693	2.37806	2.05512	2.04408	2.15909	0.304743	0.441938	0.424863	0.390515	nucleus	NA
HRB1	P38922	0.57853	0.648414	0.639012	0.621985	0.278794	0.249907	0.275305	0.268002	ambiguous	NA
MCK1	P21965	1.28388	1.24175	1.21006	1.24523	1.12824	1.11002	1.12084	1.1197	NA	NA
AXL2	P38928	1.50585	1.43572	1.60635	1.51597	3.78861	3.87288	3.50853	3.72334	plasma membrane	NA
PMC1	P38929	0.812105	1.5503	1.88426	1.41555	57.2021	37.6839	31.06	41.982	vacuole	NA
RRP6	Q12149	1.06259	1.09952	1.11972	1.09394	0.761767	0.808314	0.766952	0.779011	nucleus	NA
PER33	Q12144	2.3277	1.99981	1.87994	2.06915	3.50825	3.82371	3.69746	3.67647	ambiguous	NA
IZH1	Q03419	2.62341	2.15626	2.35749	2.37905	4.48336	5.02711	4.71991	4.74346	ER	ER membrane
MSM1	P22438	1.09462	1.07187	1.14528	1.10392	1.05723	1.23656	1.13146	1.14175	mitochondrion	NA
AMD1	P15274	0.847796	0.914333	0.876906	0.879678	0.289754	0.258174	0.279787	0.275905	NA	NA
YFR016C	P43597	0.313595	0.362444	0.37922	0.351753	0.875028	0.816831	0.721158	0.804339	NA	NA
GND2	P53319	1.42224	1.59277	1.53262	1.51588	0.299709	0.307595	0.302973	0.303425	NA	NA
GIC2	Q06648	1.63772	1.66805	1.6019	1.63589	1.67573	1.61702	1.5748	1.62252	ambiguous	NA
PMT7	Q06644	2.54947	2.44783	2.35901	2.4521	4.77671	5.21786	5.1732	5.05592	ER	ER membrane
CDC9	P04819|P04819-2	1.05432	1.02739	1.06935	1.05035	1.40865	1.52484	1.42898	1.45415	NA	NA
STT4	P37297	1.64082	1.66083	1.64	1.64722	2.46203	2.35925	2.41453	2.41193	NA	NA
STV1	P37296	1.92189	1.85694	1.8055	1.86144	14.1339	15.4861	16.0259	15.2153	ambiguous	NA
SHM2	P37291	0.862748	0.799604	0.815913	0.826088	0.122112	0.127413	0.146392	0.131972	ambiguous	NA
NAT2	P37293	1.25549	1.24224	1.3286	1.27544	4.30923	4.01812	3.59725	3.97487	ambiguous	NA
SHM1	P37292	1.02319	1.06921	0.943645	1.01201	0.178067	0.177261	0.232061	0.195796	mitochondrion	NA
QCR10	P37299	1.12077	1.15669	1.14027	1.13924	2.43921	2.4325	2.25913	2.37695	mitochondrion	MIM
SDH4	P37298	1.11059	1.1425	1.09541	1.11617	3.02195	2.83833	2.7379	2.86606	mitochondrion	MIM
IFH1	P39520	1.34166	1.41505	1.30435	1.35369	1.27123	1.18348	1.11847	1.19106	nucleus	NA
YMR124W	P39523	1.43026	1.42067	1.42211	1.42435	0.497422	0.538237	0.52084	0.518833	NA	NA
DRS2	P39524	2.61765	2.41704	2.29505	2.44324	7.13517	7.81717	8.27664	7.743	Golgi apparatus	NA
LAA1	P39526	1.18853	1.1529	1.16424	1.16855	1.81647	1.81599	1.83845	1.82364	Golgi apparatus	NA
NOP19	P53317	2.29164	2.12944	1.92131	2.11413	0.389397	0.411255	0.424899	0.408517	nucleus	NA
RCR1	P38212	1.14095	1.28808	1.17562	1.20155	8.40898	6.93573	5.76343	7.03605	ER	ER membrane
KAP104	P38217	0.579251	0.531205	0.559829	0.556762	0.965796	1.03936	0.943242	0.982799	ambiguous	NA
POA1	P38218	0.866492	0.856875	0.834475	0.852614	1.03646	0.947587	0.989218	0.99109	NA	NA
OLA1	P38219	1.01964	0.935924	0.935343	0.963636	1.04274	0.988243	0.912337	0.981107	ambiguous	NA
YMR310C	Q04867	1.48231	1.52861	1.5683	1.52641	1.46222	1.48541	1.49638	1.48133	nucleus	NA
YMR315W	Q04869	0.256148	0.263051	0.248548	0.255915	0.136505	0.137534	0.144188	0.139409	NA	NA
SNQ2	P32568	2.03684	1.78743	1.83281	1.88569	3.24368	3.53008	3.46024	3.41134	ambiguous	NA
SRB4	P32569	0.969196	0.957169	1.01288	0.979747	0.750608	0.775285	0.691039	0.738977	nucleus	NA
RPD3	P32561	0.890521	0.848593	0.882654	0.873923	0.887572	0.953418	0.962285	0.934425	ambiguous	NA
VPH1-bait	-	0.875024	1.75075	1.57306	1.39961	69.5117	47.4226	46.4299	54.4547	vacuole	vacuole membrane
SCM4	P32564	1.21087	1.1851	1.23993	1.21197	4.14484	3.91266	3.81461	3.95737	ambiguous	NA
RPN2	P32565	0.720746	0.724713	0.756906	0.734122	0.264758	0.280504	0.277676	0.274313	NA	NA
SMI1	P32566	1.18001	1.15321	1.11213	1.14845	0.315757	0.323474	0.347217	0.328816	nucleus	NA
PAH1	P32567	0.393254	0.420161	0.429844	0.41442	0.724446	0.744271	0.6662	0.711639	ambiguous	NA
NOP13	P53883	1.35735	1.39623	1.51069	1.42142	0.391199	0.378925	0.32755	0.365891	nucleus	NA
MRPL22	P53881	1.3964	1.60682	1.57603	1.52642	1.77788	1.52754	1.61177	1.63906	mitochondrion	NA
MDG1	P53885	0.917233	0.940492	1.00721	0.95498	0.461927	0.46413	0.442234	0.456097	plasma membrane	NA
FMP41	P53889	1.28734	1.28206	1.23032	1.26657	1.1421	1.12885	1.12919	1.13338	mitochondrion	NA
LPP1	Q04396	2.10661	2.0114	2.02089	2.0463	4.74086	4.98504	4.93588	4.88726	Golgi apparatus	NA
AIM36	Q03798	1.05987	1.17427	1.14849	1.12754	2.00856	1.66002	1.5868	1.75179	mitochondrion	NA
IES1	P43579	0.708108	0.699385	0.716401	0.707965	0.598301	0.657918	0.616863	0.624361	nucleus	NA
MRPS28	P21771	1.23324	1.17969	1.3075	1.24014	0.480025	0.497322	0.436951	0.471433	mitochondrion	NA
BUD27	P43573	0.822615	0.900739	0.903873	0.875742	0.862461	0.941931	0.936891	0.913761	ambiguous	NA
BST1	P43571	1.70715	1.77293	1.6751	1.71839	3.8706	3.82383	3.91408	3.8695	ER	ER membrane
GYP8	P43570	2.1784	2.11864	2.10594	2.13432	6.47317	5.5875	5.58494	5.88187	NA	NA
GNA1	P43577	0.128268	0.116808	0.132454	0.125844	0.15136	0.153884	0.129487	0.144911	NA	NA
GAT1	P43574	1.39702	1.4305	1.4052	1.41091	0.909674	0.831055	0.9474	0.896043	nucleus	NA
CTF4	Q01454	0.263664	0.26045	0.305102	0.276405	0.28811	0.317353	0.285986	0.29715	nucleus	NA
PRE6	P40303	0.417606	0.433782	0.428093	0.426494	0.330747	0.346148	0.322564	0.333153	ambiguous	NA
YBR071W	P38243	1.43296	1.66901	1.63169	1.57789	0.55459	0.440311	0.41026	0.468387	NA	NA
NIF3	P53081	0.320087	0.318202	0.311179	0.316489	0.482173	0.480091	0.462113	0.474792	mitochondrion	NA
KIP3	P53086	0.630173	0.666723	0.711778	0.669558	0.866127	0.853179	0.846502	0.855269	ambiguous	NA
IRA2	P19158	1.39897	1.42722	1.42435	1.41685	2.27964	2.19491	2.20374	2.2261	ambiguous	NA
BUD9	P53226	1.50395	1.45444	1.3766	1.445	2.55212	2.6697	2.75984	2.66056	plasma membrane	NA
DCP2	P53550	0.955177	0.955035	0.964978	0.958397	0.985176	1.00173	0.960036	0.982313	ambiguous	NA
TIM21	P53220	1.25286	1.42735	1.33162	1.33728	4.68754	4.16229	4.06393	4.30459	mitochondrion	MIM
RPL26B	P53221	1.97008	2.1737	2.14367	2.09581	0.170951	0.15252	0.172007	0.165159	ambiguous	NA
NQM1	P53228	0.339489	0.37547	0.33269	0.349216	0.287208	0.229981	0.266052	0.26108	NA	NA
RIM11	P38615	1.18724	1.09991	1.13805	1.14173	0.979556	1.03105	1.00035	1.00365	NA	NA
RNT1	Q02555	1.14527	1.25305	1.21898	1.20577	0.747454	0.842725	0.791504	0.793895	NA	NA
SVF1	Q05515	0.23214	0.229121	0.237424	0.232895	0.281221	0.275064	0.248089	0.268125	ambiguous	NA
YCL012C	Q8J0M4	1.69596	1.69012	2.02186	1.80265	14.9107	16.0972	14.914	15.3073	NA	NA
TIM11	P81449	0.713426	0.906358	0.808675	0.809486	1.91025	1.69731	1.55899	1.72218	mitochondrion	NA
ERP1	Q05359	3.1947	2.57262	2.44211	2.73647	7.94169	9.58533	11.0206	9.51587	ER	ER membrane
RPL5	P26321	2.11956	2.20419	2.16784	2.16386	0.47045	0.464194	0.499834	0.478159	ambiguous	NA
COG4	Q06096	1.06149	0.984489	1.02427	1.02342	1.41527	1.43839	1.32416	1.3926	Golgi apparatus	NA
YKE2	P52553	0.188953	0.238125	0.213922	0.213667	0.128606	0.175927	0.192332	0.165622	nucleus	NA
MED4	Q12343	0.894461	0.883192	0.854991	0.877548	0.432604	0.464188	0.491333	0.462708	nucleus	NA
UTP11	P34247	1.74395	1.9594	1.94788	1.88374	1.18712	1.04149	1.06289	1.09717	nucleus	NA
HSL1	P34244	1.90169	1.9431	1.78025	1.87501	2.34026	2.25879	2.3804	2.32648	ambiguous	NA
URB1	P34241	1.46501	1.46959	1.53924	1.49128	1.95875	2.00967	1.89813	1.95552	nucleus	NA
ZRT3	P34240	0.715281	1.06871	1.34709	1.04369	107.674	93.9647	87.9062	96.5151	vacuole	NA
YKL100C / YPF1	P34248	1.64757	1.65648	1.55172	1.61859	4.91749	4.65097	4.59777	4.72208	ambiguous	NA
SHQ1	P40486	0.718312	0.645926	0.644243	0.669493	0.606013	0.712587	0.631067	0.649889	nucleus	NA
MOB1	P40484	1.14786	1.1992	1.07022	1.13909	1.4453	1.37136	1.42967	1.41544	ambiguous	NA
SLM1	P40485	1.81159	1.60885	1.71741	1.71262	0.755547	0.929421	0.740436	0.808468	plasma membrane	NA
SEC24	P40482	3.41598	3.09445	2.83628	3.11557	0.858745	0.841324	1.04458	0.914882	ambiguous	NA
YIL108W	P40483	2.00908	1.91026	1.86966	1.92967	4.16451	3.97393	3.90554	4.01466	ambiguous	NA
HOS4	P40480	1.25978	1.26422	1.35546	1.29315	1.5714	1.47669	1.43136	1.49315	NA	NA
HPM1	P40481	0.297234	0.27835	0.309019	0.294868	0.581858	0.685301	0.585696	0.617618	ambiguous	NA
ARP4	P80428	0.705172	0.657921	0.736911	0.700001	0.379221	0.6358	0.444205	0.486409	nucleus	NA
BMH1	P29311	0.187794	0.183011	0.187198	0.186001	0.139938	0.152081	0.149296	0.147105	NA	NA
RPN8	Q08723	0.572015	0.566957	0.591417	0.576796	0.205572	0.21847	0.204375	0.209472	NA	NA
UTP20	P35194	1.7522	1.81984	1.7592	1.77708	1.61734	1.55969	1.58013	1.58572	ambiguous	NA
ECM15	P35195	0.15464	0.148053	0.126702	0.143132	0.0714835	0.0754255	0.089163	0.0786907	ambiguous	NA
RER2	P35196	1.44157	1.32184	1.34521	1.36954	2.74586	3.05412	2.93954	2.91317	ER	ER peripheral
GCS1	P35197	0.908184	0.896696	0.944625	0.916502	1.02896	1.06441	1.03107	1.04148	ambiguous	NA
MDJ1	P35191	1.45135	1.43625	1.47511	1.45424	2.41616	2.34024	2.2212	2.32587	mitochondrion	NA
ATG19	P35193	0.545903	0.576381	0.554036	0.558773	0.515994	0.531808	0.529026	0.525609	ambiguous	NA
YJR096W	P47137	0.136844	0.107865	0.115484	0.120065	0.0928504	0.127915	0.13159	0.117452	NA	NA
SLK19	Q08581	0.524261	0.626483	0.504181	0.551642	0.195823	0.156412	0.194571	0.182269	ambiguous	NA
JSN1	P47135	1.2375	1.1988	1.10897	1.18176	0.974941	1.01537	1.04084	1.01038	NA	NA
EMC2	P47133	2.31157	2.03994	2.03356	2.12836	2.91242	3.17588	2.94935	3.01255	ER	ER peripheral
SUI3	P09064	1.43561	1.432	1.55734	1.47498	0.426273	0.432013	0.400942	0.419743	NA	NA
YNL058C	P53947	1.69183	1.52097	1.4497	1.55417	6.70354	7.16433	7.51206	7.12664	vacuole	NA
AQR1	P53943	1.25382	1.35411	1.40133	1.33642	4.95521	5.05263	4.35417	4.78734	ambiguous	NA
IMP4	P53941	1.86753	1.91968	1.94408	1.91043	0.740504	0.786657	0.779794	0.768985	nucleus	NA
RPM2	Q02773	1.00177	1.05577	1.12754	1.06169	1.38321	1.18263	1.11273	1.22619	mitochondrion	NA
SHR3	Q02774	2.2871	2.10454	2.01888	2.13684	4.9733	4.93847	5.26591	5.05923	ER	ER membrane
PUF2	Q12221	1.16506	1.18424	1.18986	1.17972	1.37399	1.41121	1.35333	1.37951	ambiguous	NA
PCF11	P39081	1.06684	1.13101	1.12194	1.1066	0.865891	0.831286	0.808368	0.835182	nucleus	NA
ALK1	P43633	1.43718	1.4297	1.38997	1.41895	2.0388	2.12594	2.24387	2.1362	NA	NA
ALG2	P43636	2.26557	2.10124	2.20123	2.18935	4.06071	4.10234	3.96407	4.04238	ER	ER membrane
MHP1	P43638	1.30104	1.28443	1.35912	1.31486	1.30503	1.41075	1.22092	1.31223	ambiguous	NA
CKB1	P43639	0.765198	0.751377	0.792795	0.76979	0.532831	0.540354	0.562601	0.545262	NA	NA
CRM1	P30822	0.532644	0.482981	0.543032	0.519552	0.976732	1.10189	0.977968	1.01886	ambiguous	NA
LEU4	P06208	0.227794	0.217209	0.220472	0.221825	0.225516	0.241579	0.238949	0.235348	ambiguous	NA
QCR7	P00128	0.50172	0.797504	0.561719	0.620314	1.72565	1.38396	1.42059	1.51007	mitochondrion	MIM
NTH1	P32356	0.841024	0.862952	0.899684	0.867887	0.668803	0.645896	0.597857	0.637519	ambiguous	NA
ERG3	P32353	2.50195	2.27051	2.18413	2.31886	5.55673	5.67395	5.76621	5.66563	ER	ER membrane
ERG2	P32352	1.93067	1.80603	1.8986	1.87843	3.45712	3.38085	3.32486	3.38761	ER	ER membrane
IMP2'	P32351	1.22853	1.36976	1.37612	1.32481	0.873149	0.761325	0.805735	0.813403	NA	NA
BCK1	Q01389	1.34986	1.34103	1.37725	1.35604	1.30406	1.3003	1.2019	1.26875	ambiguous	NA
VRG4	P40107	4.96974	4.68647	4.67053	4.77558	15.9346	18.965	18.5453	17.815	ambiguous	NA
GPP2	P40106	0.144183	0.140156	0.136415	0.140252	0.12305	0.125053	0.140622	0.129575	ambiguous	NA
ARO9	P38840	0.132425	0.12012	0.126219	0.126255	0.112265	0.128982	0.126154	0.122467	ambiguous	NA
CRP1	P38845	1.49661	1.50828	1.48461	1.4965	0.372122	0.35395	0.371496	0.365856	NA	NA
MCD4	P36051	2.6316	2.34004	2.28827	2.41997	5.9952	6.13602	6.36095	6.16406	ambiguous	NA
ELF1	P36053	1.15541	1.16747	1.0805	1.13446	0.660323	0.629653	0.643687	0.644555	nucleus	NA
RCN1	P36054	0.650102	0.657459	0.622287	0.643283	0.855457	0.849741	0.879201	0.861466	NA	NA
MRPS5	P33759	1.37951	1.59934	1.67591	1.55159	3.25554	2.73443	2.83297	2.94098	mitochondrion	NA
SRP102	P36057	2.63166	2.29031	2.35154	2.4245	5.22447	5.55862	5.30733	5.36347	ER	ER membrane
SEC66	P33754	2.31784	2.1948	2.11245	2.20836	4.83134	4.92921	4.78468	4.84841	ER	ER membrane
YKL151C	P36059	1.75476	1.94947	2.16553	1.95659	3.03106	2.53518	2.02493	2.53039	ambiguous	NA
SOF1	P33750	1.92001	2.07997	2.17739	2.05912	1.13735	1.03441	1.04754	1.0731	nucleus	NA
TRM2	P33753	0.299222	0.298495	0.284552	0.294089	0.241535	0.255676	0.252611	0.249941	NA	NA
CYC2	P38909	1.14758	1.17571	1.15603	1.15977	3.17281	3.24378	2.89883	3.10514	mitochondrion	MIM
SPP41	P38904	1.57834	1.64072	1.80347	1.67418	1.84073	1.97343	1.9473	1.92049	nucleus	NA
RPB11	P38902	0.404305	0.484908	0.415515	0.434909	0.361289	0.352444	0.384378	0.366037	nucleus	NA
RTS1	P38903	1.8636	1.89854	1.83568	1.86594	1.45379	1.43217	1.45818	1.44805	ambiguous	NA
DCS2	Q12123	0.446403	0.386625	0.452589	0.428539	0.723409	0.772772	0.717063	0.737748	ambiguous	NA
LYS21	Q12122	0.735246	0.597775	0.696667	0.676563	0.955943	0.9579	0.814137	0.909327	mitochondrion	NA
GET4	Q12125	1.13218	1.15234	1.11577	1.13343	0.560705	0.538203	0.560973	0.553294	ambiguous	NA
PMT5	P52867	1.5548	1.5051	1.5976	1.5525	3.53023	3.39276	3.38248	3.43516	ER	ER membrane
RGA2	Q06407	1.73721	1.75102	1.71968	1.73597	1.62182	1.72085	1.67516	1.67261	NA	NA
MOT2	P34909	1.98926	2.01449	1.90371	1.96916	0.655644	0.673018	0.72428	0.684314	ambiguous	NA
ATP17	Q06405	0.801711	1.12137	0.932938	0.952006	2.87145	2.30684	2.34698	2.50842	mitochondrion	NA
YMR099C	Q03161	0.171049	0.175158	0.173898	0.173368	0.222677	0.211747	0.217802	0.217409	NA	NA
YLR422W	Q06409	1.92654	1.95722	1.92793	1.93723	3.06066	2.87309	3.09678	3.01018	ambiguous	NA
ARO10	Q06408	0.458657	0.418153	0.432322	0.436377	0.662546	0.664297	0.659332	0.662058	ambiguous	NA
SHE3	P38272	0.990973	1.03275	0.982838	1.00219	0.434465	0.451734	0.446677	0.444292	ER	ER peripheral
YBR137W	P38276	0.627039	0.739369	0.700572	0.688993	0.159786	0.129909	0.146793	0.145496	ambiguous	NA
YBR138C	P38277	1.12873	1.23129	1.20935	1.18979	7.23543	6.34694	6.0241	6.53549	ambiguous	NA
HSL7	P38274	1.37718	1.50803	1.32774	1.40432	0.539244	0.512355	0.628228	0.559942	ambiguous	NA
SIR4	P11978	2.8619	2.66456	2.41122	2.64589	0.337731	0.407658	0.474059	0.406483	nucleus	NA
TOM1	Q03280	0.407303	0.436162	0.417038	0.420168	0.567211	0.567154	0.554825	0.563063	nucleus	NA
SST2	P11972	1.37258	1.34977	1.45159	1.39131	1.1174	1.1976	1.0939	1.1363	NA	NA
SNF1	P06782	0.670813	0.656871	0.681885	0.669856	0.867729	0.869417	0.840787	0.859311	ambiguous	NA
RHO2	P06781	1.51642	1.40211	1.50163	1.47339	3.49737	3.53768	3.30233	3.44579	plasma membrane	NA
RHO1	P06780	1.49811	1.50862	1.51819	1.50831	4.53855	4.33322	4.11198	4.32792	ambiguous	NA
CMD1	P06787	0.388022	0.814179	0.658293	0.620164	0.248563	0.245729	0.243134	0.245809	ambiguous	NA
TOP2	P06786	1.00654	1.01661	1.04056	1.02123	0.973833	1.02124	0.975343	0.990139	nucleus	NA
CDC21	P06785	0.396076	0.393675	0.402347	0.397366	0.231747	0.23706	0.239155	0.235987	nucleus	NA
RPS28B|RPS28A	P0C0X0|Q3E7X9	1.32915	1.43649	1.44992	1.40519	0.170248	0.173784	0.189252	0.177761	NA	NA
HOM2	P13663	0.0989482	0.0987635	0.0968862	0.0981993	0.0872087	0.0923571	0.0922555	0.0906071	NA	NA
OMS1	Q06668	0.983531	1.04779	1.09967	1.04366	2.70712	2.51864	2.26893	2.49823	mitochondrion	MIM
GCD7	P32502	0.949756	0.942035	0.952227	0.948006	0.975478	0.996813	1.00141	0.991232	NA	NA
NDC1	P32500	1.45703	1.44816	1.41477	1.43998	2.79439	2.79128	2.67416	2.75327	ambiguous	NA
GCD6	P32501	0.714478	0.727838	0.749688	0.730668	0.937238	0.98194	0.916109	0.945096	NA	NA
CBF2	P32504	0.644775	0.647351	0.589362	0.627163	0.589257	0.623398	0.6181	0.610252	ambiguous	NA
NAB2	P32505	0.562167	0.569158	0.550842	0.560722	0.155022	0.14848	0.164925	0.156142	ambiguous	NA
TSA1	P34760	0.110007	0.103098	0.113593	0.108899	0.202758	0.195695	0.176641	0.191698	ambiguous	NA
WHI3	P34761	1.15719	1.21986	1.13947	1.17218	0.631477	0.537649	0.605971	0.591699	NA	NA
GRX3	Q03835	0.378701	0.306289	0.376599	0.353863	0.400523	0.470693	0.414145	0.428454	NA	NA
MSH6	Q03834	0.874845	0.87326	0.873163	0.873756	0.880878	0.875156	0.919512	0.891849	nucleus	NA
GIS1	Q03833	0.795019	0.73313	0.779559	0.769236	0.776269	0.87045	0.799537	0.815419	nucleus	NA
NOB1	Q08444	1.036	1.05376	1.05072	1.04683	0.595898	0.611936	0.591138	0.599657	ambiguous	NA
SGT1	Q08446	1.30541	1.27248	1.29399	1.29063	0.807845	0.821413	0.843705	0.824321	NA	NA
TRX1	P22217	0.614109	0.738974	0.826502	0.726528	0.570767	0.644636	0.622482	0.612628	ambiguous	NA
SLY41	P22215	2.45008	2.10995	1.87402	2.14469	4.64523	5.36706	5.56167	5.19132	ambiguous	NA
SEC22	P22214	3.1347	2.6468	2.56551	2.78233	8.7571	10.6025	11.9658	10.4418	ambiguous	NA
SLY1	P22213	1.28068	1.17342	1.18094	1.21168	1.09237	1.1934	1.23921	1.17499	ambiguous	NA
NPR1	P22211	1.89191	1.80199	1.88977	1.86122	2.16047	2.2094	2.15802	2.17596	ambiguous	NA
VPS15	P22219	2.02379	2.05217	2.04469	2.04022	4.66257	4.43131	4.42648	4.50678	ambiguous	NA
PPN1	Q04119	1.43302	1.53516	1.50987	1.49268	4.03697	3.71877	3.73836	3.83137	ambiguous	NA
GUK1	P15454	0.204738	0.194794	0.209958	0.203163	0.0748769	0.0781492	0.0789445	0.0773235	NA	NA
UBP3	Q01477	1.96484	1.89428	1.98322	1.94745	0.94903	0.943036	0.889317	0.927128	NA	NA
UBP2	Q01476	0.528793	0.489278	0.525761	0.51461	0.499282	0.541624	0.515243	0.518716	NA	NA
PRI1	P10363	1.2504	1.25542	1.31142	1.27241	1.35512	1.28308	1.26045	1.29955	NA	NA
ADH1	P00330	0.0912944	0.0880845	0.083816	0.0877316	0.0775901	0.0732426	0.0809907	0.0772745	ambiguous	NA
UTP23	Q12339	1.37241	1.40053	1.37648	1.38314	1.05187	1.03525	1.07888	1.05534	ambiguous	NA
PST2	Q12335	1.41121	1.28862	1.29797	1.3326	0.356817	0.359586	0.391223	0.369209	extracellular region	NA
EFM5	P53200	0.100913	0.103866	0.123106	0.109295	0.232405	0.239636	0.215659	0.229233	ambiguous	NA
SWC4	P53201	1.33845	1.32691	1.34124	1.33553	0.692626	0.676915	0.67486	0.681467	nucleus	NA
PEX31	P53203	2.43833	1.88469	1.87546	2.06616	3.22519	3.45498	3.63546	3.43854	peroxisome	NA
YGR012W	P53206	1.17013	1.2506	1.24975	1.2235	4.03245	3.86738	3.50664	3.80216	mitochondrion	NA
SNU71	P53207	1.05334	1.18032	1.1531	1.12892	0.552637	0.497253	0.505972	0.518621	ambiguous	NA
HAP1	P0CE41	1.45695	1.67253	1.37052	1.5	1.34614	1.25029	1.20838	1.26827	nucleus	NA
RCN2	Q12044	0.598357	0.578561	0.587121	0.588013	0.590973	0.576855	0.588624	0.585484	ambiguous	NA
RNA14	P25298	0.877132	0.818564	0.832085	0.842593	0.547309	0.62644	0.595969	0.589906	ambiguous	NA
RNA15	P25299	0.694642	0.625873	0.517509	0.612675	0.287667	0.305941	0.543884	0.379164	nucleus	NA
CNB1	P25296	0.44726	0.457318	0.496336	0.466971	0.553447	0.612399	0.57684	0.580895	NA	NA
PHO84	P25297	2.13562	1.9273	1.92895	1.99729	8.96429	8.84393	9.19456	9.00093	ambiguous	NA
SIS1	P25294	1.64872	1.66954	1.48612	1.60146	0.226374	0.204157	0.249591	0.226707	ambiguous	NA
NAP1	P25293	0.502006	0.492164	0.533699	0.50929	0.407654	0.451775	0.404898	0.421442	ambiguous	NA
TGL5	Q12043	1.18717	1.27297	1.2435	1.23454	1.55834	1.65238	1.58054	1.59709	lipid droplet	NA
RTT103	Q05543	1.11924	1.19598	1.18709	1.16744	0.971758	0.85542	0.85812	0.895099	nucleus	NA
SUR7	P54003	2.38811	2.06404	2.21558	2.22258	3.30551	3.27905	3.28548	3.29001	plasma membrane	NA
SUB1	P54000	0.854371	0.859692	0.863141	0.859068	0.201342	0.195354	0.202425	0.199707	nucleus	NA
SNX3	Q08826	1.37546	1.25694	1.36212	1.33151	0.50443	0.52465	0.497923	0.509001	ambiguous	NA
OSM1	P21375	2.55842	2.2934	2.2609	2.37091	5.68205	6.23806	5.87053	5.93021	mitochondrion	NA
GOS1	P38736	2.63732	2.52612	2.425	2.52948	13.3668	12.9346	13.1105	13.1373	Golgi apparatus	NA
RSR1	P13856	1.69291	1.65032	1.69787	1.68036	3.67805	3.59522	3.58632	3.61986	plasma membrane	NA
THP3	Q12049	1.08843	1.02434	1.06679	1.05985	1.28776	1.3397	1.26063	1.29603	nucleus	NA
GEF1	P37020	2.62083	2.53058	2.28755	2.47965	7.59949	8.77153	9.54411	8.63838	ambiguous	NA
PTC3	P34221	0.183253	0.180386	0.184325	0.182655	0.400611	0.381549	0.36715	0.383103	ambiguous	NA
PRX1	P34227	0.602705	0.607193	0.596537	0.602145	0.340155	0.311918	0.337279	0.329784	mitochondrion	NA
RPT1	P33299	0.622184	0.637508	0.68098	0.646891	0.838247	0.826828	0.852792	0.839289	ambiguous	NA
CSR1	Q06705	1.3696	1.26928	1.35414	1.33101	0.820271	0.85071	0.801008	0.823997	ambiguous	NA
BOI1	P38041	1.42939	1.44509	1.44233	1.43894	1.41991	1.42697	1.38646	1.41111	NA	NA
CDC27	P38042	1.70578	1.83113	1.80324	1.78005	1.39097	1.35498	1.36823	1.37139	ambiguous	NA
ERD2	P18414	3.68559	3.46874	2.85805	3.33746	10.1564	11.7241	14.4719	12.1175	ER	ER membrane
SPO7	P18410	2.24036	1.99909	2.10023	2.11323	3.64988	4.33514	4.2977	4.09424	ambiguous	NA
YML079W	Q03629	0.146967	0.177059	0.162351	0.162125	0.330725	0.374323	0.418864	0.374637	NA	NA
PRP3	Q03338	0.152053	0.152704	0.15197	0.152242	0.145099	0.138875	0.142802	0.142259	nucleus	NA
GCN5	Q03330	1.11748	1.10492	1.15591	1.1261	0.639937	0.598785	0.564532	0.601085	nucleus	NA
TRS31	Q03337	1.76838	1.6967	1.67753	1.7142	1.12836	1.23348	1.20366	1.1885	ambiguous	NA
HTZ1	Q12692	1.4846	1.53927	1.4691	1.49766	0.930528	0.880036	0.944079	0.918214	nucleus	NA
YPK9	Q12697	0.688179	0.812439	0.896751	0.799123	31.1291	26.9509	24.9398	27.6733	vacuole	NA
YLR407W	Q06070	3.24865	2.96286	2.67883	2.96344	1.11438	1.15948	1.34174	1.2052	ambiguous	NA
RRP1	P35178	1.68857	1.77738	1.61031	1.69209	0.281743	0.241363	0.293483	0.272197	nucleus	NA
SSS1	P35179	2.26433	2.24662	2.04272	2.18456	4.99873	4.87526	5.01423	4.96274	ER	ER membrane
CPR5	P35176	0.614224	0.516117	0.449418	0.526586	0.121225	0.1431	0.164852	0.143059	ER	ER lumen
SPT7	P35177	1.10145	1.15558	1.10522	1.12075	0.942769	0.994721	0.955155	0.964215	nucleus	NA
NTH2	P35172	1.1418	1.2159	1.14756	1.16842	2.09381	1.85442	1.87117	1.9398	NA	NA
YJR124C	P47159	0.879928	1.368	1.36108	1.20301	48.851	37.5879	35.459	40.6326	ambiguous	NA
RSM7	P47150	1.02698	1.29125	1.17352	1.16392	0.357145	0.302374	0.32753	0.329016	mitochondrion	NA
ILM1	P47155	3.33284	2.90755	3.19349	3.14462	8.35389	9.20727	7.63922	8.40013	ER	ER membrane
STE24	P47154	2.71064	2.38444	2.37934	2.49147	6.31759	6.63827	6.69181	6.54922	ER	ER membrane
YNL108C	P53929	0.411094	0.385276	0.444338	0.413569	0.487606	0.50255	0.516353	0.50217	NA	NA
RTT10	Q08924	0.396257	0.405992	0.429836	0.410695	0.673155	0.674386	0.637876	0.661806	ambiguous	NA
NMA111	P53920	0.399125	0.39744	0.397864	0.398143	0.448137	0.425456	0.426401	0.433332	nucleus	NA
NCS2	P53923	0.668926	0.602155	0.522619	0.5979	0.695928	0.745799	1.09556	0.845762	ambiguous	NA
MRN1	Q08925	0.537417	0.519333	0.557146	0.537965	0.46399	0.463041	0.451704	0.459578	ambiguous	NA
YNL115C	P53925	0.874076	1.22273	1.41319	1.17	50.5457	39.3003	34.4053	41.4171	vacuole	NA
DMA2	P53924	1.2352	1.24752	1.17333	1.21868	1.24573	1.23664	1.24937	1.24391	ambiguous	NA
NOP15	P53927	2.14642	2.41977	2.01195	2.19271	0.259653	0.198883	0.264816	0.241117	ambiguous	NA
GPI13	Q07830	2.77458	2.44145	2.54375	2.58659	4.82521	5.17394	4.99235	4.99717	ER	ER membrane
RPB9	P27999	0.271982	0.269366	0.266704	0.269351	0.226664	0.238501	0.289423	0.251529	nucleus	NA
MAP1	Q01662	1.98687	2.16887	1.99041	2.04872	0.477015	0.429769	0.506615	0.471133	ambiguous	NA
PIS1	P06197	2.85171	2.35608	2.36371	2.52383	5.07457	5.48979	5.15656	5.24031	ambiguous	NA
MSH2	P25847	0.949259	0.918608	0.969502	0.94579	0.859198	0.897953	0.853798	0.870316	nucleus	NA
MSH1	P25846	1.075	1.29925	1.12331	1.16586	1.49001	1.49657	1.41678	1.46779	mitochondrion	NA
HMX1	P32339	2.37813	2.07635	2.24122	2.2319	10.5024	10.6586	9.74002	10.3003	ER	ER membrane
RME1	P32338	1.41194	1.494	1.37354	1.42649	1.72884	1.52606	1.68821	1.6477	nucleus	NA
TMN2	Q04562	1.95451	1.92788	1.87538	1.91925	8.57702	8.59857	8.96413	8.71324	vacuole	NA
RPA49	Q01080	1.74612	1.69599	1.77475	1.73895	0.589534	0.605932	0.585801	0.593756	nucleus	NA
YMC1	P32331	1.15513	1.19361	1.18216	1.17697	4.33058	4.02252	3.9284	4.09383	mitochondrion	MIM
MOT1	P32333	1.26728	1.33707	1.62013	1.40816	1.44831	1.42172	1.23207	1.36737	ambiguous	NA
OAC1	P32332	1.45531	1.43416	1.53569	1.47505	4.96809	4.61443	4.5051	4.69587	mitochondrion	MIM
MSS51	P32335	0.560409	0.55676	0.557078	0.558082	0.532354	0.494649	0.522084	0.516363	mitochondrion	MIM
MSB2	P32334	2.00929	1.93658	1.8366	1.92749	11.7005	13.1303	11.3998	12.0769	plasma membrane	NA
PSE1	P32337	0.690314	0.658071	0.699625	0.68267	1.11191	1.18059	1.06215	1.11822	ambiguous	NA
PPZ1	P26570	1.51492	1.51947	1.457	1.49713	2.90562	2.62267	2.73572	2.75467	NA	NA
SPC97	P38863	1.01335	1.00827	0.970753	0.997456	1.44193	1.44133	1.48271	1.45533	ambiguous	NA
NMD3	P38861	1.78795	1.97342	1.85279	1.87139	0.835514	0.767778	0.871958	0.825083	ambiguous	NA
CTR2	P38865	1.69682	1.45331	1.96759	1.70591	49.8246	59.6669	46.9262	52.1392	vacuole	NA
SVP26	P38869	2.56218	2.17765	1.99833	2.24605	4.27986	4.93102	5.55528	4.92206	Golgi apparatus	NA
MRPL17	P36528	1.42743	1.53805	1.51388	1.49312	0.548538	0.523028	0.563571	0.545046	mitochondrion	NA
EMC3	P36039	2.99455	2.05472	2.03486	2.36138	6.37446	7.26661	7.11318	6.91809	ER	ER membrane
YRA2	P36036	1.05733	1.1825	1.20162	1.14715	0.372399	0.355134	0.365604	0.364379	nucleus	NA
DOA1	P36037	0.32849	0.303398	0.320222	0.31737	0.148287	0.175944	0.175954	0.166729	ambiguous	NA
COS9	P36034	3.16454	2.90054	2.76646	2.94385	8.8132	9.95733	8.02658	8.93237	ambiguous	NA
CFT2	Q12102	1.29036	1.28568	1.27518	1.28374	0.695627	0.712206	0.753159	0.720331	nucleus	NA
RTK1	Q12100	1.30679	1.29902	1.24979	1.2852	0.929643	0.892221	0.949652	0.923839	NA	NA
WRS1	Q12109	0.202826	0.189501	0.202905	0.198411	0.155703	0.172951	0.167736	0.165463	ambiguous	NA
RTC5	Q12108	1.50048	1.52358	1.50858	1.51088	1.65912	1.60003	1.60135	1.62017	ambiguous	NA
HSC82	P15108	0.256387	0.230552	0.276027	0.254322	0.386489	0.435248	0.370895	0.397544	ambiguous	NA
SAN1	P22470	0.879892	0.884808	0.848138	0.870946	1.1945	1.18227	1.33519	1.23732	NA	NA
ZRT2	Q12436	2.60023	2.28733	2.37932	2.42229	10.8602	11.2653	9.71886	10.6148	ambiguous	NA
RGP1	P16664	1.07784	0.956916	0.930894	0.988551	0.747385	0.889407	0.889332	0.842041	Golgi apparatus	NA
SSZ1	P38788	2.33013	2.48518	2.3074	2.37424	0.277357	0.256917	0.313076	0.28245	ambiguous	NA
SSF1	P38789	1.37819	1.46474	1.43457	1.42583	1.06675	1.01962	0.967439	1.01794	nucleus	NA
RSC30	P38781	0.956154	0.979334	0.975235	0.970241	1.15755	1.16573	1.16031	1.16119	nucleus	NA
RPP1	P38786	1.03704	1.07335	1.07294	1.06111	1.31535	1.28392	1.35446	1.31791	nucleus	NA
PAN5	P38787	0.140912	0.131835	0.118135	0.130294	0.0757583	0.0818686	0.100178	0.085935	NA	NA
RPL11A|RPL11B	P0C0W9|Q3E757	1.94602	2.08164	2.07427	2.03398	0.395989	0.383511	0.38641	0.388637	NA	NA
ERO1	Q03103	1.96413	1.80542	1.81635	1.86197	4.22549	4.30167	4.19649	4.24122	ER	ER peripheral
YML131W	Q03102	0.692084	0.799151	0.672645	0.721293	0.345581	0.296887	0.339704	0.32739	ambiguous	NA
MSC1	Q03104	1.68691	1.90679	1.84506	1.81292	8.23601	7.06066	7.67322	7.65663	NA	NA
MAS2	P11914	0.426835	0.410934	0.414096	0.417288	0.520145	0.517378	0.550932	0.529485	mitochondrion	NA
SRP54	P20424	1.06121	1.07365	1.06487	1.06658	1.38256	1.35416	1.33429	1.357	ambiguous	NA
HRR25	P29295	1.32406	1.2717	1.31906	1.30494	1.20777	1.19647	1.12371	1.17599	ambiguous	NA
NEO1	P40527	1.99431	1.98566	1.94305	1.97434	20.0009	19.4199	19.4498	19.6235	ambiguous	NA
AGE2	P40529	1.5134	1.51317	1.51086	1.51248	1.50853	1.4911	1.43685	1.47883	ambiguous	NA
SYG1	P40528	1.00424	1.04635	1.05347	1.03469	29.6338	28.6714	27.0295	28.4449	plasma membrane	NA
YLR413W	Q06689	2.01017	1.97725	2.13471	2.04071	5.19592	5.17407	4.3863	4.91876	plasma membrane	NA
VIP1	Q06685	1.038	1.01275	1.0884	1.04638	0.785908	0.808555	0.776867	0.790443	ambiguous	NA
YSP2	Q06681	2.62283	2.44247	2.39018	2.48516	4.4791	4.66657	4.46533	4.537	ambiguous	NA
UBX5	Q06682	0.42568	0.493513	0.556233	0.491809	0.808143	0.807765	0.702421	0.772776	ambiguous	NA
RXT2	P38255	0.909179	0.858466	0.84349	0.870378	0.703545	0.777082	0.728067	0.736231	nucleus	NA
YBR096W	P38256	3.2873	2.78015	2.91029	2.99258	5.44234	6.19662	6.09989	5.91295	NA	NA
IST2	P38250	3.58766	3.09729	3.1368	3.27391	5.26556	5.52859	5.61422	5.46946	plasma membrane	NA
RFC5	P38251	1.66257	1.66162	1.81068	1.71162	2.64578	2.50228	2.47471	2.54092	nucleus	NA
CLP1	Q08685	0.969624	0.907101	0.963507	0.946744	0.626288	0.679373	0.648113	0.651258	nucleus	NA
DUR1,2	P32528	0.360199	0.366069	0.352596	0.359621	0.466688	0.473769	0.486467	0.475642	NA	NA
RPA12	P32529	0.958286	1.01197	1.19009	1.05345	0.0704272	0.0608794	0.0604149	0.0639072	nucleus	NA
PPG1	P32838	1.17076	1.05824	1.0504	1.09313	1.47936	1.51221	1.70179	1.56445	NA	NA
BCS1	P32839	1.15152	1.26971	1.29038	1.23721	2.31739	2.11506	1.97819	2.13688	mitochondrion	MIM
NPL6	P32832	0.751512	0.775377	0.786432	0.771107	0.326552	0.319502	0.334776	0.326943	nucleus	NA
ORC2	P32833	0.999679	1.14328	1.09072	1.07789	1.09321	1.05664	1.09087	1.08024	nucleus	NA
MRPL9	P31334	1.42195	1.64498	1.60439	1.55711	0.832632	0.781113	0.759876	0.791207	mitochondrion	NA
YPT32	P51996	1.72053	1.63191	1.76056	1.70433	8.04252	7.87221	7.44504	7.78659	Golgi apparatus	NA
ERG8	P24521	0.170567	0.189711	0.186448	0.182242	0.322142	0.314347	0.319112	0.318534	ambiguous	NA
YML6	P51998	1.37917	1.54566	1.3872	1.43734	0.235088	0.230986	0.256819	0.240964	mitochondrion	NA
YOR131C	Q12486	1.21239	1.19671	1.18511	1.19807	1.74581	1.72463	1.6447	1.70505	ambiguous	NA
MRPL23	Q12487	1.60323	1.70724	1.66876	1.65974	1.39566	1.39317	1.35731	1.38205	mitochondrion	NA
AIM45	Q12480	0.829979	0.847763	0.799117	0.82562	0.230019	0.225804	0.243136	0.232987	mitochondrion	NA
RRP36	Q12481	1.24631	1.48734	1.43823	1.39063	0.975971	0.840292	0.749163	0.855142	nucleus	NA
UBC1	P21734	0.456342	0.470033	0.462196	0.462857	0.374612	0.416234	0.413641	0.401496	NA	NA
RET1	P22276	1.01904	1.00945	1.05306	1.02718	0.902171	0.90907	0.892055	0.901099	nucleus	NA
ABD1	P32783	0.873949	0.893331	0.865612	0.877631	0.387284	0.359178	0.389525	0.378662	nucleus	NA
HPT1	Q04178	0.150355	0.164377	0.183093	0.165942	0.179023	0.185755	0.178599	0.181126	ambiguous	NA
YOR1	P53049	1.93477	1.73362	1.78564	1.81801	3.32652	3.48507	3.36858	3.39339	plasma membrane	NA
YDR391C	Q04170	0.701024	0.699866	0.725956	0.708949	1.20437	1.2763	1.27446	1.25171	ambiguous	NA
UFD1	P53044	0.822878	0.740779	0.782688	0.782115	0.526754	0.518052	0.515765	0.52019	NA	NA
ERG25	P53045	2.52575	2.12792	2.21105	2.28824	5.35822	5.66227	5.62866	5.54972	ER	ER membrane
SXM1	Q04175	0.350785	0.345738	0.366067	0.354197	0.803292	0.856803	0.759215	0.806436	ambiguous	NA
UTP5	Q04177	1.51779	1.51938	1.49192	1.5097	0.289323	0.283928	0.337864	0.303705	nucleus	NA
YLR287C	Q05881	0.746775	0.719383	0.718598	0.728252	0.622664	0.646467	0.594644	0.621258	ambiguous	NA
TDH2	P00358	0.169312	0.166994	0.16096	0.165755	0.132092	0.139503	0.144528	0.138708	ambiguous	NA
TDH3	P00359	0.144843	0.138674	0.137612	0.140376	0.118981	0.124648	0.120782	0.121471	ambiguous	NA
STF2	P16965	1.00877	1.18655	0.841675	1.01233	0.0865954	0.059288	0.0821011	0.0759948	mitochondrion	NA
LSC1	P53598	0.314266	0.299152	0.305569	0.306329	0.149181	0.167464	0.176279	0.164308	mitochondrion	NA
SSK2	P53599	1.23707	1.25727	1.26555	1.2533	1.77425	1.77675	1.8611	1.80403	NA	NA
ALD4	P46367	0.214976	0.204454	0.200241	0.206557	0.0973983	0.10283	0.114538	0.104922	mitochondrion	NA
VOA1	P53262	1.80358	1.79927	1.98848	1.86378	38.2615	41.2635	40.9978	40.1743	ambiguous	NA
DAM1	P53267	0.737435	0.93493	0.804449	0.825605	0.348884	0.319821	0.340744	0.336483	ambiguous	NA
YGR111W	P53265	0.360528	0.334937	0.359623	0.351696	0.466602	0.523064	0.469634	0.486433	NA	NA
ODC2	Q99297	1.2748	1.24765	1.30106	1.2745	5.24582	5.10928	4.73865	5.03125	mitochondrion	MIM
VBA4	Q04602	2.02628	2.25139	2.15616	2.14461	29.8139	28.2886	26.5868	28.2298	vacuole	NA
UBP16	Q02863	1.22495	1.2327	1.21562	1.22442	2.84586	2.82961	2.68282	2.7861	NA	NA
PET54	P10834	1.27328	1.24359	1.29344	1.2701	0.800228	0.939511	0.841509	0.860416	mitochondrion	MIM
YNL320W	P42840	1.44131	1.42619	1.32909	1.39886	6.67194	6.27533	6.18854	6.3786	mitochondrion	NA
EMW1	P42842	0.601058	0.591503	0.605185	0.599249	0.9136	0.938601	0.898919	0.91704	ambiguous	NA
KRI1	P42846	1.06803	1.27131	1.16857	1.16931	0.525424	0.413229	0.449985	0.46288	nucleus	NA
MRPS18	P42847	1.19671	1.22396	1.29219	1.23762	0.745888	0.714062	0.680988	0.713646	mitochondrion	NA
LAT1	P12695	2.85034	2.77549	2.45393	2.69325	0.166871	0.173	0.229605	0.189825	mitochondrion	NA
MNN10	P50108	2.86748	2.71164	2.72765	2.76893	6.15628	6.79629	6.64375	6.53211	ambiguous	NA
PSP2	P50109	1.00203	1.03713	0.982767	1.00731	0.385723	0.375181	0.390139	0.383681	ambiguous	NA
UBP15	P50101	0.645962	0.701163	0.75309	0.700072	0.733246	0.672581	0.603489	0.669772	ambiguous	NA
GLO1	P50107	0.398015	0.408597	0.403474	0.403362	0.41986	0.4115	0.425333	0.418897	NA	NA
TAF4	P50105	1.37196	1.3995	1.40736	1.39294	0.365501	0.367272	0.367021	0.366598	nucleus	NA
TRX2	P22803	0.564229	0.503775	0.618683	0.562229	0.421404	0.495535	0.46955	0.462163	ambiguous	NA
MNN2	P38069	2.80354	2.71303	2.75143	2.756	7.80629	8.04028	8.16237	8.00298	Golgi apparatus	NA
GRX7	P38068	2.84404	2.75674	2.69424	2.76501	9.7204	10.3247	10.098	10.0477	NA	NA
BET1	P22804	4.82504	4.27328	3.93146	4.34326	16.44	20.7503	20.1915	19.1273	ambiguous	NA
HNM1	P19807	1.60506	1.5481	1.44821	1.53379	4.08118	3.64629	3.77612	3.83453	ambiguous	NA
PRS4	P38063	0.764594	0.776591	0.799152	0.780112	0.456643	0.471431	0.475981	0.468019	ambiguous	NA
RPL32	P38061	2.00667	2.13363	1.98668	2.04233	0.848192	0.799307	0.916484	0.854661	ambiguous	NA
UGA2	P38067	0.136938	0.125972	0.12603	0.129647	0.261403	0.318135	0.287155	0.288898	NA	NA
RIB1	P38066	0.406569	0.400398	0.405261	0.404076	0.430416	0.44028	0.43692	0.435872	NA	NA
APL3	P38065	1.48342	1.47283	1.5126	1.48962	1.81135	1.79145	1.72257	1.77512	plasma membrane	NA
MRPL16	P38064	1.3758	1.49665	1.6249	1.49912	0.820878	0.758102	0.655442	0.744807	mitochondrion	NA
LCB5	Q06147	1.74319	1.61467	1.79917	1.71901	2.06982	1.97398	2.15741	2.06707	Golgi apparatus	NA
TCB3	Q03640	3.02557	2.78266	2.80851	2.87225	4.10436	4.2368	4.28855	4.2099	ambiguous	NA
KAP95	Q06142	0.719757	0.665123	0.701402	0.695427	0.744138	0.827309	0.756068	0.775838	ambiguous	NA
DIC1	Q06143	1.39992	1.46656	1.48882	1.45177	5.15704	4.88254	4.67493	4.90484	mitochondrion	MIM
PCT1	P13259	1.40899	1.40862	1.38602	1.40121	3.8109	3.65404	3.67353	3.71282	ambiguous	NA
YMR209C	Q03648	2.08615	1.92837	1.90104	1.97185	4.00036	4.19871	4.03941	4.0795	ambiguous	NA
YMR210W	Q03649	1.24647	1.30489	1.19774	1.2497	2.89854	2.76918	2.99247	2.88673	NA	NA
PST1	Q12355	0.661109	0.62834	0.676324	0.655258	1.92128	1.97273	1.70425	1.86609	ambiguous	NA
DNF2	Q12675	2.04583	1.88622	1.86732	1.93313	3.94102	4.08042	4.0553	4.02558	plasma membrane	NA
DNF3	Q12674	2.27772	1.82986	1.81377	1.97378	6.47057	6.75871	7.61732	6.94887	Golgi apparatus	NA
COX12	Q01519	0.489439	0.588481	0.540267	0.539396	0.420983	0.357001	0.379915	0.385966	mitochondrion	MIM
YJR142W	P47173	0.226683	0.236192	0.243263	0.23538	0.277546	0.260347	0.250944	0.262946	NA	NA
IML1	P47170	1.33098	1.41899	1.28306	1.34434	1.83466	1.82974	2.109	1.92447	vacuole	NA
BAT2	P47176	0.163214	0.150591	0.162012	0.158606	0.133834	0.140986	0.139213	0.138011	ambiguous	NA
CRN1	Q06440	0.999072	1.00335	0.911494	0.971305	0.280256	0.256654	0.307537	0.281482	NA	NA
KTR1	P27810	1.79132	2.21845	2.11371	2.04116	6.97522	6.40865	7.91483	7.09956	Golgi apparatus	NA
RPL36B	O14455	1.95062	2.37173	2.22998	2.18411	0.893447	0.80645	0.74853	0.816142	ambiguous	NA
RCL1	Q08096	1.51076	1.57958	1.4742	1.52151	0.447698	0.430007	0.442994	0.440233	nucleus	NA
KES1	P35844	1.30295	1.35353	1.2919	1.31612	0.164463	0.150382	0.165694	0.16018	ambiguous	NA
SWH1	P35845	1.29176	1.2332	1.28326	1.2694	1.46871	1.49993	1.38434	1.45099	ambiguous	NA
GAS3	Q03655	1.11011	1.04874	1.10863	1.08916	3.39532	3.31138	3.00993	3.23888	extracellular region	NA
YLR225C	Q05948	2.24945	2.15729	2.19539	2.20071	0.535336	0.505391	0.504614	0.515114	ambiguous	NA
UTP13	Q05946	1.43982	1.55287	1.41861	1.47043	0.411389	0.37743	0.45073	0.413183	nucleus	NA
RSA3	Q05942	1.33485	1.38276	1.38486	1.36749	0.48638	0.495241	0.509821	0.497148	nucleus	NA
SUP35	P05453	1.18101	1.16677	1.17223	1.17334	0.669233	0.677153	0.686984	0.67779	ambiguous	NA
PGA2	P53903	1.78947	1.65935	1.68909	1.71264	3.47039	3.32169	3.41876	3.40361	ambiguous	NA
GIM3	P53900	0.170298	0.215337	0.248943	0.211526	0.153186	0.165947	0.16832	0.162484	NA	NA
LSM7	P53905	0.675468	0.700064	0.708147	0.69456	0.162641	0.148824	0.161005	0.15749	ambiguous	NA
AAH1	P53909	0.241221	0.249185	0.254111	0.248172	0.304005	0.289148	0.277504	0.290219	ambiguous	NA
TPK1	P06244	0.963148	1.05349	0.865288	0.960643	0.893303	0.85233	0.873408	0.873014	ambiguous	NA
TPK2	P06245	1.40354	1.45477	1.30163	1.38665	2.03513	1.86193	1.96965	1.95557	NA	NA
AFG1	P32317	1.74801	1.70208	1.67724	1.70911	1.32617	1.28955	1.30277	1.30616	NA	NA
ACH1	P32316	1.74025	1.87964	1.81805	1.81264	0.910415	0.815767	0.918877	0.881687	ambiguous	NA
TMT1	P32643	0.242421	0.258849	0.240504	0.247258	0.140774	0.134993	0.162543	0.146104	ambiguous	NA
GRX4	P32642	0.705838	0.636538	0.728289	0.690222	0.866354	0.989696	0.874952	0.910334	NA	NA
POP1	P41812	0.414712	0.475938	0.453109	0.447919	0.787695	0.625418	0.598509	0.670541	ambiguous	NA
SEC26	P41810	0.668598	0.627031	0.676423	0.657351	0.749113	0.813286	0.762125	0.774841	ambiguous	NA
SEC27	P41811	0.468266	0.436925	0.462182	0.455791	0.439914	0.501005	0.484945	0.475288	ambiguous	NA
GCD10	P41814	0.54064	0.571873	0.578483	0.563665	0.303808	0.302386	0.328157	0.31145	nucleus	NA
BAP3	P41815	2.78025	2.6456	2.60371	2.67652	21.557	22.4998	22.6017	22.2195	ambiguous	NA
GLC8	P41818	0.111033	0.123696	0.128379	0.121036	0.116742	0.102544	0.108777	0.109354	NA	NA
DIM1	P41819	0.958296	1.02342	1.01603	0.999252	0.405842	0.39991	0.387467	0.39774	ambiguous	NA
SKN7	P38889	0.917237	0.918732	0.97598	0.937316	1.03901	1.11049	0.991478	1.04699	nucleus	NA
MNL1	P38888	1.05975	1.04512	1.04975	1.05154	1.55239	1.47563	1.55768	1.52857	ER	ER lumen
KRE5	P22023	1.14798	1.01	0.948178	1.03539	0.464005	0.521679	0.537223	0.507636	ER	ER lumen
AIM46	P38885	1.30696	1.24477	1.28709	1.2796	1.01463	1.02515	0.999756	1.01318	mitochondrion	NA
AIM18	P38884	1.92269	1.87741	1.88951	1.89654	1.20839	1.23572	1.23454	1.22622	mitochondrion	NA
RPN10	P38886	0.488649	0.429914	0.482998	0.467187	0.278132	0.332373	0.278817	0.296441	NA	NA
NVJ1	P38881	1.61738	1.71226	1.82664	1.71876	8.72736	7.72025	6.86881	7.77214	nucleus	nuclear membrane
RIX1	P38883	1.8325	1.85137	1.78532	1.82306	0.892583	0.777944	0.852817	0.841115	nucleus	NA
UTP9	P38882	1.42359	1.64061	1.42701	1.49707	0.253755	0.187733	0.250111	0.230533	nucleus	NA
GAL83	Q04739	0.68637	0.637998	0.713023	0.67913	0.514821	0.553546	0.515384	0.527917	ambiguous	NA
HTA1|HTA2	P04911|P04912	0.440487	0.905777	0.534651	0.626971	0.427137	0.281179	0.369789	0.359368	NA	NA
VID27	P40157	1.10338	1.03547	1.10108	1.07998	1.28159	1.3568	1.26811	1.30217	ambiguous	NA
GGA2	P38817	1.36862	1.30472	1.35944	1.34426	0.677454	0.686206	0.647643	0.670434	Golgi apparatus	NA
SBE22	P38814	1.41141	1.26562	1.2841	1.32038	1.52554	1.56394	1.46662	1.5187	ambiguous	NA
GBP2	P25555	0.379604	0.399829	0.404295	0.394576	0.222855	0.212636	0.221474	0.218988	ambiguous	NA
DCC1	P25559	1.22748	1.3872	1.37995	1.33154	1.14268	1.01416	1.03396	1.0636	NA	NA
BUD3	P25558	1.55115	1.57526	1.63177	1.58606	1.24693	1.26357	1.2176	1.2427	NA	NA
YKT6	P36015	1.31636	1.37163	1.37708	1.35502	3.84077	3.50177	3.29085	3.54446	plasma membrane	NA
LHS1	P36016	1.64223	1.32881	1.26471	1.41192	0.291967	0.360676	0.401362	0.351335	ER	ER lumen
VPS21	P36017	1.27514	1.27838	1.31044	1.28799	8.07409	7.75981	7.78729	7.87373	ambiguous	NA
YNK1	P36010	0.196338	0.207466	0.190016	0.19794	0.127391	0.120565	0.13481	0.127589	ambiguous	NA
MAE1	P36013	0.513882	0.510999	0.525552	0.516811	0.223004	0.226572	0.226163	0.225246	mitochondrion	NA
YPT52	P36018	0.922681	0.935587	0.991186	0.949818	2.28848	2.16079	2.10767	2.18565	ambiguous	NA
YGR169C-A	Q3E772	2.52558	2.93477	2.68773	2.71603	0.226876	0.190648	0.236015	0.217846	ambiguous	NA
DSD1	P53095	0.429919	0.429608	0.417887	0.425805	0.288145	0.299325	0.337073	0.308181	NA	NA
BCP1	Q06338	0.598112	0.297536	0.573429	0.489692	0.579962	2.07593	0.636474	1.09745	ambiguous	NA
GGA1	Q06336	1.07096	1.07079	1.08908	1.07694	0.859563	0.824252	0.823201	0.835672	Golgi apparatus	NA
RSC9	Q03124	0.842937	0.936905	0.938689	0.906177	0.88199	0.868791	0.853248	0.86801	nucleus	NA
RAP1	P11938	0.597862	0.596441	0.649129	0.614477	0.230161	0.239926	0.249467	0.239852	nucleus	NA
SEC28	P40509	0.589729	0.592102	0.590375	0.590735	0.317091	0.311235	0.346852	0.32506	ambiguous	NA
YIL077C	P40508	0.746519	0.861512	0.854678	0.820903	1.99293	1.94432	1.74863	1.89529	mitochondrion	NA
AIR1	P40507	1.35822	1.70201	1.50709	1.52244	1.1579	1.16067	1.38826	1.23561	ambiguous	NA
CAB2	P40506	0.910621	0.86125	0.829672	0.867181	1.30671	1.17532	1.11515	1.19906	ambiguous	NA
KTR7	P40504	2.66062	2.45324	2.34089	2.48491	8.07336	8.41901	8.45079	8.31439	ambiguous	NA
AVT7	P40501	0.994054	1.24637	1.10199	1.11414	28.1742	23.5677	23.2842	25.0087	vacuole	NA
MYO1	P08964	1.48767	1.431	1.58201	1.50023	1.61116	1.55172	1.53343	1.56544	NA	NA
TPS2	P31688	1.00669	1.06186	1.0088	1.02578	0.475713	0.450167	0.497441	0.47444	ambiguous	NA
YDR248C	Q03786	0.830023	0.722009	0.767343	0.773125	0.677889	0.688944	0.629316	0.665383	ambiguous	NA
TRS23	Q03784	1.57691	1.44495	1.51319	1.51168	0.566167	0.643748	0.55594	0.588618	ambiguous	NA
PUF6	Q04373	1.80579	1.92667	1.87109	1.86785	0.857219	0.789686	0.797073	0.814659	ambiguous	NA
TAP42	Q04372	0.83577	0.889435	0.835015	0.853407	1.20611	1.13165	1.11813	1.15196	NA	NA
YCF1	P39109	0.963726	1.45893	1.39438	1.27235	63.6203	49.0826	47.4787	53.3939	vacuole	NA
MNN9	P39107	2.78058	2.48031	2.58636	2.61575	6.47979	7.14353	8.59797	7.4071	ambiguous	NA
MNN1	P39106	2.60053	2.47647	2.40841	2.49514	8.25999	9.05774	9.43343	8.91706	Golgi apparatus	NA
PLB1	P39105	1.29841	1.25263	1.37299	1.30801	2.81394	2.71275	2.36398	2.63022	plasma membrane	NA
PIK1	P39104	0.874005	0.856162	0.891368	0.873845	0.863686	0.905352	0.835438	0.868159	nucleus	NA
COX14	P39103	0.818008	1.01212	0.93032	0.920151	2.14305	1.76921	1.79825	1.90351	mitochondrion	NA
XDJ1	P39102	1.36674	1.35692	1.40073	1.37479	2.21336	2.22478	2.17421	2.20411	mitochondrion	MOM
CAJ1	P39101	1.16598	1.13315	1.14922	1.14945	0.271527	0.279029	0.294078	0.281544	NA	NA
YDR381C-A	Q3E6R5	0.904363	1.19702	1.18405	1.09514	2.95816	2.56006	2.54695	2.68839	mitochondrion	MOM
MCT1	Q12283	0.625557	0.661785	0.649989	0.645777	0.10321	NA	0.0917927	0.0975012	mitochondrion	NA
FAD1	P38913	0.818496	0.882552	0.796818	0.832622	0.593808	0.507458	0.60698	0.569415	ambiguous	NA
RPL28	P02406	1.7985	2.01603	1.77092	1.86181	1.94912	1.69378	1.88437	1.84242	ambiguous	NA
RPP2B	P02400	1.13788	3.74998	1.54073	2.14287	0.073924	0.091892	0.0693367	0.0783842	ambiguous	NA
CPT1	P17898	2.65866	2.29838	2.47815	2.4784	5.19391	5.68294	5.63985	5.50557	ambiguous	NA
CLC1	P17891	0.170203	0.168851	0.171929	0.170327	0.0514042	0.0930022	0.0670096	0.070472	ambiguous	NA
RAI1	P53063	0.90161	0.947869	0.90852	0.919333	0.283112	0.280083	0.295883	0.286359	nucleus	NA
YGL242C	P53066	0.467884	0.525928	0.495993	0.496602	0.866051	0.789856	0.885598	0.847168	NA	NA
KAP114	P53067	0.570968	0.543003	0.635746	0.583239	1.26647	1.38567	1.16087	1.27101	ambiguous	NA
VHT1	P53241	2.11052	2.03954	2.11764	2.08923	7.99929	7.98218	6.74515	7.57554	plasma membrane	NA
SPC2	Q04969	2.20161	2.02322	1.90908	2.04463	4.17444	4.27305	4.14315	4.19688	ER	ER membrane
TKL1	P23254	0.191308	0.18101	0.181114	0.184477	0.168118	0.160247	0.157637	0.162001	NA	NA
TAF2	P23255	1.38715	1.42619	1.37905	1.39746	0.821299	0.831099	0.838994	0.830464	nucleus	NA
TYR1	P20049	0.426561	0.409354	0.426675	0.420863	0.817059	0.854634	0.834994	0.835562	NA	NA
ADE6	P38972	0.13231	0.126654	0.134918	0.131294	0.179868	0.187054	0.173817	0.180247	ambiguous	NA
YMR027W	Q04371	0.113172	0.10183	0.112214	0.109072	0.150861	0.17089	0.163273	0.161675	NA	NA
PEX12	Q04370	1.30644	1.21134	1.17451	1.23076	2.5751	2.70346	2.63914	2.63923	peroxisome	NA
RPS8A|RPS8B	P0CX39|P0CX40	1.37046	1.43384	1.5506	1.45163	1.41656	1.41534	1.53079	1.45423	NA	NA
UBX4	P54730	1.33929	1.37408	1.39627	1.36988	0.819798	0.835865	0.796532	0.817398	ambiguous	NA
PHO8	P11491	0.703978	1.03491	1.1288	0.955897	34.7344	25.5775	23.8735	28.0618	ambiguous	NA
XKS1	P42826	0.461684	0.453366	0.461471	0.45884	0.818492	0.782189	0.784756	0.795146	ambiguous	NA
LCB2	P40970	2.64235	2.28132	2.16983	2.3645	4.15984	4.4928	4.41456	4.35574	ambiguous	NA
YPR091C	Q06833	2.80693	2.58034	2.51489	2.63405	6.10343	6.27896	6.08251	6.15497	ambiguous	NA
YPR097W	Q06839	1.11478	1.14942	1.14441	1.1362	1.11811	1.1928	1.07446	1.12846	mitochondrion	NA
CTR86	P25355	0.418984	0.442148	0.474284	0.445139	0.941982	0.942221	0.882587	0.922264	ambiguous	NA
NPP1	P25353	1.57518	1.51834	1.38952	1.49434	11.8841	11.8612	12.711	12.1521	ambiguous	NA
SFH1	Q06168	0.884172	0.912261	0.894269	0.896901	0.278311	0.28855	0.324246	0.297035	nucleus	NA
PEX30	Q06169	2.83365	2.48573	2.50826	2.60921	4.14382	4.51296	4.44173	4.36617	peroxisome	NA
TRS130	Q03660	1.58468	1.67516	1.65132	1.63706	2.53027	2.46197	2.55055	2.51426	Golgi apparatus	NA
ESC1	Q03661	1.48225	1.58644	1.49901	1.52257	1.67661	1.43748	1.55416	1.55608	nucleus	NA
RPH1	P39956	1.14659	1.11762	1.1238	1.12933	0.766871	0.781735	0.821545	0.79005	nucleus	NA
YEA6	P39953	1.44384	1.50428	1.64074	1.52962	3.13964	2.89898	2.79723	2.94528	mitochondrion	MIM
TRM1	P15565|P15565-2	1.07732	1.10303	1.09137	1.09057	1.76723	1.6689	1.7685	1.73488	NA	NA
PMT3	P47190	2.83311	2.37578	2.4257	2.54486	6.22682	6.70033	6.48297	6.47004	ER	ER membrane
ERG6	P25087	1.30601	1.25673	1.38809	1.31694	2.04751	2.11193	2.13654	2.09866	ambiguous	NA
LRG1	P35688	1.82361	1.52402	1.43413	1.59392	2.15449	2.27689	2.28124	2.23754	ambiguous	NA
IDI1	P15496	0.186952	0.17234	0.17544	0.178244	0.15014	0.154953	0.166143	0.157079	ambiguous	NA
SEC14	P24280	0.689313	0.678611	0.676142	0.681355	0.286702	0.285693	0.289735	0.287377	ambiguous	NA
NUP1	P20676	0.954664	0.9142	0.840097	0.902987	0.347312	0.358992	0.360529	0.355611	nucleus	NA
HIS1	P00498	0.104102	0.102772	0.10686	0.104578	0.113186	0.121464	0.115921	0.116857	ambiguous	NA
PRP28	P23394	1.23903	1.23361	1.1744	1.21568	1.08724	1.11839	1.13217	1.1126	ambiguous	NA
DCR2	Q05924	3.07884	2.90546	2.75258	2.91229	8.30039	8.9976	8.64355	8.64718	ambiguous	NA
GRX8	Q05926	1.25297	1.29884	1.30694	1.28625	0.833852	0.807859	0.822928	0.821547	ambiguous	NA
GCD11	P32481	1.38075	1.44105	1.39936	1.40705	0.412778	0.407426	0.434457	0.41822	NA	NA
HIR2	P32480	1.36762	1.19912	1.26721	1.27798	0.799254	0.912849	0.873314	0.861805	nucleus	NA
LYP1	P32487	2.19125	2.12379	2.12953	2.14819	8.61211	9.67818	9.1275	9.13926	ambiguous	NA
KRE6	P32486	1.905	1.76217	1.80435	1.82384	5.8669	6.68898	6.22396	6.25994	Golgi apparatus	NA
HOG1	P32485	0.646059	0.616556	0.649218	0.637278	1.24098	1.28936	1.20723	1.24586	ambiguous	NA
THR1	P17423	0.143205	0.139439	0.146596	0.14308	0.124634	0.134112	0.135782	0.131509	NA	NA
DNF1	P32660	2.56678	2.35815	2.4176	2.44751	5.18053	5.56895	5.5577	5.43573	ambiguous	NA
UFE1	P41834	2.96383	2.74412	4.85426	3.52074	5.2197	5.06569	3.93843	4.74128	ER	ER membrane
RTF1	P53064	0.86385	0.847949	0.844783	0.852194	0.555325	0.60135	0.578465	0.57838	nucleus	NA
BNI1	P41832	1.58486	1.5984	1.60158	1.59495	1.59829	1.6087	1.56272	1.5899	ambiguous	NA
HTB1	P02293	1.3151	1.42904	1.37087	1.37167	0.485303	0.454634	0.455381	0.465106	nucleus	NA
YVH1	Q02256	1.69891	1.83025	1.78683	1.77199	1.24011	1.03505	1.00435	1.09317	NA	NA
HTB2	P02294	0.994738	1.27099	1.079	1.11491	0.418964	0.346368	0.353138	0.372823	nucleus	NA
PMA2	P19657	1.70627	1.60491	1.64252	1.65123	2.42684	2.37315	2.39886	2.39961	plasma membrane	NA
GAL11	P19659	1.46816	1.45573	1.47065	1.46485	1.19663	1.27758	1.23605	1.23675	nucleus	NA
EXO70	P19658	2.06461	2.00766	2.03774	2.03667	1.74228	1.78816	1.70619	1.74554	ambiguous	NA
THP2	O13539	0.669527	0.795571	0.736975	0.734024	0.451607	0.420374	0.441605	0.437862	nucleus	NA
LYS4	P49367	0.388584	0.421556	0.398499	0.40288	0.26788	0.240188	0.250935	0.253001	mitochondrion	NA
TIM44	Q01852	1.21314	1.25062	1.24624	1.23667	2.81731	2.7118	2.65334	2.72748	mitochondrion	MIM
EMC1	P25574	2.61537	2.40077	2.39286	2.46967	4.73221	5.11281	5.05596	4.96699	ER	ER membrane
MGR1	P25573	1.36541	1.44801	1.45079	1.4214	2.77951	2.51478	2.34453	2.54628	mitochondrion	MIM
SKG3	Q06315	1.52711	1.45516	1.56119	1.51449	1.01816	1.14016	0.984401	1.04757	ambiguous	NA
SCO1	P23833	0.974362	0.89861	1.04506	0.972678	2.79536	2.58258	2.23429	2.53741	mitochondrion	MIM
SGN1	P40561	0.642179	0.567755	0.607619	0.605851	0.189964	0.194838	0.209195	0.197999	ambiguous	NA
AIM21	P40563	1.46206	1.33738	1.25683	1.35209	0.401229	0.386162	0.444586	0.410659	ambiguous	NA
MPH1	P40562	0.867651	0.898242	0.979859	0.915251	1.49768	1.47347	1.34323	1.43812	nucleus	NA
DJP1	P40564	1.08453	1.07038	1.0005	1.0518	0.814733	0.841375	0.887142	0.84775	ambiguous	NA
ETP1	P38748	1.66744	1.54097	1.44033	1.54958	1.23197	1.24345	1.29196	1.25579	ambiguous	NA
YAP3	P38749	0.596197	0.601795	0.560226	0.586073	0.163106	0.185474	0.188701	0.179094	ambiguous	NA
OTU2	P38747	0.932887	1.06504	1.00351	1.00048	0.371745	0.33524	0.364798	0.357261	NA	NA
RPL37B	P51402	1.80679	2.02132	1.86365	1.89726	0.753469	0.677253	0.795536	0.742086	ambiguous	NA
YHL017W	P38745	3.29216	2.97386	2.90991	3.05864	10.7207	12.1823	13.2428	12.0486	Golgi apparatus	NA
NPR3	P38742	1.35248	1.52121	1.48417	1.45262	1.90622	1.7544	1.82046	1.82702	vacuole	NA
GCV1	P48015	0.174892	0.196361	0.18297	0.184741	0.159643	0.137297	0.144204	0.147048	mitochondrion	NA
HOM6	P31116	0.0787003	0.064692	0.0718742	0.0717555	0.0557349	0.0660253	0.0698665	0.0638756	NA	NA
PUS7	Q08647	0.222543	0.246852	0.203398	0.224264	0.225278	0.198471	0.231688	0.218479	ambiguous	NA
MET7	Q08645	0.301062	0.268016	0.298954	0.289344	0.37509	0.440876	0.388775	0.401581	ambiguous	NA
ABP140	Q08641	0.39013	0.341059	0.36213	0.36444	0.305047	0.355813	0.335783	0.332214	ambiguous	NA
YPC1	P38298	1.57635	1.5074	1.31964	1.4678	3.47794	3.60331	3.72433	3.60186	ER	ER membrane
MCH1	Q07376	0.93171	1.32793	1.32502	1.19489	16.1083	13.4939	12.5369	14.0464	vacuole	NA
ERG9	P29704	2.2315	2.08159	2.01803	2.11037	4.37306	4.28326	4.47232	4.37621	ER	ER membrane
EHT1	P38295	2.21534	2.08956	2.23912	2.18134	6.35873	6.01466	6.11231	6.1619	NA	NA
RAM2	P29703	0.366779	0.376243	0.374607	0.372543	0.643517	0.666837	0.621038	0.643797	ambiguous	NA
PSK1	P31374	0.868489	0.932497	0.90319	0.901392	1.50097	1.48823	1.45706	1.48209	ambiguous	NA
SWC3	P31376	0.990747	1.04721	0.943238	0.993731	0.548295	0.507484	0.539634	0.531804	nucleus	NA
CYS3	P31373	0.108191	0.106511	0.110677	0.10846	0.0983411	0.101252	0.0987917	0.0994615	ambiguous	NA
SMC3	P47037	1.19353	1.22424	1.24948	1.22242	0.828864	0.825591	0.800635	0.818363	nucleus	NA
ETT1	Q08421	0.567741	0.542316	0.557988	0.556015	0.468815	0.517289	0.471288	0.485797	nucleus	NA
NET1	P47035	2.36912	2.34078	2.19054	2.30015	1.42853	1.38047	1.45472	1.42124	nucleus	NA
IML2	P47031	1.26414	1.25844	1.2876	1.27006	1.60325	1.53689	1.47586	1.53867	ambiguous	NA
BNA3	P47039	0.387479	0.365449	0.376605	0.376511	0.585794	0.603564	0.570671	0.586676	ambiguous	NA
CWH41	P53008	1.0746	0.92188	0.855938	0.950805	0.423136	0.474528	0.500489	0.466051	ER	ER membrane
SCY1	P53009	1.41025	1.40581	1.41763	1.41123	1.71811	1.74594	1.70324	1.72243	NA	NA
OXA1	P39952	1.22916	1.20568	1.16986	1.20157	1.89349	1.91667	1.80929	1.87315	mitochondrion	MIM
BEM3	P32873	1.33786	1.30419	1.2973	1.31312	1.46905	1.56165	1.49362	1.50811	ambiguous	NA
LIP5	P32875	0.973741	0.984647	0.846977	0.935122	0.512194	0.552247	0.62074	0.561727	mitochondrion	NA
FAR8	Q05040	2.03705	1.77079	1.51237	1.7734	0.334432	0.373941	0.519309	0.409227	ambiguous	NA
MAK3	Q03503	1.14261	1.1193	1.20414	1.15535	0.763231	0.807925	0.719881	0.763679	ambiguous	NA
MCM2	P29469	0.558345	0.59486	0.638102	0.597102	0.774772	0.892453	0.79538	0.820868	nucleus	NA
VPS3	P23643	2.37796	2.15405	2.206	2.246	2.98177	2.87552	3.02243	2.95991	ambiguous	NA
VAN1	P23642	2.52973	2.28165	2.24531	2.35223	6.09344	6.68513	6.67455	6.48437	ambiguous	NA
MIR1	P23641	1.3099	1.3779	1.41463	1.36748	5.46711	4.88734	4.91562	5.09002	mitochondrion	MIM
TOM40	P23644	1.18114	1.23418	1.3062	1.2405	3.32686	3.04902	2.83443	3.0701	mitochondrion	MOM
RPS4A|RPS4B	P0CX35|P0CX36	1.34475	1.4297	1.62263	1.4657	1.53347	1.52916	1.46055	1.50773	NA	NA
RPS30A|RPS30B	P0CX33|P0CX34	1.54957	1.70604	1.601	1.61887	0.360348	0.273456	0.296091	0.309965	NA	NA
RPS24A|RPS24B	P0CX31|P0CX32	1.35886	1.36649	1.56594	1.43043	1.02708	1.02083	0.954511	1.00081	NA	NA
RPS23A|RPS23B	P0CX29|P0CX30	1.34091	1.4797	1.41531	1.41197	1.33684	1.21434	1.35802	1.30306	NA	NA
RPS6A|RPS6B	P0CX37|P0CX38	1.3701	1.44639	1.51736	1.44461	1.09426	1.0753	1.09593	1.0885	NA	NA
CHS6	P40955	1.32057	1.5056	1.42497	1.41705	2.22545	1.91621	2.03949	2.06038	Golgi apparatus	NA
GTS1	P40956	1.41255	1.37818	1.38107	1.3906	1.44454	1.40873	1.46566	1.43964	nucleus	NA
MAD1	P40957	0.420303	0.434481	0.462331	0.439039	0.715086	0.68154	0.617264	0.671297	nucleus	NA
MAD2	P40958	0.826706	0.720546	0.801284	0.782845	1.39284	1.50973	1.38024	1.4276	nucleus	NA
MVP1	P40959	1.29201	1.25272	1.23777	1.26083	1.02023	1.09719	1.02786	1.04843	ambiguous	NA
COR1	P07256	0.666747	0.697282	0.686192	0.683407	0.885816	0.808616	0.823183	0.839205	mitochondrion	MIM
QCR2	P07257	0.653847	0.676772	0.685302	0.671974	0.764925	0.697477	0.688643	0.717015	mitochondrion	MIM
ERV2	Q12284	2.55007	2.44935	2.32984	2.44309	6.22801	6.94471	6.90432	6.69235	ER	ER membrane
MDY2	Q12285	0.815168	0.993711	0.73502	0.847966	0.209665	0.198644	0.229945	0.212751	ambiguous	NA
ATP1	P07251	0.813045	0.761288	0.760816	0.778383	0.203167	0.228613	0.237978	0.223253	mitochondrion	MIM
YLR126C	Q12288	0.541783	0.428583	0.594229	0.521531	0.369788	0.595299	0.472438	0.479175	ambiguous	NA
CPA1	P07258	0.233279	0.229733	0.239918	0.23431	0.327943	0.309758	0.305162	0.314288	ambiguous	NA
URA2	P07259	0.975155	1.01078	1.02599	1.00397	1.40462	1.37758	1.42624	1.40281	ambiguous	NA
MRL1	Q06815	0.838924	1.60216	1.66048	1.36719	47.8183	33.9199	29.2022	36.9801	ambiguous	NA
OPY2	Q06810	1.44443	1.43935	1.48841	1.4574	7.07526	7.58023	6.82271	7.1594	ambiguous	NA
COX11	P19516	1.22406	1.29943	1.40224	1.30858	4.63865	4.15543	3.72963	4.17457	mitochondrion	MIM
YUR1	P26725	2.09729	1.95234	1.94086	1.99683	3.93077	4.16216	4.12019	4.07104	Golgi apparatus	NA
UBA1	P22515	0.140059	0.127797	0.140216	0.136024	0.158161	0.172316	0.157206	0.162561	ambiguous	NA
RRP12	Q12754	1.35048	1.31929	1.3918	1.35386	1.61989	1.66669	1.5971	1.62789	ambiguous	NA
CMK2	P22517	0.898591	0.905401	0.924688	0.90956	1.80356	1.76152	1.93178	1.83229	NA	NA
SWI6	P09959	0.624527	0.61984	0.628588	0.624318	0.591979	0.618477	0.590597	0.600351	ambiguous	NA
HEM1	P09950	0.282172	0.268492	0.299837	0.2835	0.327125	0.330824	0.335535	0.331161	mitochondrion	NA
RGC1	Q06108	1.89157	1.91253	1.8075	1.87054	1.33283	1.40086	1.44909	1.39426	ambiguous	NA
RPN7	Q06103	0.648421	0.644544	0.686414	0.659793	0.465484	0.485189	0.44804	0.466238	NA	NA
MRD1	Q06106	0.925078	0.983249	0.992539	0.966955	0.491203	0.471885	0.452194	0.47176	nucleus	NA
YPR114W	Q06107	3.27116	2.79676	2.70815	2.92536	7.05538	7.6571	7.18123	7.2979	ER	ER membrane
YPR109W	Q06104	0.988692	1.01616	0.968308	0.991052	3.39556	3.17767	3.4888	3.35401	ambiguous	NA
THP1	Q08231	1.07662	1.05906	1.03265	1.05611	0.453748	0.51621	0.490463	0.486807	nucleus	nuclear membrane
MRP21	P38175	1.75077	2.19857	1.60464	1.85133	0.175041	0.124001	0.224963	0.174669	mitochondrion	NA
MAP2	P38174	1.5787	1.68815	1.67049	1.64578	1.28919	1.22474	1.31584	1.27659	ambiguous	NA
BRN1	P38170	0.512368	0.525369	0.527207	0.521648	0.658085	0.702535	0.645181	0.668601	ambiguous	NA
ALG3	P38179	1.77224	2.00402	1.92374	1.9	3.34354	3.45914	3.17487	3.32585	ER	ER membrane
YPL162C	Q12042	9.92127	11.7646	15.3561	12.3473	95.8051	118.684	101.403	105.297	vacuole	vacuole membrane
CPA2	P03965	0.17273	0.162644	0.170485	0.16862	0.259779	0.275302	0.26014	0.265074	ambiguous	NA
PHO81	P17442	0.828703	0.762706	0.806738	0.799382	1.39551	1.52408	1.36144	1.42701	ambiguous	NA
DPH5	P32469	0.13261	0.121005	0.122212	0.125276	0.0765852	0.094596	0.0943374	0.0885062	ambiguous	NA
CDC12	P32468	2.06997	1.98749	1.91812	1.99186	0.373094	0.363306	0.408612	0.38167	ambiguous	NA
HXT1	P32465	2.1707	1.94312	2.20168	2.10517	5.23488	5.4005	5.00999	5.21512	ambiguous	NA
HYM1	P32464	1.35161	1.32371	1.29494	1.32342	1.24747	1.2127	1.19753	1.21923	NA	NA
HXT3	P32466	2.0402	1.85863	1.92297	1.9406	4.04292	4.07621	3.87491	3.99801	ambiguous	NA
DPH2	P32461	0.577781	0.601144	0.548331	0.575752	0.59865	0.616751	0.617542	0.610981	ambiguous	NA
ERG24	P32462	2.71336	2.45243	2.45428	2.54002	5.28709	5.71037	5.73181	5.57642	ambiguous	NA
CYT1	P07143	1.16437	1.27977	1.21606	1.22006	3.11859	3.02138	2.89012	3.01003	mitochondrion	MIM
PEP7	P32609	1.41553	1.31679	1.34695	1.35976	1.54175	1.63359	1.64962	1.60832	vacuole	NA
RTG2	P32608	0.562723	0.623445	0.626598	0.604255	0.714093	0.663067	0.635347	0.670836	NA	NA
UTP14	Q04500	1.6237	1.68753	1.65319	1.65481	0.964951	0.915466	0.89467	0.925029	nucleus	NA
SNX41	Q04053	1.28002	1.37937	1.34432	1.33457	2.04118	1.96899	1.90266	1.97094	ambiguous	NA
TOR2	P32600	1.63728	1.64244	1.71122	1.66364	4.05432	4.08385	3.89677	4.01165	ambiguous	NA
MRPL20	P22354	1.55741	1.6373	1.65154	1.61542	0.669102	0.628096	0.605184	0.634128	mitochondrion	NA
SEC17	P32602	1.75689	2.05932	2.04628	1.95416	11.0066	9.44669	9.16931	9.87419	ambiguous	NA
FBP26	P32604	0.443058	0.53874	0.523301	0.5017	0.950972	0.810869	0.816352	0.859398	NA	NA
RCF2	P53721	1.17431	1.26519	1.23727	1.22559	2.95607	2.75291	2.60672	2.7719	mitochondrion	NA
RPL24B	P24000	2.06762	2.37493	2.24864	2.2304	1.87125	1.75439	1.77894	1.80153	ambiguous	NA
ECM38	Q05902	0.615479	0.554975	0.670672	0.613709	1.95506	1.93505	1.64476	1.84496	vacuole	NA
YHC1	Q05900	1.19003	1.37418	2.593	1.71907	2.73207	2.16001	2.14671	2.34626	nucleus	NA
RNR1	P21524	0.467561	0.462342	0.485295	0.471733	0.419735	0.436383	0.431438	0.429185	ambiguous	NA
HRI1	Q05905	0.140544	0.128628	0.128946	0.132706	0.0926526	0.10494	0.10917	0.102254	ambiguous	NA
ELP3	Q02908	0.644508	0.717747	0.699197	0.687151	0.793734	0.755862	0.804933	0.784843	ambiguous	NA
YIP3	P53633	1.12735	1.02123	1.08117	1.07658	2.98389	3.17953	3.32635	3.16326	Golgi apparatus	NA
PAP2	P53632	1.12742	1.25197	1.17417	1.18452	0.825488	0.759623	0.768453	0.784521	nucleus	NA
RTN1	Q04947	3.28886	2.85506	2.81416	2.98602	3.38871	3.90618	3.98536	3.76008	ER	ER membrane
RBS1	Q05672	1.01671	0.932403	0.945796	0.964969	0.610028	0.642582	0.626103	0.626237	ambiguous	NA
HXT2	P23585	1.99998	1.83969	1.91459	1.91809	4.61791	4.95046	4.57475	4.71437	ambiguous	NA
REE1	P40893	0.157303	0.133655	0.137153	0.142704	0.203708	0.190799	0.203911	0.199473	ambiguous	NA
OPT1	P40897	2.08196	1.98177	1.99722	2.02032	8.06031	7.72739	6.74414	7.51061	plasma membrane	NA
VMA3	P25515	1.75792	2.74118	3.03191	2.51034	40.6669	28.17	23.8186	30.8852	vacuole	NA
GCN3	P14741	0.829125	0.822028	0.848736	0.833296	0.759964	0.771453	0.737806	0.756408	NA	NA
GFA1	P14742	0.416943	0.380228	0.42465	0.407274	0.694492	0.738327	0.678192	0.70367	NA	NA
NMT1	P14743	0.966282	0.951198	0.957413	0.958298	0.491255	0.474216	0.482304	0.482592	ambiguous	NA
CMP2	P14747	0.692029	0.658697	0.689589	0.680105	0.639895	0.66047	0.657689	0.652685	NA	NA
TIM9	O74700	0.450002	0.434478	0.384799	0.423093	0.100919	0.14948	0.140721	0.130373	mitochondrion	NA
FMP10	P40098	1.07466	1.17764	1.09838	1.11689	3.0981	2.74487	2.75606	2.86634	mitochondrion	NA
PEA2	P40091	1.33163	1.40126	1.39921	1.37737	1.23273	1.15314	1.22652	1.20413	NA	NA
SCC4	P40090	1.50585	1.53126	1.58105	1.53939	1.81115	1.89417	1.79593	1.83375	nucleus	NA
YER156C	P40093	0.227843	0.22592	0.229545	0.227769	0.191443	0.18783	0.201113	0.193462	NA	NA
COG3	P40094	1.00352	0.951557	0.973204	0.976093	1.35021	1.47743	1.36906	1.3989	Golgi apparatus	NA
BUR6	P40096	0.19768	0.294195	0.237364	0.243079	0.302438	0.286575	0.276955	0.288656	nucleus	NA
RPB5	P20434	0.728341	0.779978	0.759939	0.756086	0.138951	0.111986	0.150484	0.133807	nucleus	NA
IRR1	P40541	0.917821	0.862373	0.885162	0.888452	0.782108	0.889459	0.913102	0.861556	nucleus	NA
EMC5	P40540	2.47814	2.23541	2.21006	2.30787	4.38514	4.52675	4.42196	4.44462	ER	ER membrane
HIS6	P40545	0.180242	0.189632	0.222427	0.197434	0.306457	0.310065	0.250465	0.288996	ambiguous	NA
YKE4	P40544	4.48198	3.31337	2.8728	3.55605	7.73421	6.48255	6.31924	6.84534	ER	ER membrane
SIR3	P06701	1.26372	1.2045	1.22829	1.23217	1.01296	1.12835	1.02441	1.05524	nucleus	NA
SNL1	P40548	2.5229	2.29937	2.28003	2.36743	6.59099	6.38489	6.62929	6.53506	ambiguous	NA
CDC31	P06704	0.879069	0.896976	0.860816	0.878954	0.555337	0.551874	0.560649	0.555954	ambiguous	NA
RPN1	P38764	0.451415	0.448908	0.484077	0.461467	0.340853	0.355239	0.319844	0.338645	NA	NA
YHI9	P38765	0.174672	0.188472	0.178096	0.180413	0.362319	0.311638	0.320905	0.331621	NA	NA
COA6	Q3E846	1.44878	1.46092	1.19808	1.36926	0.0766468	0.0721041	0.104757	0.0845025	ambiguous	NA
PRP11	Q07350	1.45288	1.47284	1.36304	1.42958	0.813831	0.901021	0.87199	0.862281	nucleus	NA
YLR257W	Q06146	0.41663	0.431211	0.428359	0.4254	0.0928492	0.0942337	0.0957304	0.0942711	ambiguous	NA
VTI1	Q04338	1.11129	1.58649	1.69206	1.46328	29.6985	24.6455	22.4062	25.5834	ambiguous	NA
ARG5,6	Q01217	0.708839	0.671255	0.691278	0.690457	0.468705	0.512278	0.48481	0.488598	mitochondrion	NA
FMP42	Q04991	0.98866	2.12926	2.31694	1.81162	50.5077	31.1198	29.537	37.0548	vacuole	NA
SCS7	Q03529	3.02626	2.67964	2.69122	2.79904	6.24437	6.31862	6.46334	6.34211	ER	ER membrane
TMA23	Q03525	1.84305	2.03478	2.09859	1.99214	3.55292	3.22655	3.80551	3.52833	nucleus	NA
SIL1	Q08199	1.10842	0.943338	0.920182	0.990647	0.736857	0.827253	0.822912	0.795674	ER	ER lumen
LCB3	P47013	2.62066	2.31599	2.3141	2.41692	5.4307	5.92228	5.60155	5.65151	ER	ER membrane
AIM23	P47015	1.69428	1.76918	1.72479	1.72941	0.66473	0.613077	0.62801	0.635272	mitochondrion	NA
ATE1	P16639	0.485943	0.538286	0.471592	0.498607	0.475113	0.418674	0.491214	0.461667	ambiguous	NA
MTC1	P47018	0.468	0.438925	0.47863	0.461852	0.3447	0.3989	0.367071	0.370223	ambiguous	NA
ALB1	P47019	1.72734	1.89568	1.79068	1.80457	0.20004	0.18352	0.200137	0.194566	ambiguous	NA
ATG22	P25568	0.228339	0.256015	0.227639	0.237331	4.3539	3.55643	3.10645	3.67226	vacuole	NA
GID7	P25569	1.09946	1.08674	1.07481	1.087	1.31585	1.40319	1.36365	1.36089	ambiguous	NA
PEP12	P32854	1.28885	1.71536	1.61441	1.53954	30.3305	26.4046	24.5865	27.1072	ambiguous	NA
SEC8	P32855	1.72796	1.63047	1.68705	1.68183	1.36751	1.57683	1.38391	1.44275	ambiguous	NA
PTM1	P32857	2.78237	2.5974	2.5769	2.65223	11.088	12.4944	14.7779	12.7868	ambiguous	NA
GUS1	P46655	0.167153	0.163064	0.165668	0.165295	0.22837	0.231551	0.225636	0.228519	ambiguous	NA
CAF130	P53280	1.6255	1.67039	1.65408	1.64999	1.58289	1.59274	1.57851	1.58471	ambiguous	NA
LSB1	P53281	0.556956	0.673027	0.582713	0.604232	2.36117	2.27688	2.35541	2.33115	ambiguous	NA
TPO2	P53283	2.62573	2.42764	2.14172	2.39836	6.77719	8.14977	7.55561	7.49419	plasma membrane	NA
VPS62	P53285	0.667958	1.4641	1.26841	1.13349	68.0925	40.7408	39.8938	49.5757	ambiguous	NA
PYK2	P52489	0.200659	0.186729	0.219155	0.202181	0.235669	0.263424	0.226747	0.241947	NA	NA
UBA2	P52488	0.186125	0.20139	0.202354	0.196623	0.294964	0.275506	0.262184	0.277551	nucleus	NA
CAC2	Q04199	0.680058	0.643888	0.658014	0.660653	0.5145	0.458788	0.463127	0.478805	nucleus	NA
CHO1	P08456	3.08526	3.23609	3.10385	3.14173	14.0236	12.2927	12.3883	12.9015	ambiguous	NA
PRO2	P54885	0.137406	0.129873	0.136431	0.13457	0.0949911	0.112021	0.105261	0.104091	NA	NA
MTR10	Q99189	0.267601	0.266985	0.324663	0.286416	0.903415	0.846734	0.718384	0.822844	nucleus	NA
APM4	Q99186	1.81231	1.85281	1.80044	1.82185	1.90682	1.81972	1.85685	1.86113	ambiguous	NA
POL30	P15873	0.0786574	0.077984	0.0883743	0.0816719	0.0687694	0.0660522	0.0582506	0.0643574	nucleus	NA
ATG40	Q99325	3.35006	2.9317	3.0127	3.09815	4.65334	4.7117	4.88346	4.7495	ambiguous	NA
DDP1	Q99321	1.1874	1.17845	1.12282	1.16289	0.237894	0.220675	0.246599	0.235056	ambiguous	NA
CCA1	P21269|P21269-2|P21269-3	0.625363	0.585523	0.623318	0.611401	0.804953	0.904894	0.872147	0.860664	NA	NA
MTD1	Q02046	0.256642	0.244284	0.220105	0.240344	0.259148	0.27631	0.300429	0.278629	ambiguous	NA
DST1	P07273	1.18374	1.14176	1.05654	1.12735	0.275046	0.278711	0.305198	0.286318	nucleus	NA
PUT2	P07275	0.150658	0.14092	0.150291	0.14729	0.155012	0.192759	0.164745	0.170839	mitochondrion	MIM
ERG12	P07277	0.198161	0.181371	0.190905	0.190145	0.195988	0.232484	0.212449	0.213641	cytosol	NA
BCY1	P07278	1.26448	1.24901	1.1665	1.22666	0.530688	0.505605	0.553468	0.529921	ambiguous	NA
SIN3	P22579	0.955253	0.990339	0.96042	0.968671	0.806774	0.79821	0.824881	0.809955	nucleus	NA
RNR2	P09938	0.174064	0.149862	0.173442	0.16579	0.21299	0.249528	0.226642	0.22972	nucleus	NA
YBR085C-A	O43137	0.347	0.348448	0.368215	0.354554	0.316557	0.329884	0.388913	0.345118	ambiguous	NA
PMR1	P13586	2.92131	2.6763	2.56792	2.72184	6.66214	7.53226	8.1449	7.44643	Golgi apparatus	NA
TMA20	P89886	0.735126	0.738735	0.720721	0.731527	0.202174	0.201868	0.224623	0.209555	ambiguous	NA
APM3	P38153	1.14884	1.2008	1.2414	1.19701	1.2889	1.26921	1.26647	1.27486	ambiguous	NA
CTP1	P38152	1.19759	1.26681	1.24725	1.23722	5.64939	5.21856	5.03363	5.30053	mitochondrion	MIM
PBP2	P38151	1.01426	1.06153	1.01351	1.02977	0.553902	0.549866	0.548903	0.55089	nucleus	NA
RPL8A	P17076	1.97337	1.86381	2.32455	2.05391	0.351888	0.347777	0.268707	0.322791	ambiguous	NA
WHI4	Q07655	1.25466	1.37946	1.31232	1.31548	0.814141	0.663521	0.734885	0.737516	ambiguous	NA
SHS1	Q07657	1.65512	1.54279	1.56411	1.58734	0.549398	0.57453	0.574408	0.566112	ambiguous	NA
FMP45	Q07651	2.85072	2.29157	2.37699	2.50643	4.34409	3.26114	3.97276	3.85933	plasma membrane	NA
HBT1	Q07653	1.9103	1.98064	1.77346	1.88813	0.47498	0.414328	0.549744	0.479684	ambiguous	NA
FRE1	P32791	1.4527	1.46662	1.55728	1.4922	2.21928	2.26543	2.02115	2.16862	plasma membrane	NA
GUP1	P53154	2.20666	1.95042	1.98481	2.04729	4.12566	4.27656	4.30123	4.23448	ambiguous	NA
CTT1	P06115	0.14991	0.147956	0.161565	0.153143	0.267474	0.265349	0.254486	0.262436	ambiguous	NA
ASF1	P32447	0.16621	0.192101	0.178676	0.178995	0.197493	0.169275	0.178771	0.181846	nucleus	NA
RIM1	P32445	0.460261	0.532231	0.49117	0.494554	0.033376	0.0309474	0.0390768	0.0344667	mitochondrion	NA
ARO4	P32449	0.910074	0.963109	0.803549	0.892244	0.165033	0.154653	0.190137	0.169941	NA	NA
YMR087W	Q04299	0.833437	0.839138	0.933693	0.868756	1.39162	1.15623	1.08425	1.2107	NA	NA
RAV2	Q03956	1.47754	1.60895	1.3935	1.49333	2.41389	3.91655	2.30345	2.87796	ambiguous	NA
CTK1	Q03957	1.47538	1.51982	1.54739	1.5142	1.03119	1.00944	1.00138	1.014	ambiguous	NA
TRP3	P00937	0.260659	0.26137	0.286484	0.269504	0.338848	0.337309	0.314803	0.33032	NA	NA
UTR2	P32623	1.10043	0.985166	1.15215	1.07925	2.85756	2.97753	2.43305	2.75605	extracellular region	NA
GDA1	P32621	2.16221	1.92444	1.83722	1.97462	5.6274	5.65609	5.92634	5.73661	Golgi apparatus	NA
UTR4	P32626	0.341422	0.342585	0.375217	0.353075	0.466133	0.521409	0.443183	0.476908	ambiguous	NA
ANP1	P32629	2.71138	2.44309	2.40493	2.5198	5.64564	6.39086	6.78483	6.27378	ambiguous	NA
RAD23	P32628	0.22383	0.233841	0.237787	0.23182	0.155515	0.149088	0.152628	0.15241	ambiguous	NA
SNF2	P22082	1.32558	1.29716	1.42995	1.3509	1.57261	1.46874	1.41741	1.48625	nucleus	NA
COS6	P53344	1.60646	1.51291	1.80002	1.63979	13.737	13.3775	14.4201	13.8449	ambiguous	NA
NRD1	P53617	0.893482	0.877745	0.881318	0.884182	0.622782	0.619056	0.600832	0.614223	nucleus	NA
ASN2	P49090	0.113577	0.112527	0.126747	0.117617	0.341858	0.34254	0.311721	0.33204	NA	NA
GCV2	P49095	0.681644	0.767102	0.691576	0.71344	0.331799	0.289396	0.327073	0.316089	mitochondrion	NA
YIR014W	P40570	2.96293	3.12332	3.39391	3.16005	69.3407	47.6281	45.7217	54.2302	vacuole	vacuole membrane
SCW4	P53334	0.419025	0.38133	0.386331	0.395562	0.308231	0.350223	0.319023	0.325826	extracellular region	NA
RKI1	Q12189	0.0787492	0.0812731	0.0782139	0.0794121	0.092119	0.0976976	0.0969434	0.0955867	NA	NA
DSL1	P53847	1.78843	1.52233	1.53437	1.61504	1.93201	2.09817	2.01655	2.01557	ER	ER peripheral
PDR17	P53844	1.29948	1.35078	1.29549	1.31525	0.495885	0.460791	0.49757	0.484749	ambiguous	NA
YIF1	P53845	5.64921	4.67123	4.4049	4.90845	10.5272	12.203	13.3831	12.0378	ambiguous	NA
NGR1	P32831|P32831-2	0.801032	0.857484	0.823406	0.827307	0.375189	0.351411	0.347125	0.357908	NA	NA
COX9	P07255	0.959143	1.35665	1.26827	1.19469	6.01378	4.62076	4.96007	5.1982	mitochondrion	MIM
TOF1	P53840	1.00763	1.03556	1.00927	1.01749	1.342	1.36082	1.27822	1.32701	nucleus	NA
STE11	P23561	1.07624	1.04891	0.990801	1.03865	1.06257	1.06272	1.05719	1.06083	NA	NA
ERS1	P17261	1.5803	1.4264	1.43506	1.48059	3.10231	3.14506	3.31506	3.18748	ambiguous	NA
CTS2	Q06350	2.08259	1.88705	2.0283	1.99932	2.8042	2.68287	2.82831	2.77179	extracellular region	NA
OSW5	P40219	1.64245	1.77051	1.87583	1.76293	1.63425	1.91726	1.80255	1.78469	ambiguous	NA
YMR147W	P40218	1.32906	1.29517	1.33887	1.32103	1.90599	1.94628	1.82957	1.89395	NA	NA
TIF34	P40217	1.24038	1.24654	1.23497	1.24063	0.411993	0.415013	0.420464	0.415823	ambiguous	NA
NDE1	P40215	1.12567	1.15923	1.19192	1.15894	3.28507	3.05106	2.84876	3.06163	mitochondrion	NA
RPL13B	P40212	2.02242	2.1529	2.1978	2.12437	0.605223	0.586155	0.597656	0.596345	ambiguous	NA
SIP5	P40210	1.42086	1.41006	1.46698	1.43263	1.76791	1.8261	1.84546	1.81316	ambiguous	NA
LAG1	P38703	2.43527	2.29081	2.10704	2.27771	5.38781	6.73659	5.52796	5.88412	ER	ER membrane
RPS20	P38701	1.19571	1.35197	1.26819	1.27196	0.25616	0.237815	0.266553	0.253509	ambiguous	NA
PWP1	P21304	0.488619	0.483563	0.503792	0.491991	0.34602	0.336728	0.326352	0.336367	NA	NA
DED81	P38707	0.102466	0.0952623	0.104635	0.100788	0.110873	0.115448	0.105802	0.110708	cytosol	NA
ATP15	P21306	0.386553	0.498134	0.388579	0.424422	0.099221	0.0975126	0.103088	0.0999405	mitochondrion	NA
YHR020W	P38708	0.157052	0.140124	0.148429	0.148535	0.178157	0.215198	0.187673	0.193676	NA	NA
ABZ1	P37254	0.387065	0.337882	0.424923	0.38329	0.50089	0.49906	0.565879	0.521943	ambiguous	NA
SPT15	P13393	0.991321	0.97435	1.03541	1.00036	0.721365	0.743265	0.681544	0.715391	nucleus	NA
PHS1	P40857	3.30855	2.83826	2.62534	2.92405	5.96782	6.238	5.83453	6.01345	ambiguous	NA
BPL1	P48445	0.364622	0.383068	0.406941	0.384877	0.422909	0.369676	0.402201	0.398262	ambiguous	NA
RPT2	P40327	0.570973	0.607144	0.621824	0.599981	0.920873	0.871617	0.889375	0.893955	ambiguous	NA
OST6	Q03723	1.39972	1.42705	1.35733	1.3947	2.1971	2.52249	2.33309	2.35089	ER	ER membrane
YML020W	Q03722	1.45262	1.52518	1.4242	1.46733	4.57515	4.45561	4.77712	4.60263	NA	NA
KEL3	Q08979	0.991292	1.15777	1.05715	1.06874	0.641094	0.514512	0.577391	0.577666	NA	NA
YPL260W	Q08977	0.59237	0.59138	0.583224	0.588992	0.38237	0.370513	0.38442	0.379101	ambiguous	NA
YPL225W	Q08971	1.36119	1.46848	1.31036	1.38001	0.276507	0.288352	0.34457	0.303143	ambiguous	NA
MMT2	Q08970	1.2704	1.25772	1.32628	1.2848	3.19959	2.89789	2.87816	2.99188	mitochondrion	NA
NEW1	Q08972	1.71864	1.7222	1.75334	1.7314	1.40158	1.43528	1.40709	1.41465	ambiguous	NA
MTC5	Q03897	1.55123	1.5798	1.5877	1.57291	2.68978	2.71121	2.74047	2.71382	vacuole	NA
ARF1	P11076	0.869373	0.815262	0.832794	0.839143	1.25376	1.23611	1.22057	1.23681	Golgi apparatus	NA
CCT8	P47079	0.790697	0.814124	0.841801	0.815541	1.13027	1.20425	1.09834	1.14429	ambiguous	NA
ARP7	Q12406	0.838739	0.865454	0.891974	0.865389	0.430373	0.456832	0.435702	0.440969	nucleus	NA
MPD1	Q12404	1.68346	1.52412	1.68367	1.63042	0.383224	0.415711	0.349443	0.382793	ER	ER lumen
YOP1	Q12402	2.87924	2.77827	2.5953	2.75094	4.16487	4.3691	4.37387	4.30261	ambiguous	NA
ERP3	Q12403	2.40595	2.1683	2.11065	2.2283	5.36044	5.04217	5.82875	5.41045	ER	ER membrane
VTC4	P47075	0.798642	1.27138	1.27467	1.1149	65.0099	47.9845	45.2557	52.7501	ambiguous	NA
VPS33	P20795	1.61931	1.60205	1.67306	1.63148	1.45921	1.4924	1.39479	1.4488	vacuole	NA
NUP85	P46673	0.677768	0.647045	0.709485	0.678099	0.736924	0.774232	0.747029	0.752728	nucleus	NA
ARC1	P46672	0.164983	0.166432	0.17618	0.169199	0.189214	0.186795	0.169258	0.181756	ambiguous	NA
FAR3	P46671	1.76581	1.72692	1.57128	1.68801	2.28109	2.3784	2.13733	2.2656	ER	NA
TAF1	P46677	1.14441	1.18387	1.12548	1.15126	0.902341	0.852768	0.862727	0.872612	nucleus	NA
SUM1	P46676	1.02224	1.04454	1.09311	1.05329	1.07266	1.10902	0.984066	1.05525	nucleus	NA
STU2	P46675	1.41223	1.49674	1.47045	1.45981	1.42996	1.47998	1.37163	1.42719	ambiguous	NA
SAC3	P46674	1.34932	1.60159	1.45829	1.46974	1.07316	0.833634	0.916994	0.941262	nucleus	nuclear membrane
RAS1	P01119	1.42212	1.30676	1.37584	1.36824	3.53208	3.63067	3.48429	3.54901	plasma membrane	NA
RPL26A	P05743	1.97177	2.261	2.17005	2.13427	0.265862	0.236314	0.253132	0.251769	ambiguous	NA
RPL29	P05747	2.45788	2.70904	2.53752	2.56815	0.460112	0.362477	0.394315	0.405635	ambiguous	NA
RPL36A	P05745	1.87241	2.06306	2.13853	2.02467	0.930759	0.870081	0.90799	0.902943	ambiguous	NA
RPL15A	P05748	1.43054	2.06286	1.81379	1.76907	3.84517	3.23511	3.92268	3.66765	ambiguous	NA
RPL22A	P05749	1.94253	2.34175	2.14594	2.1434	0.359468	0.263468	0.333102	0.318679	ambiguous	NA
RPN13	O13563|O13563-2	0.714933	0.642526	0.687569	0.681676	0.141553	0.208869	0.191388	0.180603	NA	NA
RSN1	Q03516	2.0818	1.82978	1.8775	1.92969	4.24284	4.72506	4.53405	4.50065	ambiguous	NA
XRN1	P22147	1.10881	1.1017	1.14249	1.11767	0.448691	0.445197	0.4529	0.448929	ambiguous	NA
GAS1	P22146	1.11613	1.52144	1.8606	1.49939	8.05254	6.55939	6.56638	7.05944	ambiguous	NA
PRE1	P22141	0.404984	0.403376	0.427246	0.411869	0.325879	0.326059	0.315136	0.322358	ambiguous	NA
EPT1	P22140	2.59837	2.30738	2.2751	2.39362	5.64311	6.23564	5.96611	5.94829	Golgi apparatus	NA
LOS1	P33418	0.788435	0.828838	0.934916	0.85073	1.34322	1.36597	1.16633	1.29184	ambiguous	NA
ECT1	P33412	0.367107	0.367397	0.348295	0.360933	0.355387	0.368178	0.360977	0.361514	ambiguous	NA
PRP18	P33411	1.055	0.99851	1.04577	1.03309	1.10503	1.19019	1.10017	1.1318	nucleus	NA
TYS1	P36421	0.127379	0.109167	0.116771	0.117772	0.0971864	0.114558	0.111582	0.107776	ambiguous	NA
HSP78	P33416	0.50105	0.473615	0.517384	0.49735	0.431754	0.486694	0.4455	0.454649	mitochondrion	NA
PRP6	P19735	1.41725	1.31221	1.37657	1.36868	0.808252	0.965269	0.878687	0.884069	nucleus	NA
SEC62	P21825	2.6335	2.2136	2.26852	2.37188	4.72267	5.09098	5.12361	4.97909	ER	ER membrane
SRM1	P21827	0.674425	0.709324	0.708028	0.697259	0.192234	0.189251	0.204306	0.195264	nucleus	NA
MRP1	P10662	1.15027	1.23553	1.21916	1.20165	0.411	0.425066	0.406777	0.414281	mitochondrion	NA
NOP1	P15646	1.79733	1.8102	1.94296	1.85016	0.668806	0.609278	0.600654	0.626246	nucleus	NA
TOM70	P07213	1.24341	1.3596	1.38356	1.32886	5.03664	4.53014	4.33828	4.63502	mitochondrion	MOM
CAF20	P12962	0.796011	0.770284	0.84082	0.802372	0.176355	0.198268	0.187045	0.187223	ambiguous	NA
WHI2	P12611	1.62474	1.52274	1.51149	1.55299	1.17466	1.28864	1.32514	1.26281	NA	NA
TCP1	P12612	0.905699	0.906696	0.95952	0.923972	1.39748	1.38729	1.34285	1.37587	ambiguous	NA
BIK1	P11709	1.18504	1.18861	1.2206	1.19808	0.58299	0.649391	0.600324	0.610902	ambiguous	NA
YPR003C	P53394	0.98996	1.20048	1.03396	1.0748	41.3184	37.5007	35.2388	38.0193	ER	ER membrane
YAP1	P19880	0.487582	0.444647	0.52754	0.48659	0.20486	0.227449	0.195636	0.209315	ambiguous	NA
PHO13	P19881	0.156893	0.141485	0.139636	0.146005	0.0979504	0.116265	0.132673	0.115629	NA	NA
HSP60	P19882	0.541615	0.530019	0.48446	0.518698	0.121916	0.130161	0.146407	0.132828	mitochondrion	NA
SOL1	P50278	0.565939	0.546099	0.475039	0.529026	0.087133	0.0972905	0.124825	0.103083	ambiguous	NA
MUP1	P50276	2.9284	3.16728	3.29085	3.12884	24.0673	21.1807	21.8839	22.3773	ambiguous	NA
GPI12	P23797	2.35202	2.18431	2.07633	2.20422	5.09357	5.42608	5.14127	5.22031	ER	ER membrane
LDH1	P38139	1.68933	1.71202	1.65085	1.68407	3.54734	3.44837	3.53989	3.51187	lipid droplet	NA
ROT2	P38138	1.56484	1.44165	1.40555	1.47068	1.85813	1.84459	1.87514	1.85929	ER	NA
KTR4	P38131	2.32762	2.19974	2.13266	2.22001	8.42876	9.06084	9.28694	8.92552	ambiguous	NA
KTR3	P38130	2.28914	2.16941	2.06824	2.17559	5.63569	6.06574	6.42729	6.04291	ambiguous	NA
MCM7	P38132	0.675602	0.653151	0.690371	0.673041	0.732483	0.847095	0.860498	0.813359	ambiguous	NA
PCS60	P38137	2.4641	2.23598	2.077	2.25903	0.375272	0.364151	0.433431	0.390952	peroxisome	NA
CTS1	P29029	0.707149	0.638747	0.625912	0.65727	0.615221	0.710143	0.569162	0.631509	extracellular region	NA
CMS1	Q07897	1.09062	1.09238	1.13995	1.10765	0.462367	0.488763	0.44645	0.46586	nucleus	NA
NOC3	Q07896	2.03105	2.09777	2.05797	2.06226	0.817512	0.762624	0.797917	0.792685	nucleus	NA
YLR001C	Q07895	1.66039	1.72209	1.85291	1.74513	35.2456	36.9641	31.8046	34.6714	vacuole	NA
YBR255C-A	Q3E776	0.944928	0.992839	1.05476	0.997509	2.82735	2.67343	2.43385	2.64488	ambiguous	NA
RPS12	P48589	1.17787	1.32148	1.19426	1.23121	0.187136	0.168747	0.203287	0.18639	ambiguous	NA
BRO1	P48582	0.785704	0.754774	0.796513	0.778997	1.1303	1.16894	1.0924	1.13055	ambiguous	NA
SEG1	Q04279	1.76863	1.82646	2.06247	1.88585	0.808169	0.771518	0.582949	0.720879	plasma membrane	NA
HMO1	Q03973	1.03169	0.911354	0.913486	0.952175	0.0714611	0.0806065	0.0862622	0.0794433	nucleus	NA
ASI3	P53983	1.66481	1.42265	1.64118	1.57621	2.20346	2.25642	2.08141	2.18043	nucleus	nuclear membrane
YNL010W	P53981	0.1427	0.144557	0.143669	0.143642	0.111151	0.103637	0.112411	0.109066	ambiguous	NA
RIF1	P29539	1.31127	1.34944	1.31661	1.32577	1.81583	1.81389	1.75279	1.79417	nucleus	NA
ARO2	P28777	2.05413	2.18854	1.80701	2.01656	0.0962931	0.0841802	0.124725	0.101733	NA	NA
YGL036W	P53185	1.36594	1.50952	1.30255	1.39267	2.94928	2.71206	2.91907	2.86014	ambiguous	NA
PNC1	P53184	0.424065	0.439173	0.378409	0.413882	0.104157	0.107934	0.120614	0.110902	ambiguous	NA
YHM2	Q04013	1.18665	1.2265	1.29878	1.23731	5.8824	5.53204	5.22419	5.54621	mitochondrion	NA
SCW11	P53189	0.541787	0.540305	0.587165	0.556419	0.647046	0.632641	0.552801	0.61083	extracellular region	NA
CBP3	P21560	1.20164	1.20254	1.24066	1.21494	2.59512	2.51639	2.30605	2.47252	mitochondrion	NA
PFK2	P16862	0.510715	0.516918	0.53925	0.522294	0.247289	0.253835	0.261468	0.254197	ambiguous	NA
PFK1	P16861	0.554123	0.527716	0.581159	0.554333	0.265319	0.282522	0.279236	0.275692	ambiguous	NA
LOC1	P43586	2.14925	2.37295	2.15539	2.22586	0.641635	0.594097	0.576378	0.604037	nucleus	NA
VTC2	P43585	1.13971	1.90812	1.93764	1.66182	38.73	26.5032	28.2235	31.1522	ambiguous	NA
BLM10	P43583	0.507698	0.543916	0.536198	0.529271	0.776304	0.789082	0.81765	0.794346	ambiguous	NA
RPN11	P43588	0.65919	0.655338	0.666311	0.660279	0.194054	0.207699	0.208391	0.203381	NA	NA
RNH202	Q05635	0.802037	0.967925	0.895408	0.888457	0.409327	0.37733	0.41671	0.401123	nucleus	NA
RRP45	Q05636	0.527802	0.534261	0.585521	0.549195	0.166991	0.169565	0.155934	0.164163	ambiguous	NA
VPS30	Q02948	1.64683	1.62267	1.7387	1.6694	2.18742	2.16096	1.99469	2.11436	ambiguous	NA
ECM32	P32644	1.59452	1.73027	1.61681	1.6472	1.40553	1.29454	1.43514	1.3784	ambiguous	NA
REG1	Q00816	0.617126	0.764315	0.701529	0.694324	0.831923	0.70695	0.688576	0.742483	nucleus	NA
VPS24	P36095	1.09911	1.07839	0.704709	0.960738	0.288594	0.299075	0.618953	0.402207	ambiguous	NA
TUL1	P36096	2.05031	2.1275	2.10052	2.09278	27.401	25.6877	24.592	25.8936	Golgi apparatus	NA
ANR2	P36090	2.34724	2.13637	2.22956	2.23772	5.87294	6.45716	5.77913	6.03641	lipid droplet	NA
DCW1	P36091	1.03561	1.15255	1.09633	1.09483	2.60885	2.37437	2.4418	2.475	plasma membrane	NA
COA1	P40452	1.17512	1.21714	1.25607	1.21611	3.56539	3.14582	3.10942	3.27354	mitochondrion	MIM
DOT6	P40059	1.13781	1.16822	1.17075	1.15893	0.583148	0.574367	0.562289	0.573268	nucleus	NA
UTP7	P40055	1.54129	1.62773	1.59706	1.5887	1.44964	1.3573	1.36924	1.39206	nucleus	NA
SER3	P40054	0.198644	0.176755	0.195625	0.190341	0.212068	0.2378	0.211433	0.220434	NA	NA
GET2	P40056	2.05803	2.23619	1.77926	2.02449	2.86476	2.72097	2.67351	2.75308	ambiguous	NA
AIM9	P40053	1.06676	0.976404	0.980037	1.00773	1.3445	1.28549	1.23439	1.28813	mitochondrion	NA
GTT1	P40582	1.30166	1.25098	1.27095	1.27453	4.86501	4.74758	5.01628	4.87629	ER	ER peripheral
HYR1	P40581	1.62074	1.89361	1.63907	1.71781	0.36527	0.312194	0.353969	0.343811	ambiguous	NA
IRC24	P40580	0.359761	0.337455	0.311826	0.336347	0.18026	0.218446	0.216819	0.205175	NA	NA
VTS1	Q08831	1.07424	1.18515	1.18495	1.14811	0.610654	0.592371	0.548015	0.58368	ambiguous	NA
HSP12	P22943	0.0816621	0.0989488	0.0990719	0.0932276	0.0572295	0.0551821	0.0706711	0.0610276	NA	NA
GND1	P38720	1.45332	1.55716	1.4209	1.47713	0.159578	0.149882	0.180506	0.163322	ambiguous	NA
COS8	P38723	1.92582	1.65157	1.66765	1.74834	4.35526	4.65674	4.39042	4.46748	ambiguous	NA
PRO3	P32263	0.226633	0.212322	0.23919	0.226048	0.246936	0.257849	0.223474	0.242753	NA	NA
SRC1	Q03707	1.47319	1.49445	1.39934	1.45566	2.69987	2.51733	2.53381	2.58367	nucleus	nuclear membrane
CGI121	Q03705	0.48958	0.536664	0.503902	0.510049	0.626852	0.555798	0.632424	0.605025	nucleus	NA
YPL199C	Q08954	1.80649	1.58778	1.58139	1.65855	2.9674	3.07409	2.90395	2.98181	ambiguous	NA
APL5	Q08951	1.2193	1.24967	1.32955	1.26617	2.81654	2.74573	2.65349	2.73859	ambiguous	NA
PGC1	Q08959	1.33385	1.40505	1.26219	1.3337	2.44118	2.21969	2.22648	2.29578	ambiguous	NA
VAM6	Q07468	2.152	2.3334	2.45753	2.31431	8.80191	8.03975	7.21114	8.0176	vacuole	NA
RPS15	Q01855	1.33451	1.37637	1.48119	1.39736	0.364228	0.368272	0.34798	0.36016	ambiguous	NA
ATP5	P09457	0.926032	1.0395	0.880946	0.948827	0.119726	0.114204	0.137155	0.123695	mitochondrion	NA
NUP192	P47054	1.32705	1.31745	1.29692	1.31381	1.53645	1.53364	1.50659	1.52556	nucleus	NA
SNX4	P47057	1.40983	1.39496	1.44673	1.41718	1.10691	1.14655	1.14	1.13115	ambiguous	NA
RTT101	P47050	0.837714	0.827829	0.896355	0.853966	1.5591	1.69285	1.44819	1.56671	ambiguous	NA
VPS4	P52917	0.72018	0.741341	0.791021	0.750847	0.695395	0.790106	0.71201	0.732503	ambiguous	NA
DPH6	Q12429	0.445952	0.406933	0.465229	0.439371	0.837639	0.899908	0.811719	0.849755	ambiguous	NA
EXG2	P52911	1.45152	1.34563	1.45466	1.41727	3.2221	3.05824	2.65481	2.97838	plasma membrane	NA
ACS2	P52910	1.05388	1.09417	1.07738	1.07514	0.491958	0.449333	0.505173	0.482155	ambiguous	NA
YDL206W	Q12424	1.51195	1.71033	1.57983	1.6007	23.6645	23.5557	19.8836	22.3679	ambiguous	NA
NBP1	P52919	2.29043	2.10134	2.04764	2.14647	5.38807	4.68075	4.89397	4.9876	NA	NA
MSN5	P52918	0.584814	0.530481	0.58766	0.567652	0.452371	0.473895	0.446441	0.457569	NA	NA
ECM10	P39987	0.236003	0.278022	0.238304	0.250776	0.138485	0.1426	0.146017	0.142367	mitochondrion	NA
SPF1	P39986	2.08885	1.87721	1.9348	1.96695	3.97864	4.26207	4.42212	4.22095	ER	ER membrane
POL5	P39985	1.158	1.21971	1.23317	1.20362	0.994519	0.949479	0.909099	0.951032	nucleus	NA
AVT2	P39981	1.39687	1.5244	2.08102	1.66743	4.70741	4.71157	4.37971	4.59956	vacuole	vacuole membrane
SIT1	P39980	3.11874	3.0244	3.10578	3.08297	24.4543	22.7389	26.5179	24.5704	ambiguous	NA
YKL063C	P35725	4.69211	4.26405	4.26494	4.40703	13.7149	14.7536	15.2521	14.5735	NA	NA
MNR2	P35724	1.58288	1.9438	2.08972	1.87213	31.2756	27.1055	24.4322	27.6045	ambiguous	NA
YET1	P35723	2.28349	2.04016	2.07289	2.13218	4.34069	4.41973	4.25538	4.3386	ER	ER membrane
NUP120	P35729	0.549781	0.609885	0.59008	0.583249	1.02932	1.0069	0.972121	1.00278	nucleus	NA
MPE1	P35728	0.972008	1.04603	0.894677	0.970906	0.175382	0.166688	0.221202	0.187757	nucleus	NA
MCM5	P29496	0.727858	0.746356	0.792295	0.755503	1.05318	1.05652	1.00835	1.03935	nucleus	NA
MBP1	P39678	0.35027	0.320361	0.328836	0.333156	0.232046	0.257015	0.24747	0.24551	nucleus	NA
YHB1	P39676	0.190213	0.200958	0.19281	0.19466	0.237665	0.218859	0.22091	0.225811	ambiguous	NA
YOL057W	Q08225	0.140673	0.130689	0.119758	0.130373	0.11284	0.136575	0.136754	0.128723	ambiguous	NA
INP54	Q08227	1.6728	1.49276	1.61511	1.59356	9.31142	9.59224	8.24632	9.04999	ER	ER peripheral
BCH1	Q05029	0.558917	0.539787	0.584167	0.560957	0.870526	0.876525	0.844613	0.863888	Golgi apparatus	NA
AIM39	Q08223	0.806499	0.908581	0.963269	0.892783	1.00493	0.921659	0.884183	0.936923	mitochondrion	NA
NBA1	Q08229	1.29901	1.26318	1.22026	1.26082	0.67515	0.654798	0.671077	0.667008	ambiguous	NA
RRP5	Q05022	1.08768	1.06398	1.12061	1.09076	0.513847	0.52123	0.516462	0.51718	nucleus	NA
SHP1	P34223	0.231035	0.22489	0.234484	0.230137	0.143364	0.145909	0.141915	0.14373	ambiguous	NA
OPI3	P05375	1.37083	1.18299	1.21856	1.25746	2.91278	3.10524	2.92215	2.98006	ambiguous	NA
CHO2	P05374	2.38999	2.12357	2.07097	2.19484	3.80626	4.05402	4.04603	3.96877	ER	ER membrane
HEM2	P05373	0.167181	0.16023	0.152141	0.159851	0.190434	0.196442	0.199075	0.195317	NA	NA
FUM1	P08417	0.862719	0.875181	0.790753	0.842884	0.175867	0.164424	0.195204	0.178498	ambiguous	NA
CET1	O13297	0.537048	0.535746	0.581154	0.551316	0.580491	0.612851	0.569534	0.587625	nucleus	NA
FSH3	Q99369	0.44092	0.404829	0.455662	0.433804	0.430286	0.48631	0.420794	0.445797	NA	NA
INA17	Q02888	1.2245	1.27888	1.22781	1.24373	3.58108	2.83123	2.71329	3.04187	mitochondrion	MIM
ATG21	Q02887	1.33505	1.39373	1.22574	1.31818	0.687523	0.683383	0.783391	0.718099	ambiguous	NA
CUS1	Q02554	1.50081	1.32538	1.58001	1.46873	1.24852	1.14965	1.15388	1.18402	nucleus	NA
ELP4	Q02884	1.18983	1.50995	1.42297	1.37425	0.484701	0.364602	0.418556	0.42262	ambiguous	NA
FMP30	Q02883	1.09344	1.19834	1.15651	1.14943	2.87799	2.71279	2.58594	2.72557	mitochondrion	NA
YCR051W	P25631	0.194527	0.187387	0.177256	0.18639	0.144867	0.15261	0.15161	0.149696	NA	NA
RPL12A|RPL12B	P0CX53|P0CX54	1.80812	2.04728	1.80963	1.88834	0.161244	0.147508	0.184034	0.164262	NA	NA
RPS18A|RPS18B	P0CX55|P0CX56	1.24852	1.39295	1.41102	1.35083	2.10131	2.03027	2.098	2.07653	NA	NA
RPL18A|RPL18B	P0CX49|P0CX50	2.42703	2.48744	2.46749	2.46065	2.21895	2.19188	2.30314	2.23799	NA	NA
RPS16A|RPS16B	P0CX51|P0CX52	1.31738	1.15285	1.53839	1.33621	0.461916	0.484941	0.388649	0.445169	NA	NA
SKT5	P34226	1.79214	1.72834	1.73521	1.7519	1.2074	1.2621	1.19133	1.22027	plasma membrane	NA
SDH2	P21801	0.915633	1.00157	0.974272	0.963826	1.36712	1.22659	1.19754	1.26375	mitochondrion	MIM
MST1	P07236	1.11139	1.33229	1.19349	1.21239	0.462532	0.510425	0.66286	0.545272	mitochondrion	NA
UBX3	Q12229	1.66039	1.76473	1.63595	1.68702	21.3683	21.7797	20.3071	21.1517	ambiguous	NA
SLU7	Q02775	1.00795	1.11209	0.966579	1.02887	0.43937	0.368661	0.445182	0.417738	nucleus	NA
DIP2	Q12220	1.89921	1.9597	1.81726	1.89206	1.09083	0.99728	1.12268	1.07026	nucleus	NA
TIM50	Q02776	1.15852	1.31183	1.33441	1.26825	3.02174	2.63808	2.55702	2.73895	mitochondrion	MIM
NAT1	P12945	1.28637	1.4104	1.34908	1.34862	0.542216	0.509794	0.544888	0.532299	ambiguous	NA
PDA1	P16387	2.48181	2.41466	2.34959	2.41535	1.26075	1.29132	1.3832	1.31176	mitochondrion	NA
FAA4	P47912	0.931364	0.930052	0.962265	0.941227	1.26666	1.26648	1.22769	1.25361	lipid droplet	NA
ODC1	Q03028	1.13042	1.16406	1.13641	1.14363	3.43019	3.09364	3.11602	3.21328	mitochondrion	MIM
RRP9	Q06506	1.50823	1.47672	1.42687	1.47061	0.197773	0.241578	0.238639	0.225997	nucleus	NA
VAC14	Q06708	1.36777	1.36606	1.5488	1.42754	4.38576	4.45508	3.88242	4.24108	vacuole	NA
REH1	Q06709	1.63296	1.88948	1.79208	1.77151	1.248	1.1991	1.20835	1.21849	ambiguous	NA
RPT5	P33297	0.53922	0.5461	0.57747	0.554263	0.560374	0.587502	0.552866	0.566914	ambiguous	NA
UBC6	P33296	2.82736	2.47429	2.34598	2.54921	6.62957	7.58614	7.22638	7.14736	ER	ER membrane
IMH1	Q06704	1.81825	1.7212	1.65883	1.73276	0.661739	0.673655	0.657701	0.664365	ambiguous	NA
RPT3	P33298	0.635231	0.647247	0.709218	0.663899	0.961355	0.974804	0.929032	0.955064	ambiguous	NA
IKI3	Q06706	0.614132	0.637768	0.62206	0.624653	0.319327	0.332604	0.334318	0.32875	ambiguous	NA
YLR179C	Q06252	0.13572	0.117213	0.110195	0.121043	0.0559667	0.0754883	0.092676	0.0747104	NA	NA
MAK5	P38112	1.63372	1.68164	1.70778	1.67438	1.73398	1.6319	1.58543	1.65044	nucleus	NA
ARL1	P38116	1.0105	0.90009	1.10365	1.00474	1.55521	1.80964	1.61129	1.65871	Golgi apparatus	NA
ARA1	P38115	0.132655	0.132247	0.121676	0.128859	0.0981955	0.0921325	0.106341	0.0988898	ambiguous	NA
DDR48	P18899	0.142554	0.134242	0.136807	0.137868	0.107232	0.106457	0.117013	0.110234	NA	NA
ARG8	P18544	0.0455424	0.0432299	0.0450535	0.0446086	0.154784	0.169262	0.164202	0.162749	mitochondrion	NA
TFC3	P34111	0.877001	0.928103	0.980923	0.928676	1.29252	1.33527	1.19224	1.27334	ambiguous	NA
VPS35	P34110	1.66175	1.68564	1.6509	1.66609	1.90686	1.87386	1.92606	1.90226	ambiguous	NA
RUB1	Q03919	0.831749	0.803001	0.839403	0.824718	0.845782	0.860022	0.857772	0.854525	NA	NA
INH1	P01097	0.680415	0.79772	0.616306	0.698147	0.0946037	0.083868	0.115552	0.0980078	mitochondrion	NA
RRP17	Q04031	1.67807	1.8742	1.88562	1.81263	0.629793	0.529827	0.493996	0.551205	nucleus	NA
RFA1	P22336	0.555298	0.547542	0.543456	0.548766	0.28354	0.30042	0.308984	0.297648	nucleus	NA
YBP2	P53169	0.79187	0.830286	0.817153	0.813103	1.46779	1.3926	1.35531	1.40523	ambiguous	NA
DUO1	P53168	0.861388	1.20345	0.981339	1.01539	0.745379	0.6406	0.693999	0.693326	ambiguous	NA
SGF73	P53165	1.54872	1.72741	1.60477	1.62697	0.781231	0.683627	0.701476	0.722111	nucleus	NA
NPY1	P53164	0.283768	0.263412	0.274707	0.273962	0.348633	0.333322	0.304925	0.32896	peroxisome	NA
MRH4	P53166	1.65127	1.969	1.77186	1.79738	1.66615	1.48118	1.67029	1.60587	mitochondrion	NA
MNP1	P53163	0.643141	1.03977	0.828829	0.837245	0.562831	0.442272	0.4935	0.499534	mitochondrion	NA
COX2	P00410	1.15117	1.21382	1.24186	1.20228	2.52399	2.35106	2.28023	2.38509	mitochondrion	MIM
YAP1802	P53309	1.76012	1.73131	1.73594	1.74246	1.20905	1.23276	1.19614	1.21265	ambiguous	NA
CRH1	P53301	0.411159	0.445795	0.434189	0.430381	0.553154	0.504863	0.493135	0.517051	extracellular region	NA
ZPR1	P53303	0.479933	0.430882	0.465953	0.458923	0.311273	0.377945	0.344997	0.344738	ambiguous	NA
TOP1	P04786	0.678001	0.699326	0.719209	0.698845	0.298068	0.279438	0.274778	0.284095	nucleus	NA
RSM27	P53305	1.42727	1.5278	1.84594	1.60034	0.421102	0.342267	0.263339	0.342236	mitochondrion	NA
PAT1	P25644	0.931089	0.943601	1.00366	0.959449	1.1116	1.14969	1.05483	1.10537	ambiguous	NA
ATG15	P25641	1.51467	1.34848	1.45645	1.43986	6.49425	6.70394	5.36861	6.18893	ambiguous	NA
IMG2	P25642	1.53548	1.55593	1.4996	1.53034	0.163623	0.179768	0.176351	0.173247	mitochondrion	NA
PEX25	Q02969	0.424719	0.391158	0.386303	0.400727	1.13876	1.07932	1.09307	1.10372	peroxisome	NA
HHT1	P61830	1.31546	1.38122	1.32212	1.3396	1.47673	1.4042	1.63844	1.50646	nucleus	NA
URK1	P27515	1.0172	1.0884	1.02621	1.04394	1.10769	1.12576	1.08914	1.10753	ambiguous	NA
PHO91	P27514	0.614874	0.902826	1.10146	0.873054	33.482	25.5486	21.7839	26.9381	vacuole	NA
CEX1	Q12453	1.24423	1.21771	1.28776	1.2499	1.71248	1.68949	1.58475	1.66224	ambiguous	NA
SCS2	P40075	2.67878	2.27256	2.41003	2.45379	4.46126	4.77134	4.45849	4.5637	ambiguous	NA
AVT6	P40074	NA	1.26119	1.45491	1.35805	59.7365	62.3201	68.4555	63.504	vacuole	NA
SHO1	P40073	3.23466	2.98895	3.01298	3.07886	14.7903	15.6093	14.4087	14.9361	ambiguous	NA
TMN3	P40071	1.33751	1.29394	1.21242	1.28129	2.68883	2.91944	3.06676	2.89168	Golgi apparatus	NA
LSM4	P40070	0.620988	0.641398	0.62494	0.629109	0.105402	0.102251	0.114775	0.107476	ambiguous	NA
LCP5	P40079	1.77403	1.78823	1.75313	1.7718	0.567276	0.531991	0.577912	0.55906	nucleus	NA
NSA2	P40078	1.9124	2.21343	2.11243	2.07942	1.51684	1.28017	1.35067	1.38256	nucleus	NA
YIL156W-B	Q2V2P4	1.42286	1.65952	1.60436	1.56225	1.64658	1.51106	1.5481	1.56858	vacuole	NA
ATH1	P48016	1.85609	1.77284	1.82394	1.81762	4.35296	4.71713	4.1257	4.39859	ambiguous	NA
SLA2	P33338	1.69878	1.56754	1.64734	1.63789	1.10675	1.20452	1.12679	1.14602	ambiguous	NA
TFC4	P33339	0.719663	0.734406	0.752484	0.735518	0.858409	0.915578	0.890601	0.888196	nucleus	NA
SEC3	P33332	1.97623	1.92277	1.94568	1.94823	1.9031	1.82476	1.91336	1.88041	NA	NA
SLC1	P33333	2.18955	1.92231	2.02305	2.04497	3.95753	4.16724	3.99133	4.0387	lipid droplet	NA
SER1	P33330	0.164627	0.149365	0.164538	0.15951	0.135335	0.158965	0.141618	0.145306	NA	NA
NTF2	P33331	0.0890732	0.123738	0.125997	0.112936	0.0390247	0.0309423	0.0302472	0.0334047	ambiguous	NA
PRP8	P33334	0.826184	0.895445	0.900156	0.873928	0.881773	0.872099	0.894238	0.882703	nucleus	NA
FAP7	Q12055	0.366882	0.37512	0.363123	0.368375	0.342905	0.371176	0.39353	0.369204	ambiguous	NA
PIN2	Q12057	2.92327	2.66864	2.94845	2.84678	10.4143	11.9086	11.909	11.4106	ambiguous	NA
ESS1	P22696	1.03385	1.05719	0.82124	0.970762	0.0708794	0.0630747	0.0943507	0.0761016	ambiguous	NA
TAF12	Q03761	1.27192	1.28946	1.31849	1.29329	0.347191	0.379282	0.356867	0.361113	nucleus	NA
ENT5	Q03769	1.35233	1.37665	1.30183	1.3436	0.482797	0.482879	0.505011	0.490229	ambiguous	NA
GIR2	Q03768	0.939825	0.788139	1.0475	0.925156	0.478669	0.814267	0.529329	0.607422	NA	NA
RPL27A|RPL27B	P0C2H6|P0C2H7	2.20977	2.49772	2.43034	2.37928	2.70659	2.40729	2.4959	2.53659	NA	NA
FAS1	P07149	0.795826	0.803832	0.825884	0.808514	0.262779	0.263488	0.278213	0.26816	NA	NA
BUD6	P41697	1.14119	1.16178	1.14707	1.15001	1.26032	1.34128	1.24842	1.28334	NA	NA
IZH2	Q12442	2.13534	2.01025	2.02219	2.05593	7.06342	6.95043	7.17247	7.06211	ambiguous	NA
RTN2	Q12443	3.26173	3.07157	3.08545	3.13958	4.50696	4.74789	4.91488	4.72324	ER	ER membrane
LAS17	Q12446	1.55235	1.59794	1.50671	1.55233	0.957972	0.946679	0.958145	0.954265	NA	NA
PAA1	Q12447	0.228822	0.206396	0.215291	0.216836	0.107469	0.120457	0.127761	0.118562	ambiguous	NA
POM34	Q12445	1.54189	1.43615	1.44332	1.47379	3.13406	3.14258	2.95278	3.07647	nucleus	NA
AHA1	Q12449	1.34296	1.27781	1.33569	1.31882	2.03243	2.06335	1.91455	2.00344	ambiguous	NA
RPO26	P20435	0.54085	0.592463	0.667722	0.600345	0.167885	0.129543	0.133651	0.143693	ambiguous	NA
NOP4	P37838	1.25317	1.28662	1.36947	1.30309	0.566755	0.520086	0.520484	0.535775	nucleus	NA
RPB8	P20436	0.580661	0.578003	0.561228	0.573297	0.165229	0.172015	0.21421	0.183818	nucleus	NA
RPB4	P20433	0.46235	0.491943	0.46593	0.473408	0.330426	0.278432	0.32839	0.312416	ambiguous	NA
YOR020W-A	Q3E824	0.503348	0.681807	0.592791	0.592649	0.990836	0.824954	0.807102	0.874297	mitochondrion	NA
MBA1	P38300	1.25111	1.26197	1.26572	1.2596	3.37337	3.28148	3.12713	3.26066	mitochondrion	MIM
GDT1	P38301	2.60492	2.57474	2.30729	2.49565	8.15058	8.68566	9.3752	8.73715	ambiguous	NA
GTR1	Q00582	0.876264	0.868121	1.03148	0.925288	2.02491	2.10483	1.74407	1.95794	vacuole	NA
PAM18	Q07914	0.944249	1.22415	1.01509	1.06116	2.6173	2.2711	2.14465	2.34435	mitochondrion	MIM
RLP24	Q07915	1.74167	1.8939	1.77887	1.80481	2.673	2.36278	2.67462	2.57013	ambiguous	NA
COX20	Q04935	1.12675	1.23769	1.19165	1.18536	3.83603	3.43683	3.27395	3.5156	mitochondrion	MIM
IVY1	Q04934	0.973975	0.987439	1.03886	1.00009	0.785871	0.770447	0.726533	0.760951	vacuole	NA
NOP12	Q08208	1.23004	1.3677	1.33859	1.31211	0.256221	0.211303	0.222861	0.230129	nucleus	NA
SMC5	Q08204	0.877556	1.00683	0.92201	0.935464	1.31459	1.18142	1.17671	1.22424	nucleus	NA
GPD1	Q00055	0.265204	0.227114	0.257288	0.249869	0.288344	0.320541	0.319908	0.309598	ambiguous	NA
RPP2A	P05319	1.14724	1.68373	1.28567	1.37221	0.0974943	0.0791256	0.09977	0.09213	ambiguous	NA
RPP0	P05317	1.97916	1.98346	2.06588	2.0095	0.502138	0.584074	0.538055	0.541422	ambiguous	NA
ERB1	Q04660	1.73012	1.85558	1.67378	1.75316	0.720104	0.662601	0.787669	0.723458	nucleus	NA
SPE1	P08432	0.308728	0.283225	0.296683	0.296212	0.365221	0.405726	0.377556	0.382834	ambiguous	NA
BRE2	P43132	1.00463	1.06202	1.06375	1.04347	0.54998	0.531594	0.519754	0.533776	nucleus	NA
VPS5	Q92331	1.80145	1.7195	1.7625	1.76115	0.922794	0.962218	0.933514	0.939509	ambiguous	NA
ADE4	P04046	0.241344	0.233893	0.268935	0.248057	0.196928	0.202567	0.188378	0.195958	NA	NA
HCS1	P34243	1.00566	1.07175	0.993695	1.0237	0.411617	0.380669	0.434027	0.408771	ambiguous	NA
FRE8	Q12209	1.16467	1.75909	1.76814	1.56397	45.2688	35.7621	34.3359	38.4556	ambiguous	NA
NCR1	Q12200	0.78137	1.31952	1.3083	1.1364	54.2939	45.0611	45.2008	48.1853	vacuole	NA
MNL2	Q12205	1.9588	1.74979	1.82388	1.84416	4.10104	4.83184	4.71159	4.54816	ER	ER membrane
NCE102	Q12207	0.979522	1.78555	1.92457	1.56322	4.24849	3.64737	4.09582	3.99723	plasma membrane	NA
TRS85	P46944	1.64449	1.76358	1.69957	1.70255	1.38466	1.37018	1.39943	1.38476	ambiguous	NA
BUD13	P46947	1.44701	1.29965	1.18773	1.31147	0.279519	0.32169	0.352233	0.317814	ambiguous	NA
SKI6	P46948	0.833382	0.767043	0.854322	0.818249	0.317658	0.348222	0.309708	0.325196	ambiguous	NA
ORC3	P54790	0.940939	0.996219	1.02878	0.988645	1.05073	1.1046	1.00072	1.05202	nucleus	NA
PUP3	P25451	0.259225	0.3156	0.3443	0.306375	0.200682	0.124006	0.125679	0.150122	ambiguous	NA
RAD51	P25454	0.269154	0.247028	0.246556	0.254246	0.68559	0.729114	0.652841	0.689182	nucleus	NA
UBC4	P15731	0.949842	1.02204	0.997941	0.989941	1.55614	1.61866	1.51306	1.56262	NA	NA
ORT1	Q12375	0.530282	0.523522	0.53649	0.530098	1.97434	1.88157	1.84066	1.89886	mitochondrion	MIM
RNA1	P11745	0.284093	0.253442	0.314166	0.283901	0.368434	0.440495	0.374795	0.394575	ambiguous	NA
YDL144C	Q07589	0.817186	0.979388	0.85944	0.885338	0.990787	0.882305	0.970197	0.947763	ambiguous	NA
PHO23	P50947	0.574486	0.627918	0.606588	0.602997	0.76738	0.679184	0.682597	0.70972	nucleus	NA
AVT4	P50944	1.24282	1.41928	1.86274	1.50828	50.0246	57.2456	50.2124	52.4942	vacuole	NA
MIC27	P50945	1.05038	1.09683	1.15804	1.10175	2.91868	2.59358	2.42109	2.64445	mitochondrion	MIM
INP52	P50942	1.44727	1.43115	1.24251	1.37364	0.866117	0.795802	0.921917	0.861278	ambiguous	NA
URA5	P13298	0.11471	0.0915216	0.101998	0.102743	0.0589793	0.0763047	0.0693835	0.0682225	NA	NA
YLR455W	Q06188	1.78172	1.58452	1.70699	1.69108	0.327564	0.340233	0.314211	0.327336	nucleus	NA
GLO3	P38682	1.34918	1.41255	1.38453	1.38208	0.650004	0.643274	0.67788	0.657053	Golgi apparatus	NA
SRP68	P38687	0.695098	0.71203	0.737987	0.715039	0.874755	0.848403	0.84718	0.85678	ambiguous	NA
PRS3	P38689	0.695309	0.709987	0.689481	0.698259	0.36314	0.349605	0.368433	0.360392	ambiguous	NA
SRP72	P38688	0.656719	0.65586	0.687003	0.666527	0.5508	0.541342	0.564157	0.552099	ambiguous	NA
ALT2	P52892	0.823135	0.803175	0.784363	0.803558	1.06981	1.15255	1.05358	1.09198	ambiguous	NA
ALT1	P52893	0.232167	0.252159	0.21816	0.234162	0.112073	0.109585	0.138955	0.120205	mitochondrion	NA
GNP1	P48813	2.44246	2.32574	2.26477	2.34432	9.03754	9.50716	9.80214	9.44895	mitochondrion	NA
GIS4	Q04233	1.22517	1.34253	1.23126	1.26632	1.77232	1.59072	1.6884	1.68381	ambiguous	NA
RAD33	Q04231	0.964062	1.12766	1.10762	1.06645	1.411	1.28111	1.25262	1.31491	nucleus	NA
MRPS17	Q03246	1.23389	1.32348	1.28078	1.27938	0.475072	0.427106	0.442964	0.448381	mitochondrion	NA
FUR1	P18562	0.139219	0.125271	0.139441	0.134644	0.0985377	0.106209	0.103555	0.102768	NA	NA
VMA5	P31412	0.705259	0.625655	0.70641	0.679108	1.09914	1.16759	1.04471	1.10381	vacuole	NA
MAS1	P10507	0.466845	0.416377	0.427791	0.437005	0.416496	0.453705	0.446008	0.438736	mitochondrion	NA
CCP1	P00431	0.204696	0.213711	0.225549	0.214652	0.298497	0.287691	0.27834	0.288176	mitochondrion	NA
USE1	P53146	2.83865	2.38708	2.51855	2.58143	4.81691	5.28075	4.97978	5.02581	ER	ER membrane
LSG1	P53145	1.72337	1.84192	1.86364	1.80964	1.13378	1.07321	1.06311	1.09004	ambiguous	NA
YGL101W	P53144	0.368127	0.345626	0.35316	0.355637	0.305018	0.339937	0.333851	0.326269	NA	NA
MLC1	P53141	0.266423	0.372126	0.274083	0.304211	0.0686339	0.0649811	0.0710655	0.0682268	ambiguous	NA
RMD9	P53140	0.589503	0.632758	0.648053	0.623438	0.495759	0.518991	0.500386	0.505046	mitochondrion	MIM
YDR109C	Q04585	0.872696	1.01347	0.895949	0.927373	5.05778	4.80329	4.73915	4.86674	NA	NA
MSP1	P28737	1.04387	0.996054	1.02639	1.02211	1.94781	1.86589	1.81761	1.8771	ambiguous	NA
ENO2	P00925	0.149747	0.134709	0.156545	0.147	0.150553	0.17203	0.163761	0.162115	ambiguous	NA
ENO1	P00924	0.103127	0.0878681	0.0942415	0.095079	0.0619741	0.0805651	0.0800573	0.0741988	ambiguous	NA
ILV1	P00927	1.29015	1.33937	1.20106	1.27686	1.10964	1.01845	1.06806	1.06538	mitochondrion	NA
ATG2	P53855	1.12575	1.11266	1.16213	1.13352	1.26916	1.39065	1.3149	1.3249	ambiguous	NA
TNA1	P53322	3.35783	3.25236	3.12469	3.24496	14.2251	13.7432	13.9947	13.9877	ambiguous	NA
YGR266W	P53326	1.78445	1.71111	1.70339	1.73299	1.0322	1.13022	1.09241	1.08495	NA	NA
CSL4	P53859	0.717418	0.783952	0.810214	0.770528	0.432088	0.398345	0.409877	0.413437	ambiguous	NA
BNI4	P53858	1.34377	1.20504	1.3286	1.29247	0.658201	0.879538	0.672861	0.736867	NA	NA
COX7	P10174	0.489493	0.672313	0.54013	0.567312	2.45384	1.96298	1.97085	2.12922	mitochondrion	MIM
GPI8	P49018	1.77988	1.86815	1.56129	1.73644	3.44334	3.41352	3.45607	3.43765	ER	ER membrane
PHO3	P24031	0.119011	0.132604	0.163212	0.138275	0.0607275	0.0738004	0.0480183	0.0608487	NA	NA
SLH1	P53327	1.27652	1.27979	1.32046	1.29226	1.92444	1.85637	1.86526	1.88202	cytosol	NA
YNL247W	P53852	0.126155	0.130248	0.134156	0.130186	0.234501	0.219735	0.198258	0.217498	NA	NA
RPL9B	P51401	2.34583	2.38308	2.39501	2.37464	0.505051	0.532286	0.549634	0.52899	ambiguous	NA
MRS4	P23500	1.28431	1.40423	1.33422	1.34092	4.36318	4.17513	4.03792	4.19208	mitochondrion	MIM
NAR1	P23503	0.564175	0.524309	0.590398	0.559627	0.320873	0.355337	0.313803	0.330004	ambiguous	NA
HEM14	P40012	1.1537	1.1621	1.19907	1.17163	2.11592	1.98601	1.88991	1.99728	mitochondrion	MIM
ISC1	P40015	2.2315	1.95281	2.02847	2.07093	6.05226	6.01716	5.60265	5.89069	ambiguous	NA
SPC25	P40014	1.00293	1.10104	1.04717	1.05038	0.843911	0.763543	0.80878	0.805411	nucleus	NA
RPN3	P40016	0.653905	0.633925	0.688247	0.658692	0.540141	0.596109	0.539857	0.558702	NA	NA
CHZ1	P40019	0.0892206	0.0794646	0.0751144	0.0812665	0.0370983	0.0387337	0.0415574	0.0391298	nucleus	NA
SMB1	P40018	0.931835	1.04195	1.00349	0.992427	0.423872	0.377702	0.408258	0.403278	ambiguous	NA
RPL6A	Q02326	1.90517	2.08079	2.15241	2.04612	0.691108	0.616428	0.594157	0.633898	ambiguous	NA
PAM17	P36147	1.21597	1.34035	1.31857	1.29163	3.71862	3.29179	3.09214	3.36752	mitochondrion	MIM
UTP30	P36144	1.58628	1.46283	1.47724	1.50878	0.843268	0.908407	0.898744	0.883473	nucleus	NA
TFA2	P36145	1.44961	1.39934	1.26918	1.37271	0.295214	0.318168	0.328216	0.313866	nucleus	NA
MDL1	P33310	1.01552	1.05113	1.04672	1.03779	2.81218	2.70591	2.53321	2.68377	mitochondrion	MIM
MDL2	P33311	1.04469	1.09169	1.06698	1.06779	2.83525	2.64526	2.48268	2.6544	mitochondrion	MIM
FMP46	P36141	1.3803	1.71086	1.25042	1.4472	1.41094	1.11527	1.31605	1.28075	mitochondrion	NA
GPT2	P36148	2.36281	2.15777	2.21698	2.24585	5.52447	5.58989	5.62117	5.57851	ambiguous	NA
BET3	P36149	1.34258	1.34621	1.2216	1.30346	0.955119	1.0622	1.05348	1.0236	ambiguous	NA
SMF3	Q12078	0.923745	1.18936	1.2652	1.1261	45.7118	40.0454	33.3641	39.7071	ambiguous	NA
SPE3	Q12074	0.079099	0.074308	0.0781299	0.077179	0.143555	0.139396	0.12962	0.137524	NA	NA
IOC2	Q12072	1.21635	1.26158	1.3953	1.29108	1.16163	1.17935	1.14018	1.16039	nucleus	NA
VPS54	Q12071	1.69751	1.62899	1.66254	1.66301	1.94226	1.9846	1.93339	1.95342	ambiguous	NA
POR1	P04840	1.22737	1.3034	1.30215	1.27764	3.41509	2.93581	2.87734	3.07608	mitochondrion	MOM
RRP15	Q06511	1.59107	1.71775	1.45455	1.58779	0.171107	0.151103	0.207047	0.176419	nucleus	NA
TAZ1	Q06510	1.20339	1.27905	1.22036	1.23427	3.02953	3.13719	2.90863	3.02512	mitochondrion	NA
NOC4	Q06512	1.66689	1.55988	1.51677	1.58118	0.825738	0.890595	0.907731	0.874688	nucleus	NA
TRE1	Q08919	1.83255	1.66151	2.0764	1.85682	6.71373	6.99715	6.58597	6.76561	plasma membrane	NA
GRR1	P24814	0.930768	0.97374	0.836505	0.913671	1.7096	1.71716	1.74665	1.72447	ambiguous	NA
AGP2	P38090	2.01172	1.86904	2.10011	1.99363	10.6724	10.0614	8.92938	9.88773	ambiguous	NA
YJR015W	P47090	2.85272	2.42018	2.67388	2.64893	4.80775	5.25763	4.78332	4.94957	ER	ER membrane
RAX2	Q12465	1.22871	1.2216	1.17917	1.20983	2.28911	2.22622	2.06821	2.19451	ambiguous	NA
TCB1	Q12466	3.02784	2.6716	2.63725	2.7789	4.30511	4.54812	4.4899	4.44771	ambiguous	NA
NOP56	Q12460	1.6175	1.64976	1.71002	1.65909	1.80984	1.68482	1.5935	1.69605	nucleus	NA
PEX11	Q12462	2.3041	2.24629	2.19506	2.24848	6.13569	5.71507	5.65271	5.83449	peroxisome	NA
YBR225W	P38321	1.52708	1.46153	1.58872	1.52578	1.66021	1.75451	1.66846	1.69439	NA	NA
MCX1	P38323	1.32582	1.32077	1.30556	1.31738	2.04213	2.03827	2.04545	2.04195	mitochondrion	MIM
OM14	P38325	1.20221	1.37528	1.40077	1.32609	5.00582	4.44898	4.36589	4.6069	mitochondrion	MOM
ARC40	P38328	1.04028	1.12126	0.906693	1.02275	0.135322	0.118694	0.1823	0.145438	ambiguous	NA
VHC1	P38329	0.94318	1.3658	1.6395	1.31616	45.7833	37.8703	32.9383	38.864	vacuole	NA
MEU1	Q07938	0.512508	0.522739	0.532139	0.522462	0.856351	0.802405	0.762092	0.806949	ambiguous	NA
ALR1	Q08269	1.83798	1.66157	1.59024	1.6966	2.86581	3.40129	3.33637	3.20115	plasma membrane	NA
UBC7	Q02159	1.78061	1.89841	1.74424	1.80775	2.16866	1.84692	2.03036	2.01531	ER	ER peripheral
YDR415C	Q04033	1.05102	1.02059	1.04896	1.04019	3.75295	3.96415	3.69303	3.80338	NA	NA
YCK1	P23291	1.66507	1.5372	1.54543	1.58257	2.49177	2.60293	2.52274	2.53915	ambiguous	NA
YCK2	P23292	1.66627	1.64388	1.62854	1.64623	2.14878	2.05053	2.0888	2.09603	plasma membrane	NA
SGV1	P23293	1.22961	1.31854	1.2599	1.26935	0.799291	0.798695	0.781135	0.79304	nucleus	NA
MDH1	P17505	0.394157	0.39392	0.350445	0.379507	0.0694188	0.0746229	0.0904037	0.0781485	mitochondrion	NA
MRPL33	P20084	1.63116	1.87312	1.81409	1.77279	0.787661	0.736885	0.745078	0.756542	mitochondrion	NA
FZO1	P38297	1.33894	1.48513	1.49438	1.43948	3.02522	2.66383	2.51562	2.73489	mitochondrion	MOM
VMS1	Q04311	1.22598	1.41812	1.42172	1.35527	0.386501	0.344222	0.344209	0.358311	ambiguous	NA
SYN8	P31377	2.06337	2.17521	2.09073	2.10977	30.9759	32.8983	32.3482	32.0741	ambiguous	NA
YMR074C	Q04773	0.183333	0.195979	0.198145	0.192486	0.123931	0.15724	0.159918	0.14703	NA	NA
IRC21	Q04772	1.37175	1.45068	1.35569	1.39271	0.786217	0.783794	0.864461	0.811491	NA	NA
RCO1	Q04779	1.16581	1.13444	1.19582	1.16536	1.2074	1.18724	1.08618	1.16027	nucleus	NA
SKP1	P52286	0.558981	0.5633	0.566064	0.562781	0.167201	0.163726	0.172436	0.167787	ambiguous	NA
GIN4	Q12263	1.34441	1.40419	1.41948	1.38936	1.215	1.21648	1.18574	1.20574	ambiguous	NA
SMC4	Q12267	1.32859	1.28369	1.3123	1.30819	1.60934	1.60287	1.48637	1.56619	ambiguous	NA
PRS5	Q12265	0.489469	0.462821	0.495519	0.482603	0.491876	0.529507	0.509043	0.510142	ambiguous	NA
SNF4	P12904	0.551509	0.591972	0.601768	0.581749	0.686222	0.622503	0.625462	0.644729	ambiguous	NA
FRS2	P15625	0.12875	0.130702	0.134391	0.131281	0.144324	0.143786	0.132126	0.140078	ambiguous	NA
RPE1	P46969	0.194472	0.185935	0.226961	0.202456	0.261725	0.252149	0.2239	0.245924	ambiguous	NA
SPC1	P46965	1.81858	1.86697	1.77594	1.82049	2.97672	2.80735	2.83091	2.87166	ER	ER membrane
OST2	P46964	2.42423	2.289	2.42894	2.38073	3.96003	4.22795	4.74568	4.31122	ER	ER membrane
RPL25	P04456	1.94511	2.07395	2.35861	2.12589	0.744215	0.700203	0.567782	0.670733	ambiguous	NA
KSS1	P14681	1.07235	1.06598	1.03584	1.05805	1.78901	1.81594	1.75406	1.78634	ambiguous	NA
YAK1	P14680	1.62287	1.50361	1.37164	1.49937	1.42065	1.38455	1.39439	1.39986	ambiguous	NA
ALD6	P54115	0.0869293	0.083371	0.0890184	0.0864396	0.102635	0.100242	0.0951669	0.0993479	ambiguous	NA
ALD3	P54114	0.174172	0.18273	0.191179	0.182694	0.193701	0.186124	0.178994	0.186273	ambiguous	NA
SMD2	Q06217	0.696031	0.829045	0.710223	0.745099	0.318844	0.285877	0.323809	0.30951	ambiguous	NA
ADE16	P54113	0.151948	0.142179	0.143718	0.145948	0.165728	0.182814	0.179941	0.176161	NA	NA
DBP9	Q06218	1.73338	1.72009	1.8897	1.78106	1.34983	1.33528	1.24417	1.30976	nucleus	NA
SEC9	P40357	1.15092	1.13604	1.18613	1.1577	1.63911	1.51108	1.43883	1.52967	NA	NA
ALG5	P40350	2.18413	2.01444	2.00205	2.06687	5.11708	5.31076	5.42017	5.28267	ER	ER membrane
ALG8	P40351	2.31041	2.2742	2.1909	2.2585	4.29091	4.69271	4.41674	4.46679	ER	ER membrane
PUP1	P25043	0.438758	0.440616	0.447381	0.442252	0.361812	0.370275	0.36216	0.364749	ambiguous	NA
TSR4	P25040	0.346769	0.315287	0.392163	0.351406	0.512618	0.530011	0.489118	0.510582	ambiguous	NA
JEM1	P40358	1.88414	1.70055	1.68322	1.75597	0.975989	0.988163	0.953573	0.972575	ambiguous	NA
PTP1	P25044	1.09943	1.15761	1.06373	1.10692	0.668868	0.559406	0.596472	0.608249	ambiguous	NA
BUL1	P48524	1.51756	1.54889	1.51117	1.52587	0.603904	0.583519	0.621903	0.603109	ambiguous	NA
ERG7	P38604	1.17167	1.28047	1.17941	1.21052	0.811773	0.764288	0.815306	0.797122	ambiguous	NA
NUP57	P48837	1.0967	1.14159	1.01169	1.08332	0.389943	0.373691	0.403942	0.389192	nucleus	NA
VMA10	P48836	0.158616	0.222419	0.158027	0.179687	0.0723364	0.0663027	0.0708078	0.0698157	vacuole	NA
RPT6	Q01939	0.739704	0.74213	0.824267	0.7687	1.01975	1.05456	0.975233	1.01651	ambiguous	NA
ECM16	Q04217	1.47712	1.53463	1.63009	1.54728	0.40158	0.373742	0.364893	0.380072	nucleus	NA
ARA2	Q04212	0.241159	0.213346	0.235573	0.230026	0.351823	0.356895	0.403692	0.370803	NA	NA
IOC4	Q04213	1.16212	1.21612	1.129	1.16908	0.906086	0.911514	0.929785	0.915795	nucleus	NA
PRM15	Q03262	0.408086	0.375018	0.394633	0.392579	0.748828	0.794802	0.718755	0.754128	ambiguous	NA
CDC14	Q00684	2.72529	2.7375	3.12956	2.86411	1.59124	1.49103	1.44244	1.50824	ambiguous	NA
FLC3	P53121	1.24248	1.22013	1.2486	1.23707	1.30611	1.4971	1.41067	1.40463	ER	ER membrane
YGL140C	P53120	2.40216	2.17414	2.15089	2.2424	4.61001	4.69544	4.59342	4.63296	ambiguous	NA
ITC1	P53125	0.852028	0.803608	0.902157	0.852598	0.83124	0.926974	0.822594	0.860269	nucleus	NA
MON1	P53129	1.18391	1.1734	1.14525	1.16752	3.58371	3.68896	3.46481	3.57916	ambiguous	NA
MET13	P53128	0.145751	0.144885	0.136287	0.142308	0.175579	0.176367	0.185162	0.179036	NA	NA
KEX1	P09620	2.87502	2.72855	2.60354	2.73571	10.9306	12.0977	13.2414	12.0899	Golgi apparatus	NA
LPD1	P09624	1.92708	1.91535	1.65356	1.832	0.147224	0.140778	0.189484	0.159162	mitochondrion	NA
COQ5	P49017	1.09516	1.11247	1.15567	1.1211	0.397907	0.400761	0.452871	0.41718	mitochondrion	MIM
RHO5	P53879	1.84786	1.7515	1.73785	1.77907	3.98372	3.99681	3.88686	3.9558	ambiguous	NA
YNL181W	P53878	2.58708	2.37669	2.30617	2.42332	4.83054	4.93322	5.08768	4.95048	ER	ER membrane
IPI3	P53877	1.66061	1.73085	1.70883	1.7001	1.02385	0.950048	1.02802	1.00064	nucleus	NA
CPR6	P53691	0.478757	0.492013	0.456163	0.475644	0.0521055	0.0489954	0.0590495	0.0533835	ambiguous	NA
UBP10	P53874	1.45561	1.54177	1.47887	1.49208	1.00518	0.872092	0.93896	0.938743	nucleus	NA
YNL193W	P53870	0.949629	1.02837	1.07375	1.01725	1.21337	1.03432	1.05965	1.10245	NA	NA
THI80	P35202	0.426992	0.433943	0.459525	0.440153	0.646049	0.593018	0.548512	0.59586	NA	NA
CSG2	P35206	2.7955	2.59239	2.63687	2.67492	8.28487	8.31398	8.4578	8.35222	ER	ER membrane
SKI2	P35207	1.42603	1.42536	1.44782	1.43307	0.684471	0.706514	0.727687	0.706224	ambiguous	NA
ASM4	Q05166	1.93943	1.64353	1.63154	1.73817	0.691085	0.771336	0.820133	0.760851	nucleus	NA
IDH2	P28241	0.733256	0.729764	0.745001	0.736007	0.919589	0.9018	0.891673	0.904354	mitochondrion	NA
ILV6	P25605	0.770707	0.753764	0.736312	0.753594	0.302803	0.316725	0.323399	0.314309	mitochondrion	NA
STP22	P25604	0.931654	0.950432	1.03358	0.971888	1.4695	1.44456	1.29058	1.40155	ambiguous	NA
NUG1	P40010	1.83605	2.02549	1.9761	1.94588	2.08266	1.91054	1.91685	1.97002	nucleus	NA
BIM1	P40013	1.32385	1.30728	1.39758	1.3429	0.899913	0.96777	0.906175	0.924619	ambiguous	NA
CYT2	Q00873	1.14803	1.35812	1.3751	1.29375	4.74932	4.05153	3.8392	4.21335	mitochondrion	MIM
ATP4	P05626	0.767328	1.00594	0.894169	0.889146	2.66474	2.11903	2.10719	2.29698	mitochondrion	NA
YRB1	P41920	0.400767	0.3762	0.382986	0.386651	0.181292	0.176374	0.180502	0.179389	ambiguous	NA
PCL6	P40038	1.49704	1.61661	1.56272	1.55879	1.67883	1.50402	1.58324	1.5887	ambiguous	NA
RSM18	P40033	1.18462	1.35722	1.41698	1.31961	1.33535	1.21877	1.16786	1.24066	mitochondrion	NA
TPA1	P40032	1.72214	1.63666	1.536	1.6316	0.204553	0.195708	0.248892	0.216384	nucleus	NA
ERG28	P40030	3.26229	2.90498	3.08104	3.08277	6.80821	6.9682	7.22007	6.99883	ER	ER membrane
HMF1	P40037	0.123085	0.208784	0.186197	0.172688	0.248032	0.231829	0.285012	0.254958	ambiguous	NA
PIC2	P40035	1.41555	1.4352	1.55311	1.46795	5.94118	5.68864	5.40257	5.67746	mitochondrion	MIM
RPF2	P36160	1.78552	1.97546	1.86666	1.87588	0.382406	0.32368	0.3716	0.359229	nucleus	NA
NUP133	P36161	0.808629	0.783101	0.794374	0.795368	1.15587	1.2154	1.15344	1.1749	nucleus	NA
TVP38	P36164	2.21381	2.12122	2.06391	2.13298	9.9856	10.6546	11.6174	10.7525	Golgi apparatus	NA
TGL4	P36165	1.16298	1.25999	1.21465	1.21254	2.59316	2.42495	2.43954	2.48588	lipid droplet	NA
ESL2	P36168	0.400642	0.403363	0.401664	0.401889	0.407222	0.428927	0.441406	0.425852	ambiguous	NA
SKG1	P36169	1.45537	1.41742	1.43703	1.43661	1.8402	1.98832	1.90379	1.91077	ambiguous	NA
MDN1	Q12019	1.00181	1.04497	1.04105	1.02928	1.97369	1.95187	1.92667	1.95074	nucleus	NA
CDC53	Q12018	0.926834	0.912271	0.946343	0.928483	1.08067	1.08278	1.04786	1.07044	ambiguous	NA
ALA1	P40825-2	0.122531	0.117528	0.12063	0.12023	0.11601	0.12079	0.113731	0.116844	NA	NA
YPQ1	Q12010	0.670482	2.11128	1.88673	1.55617	39.4375	20.5105	23.054	27.6673	vacuole	NA
AKR2	Q12013	1.08107	0.952139	0.905288	0.979497	30.0335	26.192	28.0208	28.0821	ambiguous	NA
YOR289W	Q12012	1.12112	1.32024	1.16856	1.2033	1.22823	1.12274	1.11072	1.15389	NA	NA
YOR223W	Q12015	1.50369	1.54177	1.52403	1.52316	13.8894	14.5538	12.8474	13.7636	ER	ER membrane
PLP2	Q12017	0.34143	0.300072	0.365086	0.335529	0.324727	0.420479	0.394608	0.379938	ambiguous	NA
BOS1	P25385	2.73753	2.39166	2.27873	2.4693	2.77803	3.41613	3.53072	3.24162	ambiguous	NA
USO1	P25386	1.23889	1.14197	1.23904	1.20663	1.05966	1.13114	1.01739	1.0694	ambiguous	NA
SNF7	P39929	0.615187	0.742848	0.429487	0.595841	0.36005	0.298884	0.644056	0.43433	ambiguous	NA
SLN1	P39928	1.3355	1.33694	1.35728	1.34324	2.25298	2.32667	2.36657	2.3154	plasma membrane	NA
RSA4	P25382	1.86588	2.00523	1.89914	1.92342	1.09277	1.05036	1.15036	1.09783	nucleus	NA
PHO85	P17157	1.05224	1.06938	1.08145	1.06769	1.23398	1.20214	1.14344	1.19319	ambiguous	NA
AFG3	P39925	1.13868	1.16672	1.18218	1.16253	2.80449	2.68614	2.52563	2.67209	mitochondrion	MIM
PTI1	P39927	1.3504	1.37197	1.33707	1.35315	0.563214	0.563886	0.547271	0.558124	nucleus	NA
KCC4	P25389	1.23303	1.36593	1.3539	1.31762	1.37208	1.3087	1.28694	1.32257	ambiguous	NA
NPR2	P39923	1.38568	1.36392	1.34557	1.36506	0.952549	0.945471	0.949034	0.949018	vacuole	NA
GIP3	Q03016	1.46524	1.43066	1.44342	1.44644	0.731814	0.766406	0.719459	0.739226	ambiguous	NA
UME1	Q03010	0.902526	0.937554	0.59981	0.813297	0.478272	0.519141	1.19394	0.730453	ambiguous	NA
CSC1	Q06538	0.776205	0.91529	1.08724	0.926245	19.9323	18.9025	16.5303	18.455	ambiguous	NA
BUD2	P33314	1.47839	1.43833	1.41339	1.44337	1.0118	1.03183	0.965167	1.00293	NA	NA
YEH2	Q07950	2.11673	2.13062	2.07485	2.1074	8.66559	9.08486	8.37381	8.70808	plasma membrane	NA
UBX7	P38349	1.49245	0.940518	1.17832	1.20376	0.725606	0.558914	0.843794	0.709438	ER	NA
TSC10	P38342	1.44439	1.33641	1.38585	1.38888	2.75153	2.90603	2.79391	2.81716	ER	ER membrane
TAE1	P38340	0.347385	0.379751	0.393489	0.373542	0.22448	0.201875	0.190031	0.205462	ambiguous	NA
EFM2	P38347	0.824091	0.868607	0.868888	0.853862	1.51329	1.2617	1.25221	1.3424	ambiguous	NA
REI1	P38344	1.45733	1.71161	1.66654	1.61183	1.22653	1.11715	1.14883	1.16417	ambiguous	NA
DUT1	P33317	0.0965483	0.0959919	0.113347	0.101962	0.0578965	0.0576574	0.058852	0.0581353	NA	NA
MET10	P39692	0.232331	0.235155	0.244239	0.237242	0.429242	0.453039	0.416019	0.432767	NA	NA
CPR1	P14832	0.301034	0.293437	0.296134	0.296868	0.190203	0.187943	0.211983	0.196709	ambiguous	NA
YKR051W	P36142	1.18762	1.246	1.34743	1.26035	34.874	32.4379	29.2755	32.1958	ambiguous	NA
CNS1	P33313	0.988758	1.01109	0.94602	0.981955	0.178777	0.161714	0.196215	0.178902	ambiguous	NA
ILS1	P09436	0.143156	0.143387	0.148121	0.144888	0.241363	0.238048	0.225158	0.234857	ambiguous	NA
SIN4	P32259	0.748641	0.777537	0.772424	0.766201	0.806114	0.780333	0.779806	0.788751	nucleus	NA
ZEO1	Q08245	0.304804	0.446081	0.324556	0.35848	0.0732846	0.0636266	0.0689369	0.068616	plasma membrane	NA
ISD11	Q6Q560	0.775041	0.876039	0.757425	0.802835	0.346596	0.342522	0.373921	0.354346	mitochondrion	NA
ENV10	Q99382	2.67588	2.27106	2.25869	2.40188	5.32827	5.81511	5.75076	5.63138	ER	ER membrane
HRP1	Q99383	0.903119	0.914788	0.86244	0.893449	0.0944859	0.097179	0.120095	0.10392	ambiguous	NA
SRP1	Q02821	0.74204	0.758592	0.753043	0.751225	0.746433	0.782665	0.762216	0.763771	ambiguous	NA
VCX1	Q99385	1.349	1.44213	1.47479	1.42198	94.3376	91.0175	81.8376	89.0642	vacuole	NA
STE6	P12866	2.14571	1.82826	1.90116	1.95838	10.6345	11.0105	10.8061	10.817	ambiguous	NA
PTA1	Q01329	1.55711	1.58881	1.52553	1.55715	1.58552	1.57219	1.62702	1.59491	nucleus	NA
PEP5	P12868	1.42705	1.49646	1.54089	1.48813	2.99326	2.95931	2.75647	2.90301	vacuole	NA
DNM1	P54861	0.729137	0.697005	0.746402	0.724182	1.24702	1.32472	1.21682	1.26285	mitochondrion	MOM
UFD2	P54860	0.773679	0.732658	0.797711	0.768016	1.0441	1.13423	1.01677	1.06503	ambiguous	NA
SLG1	P54867	3.08274	2.92607	2.73449	2.91443	12.6118	11.876	10.9941	11.8273	plasma membrane	NA
LCB4	Q12246	1.46234	1.35952	1.46315	1.42834	6.63022	6.54841	6.33924	6.50596	ambiguous	NA
FYV7	Q12247	2.03855	2.15513	1.8904	2.02803	0.455449	0.434602	0.488743	0.459598	nucleus	NA
VAM3	Q12241	2.29305	1.85671	3.05892	2.40289	36.0531	37.8032	30.7692	34.8752	vacuole	NA
FOB1	O13329	0.971987	0.978695	1.06055	1.00374	1.37517	1.34471	1.2843	1.33472	nucleus	NA
ARF3	P40994	2.30075	2.13038	2.23126	2.2208	2.38909	2.32166	2.26726	2.326	Golgi apparatus	NA
NOP2	P40991	2.06048	2.20143	1.9891	2.08367	0.384856	0.341221	0.411795	0.379291	nucleus	NA
LGE1	Q02796	1.45202	1.54446	1.5321	1.50952	0.785323	0.791068	0.750237	0.775543	nucleus	NA
SWP1	Q02795	2.3334	2.04917	2.10304	2.16187	4.23651	4.28679	4.19166	4.23832	ER	ER membrane
SKI8	Q02793	1.01076	1.06267	0.940774	1.00473	0.215329	0.196579	0.264119	0.225342	ambiguous	NA
RAT1	Q02792	1.10816	1.12121	1.10932	1.1129	0.813057	0.8584	0.867633	0.846363	nucleus	NA
URA8	P38627	0.42562	0.437062	0.437435	0.433372	0.352269	0.338141	0.340772	0.343727	ambiguous	NA
SEC7	P11075	1.06716	1.04123	1.10151	1.06997	1.92348	1.96914	1.83101	1.90788	ambiguous	NA
SCL1	P21243	0.340328	0.364512	0.361445	0.355428	0.230776	0.210506	0.220949	0.220744	ambiguous	NA
PRE10	P21242	0.411352	0.396793	0.433803	0.413982	0.300495	0.3356	0.312567	0.316221	ambiguous	NA
VRP1	P37370	1.6305	1.5969	1.44007	1.55583	0.567356	0.515369	0.530869	0.537864	ambiguous	NA
YLH47	Q06493	1.1711	1.22526	1.35842	1.25159	2.93648	2.65926	2.58909	2.72828	mitochondrion	MIM
YPR127W	Q06494	0.189209	0.175198	0.197634	0.187347	0.249429	0.288377	0.265939	0.267915	ambiguous	NA
ANT1	Q06497	2.78071	2.70673	2.66683	2.71809	10.7086	10.6436	10.0179	10.4567	peroxisome	NA
EBS1	Q03466	1.18247	1.17874	1.28715	1.21612	1.6161	1.54727	1.39195	1.51844	ambiguous	NA
TSL1	P38427	1.11344	1.18365	1.09659	1.13123	0.412968	0.388787	0.447231	0.416329	ambiguous	NA
TPS3	P38426	0.749354	0.749114	0.759729	0.752732	0.784864	0.78218	0.77195	0.779665	ambiguous	NA
SAP30	P38429	0.917007	1.10479	1.07425	1.03202	0.504173	0.501416	0.47168	0.492423	nucleus	NA
CUE1	P38428	1.203	1.40963	1.32645	1.31303	4.43063	3.92785	3.74038	4.03295	ER	ER membrane
KIN4	Q01919	1.4824	1.52987	1.43688	1.48305	2.17604	2.13194	2.2851	2.19769	NA	NA
YDL121C	Q07541	2.37855	2.13706	2.03627	2.18396	4.8444	5.6302	5.55939	5.34466	ambiguous	NA
ADH6	Q04894	0.0935762	0.0899261	0.0910508	0.0915177	0.0970123	0.0934839	0.0900863	0.0935275	NA	NA
YML119W	Q03208	1.17726	1.25056	1.27816	1.23533	1.18744	1.21312	1.21193	1.20416	NA	NA
RSM10	Q03201	1.45162	1.34496	1.41979	1.40546	0.535124	0.605732	0.667425	0.60276	mitochondrion	NA
AIM14	P53109	1.93249	1.97917	1.75268	1.88811	7.39777	7.14413	7.67253	7.40481	ambiguous	NA
YIP5	P53108	3.8982	3.61345	3.42048	3.64404	16.9678	20.1415	21.8217	19.6437	ambiguous	NA
STR3	P53101	2.25223	2.15239	2.05982	2.15481	0.796182	0.804473	0.869832	0.823496	ambiguous	NA
YGL185C	P53100	1.55361	1.42756	1.45472	1.47863	1.17291	1.20036	1.17611	1.18313	NA	NA
YRB30	P53107	0.538409	0.512339	0.573295	0.541348	0.668778	0.730785	0.665309	0.688291	ambiguous	NA
YNR061C	P53747	2.0279	2.1505	1.70437	1.96092	12.3362	6.07028	8.38912	8.93187	vacuole	vacuole membrane
CRZ1	P53968	0.660232	0.694214	0.651408	0.668618	0.532914	0.533454	0.59333	0.553233	ambiguous	NA
ARE1	P25628	3.04484	2.49139	2.53281	2.68968	4.91102	5.50653	5.13065	5.18273	ER	ER membrane
SYP1	P25623	1.60598	1.514	1.50135	1.54044	0.916335	0.936443	0.920217	0.924332	ambiguous	NA
FEN2	P25621	0.898769	0.955958	0.926856	0.927195	2.71247	2.416	2.28475	2.47107	plasma membrane	NA
BUD23	P25627	1.21569	1.3698	1.27899	1.28816	1.3396	1.09229	1.23436	1.22208	ambiguous	NA
IMG1	P25626	1.239	1.31034	1.38285	1.31073	0.859894	0.853977	0.794846	0.836239	mitochondrion	NA
PER1	P25625	2.3894	2.18713	2.25356	2.27669	4.58422	4.62637	4.83621	4.68227	ER	ER membrane
CHS1	P08004	2.21562	2.17676	2.09036	2.16091	6.3395	6.61046	6.88471	6.61156	plasma membrane	NA
ARG3	P05150	0.169404	0.161833	0.149568	0.160268	0.220423	0.225363	0.211003	0.21893	ambiguous	NA
YOL087C	Q99247	1.24815	1.16421	1.2294	1.21392	0.842013	0.827946	0.798864	0.822941	ambiguous	NA
POB3	Q04636	0.661928	0.673359	0.686973	0.674087	0.233642	0.242432	0.250015	0.24203	nucleus	NA
MCM4	P30665	0.817014	0.782685	0.808489	0.802729	0.921947	0.935025	0.91376	0.923577	nucleus	NA
COG8	Q04632	0.91163	0.790967	0.924183	0.875593	1.22553	1.41442	1.24716	1.2957	Golgi apparatus	NA
ILV5	P06168	0.348804	0.345544	0.282962	0.32577	0.0994053	0.0999832	0.123414	0.107601	mitochondrion	NA
TES1	P41903	1.54004	1.47015	1.52382	1.51134	0.638657	0.619723	0.617536	0.625306	peroxisome	NA
RVB2	Q12464	0.841248	0.789209	0.843807	0.824754	0.301951	0.346936	0.332127	0.327005	nucleus	NA
DBP10	Q12389	1.72652	1.8696	1.86028	1.8188	1.04841	0.944533	0.916159	0.9697	nucleus	NA
DGK1	Q12382	2.60216	2.55211	2.46774	2.54067	5.22319	5.53567	5.27817	5.34567	ambiguous	NA
MDM20	Q12387	1.60849	1.66717	1.58951	1.62172	0.928825	0.921688	0.960173	0.936896	ambiguous	NA
ARP8	Q12386	0.512805	0.465438	0.497329	0.491857	0.408581	0.456173	0.434763	0.433172	ambiguous	NA
BNA1	P47096	0.224591	0.201307	0.199593	0.208497	0.107202	0.123614	0.139809	0.123542	ambiguous	NA
DID4	P36108	1.4583	1.50413	1.02624	1.32955	0.725028	0.719966	1.35555	0.933515	ambiguous	NA
TKL2	P33315	0.204661	0.201661	0.197947	0.201423	0.200947	0.193606	0.193417	0.19599	NA	NA
PAN3	P36102	0.952576	1.03742	0.976514	0.988836	1.14042	1.13329	1.12527	1.13299	ambiguous	NA
YKL023W	P36103	0.795818	0.916389	0.754344	0.822184	0.456271	0.398413	0.512499	0.455727	ambiguous	NA
TFA1	P36100	1.14747	1.20226	1.19181	1.18052	0.701444	0.64207	0.629929	0.657814	nucleus	NA
TCD2	P36101	1.14945	1.21875	1.19227	1.18683	2.99841	2.78861	2.61529	2.80077	mitochondrion	MOM
AUR1	P36107	2.74438	2.4635	2.39848	2.53545	5.7813	6.45338	6.41208	6.21559	Golgi apparatus	NA
RPL14A	P36105	1.71125	1.99708	1.99712	1.90182	0.66235	0.531402	0.53287	0.575541	ambiguous	NA
RIM20	Q12033	1.06661	0.964189	1.02014	1.01698	1.27426	1.43829	1.25807	1.32354	ambiguous	NA
AIM41	Q12032	0.845006	1.41297	1.14734	1.1351	0.15031	0.091624	0.104812	0.115582	mitochondrion	NA
TAF10	Q12030	0.918469	0.940699	0.933721	0.930963	0.240911	0.253831	0.256061	0.250268	nucleus	NA
FCF2	Q12035	1.85556	1.80518	1.8903	1.85035	0.91119	0.838499	0.770793	0.840161	nucleus	NA
SLF1	Q12034	1.29703	1.3205	1.34678	1.32144	0.729596	0.772298	0.73113	0.744341	NA	NA
SRO7	Q12038	2.21883	1.98626	1.84002	2.01504	0.746321	1.00802	0.851225	0.868522	ambiguous	NA
DPS1	P04802	0.139564	0.137844	0.142595	0.140001	0.161166	0.156671	0.154913	0.157584	ambiguous	NA
MSW1	P04803	1.48402	1.40785	1.29906	1.39698	1.08636	1.00134	1.06459	1.05076	mitochondrion	NA
THS1	P04801	0.145256	0.14822	0.160746	0.151407	0.222792	0.237846	0.211328	0.223989	ambiguous	NA
HXK1	P04806	0.170974	0.151944	0.161813	0.161577	0.117709	0.128464	0.1356	0.127257	NA	NA
HXK2	P04807	0.136056	0.119346	0.131966	0.129123	0.105485	0.111856	0.116359	0.111233	NA	NA
YJL171C	P46992	1.27695	1.3355	1.48431	1.36559	9.74338	8.37096	7.17144	8.42859	plasma membrane	NA
ASG7	P46993	1.3893	1.57528	1.52203	1.49554	7.87172	7.97239	7.36724	7.73712	ambiguous	NA
YJL163C	P46996	0.648332	0.880681	0.82356	0.784191	4.42159	4.05386	3.2756	3.91702	ambiguous	NA
ERJ5	P43613	2.29964	1.98134	1.94755	2.07617	4.44055	4.57519	4.57507	4.53027	ER	ER membrane
SET2	P46995	1.07169	1.09637	1.2146	1.12755	0.564469	0.542075	0.511123	0.539222	nucleus	NA
VPS52	P39904	1.31312	1.44019	1.41175	1.38835	1.18913	1.19702	1.13901	1.17505	ambiguous	NA
PRI2	P20457	0.960592	0.896295	0.942683	0.93319	0.786482	0.847876	0.799846	0.811401	NA	NA
SUI2	P20459	0.912642	0.909899	0.89804	0.90686	0.190587	0.198662	0.209687	0.199646	NA	NA
FAA1	P30624	1.97877	1.87553	1.98391	1.94607	4.2781	4.34763	4.64778	4.4245	ambiguous	NA
CBP6	P07253	1.034	1.23064	1.14755	1.13739	3.60352	3.39474	3.10157	3.36661	mitochondrion	NA
RRP7	P25368	1.63983	1.60304	1.66722	1.6367	0.632713	0.648031	0.632536	0.63776	nucleus	NA
LSB5	P25369	0.398166	0.385814	0.388476	0.390819	0.394405	0.375844	0.38208	0.384109	ambiguous	NA
RNQ1	P25367	2.15348	2.15123	2.13651	2.14708	2.96426	2.60212	2.69543	2.75394	ambiguous	NA
SED4	P25365	2.4914	2.24495	2.23728	2.32454	3.96752	4.0594	4.07837	4.0351	ambiguous	NA
PHO87	P25360	2.65583	2.30691	2.18954	2.3841	6.86624	7.82632	7.88144	7.52466	ambiguous	NA
YCR043C	P25361	2.30665	2.24788	2.24148	2.26534	4.67646	5.29963	5.12244	5.03284	NA	NA
FAR10	Q06001	1.74374	1.51055	1.84748	1.70059	3.22626	3.80965	3.18466	3.40686	ambiguous	NA
RSC58	Q07979	1.0006	0.966197	0.984478	0.983758	0.803965	0.865693	0.83918	0.836279	nucleus	NA
TPM2	P40414	0.0730489	0.11261	0.0759218	0.0871937	0.101241	0.0975722	0.117716	0.10551	ambiguous	NA
ATM1	P40416	1.00755	1.06039	1.20692	1.09162	3.46289	3.23875	2.90617	3.20261	mitochondrion	MIM
CCT5	P40413	0.535545	0.530296	0.5555	0.540447	0.556044	0.591387	0.542835	0.563422	ambiguous	NA
SCW10	Q04951	0.579267	0.548927	0.534941	0.554378	0.487248	0.570162	0.449513	0.502308	extracellular region	NA
ADE8	P04161	0.0884621	0.0782583	0.0642497	0.07699	0.0318234	0.0398966	0.06527	0.0456633	NA	NA
YMD8	Q03697	2.43851	2.51699	2.42116	2.45889	10.9605	10.4678	11.2866	10.905	ambiguous	NA
CLU1	Q03690	1.8648	1.85768	1.84874	1.85707	0.690206	0.686124	0.738866	0.705066	ambiguous	NA
STM1	P39015	1.28287	1.15382	1.34312	1.25994	0.0725809	0.0785019	0.0792979	0.0767936	ambiguous	NA
MPT5	P39016	1.27425	1.21147	1.30694	1.26422	1.98662	2.00591	2.04364	2.01206	ambiguous	NA
SMC1	P32908	1.26464	1.3389	1.34379	1.31578	1.2782	1.24569	1.21396	1.24595	nucleus	NA
SMY2	P32909	1.74224	1.66222	1.76136	1.72194	0.937147	0.953831	0.929652	0.94021	ambiguous	NA
MNS1	P32906	2.19166	1.95101	2.00057	2.04775	4.49124	4.55946	4.62807	4.55959	ER	ER membrane
MRP4	P32902	1.26525	1.3151	1.2863	1.28888	0.79276	0.753661	0.764727	0.770383	mitochondrion	NA
SKG6	P32900	1.35916	1.31429	1.32882	1.33409	3.5524	3.4643	3.35543	3.45737	ambiguous	NA
PTR2	P32901	2.31119	2.21975	2.28207	2.27101	8.15648	8.14772	8.07523	8.12648	ambiguous	NA
EMI2	Q04409	0.162273	0.162145	0.160615	0.161678	0.104692	0.10988	0.119092	0.111222	ambiguous	NA
ROM2	P51862	1.58035	1.55482	1.58334	1.57284	2.11107	2.03355	2.00457	2.04973	NA	NA
UNG1	P12887	1.25805	1.42101	1.23567	1.30491	0.190315	0.159797	0.217597	0.189236	ambiguous	NA
ROD1	Q02805	1.39081	1.42049	1.44948	1.42026	1.29031	1.28408	1.24205	1.27215	ambiguous	NA
ARL3	Q02804	2.74878	1.20521	1.44506	1.79969	2.01655	10.3184	6.73466	6.35655	Golgi apparatus	NA
RQC1	Q05468	1.82585	1.94484	1.93871	1.90314	0.758902	0.727872	0.721404	0.736059	ambiguous	NA
YDR115W	Q04598	1.38814	1.88752	1.98536	1.75368	1.65702	1.23147	1.05505	1.31451	mitochondrion	NA
SSM4	P40318	2.33308	2.07309	2.12813	2.1781	4.11485	4.62657	4.21903	4.32015	ambiguous	NA
ELO3	P40319	2.1388	1.97757	1.93576	2.01738	4.32145	4.3561	4.29216	4.32324	ER	ER membrane
CYB5	P40312	2.28957	2.02001	2.07903	2.12954	5.16006	5.46189	4.95322	5.19172	ER	ER membrane
SOK1	P40317	0.466374	0.462464	0.497969	0.475602	0.643393	0.644889	0.608225	0.632169	nucleus	NA
FET3	P38993	1.85673	1.68187	1.7853	1.77463	3.66278	4.08862	3.62487	3.79209	plasma membrane	NA
SUR2	P38992	2.62989	2.29516	2.37093	2.43199	5.97364	6.12908	6.21605	6.10626	ER	ER membrane
GUA1	P38625	0.403874	0.422244	0.45087	0.425663	0.378575	0.373378	0.360286	0.370746	ambiguous	NA
NAB3	P38996	0.66735	0.672912	0.711846	0.684036	0.367126	0.374103	0.376806	0.372678	nucleus	NA
CCC2	P38995	1.67866	1.73331	1.80188	1.73795	9.6933	9.91061	9.03604	9.54665	Golgi apparatus	NA
CBR1	P38626	2.12824	1.93285	1.89152	1.9842	5.23898	5.17057	5.11446	5.17467	mitochondrion	MOM
RFC3	P38629	1.44859	1.46611	1.48479	1.4665	1.19505	1.23125	1.18815	1.20482	nucleus	NA
PCM1	P38628	0.157108	0.161087	0.164478	0.160891	0.194007	0.188242	0.184465	0.188905	ambiguous	NA
LYS9	P38999	0.0948505	0.0960582	0.0931225	0.094677	0.0800033	0.0803957	0.082541	0.08098	NA	NA
LYS1	P38998	1.81529	1.91687	1.73616	1.82277	0.333691	0.304301	0.34584	0.327944	peroxisome	NA
MON2	P48563	2.07418	2.0192	1.91439	2.00259	2.94736	2.81083	2.78724	2.84848	Golgi apparatus	NA
CLA4	P48562	1.61929	1.61595	1.50988	1.58171	1.2642	1.241	1.22689	1.24403	NA	NA
PUS4	P48567	0.194024	0.184409	0.235008	0.20448	0.152558	0.168478	0.161109	0.160715	ambiguous	NA
MSB3	P48566	1.21017	1.22181	1.31788	1.24995	1.41725	1.38984	1.33659	1.38123	ambiguous	NA
RCR2	Q03446	0.982976	1.08061	1.16004	1.07454	6.15797	4.5089	5.13784	5.26824	ambiguous	NA
RLI1	Q03195	1.17804	1.24466	1.17621	1.19964	0.760436	0.713675	0.790442	0.754851	ambiguous	NA
HEK2	P38199	0.723219	0.63031	0.719647	0.691059	0.210184	0.244451	0.227062	0.227232	ambiguous	NA
STU1	P38198	1.50543	1.44454	1.49792	1.48263	2.19118	2.1601	2.03554	2.12894	ambiguous	NA
PSY4	P38193	0.594442	0.576503	0.593646	0.588197	0.721564	0.720913	0.613982	0.685486	nucleus	NA
YBL036C	P38197	0.147879	0.173062	0.144758	0.155233	0.125885	0.106088	0.164093	0.132022	ambiguous	NA
FUI1	P38196	1.89899	2.00671	1.97486	1.96018	10.5053	9.76891	8.69295	9.65573	ambiguous	NA
FPR1	P20081	0.580041	0.497066	0.602655	0.559921	0.42269	0.500847	0.496332	0.473289	ambiguous	NA
YPR174C	Q06616	0.937241	1.19569	0.913013	1.01532	2.10467	1.95808	2.31416	2.12564	ambiguous	NA
CMC2	Q3E7A4	0.887087	1.03614	0.822211	0.915147	0.119467	0.105226	0.13335	0.119348	mitochondrion	NA
YKL018C-A	Q3E7A7	1.86498	1.85997	1.94145	1.8888	3.12943	2.98075	2.85028	2.98682	ambiguous	NA
APA1	P16550	0.161287	0.1566	0.172389	0.163425	0.159643	0.166095	0.156622	0.160787	ambiguous	NA
ATG11	Q12527	1.41085	1.30457	1.24342	1.31961	1.69622	1.81376	1.68059	1.73019	ambiguous	NA
HUT1	Q12520	2.07015	1.82416	1.78875	1.89435	3.78698	4.19209	3.90152	3.9602	ER	ER membrane
YPL247C	Q12523	1.48311	1.43731	1.29185	1.40409	1.33943	1.0719	1.34685	1.25272	ambiguous	NA
TIF6	Q12522	1.58326	1.926	1.80168	1.77031	0.394903	0.292493	0.311688	0.333028	ambiguous	NA
SBH2	P52871	2.5367	2.35394	2.31735	2.40266	5.7646	6.22786	6.20106	6.06451	ER	ER membrane
DAP1	Q12091	0.557758	0.487798	0.459378	0.501645	0.306333	0.353852	0.402918	0.354368	NA	NA
TPI1	P00942	0.0673135	0.0728286	0.0744172	0.0715198	0.0447566	0.031774	0.0315985	0.036043	NA	NA
PEX22	P39718	2.00359	1.92206	2.12509	2.01691	7.03633	7.06853	6.71503	6.93996	peroxisome	NA
FLC2	P39719	2.65198	2.47921	2.47363	2.53494	7.52543	7.93174	7.96039	7.80586	ER	ER membrane
GPB2	P39717	1.45265	1.47341	1.43209	1.45272	2.07063	2.18998	2.19085	2.15049	ambiguous	NA
BDH1	P39714	0.811481	0.750396	0.737851	0.766576	1.04981	0.969913	0.970704	0.99681	ambiguous	NA
ARP9	Q05123	0.867186	0.896571	0.92506	0.896272	0.621008	0.598708	0.597163	0.605626	nucleus	NA
DIS3	Q08162	0.75015	0.716142	0.701807	0.7227	0.276011	0.315212	0.32519	0.305471	ambiguous	NA
NRT1	Q08485	1.8168	1.69726	1.74685	1.75364	5.45676	5.92439	5.3302	5.57045	plasma membrane	NA
ZRC1	P20107	0.951767	1.16342	1.15722	1.0908	45.0986	36.4221	35.15	38.8902	vacuole	NA
SOG2	Q08817	1.84667	1.73156	1.80134	1.79319	1.91062	2.07834	1.92103	1.97	ambiguous	NA
SED5	Q01590	1.92575	1.82844	1.75152	1.83523	4.27504	4.46536	4.57827	4.43956	ambiguous	NA
NNT1	Q05874	0.205262	0.230528	0.269894	0.235228	0.443183	0.359264	0.334089	0.378845	ambiguous	NA
GPA1	P08539	1.55555	1.46447	1.53141	1.51714	4.08406	4.24471	3.94034	4.0897	ambiguous	NA
MET3	P08536	0.343604	0.353967	0.368741	0.355437	0.445722	0.485304	0.475521	0.468849	ambiguous	NA
SAC6	P32599	0.714456	0.671893	0.707142	0.69783	0.957492	0.980391	0.936527	0.958137	NA	NA
GLC7	P32598	0.81087	0.859432	0.824135	0.831479	0.637722	0.566026	0.6323	0.612016	ambiguous	NA
SWI3	P32591	1.1493	1.16799	1.131	1.14943	0.707771	0.706417	0.725323	0.71317	nucleus	NA
SSE2	P32590	0.713456	0.688695	0.649583	0.683912	0.123652	0.135931	0.149694	0.136426	NA	NA
STH1	P32597	1.06101	1.03233	1.10875	1.06736	1.12349	1.215	1.10454	1.14767	nucleus	NA
WSC2	P53832	2.36838	2.39975	2.26845	2.34553	5.93364	6.27087	5.69753	5.96735	plasma membrane	NA
CAF120	P53836	1.61386	1.662	1.61224	1.62937	1.34642	1.29356	1.17894	1.27297	ambiguous	NA
HCH1	P53834	0.784042	0.634347	0.805428	0.741272	0.704071	0.91623	0.80012	0.806807	ambiguous	NA
HOL1	P53389	1.70036	1.72902	1.82558	1.75165	2.9981	3.27171	3.22286	3.16422	ambiguous	NA
DIP5	P53388	1.97822	1.97869	1.99711	1.98467	16.4001	16.2808	15.7416	16.1408	ambiguous	NA
BOR1	P53838	1.50775	1.47086	1.39201	1.45687	2.64952	2.77949	2.74538	2.7248	ambiguous	NA
GYP7	P48365	0.921498	0.871983	0.847052	0.880178	1.1696	1.25003	1.24303	1.22089	ambiguous	NA
PAC10	P48363	0.317669	0.315378	0.332181	0.321743	0.270842	0.279176	0.254468	0.268162	NA	NA
HGH1	P48362	0.650328	0.665019	0.70845	0.674599	0.702266	0.726014	0.660307	0.696196	NA	NA
ASK10	P48361	1.53111	1.56461	1.5795	1.55841	1.22615	1.21344	1.10994	1.18318	ambiguous	NA
MLF3	P32047	1.01352	1.08868	0.985999	1.0294	1.17742	0.868206	1.1766	1.07408	ambiguous	NA
YPT6	Q99260	1.17653	1.05686	1.10852	1.11397	4.26851	4.15602	4.01492	4.14648	plasma membrane	NA
MSS116	P15424	1.22987	1.31837	1.34151	1.29658	1.3908	1.30399	1.26796	1.32092	mitochondrion	NA
SNC1	P31109	2.9669	2.66485	2.75984	2.79719	4.54013	5.02584	4.86861	4.81153	ambiguous	NA
CDC25	P04821	0.319048	0.317809	0.32372	0.320192	0.31484	0.330456	0.315537	0.320278	ambiguous	NA
CTR1	P49573	2.34246	1.81182	2.0344	2.06289	4.14846	4.69288	4.33173	4.39102	ambiguous	NA
SET3	P36124	1.25821	1.32444	1.30763	1.29676	1.28011	1.23681	1.21101	1.24265	NA	NA
SPO14	P36126	1.52624	1.48055	1.53002	1.51227	1.42427	1.51367	1.36717	1.43504	NA	NA
DBP7	P36120	1.59579	1.54367	1.70863	1.61603	1.56635	1.50132	1.43999	1.50255	nucleus	NA
RPC37	P36121	1.16336	0.687262	0.699511	0.850046	0.182955	0.186723	0.221008	0.196895	nucleus	NA
BCH2	P36122	0.910971	1.16628	0.929589	1.00228	1.21609	1.18313	1.57043	1.32322	Golgi apparatus	NA
SAP190	P36123	0.565197	0.534472	0.533779	0.544483	0.844074	0.994925	1.00589	0.948297	ambiguous	NA
ITR1	P30605	1.85552	1.67107	1.66349	1.73002	4.56627	4.63655	4.7096	4.63747	plasma membrane	NA
IFA38	P38286	2.35551	2.24436	2.21317	2.27101	4.92468	4.93198	5.0952	4.98395	ER	ER membrane
SAM3	Q08986	1.90992	1.90835	2.30386	2.04071	7.62792	6.64675	6.9896	7.08809	ambiguous	NA
BEM2	P39960	1.11948	1.16262	1.18261	1.1549	0.969366	0.969033	0.929271	0.95589	NA	NA
YCK3	P39962	1.35102	1.69436	1.80031	1.61523	27.3028	24.0057	23.3052	24.8712	ambiguous	NA
AIM10	P39965	0.742097	0.797169	0.684382	0.741216	0.478009	0.40895	0.535146	0.474035	mitochondrion	NA
PTC2	P39966	0.227546	0.201641	0.217452	0.215546	0.309509	0.323873	0.33247	0.321951	NA	NA
BOI2	P39969	1.26434	1.33685	1.29373	1.2983	1.13608	1.11433	1.12284	1.12442	ambiguous	NA
VAC8	P39968	1.43639	1.63488	1.73039	1.60055	28.1231	23.502	21.286	24.3037	vacuole	NA
KAR3	P17119	1.664	1.76067	1.60615	1.67694	1.10286	1.10501	1.15707	1.12165	ambiguous	NA
YCP4	P25349	1.57245	1.38563	1.4977	1.48526	2.83676	3.03695	2.87789	2.9172	ambiguous	NA
APD1	P38281	1.49244	1.34503	1.45242	1.42996	0.289664	0.352171	0.343822	0.328552	ambiguous	NA
ERG4	P25340	2.96996	2.52486	2.59421	2.69634	5.32812	6.04724	5.62999	5.66845	ER	ER membrane
CDC10	P25342	2.05434	2.0257	1.94219	2.00741	0.543426	0.547247	0.583238	0.55797	ambiguous	NA
RVS161	P25343	1.22466	1.29261	1.2531	1.25679	1.40115	1.37384	1.39757	1.39085	ambiguous	NA
VMA16	P23968	0.795696	1.06275	1.11769	0.992047	48.7174	39.6738	33.3	40.5637	vacuole	NA
SMF1	P38925	1.54672	1.59273	1.62398	1.58781	6.39912	6.03271	6.23705	6.22296	plasma membrane	NA
YOR389W|YPL277C	Q08912|Q08989	1.03261	1.16249	0.811625	1.00224	4.73932	5.88694	5.43206	5.35277	NA	NA
UPF3	P48412	1.10916	1.24721	1.11252	1.1563	1.38829	1.13207	1.31148	1.27728	nucleus	NA
PFK26	P40433	1.12173	1.0997	1.09806	1.1065	1.06436	1.10954	1.01738	1.06376	NA	NA
PBP4	Q07362	1.86606	2.1006	2.03467	2.00044	0.615299	0.585893	0.546668	0.58262	ambiguous	NA
MKS1	P34072	0.991503	0.86942	0.884288	0.91507	0.742321	0.907193	0.802737	0.817417	nucleus	NA
SNF5	P18480	1.39427	1.47527	1.44634	1.43863	0.998323	1.04724	0.966597	1.00405	nucleus	NA
NIC96	P34077	1.21926	1.19643	1.14866	1.18812	0.928497	0.944872	0.946649	0.940006	nucleus	NA
LTV1	P34078	0.916826	0.925619	0.915077	0.919174	0.289786	0.287675	0.262309	0.279923	ambiguous	NA
SEC65	P29478	0.687826	0.697965	0.598787	0.661526	0.1849	0.179265	0.251657	0.205274	ambiguous	NA
NOP10	Q6Q547	1.58504	1.74726	1.75379	1.69536	0.772622	0.67274	0.671919	0.70576	nucleus	NA
NOP8	Q08287	1.74165	1.69298	1.86726	1.7673	1.9131	1.83102	1.73089	1.82501	nucleus	NA
RRP40	Q08285	0.790737	0.820052	0.814998	0.808596	0.29873	0.305996	0.320619	0.308448	ambiguous	NA
RTC1	Q08281	1.66149	1.65539	1.60327	1.64005	1.48188	1.4393	1.46415	1.46178	vacuole	NA
BSC6	Q08280	2.38334	2.24029	2.32234	2.31532	7.56755	8.32915	8.77479	8.22383	Golgi apparatus	NA
FPK1	P53739	1.70683	1.57221	1.58451	1.62118	2.25827	2.26238	2.27233	2.26433	ambiguous	NA
GCD1	P09032	0.717314	0.715951	0.732911	0.722058	0.768795	0.792802	0.752446	0.771348	NA	NA
ALG12	P53730	2.36112	2.08238	2.06134	2.16828	4.31769	4.35692	4.4152	4.36327	ER	ER membrane
ARC35	P53731	0.894421	0.876027	0.821851	0.8641	0.378437	0.382662	0.424612	0.395237	ambiguous	NA
RSM19	P53733	1.0162	1.30877	1.26171	1.19556	1.69363	1.52704	1.28447	1.50171	mitochondrion	NA
DBP6	P53734	1.43991	1.46323	1.46563	1.45626	1.85835	1.74195	1.75951	1.7866	nucleus	NA
ZRG17	P53735	2.72995	2.32385	2.39181	2.48187	4.43767	4.95432	4.9907	4.79423	ER	ER membrane
YNR040W	P53736	1.36838	1.30205	1.43374	1.36805	4.17062	3.87622	3.42196	3.82293	NA	NA
COQ8	P27697	1.22198	1.28213	1.32554	1.27655	2.62519	2.52192	2.39577	2.51429	mitochondrion	MIM
SPT5	P27692	1.2203	1.22327	1.16154	1.2017	0.342982	0.357934	0.395835	0.365584	ambiguous	NA
MRPL25	P23369	1.84358	1.90242	1.9863	1.91077	1.84383	1.87215	1.76642	1.82747	mitochondrion	NA
GSY2	P27472	0.537677	0.527555	0.531626	0.532286	0.459361	0.470475	0.490152	0.47333	NA	NA
NSR1	P27476	0.567741	0.568297	0.58875	0.574929	0.750511	0.745009	0.748928	0.748149	nucleus	NA
MUK1	Q02866	1.24794	1.26848	1.25753	1.25798	1.58389	1.62192	1.5414	1.5824	ambiguous	NA
MDV1	P47025	1.54067	1.58387	1.2344	1.45298	2.76066	3.40632	3.77278	3.31325	mitochondrion	MOM
YNL208W	P40159	0.664772	0.889826	0.648731	0.734443	0.905281	0.650762	0.725853	0.760632	mitochondrion	NA
YOR390W|YPL279C	Q08913|Q08991	1.90781	1.77557	1.74199	1.80846	2.92258	2.98263	2.91688	2.9407	NA	NA
SSB2	P40150	1.33278	1.33858	1.40491	1.35876	0.364366	0.335196	0.345407	0.348323	ambiguous	NA
MGS1	P40151	1.38272	1.27744	1.31147	1.32388	1.5527	1.63875	1.5333	1.57492	nucleus	NA
YNL217W	P40152	1.02297	2.20206	2.35722	1.86075	62.4445	41.2332	42.5551	48.7443	vacuole	NA
PEX17	P40155	2.12772	2.15887	2.19314	2.15991	5.95355	5.73654	5.47438	5.72149	peroxisome	NA
GEP4	P38812	1.94775	2.1774	1.95778	2.02764	4.47984	4.04604	4.76208	4.42932	mitochondrion	MIM
BIG1	P38813	3.02194	2.60123	2.66932	2.76416	6.03672	6.86902	6.44693	6.45089	ER	ER membrane
SFB3	P38810	2.96723	2.62376	2.54655	2.71251	2.48211	2.5576	2.73586	2.59186	ambiguous	NA
TRA1	P38811	1.35624	1.36425	1.35267	1.35772	1.8024	1.8118	1.72344	1.77921	nucleus	NA
ERP5	P38819	2.40352	2.03752	2.09245	2.17783	4.63715	5.02357	5.13669	4.93247	ER	ER membrane
SWI4	P25302	1.08244	1.1842	1.24038	1.16901	1.00085	0.993249	1.01028	1.00146	NA	NA
YPK1	P12688	1.48721	1.47798	1.4379	1.4677	1.83874	1.80227	1.81078	1.81726	ambiguous	NA
PEP8	P40335	1.74227	1.7138	1.6948	1.71696	0.947284	0.92362	0.900148	0.923684	NA	NA
RFC4	P40339	1.34468	1.40246	1.39574	1.38096	0.770241	0.73919	0.751317	0.753583	nucleus	NA
MAK21	Q12176	1.82346	1.85654	1.97812	1.88604	1.83533	1.80602	1.76708	1.80281	nucleus	NA
HAL5	P38970	1.37088	1.49999	1.42926	1.43338	1.36069	1.23692	1.23604	1.27789	NA	NA
FCY1	Q12178	0.183203	0.198162	0.181941	0.187769	0.0974592	0.0879353	0.103894	0.0964294	ambiguous	NA
YPL245W	Q12179	1.57212	1.62864	1.60431	1.60169	0.681562	0.671585	0.765094	0.70608	ambiguous	NA
NUF2	P33895	0.986561	1.04568	1.09636	1.04287	0.905459	0.891193	0.81506	0.870571	nucleus	NA
STE13	P33894	2.33988	2.21804	2.17073	2.24288	7.68056	8.21524	8.50195	8.13258	vacuole	NA
GCN1	P33892	1.04341	1.01843	1.09832	1.05339	1.62525	1.65301	1.59347	1.62391	ambiguous	NA
TIP20	P33891	1.72928	1.52555	1.51756	1.5908	1.67563	1.85769	1.73503	1.75611	ER	ER peripheral
FRS1	P15624	0.144834	0.138109	0.147063	0.143335	0.193718	0.199268	0.185507	0.192831	ambiguous	NA
NDE2	Q07500	1.31506	1.41068	1.28107	1.33561	3.10896	2.87906	2.73509	2.9077	mitochondrion	NA
YDL086W	Q07505	0.13613	0.129445	0.145888	0.137155	0.214455	0.248459	0.243319	0.235411	NA	NA
LUC7	Q07508	0.942193	1.10801	0.999656	1.01662	0.855112	0.824055	0.799181	0.826116	nucleus	NA
PDX1	P16451	2.953	2.7894	2.35952	2.70064	0.148735	0.163057	0.223866	0.178553	mitochondrion	NA
PDR15	Q04182	1.55178	1.4679	1.42808	1.48259	3.19581	3.52551	3.4106	3.37731	ambiguous	NA
BFR2	Q06631	1.51686	1.65564	1.70024	1.62425	0.648125	0.548829	0.59376	0.596905	nucleus	NA
CFT1	Q06632	1.41381	1.47596	1.491	1.46025	1.42724	1.40383	1.38671	1.40593	nucleus	NA
RSC3	Q06639	1.21635	1.135	1.21457	1.18864	0.754706	0.874646	0.798996	0.809449	nucleus	NA
RKM4	Q12504	0.921188	0.948154	1.01768	0.96234	0.480749	0.484993	0.469283	0.478342	nucleus	NA
LDB19	Q12502	1.41846	1.44874	1.47489	1.44736	0.7393	0.709743	0.712393	0.720479	ambiguous	NA
AVL9	Q12500	0.566248	0.475312	0.557064	0.532875	0.473926	0.581916	0.506013	0.520618	ambiguous	NA
FUN12	P39730	1.95816	1.8848	1.9466	1.92985	0.559625	0.644063	0.58511	0.596266	ambiguous	NA
GIP4	P39732	2.34289	2.04261	2.05528	2.14693	1.26464	1.14041	1.21031	1.20512	ambiguous	NA
INO1	P11986	0.0704221	0.0719896	0.0649806	0.0691308	0.0941436	0.101586	0.100048	0.0985927	ambiguous	NA
TMC1	Q08422	1.46986	1.5171	1.4036	1.46352	0.356228	0.33565	0.390423	0.360767	nucleus	NA
TLG2	Q08144	3.23192	2.99805	2.91471	3.04823	15.2729	17.3752	19.8028	17.4836	ambiguous	NA
APM1	Q00776	1.45004	1.55585	1.72	1.5753	1.68905	1.65067	1.56418	1.63463	ambiguous	NA
SNA3	P14359	0.654272	0.687331	0.730242	0.690615	7.92611	7.42853	6.6804	7.34501	ambiguous	NA
SLT2	Q00772	0.592031	0.561594	0.65908	0.604235	0.93396	1.08294	0.873337	0.963412	NA	NA
PRM5	P40476	1.93542	1.75745	1.9033	1.86539	13.405	14.3263	14.8217	14.1844	ambiguous	NA
MSC3	Q05812	1.96555	1.77403	1.78311	1.8409	2.41503	2.67914	2.74256	2.61224	plasma membrane	NA
RPB2	P08518	0.552337	0.562364	0.569975	0.561559	0.763724	0.729569	0.754405	0.749233	nucleus	NA
KTI12	P34253	0.504401	0.517901	0.487956	0.503419	0.423536	0.413593	0.410076	0.415735	ambiguous	NA
SER2	P42941	0.0613625	0.0551514	0.0478903	0.0548014	0.0249342	0.0306725	0.0364066	0.0306711	NA	NA
CIR1	P42940	0.870469	0.942885	0.853753	0.889036	0.209978	0.185652	0.21255	0.202726	mitochondrion	NA
CCT7	P42943	0.768441	0.777245	0.79114	0.778942	0.797991	0.789496	0.774937	0.787474	ambiguous	NA
YGR210C	P42942	0.302849	0.305083	0.31143	0.306454	0.191954	0.191424	0.201731	0.195036	NA	NA
UTP10	P42945	1.5777	1.59845	1.59857	1.59157	1.72566	1.76058	1.7	1.72875	ambiguous	NA
PAM16	P42949	1.20296	1.34788	1.28223	1.27769	2.12587	1.93777	1.83169	1.96511	mitochondrion	MIM
ILV3	P39522	0.699966	0.739605	0.658668	0.699413	0.186226	0.168904	0.192745	0.182625	mitochondrion	NA
MLP1	Q02455	0.461903	0.46599	0.449337	0.459077	0.348436	0.360645	0.357644	0.355575	nucleus	NA
NOP14	Q99207	1.8712	1.93298	1.97346	1.92588	1.12545	1.12639	1.01725	1.0897	nucleus	NA
TBF1	Q02457	0.641506	0.625598	0.659069	0.642058	0.753972	0.786293	0.711512	0.750592	nucleus	NA
MEP2	P41948	1.72215	1.79501	1.39268	1.63661	5.59873	5.47527	5.91127	5.66176	plasma membrane	NA
SSL1	Q04673	1.13776	1.17529	1.21464	1.1759	1.00319	0.898655	0.926425	0.942757	nucleus	NA
PSA1	P41940	0.123047	0.120785	0.126328	0.123387	0.126771	0.128373	0.121379	0.125508	ambiguous	NA
CKA2	P19454	1.02808	1.05946	1.02706	1.0382	0.891084	0.846772	0.909841	0.882566	NA	NA
NUP116	Q02630	1.44484	1.41149	1.3238	1.39338	0.513283	0.530274	0.555215	0.532924	nucleus	NA
LTE1	P07866	1.62975	1.66741	1.52478	1.60732	0.983074	1.01812	1.05618	1.01912	ambiguous	NA
GYP5	Q12344	0.777355	0.773296	0.848326	0.799659	1.00505	1.06714	0.980274	1.01749	ambiguous	NA
YPR071W	Q12346	0.52514	0.581879	0.431582	0.512867	1.03642	1.14922	0.974055	1.05323	ER	ER membrane
APL6	P46682	1.23708	1.20915	1.31666	1.25429	2.18981	2.17562	2.10954	2.15832	ambiguous	NA
YAR1	P46683	0.236065	0.268445	0.284519	0.26301	0.118261	0.115029	0.108856	0.114049	NA	NA
AIP1	P46680	0.119184	0.112905	0.128318	0.120136	0.12829	0.131394	0.12564	0.128441	ambiguous	NA
DLD2	P46681	0.201901	0.206367	0.405373	0.271214	0.36589	0.361819	0.273598	0.333769	mitochondrion	NA
APT1	P49435	0.0989549	0.107362	0.119099	0.108472	0.123036	0.134063	0.123371	0.126823	ambiguous	NA
CCC1	P47818	1.18053	1.58772	1.61866	1.4623	31.1599	24.6046	23.2435	26.336	ambiguous	NA
YGR237C	P50089	1.097	1.1831	1.17551	1.15187	0.665902	0.610414	0.670515	0.648943	NA	NA
MIC26	P50087	1.24077	1.24457	1.26502	1.25012	2.93267	2.7383	2.62305	2.76467	mitochondrion	MIM
NAS6	P50086	0.191569	0.236272	0.246968	0.224936	0.272801	0.218991	0.197845	0.229879	NA	NA
PHB2	P50085	1.08526	1.11981	1.11967	1.10825	2.77604	2.50377	2.441	2.5736	mitochondrion	MIM
MRPL8	P22353	1.49793	1.57843	1.67748	1.58461	0.959715	0.922063	0.802253	0.894677	mitochondrion	NA
PYC1	P11154	0.196585	0.244313	0.258258	0.233052	0.445086	0.344914	0.257625	0.349208	ambiguous	NA
LHP1	P33399	0.317312	0.316491	0.316462	0.316755	0.0771599	0.0787843	0.0834067	0.0797836	nucleus	NA
AAP1	P37898	0.147282	0.150485	0.152009	0.149926	0.229955	0.233366	0.229044	0.230788	NA	NA
RSP5	P39940	1.61565	1.67381	1.67008	1.65318	2.58057	2.35488	2.36715	2.4342	ambiguous	NA
AST2	P39945	1.84403	1.68204	1.64997	1.72535	0.404238	0.382074	0.450188	0.412167	NA	NA
AIM29	P36154	0.52579	0.494537	0.534123	0.51815	0.46607	0.455266	0.471634	0.464323	ambiguous	NA
YKR070W	P36151	1.2325	1.20958	1.15123	1.19777	1.02899	1.0067	1.01529	1.01699	mitochondrion	NA
PAN6	P40459	0.358449	0.365667	0.373154	0.365757	0.338762	0.334427	0.344407	0.339198	ambiguous	NA
UBP7	P40453	1.33882	1.46885	1.12243	1.31003	1.52406	1.66064	1.70382	1.62951	ambiguous	NA
MLP2	P40457	1.39266	1.41349	1.36089	1.38902	0.606269	0.600191	0.618281	0.608247	ambiguous	NA
PEX1	P24004	1.51223	1.4108	1.45777	1.46027	1.70593	1.77324	1.78801	1.75573	ambiguous	NA
AHP1	P38013	0.0844214	0.0839651	0.0880346	0.0854737	0.0884355	0.0806385	0.0783058	0.0824599	ambiguous	NA
ASC1	P38011	1.34353	1.37472	1.28291	1.33372	0.13047	0.126403	0.162889	0.139921	ambiguous	NA
HSP104	P31539	0.389926	0.368685	0.401257	0.386623	0.264712	0.305521	0.277602	0.282612	ambiguous	NA
ISW2	Q08773	0.870295	0.844654	0.830396	0.848448	0.767972	0.818313	0.782185	0.78949	nucleus	NA
AIM6	Q07716	1.72955	1.5473	1.46724	1.58136	4.24923	4.15524	4.17653	4.19367	NA	NA
RPL8B	P29453	1.85082	1.97611	1.93254	1.91982	0.455637	0.382127	0.364264	0.400676	ambiguous	NA
RSM23	Q01163	1.22765	1.30487	1.35437	1.29563	0.984734	0.974866	0.943608	0.967736	mitochondrion	NA
LAC1	P28496	2.29321	2.04364	1.9809	2.10592	4.63692	4.95199	4.99229	4.8604	ER	ER membrane
CAP1	P28495	0.278641	0.220637	0.251182	0.250153	0.225143	0.289388	0.269316	0.261282	NA	NA
YJU3	P28321	1.72206	1.66937	1.6729	1.68811	7.10822	6.67321	6.29232	6.69125	ambiguous	NA
PRB1	P09232	0.575379	0.577123	0.597221	0.583241	0.961866	0.878055	0.820455	0.886792	vacuole	NA
RAV1	P47104	1.12564	1.17452	1.11948	1.13988	1.32919	1.30301	1.31774	1.31665	ambiguous	NA
GEA1	P47102	1.64477	1.65254	1.71218	1.66983	4.23179	4.47931	4.28946	4.33352	ambiguous	NA
CPR7	P47103	0.307436	0.287783	0.297247	0.297488	0.170285	0.18365	0.195935	0.18329	NA	NA
URB2	P47108	1.67327	1.68118	1.69224	1.68223	2.53998	2.49961	2.53249	2.52403	nucleus	NA
RCM1	P53972	1.31232	1.32025	1.31118	1.31458	1.30642	1.29937	1.36014	1.32198	nucleus	NA
HDA1	P53973	0.765889	0.845123	0.744738	0.78525	0.431316	0.381422	0.447034	0.419924	nucleus	NA
SEN2	P16658	0.152381	0.178024	0.170615	0.167006	0.297077	0.259252	0.278061	0.27813	ambiguous	NA
JIP5	Q06214	2.00848	1.8689	1.89374	1.9237	0.461052	0.488048	0.477911	0.475671	nucleus	NA
YBR126W-A	Q8TGU7	0.887098	1.2753	0.843529	1.00198	4.67492	3.82062	4.96	4.48518	ER	NA
HYP2	P23301	1.76376	1.81655	1.55892	1.71308	0.0978338	0.0823821	0.111859	0.0973582	ambiguous	NA
VMA6	P32366	1.71956	1.75966	2.06185	1.84702	22.1916	21.189	18.3645	20.5817	vacuole	NA
TFC1	P32367	1.31247	1.34845	1.41927	1.36007	1.98673	2.06949	2.12326	2.05983	nucleus	NA
SMY1	P32364	1.33551	1.36182	1.36675	1.3547	0.822723	0.81085	0.801656	0.811743	ambiguous	NA
IRE1	P32361	1.80936	1.7331	1.64891	1.73046	2.63652	2.78589	2.67507	2.69916	ER	ER membrane
SAC1	P32368	2.8479	2.40372	2.42407	2.55856	5.13823	5.18236	5.25482	5.1918	ambiguous	NA
EXG1	P23776	0.391426	0.396101	0.351298	0.379608	0.427028	0.382884	0.446748	0.418887	extracellular region	NA
YHR127W	P38833	1.76824	1.88183	1.73791	1.79599	0.543736	0.502616	0.503442	0.516598	NA	NA
ECM14	P38836	0.770259	0.764283	0.827934	0.787492	0.443443	0.388674	0.347107	0.393075	ambiguous	NA
NSG1	P38837	1.83788	1.78844	1.63358	1.7533	3.4255	3.38228	3.53645	3.44808	ER	ER membrane
FRK1	Q03002	1.5986	1.53988	1.65792	1.5988	3.59739	3.54655	3.43082	3.52492	ambiguous	NA
IDP1	P21954	1.25083	1.23956	1.09105	1.19381	0.197295	0.194124	0.22342	0.204946	mitochondrion	NA
OPI1	P21957	1.62266	1.55106	1.71518	1.62963	2.74264	2.68087	2.4581	2.6272	ambiguous	NA
IPT1	P38954	2.60973	2.55349	2.47798	2.54706	14.7187	15.1238	16.4553	15.4326	Golgi apparatus	NA
POL2	P21951	0.905826	1.00928	1.02642	0.980507	1.67936	1.65332	1.59859	1.64376	nucleus	NA
VPS41	P38959	1.77483	1.79338	1.85267	1.80696	3.9753	3.79568	3.68941	3.82013	vacuole	NA
PET100	P38958	1.36518	1.49122	1.38047	1.41229	2.65152	2.48656	2.49206	2.54338	mitochondrion	NA
YPL150W	Q12152	0.92831	1.10718	1.17065	1.06871	1.63572	1.60653	1.40669	1.54965	NA	NA
SSF2	Q12153	1.33933	1.41536	1.38267	1.37912	1.28314	1.09696	1.08328	1.15446	nucleus	NA
GET3	Q12154	1.26575	1.15424	1.11577	1.17859	0.932415	0.959022	0.975295	0.955577	ambiguous	NA
PEX13	P80667	1.58901	1.50349	1.57541	1.55597	3.72784	3.62412	3.40988	3.58728	peroxisome	NA
AIM7	Q12156	0.286591	0.264286	0.303002	0.284626	0.200542	0.220153	0.219101	0.213265	ambiguous	NA
MCD1	Q12158	0.84826	0.894325	0.920012	0.887532	0.989006	1.02027	0.977592	0.995622	nucleus	NA
YRA1	Q12159	1.44832	1.5845	1.67784	1.57022	0.382294	0.366948	0.30245	0.350564	nucleus	NA
ATF1	P40353	2.15287	2.11116	1.9733	2.07911	1.65981	1.71836	1.61507	1.66442	ambiguous	NA
VPS53	P47061	1.83689	1.96965	2.11713	1.97456	1.99946	1.85613	1.82108	1.89223	ambiguous	NA
VPS74	Q06385	0.941846	0.91069	0.826499	0.893012	0.387437	0.38142	0.439606	0.402821	Golgi apparatus	NA
ERG11	P10614	2.32419	2.08997	2.02375	2.14597	4.64481	4.70114	4.76581	4.70392	ER	ER membrane
MAG2	Q06436	0.982251	1.35033	1.19282	1.17514	1.51668	1.20522	1.50364	1.40851	ambiguous	NA
FRQ1	Q06389	0.780835	0.842857	0.878525	0.834072	0.931563	0.849904	0.85927	0.880246	ambiguous	NA
PKH1	Q03407	1.18802	1.16162	1.1937	1.18111	0.865252	0.933953	0.863902	0.887703	NA	NA
ATP25	Q03153	1.59971	1.82164	1.82566	1.74901	1.22827	1.11511	1.14374	1.16237	mitochondrion	NA
KAR2	P16474	1.51959	1.23918	1.23885	1.33254	0.682014	0.792118	0.789035	0.754389	ER	ER lumen
ATG20	Q07528	1.0783	1.01684	1.05439	1.04984	0.97881	0.987043	0.882452	0.949435	ambiguous	NA
TRM3	Q07527	0.316109	0.329131	0.338172	0.327804	0.526679	0.552535	0.538807	0.53934	ambiguous	NA
LCB1	P25045	2.70249	2.43959	2.36071	2.50093	4.71191	4.9748	4.84478	4.84383	ambiguous	NA
ACO2	P39533	0.252503	0.243966	0.229134	0.241868	0.256353	0.24918	0.271762	0.259098	mitochondrion	NA
RCY1	P39531	1.14208	1.06291	1.20115	1.13538	1.4382	1.61073	1.41401	1.48765	ambiguous	NA
PHO90	P39535	1.90517	1.76562	1.65794	1.77624	8.66137	9.6067	10.7951	9.68773	ambiguous	NA
UBP12	P39538	0.464126	0.470411	0.466531	0.467023	0.776363	0.797398	0.805376	0.793045	NA	NA
EFG1	Q3E705	1.06488	1.19358	1.16813	1.1422	0.395746	0.341584	0.354459	0.36393	nucleus	NA
FAT1	P38225	1.06901	1.15123	1.13246	1.11757	2.43956	2.24146	2.26283	2.31462	ambiguous	NA
QDR3	P38227	1.42578	1.41828	1.425	1.42302	2.62915	2.57551	2.49815	2.56761	plasma membrane	NA
CST26	P38226	2.81454	2.37541	2.26484	2.48493	5.5317	6.19452	6.05042	5.92555	lipid droplet	NA
CDS1	P38221	2.30008	2.21331	2.27287	2.26209	2.51306	2.73253	2.45915	2.56825	ambiguous	NA
RKM3	P38222	0.267367	0.257678	0.316163	0.280403	0.496198	0.576595	0.445908	0.506233	nucleus	NA
TSR1	Q07381	1.18882	1.42181	1.23014	1.28026	0.54729	0.472559	0.535566	0.518471	ambiguous	NA
GLK1	P17709	0.11575	0.10492	0.11346	0.111377	0.111476	0.114808	0.109752	0.112012	NA	NA
STE4	P18851	2.52174	2.35152	2.13473	2.336	4.33854	4.51477	4.85028	4.56786	NA	NA
SDH1	Q00711	0.980576	0.999164	1.04861	1.00945	0.923961	0.893431	0.837317	0.884903	mitochondrion	MIM
UGA1	P17649	0.122182	0.127004	0.131461	0.126882	0.198616	0.180359	0.17002	0.182998	ambiguous	NA
PEX3	P28795	2.28858	2.21387	2.2696	2.25735	6.99995	6.40846	6.17343	6.52728	peroxisome	NA
SEC20	P28791	2.31471	2.12524	2.09983	2.17993	3.78853	4.01188	3.99078	3.93039	ER	ER membrane
YJR011C	P47086	1.32666	1.40589	1.4639	1.39882	1.21275	1.29342	1.09278	1.19965	NA	NA
RIP1	P08067	1.09881	1.04338	1.04637	1.06286	1.19668	1.18135	1.13246	1.17016	mitochondrion	MIM
YJR008W	P47085	1.54985	1.68802	1.56884	1.60224	0.762923	0.70264	0.769442	0.745002	ambiguous	NA
MRX12	P47084	1.07312	1.06435	1.03451	1.05733	1.2814	1.26669	1.30689	1.28499	mitochondrion	NA
SPT16	P32558	0.71294	0.716567	0.738415	0.722641	0.278346	0.269587	0.283398	0.27711	nucleus	NA
YBR056W	P38081	1.31527	1.26285	1.36044	1.31285	2.60878	2.47242	2.10418	2.39513	mitochondrion	NA
AVT1	P47082	0.943849	1.25398	1.38795	1.19526	34.1175	30.4442	25.711	30.0909	vacuole	NA
BMH2	P34730	0.228134	0.219532	0.237864	0.22851	0.239046	0.234819	0.222839	0.232235	ambiguous	NA
CAK1	P43568	0.716314	0.664441	0.706232	0.695663	1.22389	1.25502	1.21401	1.23098	NA	NA
CAF16	P43569	0.219818	0.21176	0.216782	0.21612	0.22221	0.229753	0.22427	0.225411	ambiguous	NA
YFL034W	P43564	0.888375	0.916958	0.870601	0.891978	1.04277	1.10934	1.09136	1.08116	ambiguous	NA
LAM5	P43560	2.13067	1.94105	1.93433	2.00202	3.4364	3.4872	3.47398	3.46586	ER	ER membrane
FET5	P43561	1.22094	1.29614	1.37189	1.29633	22.2793	20.6067	17.5213	20.1358	plasma membrane	NA
GMC1	Q04399	1.15745	0.97531	1.01301	1.04859	3.54719	4.01474	4.09692	3.88628	NA	NA
YOS9	Q99220	2.13462	1.92838	1.91925	1.99408	1.37788	1.39399	1.43088	1.40092	ER	ER peripheral
ERV41	Q04651	3.25506	2.57121	2.46459	2.76362	8.19764	10.6349	11.4423	10.0916	ambiguous	NA
TSA2	Q04120	0.302721	0.282196	0.313884	0.2996	0.402147	0.376963	0.383041	0.387384	ambiguous	NA
SFA1	P32771	0.157013	0.174142	0.168341	0.166499	0.182422	0.172421	0.171382	0.175408	NA	NA
NRP1	P32770	0.706384	0.689805	0.708435	0.701541	0.707011	0.680736	0.670421	0.686056	ambiguous	NA
SEC15	P22224	1.54511	1.44066	1.52666	1.50414	1.54634	1.47843	1.49353	1.5061	ambiguous	NA
GLC3	P32775	0.186465	0.174368	0.189138	0.183323	0.197824	0.200396	0.215971	0.20473	NA	NA
TOA2	P32774	0.232407	0.241213	0.239167	0.237596	0.19076	0.193828	0.203548	0.196045	ambiguous	NA
TFB1	P32776	0.793718	0.862991	0.861208	0.839306	0.53236	0.563581	0.500521	0.532154	nucleus	NA
CIT1	P00890	1.68366	1.79043	1.69289	1.72233	0.293466	0.274886	0.321266	0.296539	mitochondrion	NA
TRP2	P00899	0.232393	0.2203	0.229837	0.22751	0.24095	0.253881	0.245384	0.246739	NA	NA
RKM5	Q12367	1.34399	1.64962	1.5245	1.50604	0.427579	0.374977	0.421889	0.408148	NA	NA
WTM1	Q12363	0.143657	0.134831	0.145345	0.141278	0.132199	0.141571	0.144051	0.139274	ambiguous	NA
GPR1	Q12361	2.03752	1.94799	1.796	1.92717	3.63056	4.1165	4.02541	3.92416	plasma membrane	NA
ALD2	P47771	0.145522	0.161087	0.15525	0.153953	0.340712	0.305114	0.321323	0.322383	ambiguous	NA
REX3	Q12090	1.42883	1.65958	1.65251	1.58031	1.92982	1.75892	1.74739	1.81204	ambiguous	NA
GNT1	Q12096	2.28313	2.09483	2.084	2.15399	7.58911	7.79937	7.83031	7.7396	ambiguous	NA
FAL1	Q12099	1.62205	1.70799	1.28759	1.53921	0.732741	0.726862	1.1034	0.854334	nucleus	NA
DPP1	Q05521	1.20244	1.40485	1.49898	1.36875	49.5719	45.7302	39.658	44.9867	vacuole	NA
ATP18	P81450	0.710481	1.05189	0.800412	0.854262	2.05544	1.61912	1.61913	1.76456	mitochondrion	NA
ECM21	P38167	1.4828	1.513	1.54058	1.51213	0.654474	0.630363	0.674923	0.653253	ambiguous	NA
KGD1	P20967	1.53977	1.6858	1.51867	1.58142	0.408703	0.369214	0.462406	0.413441	mitochondrion	NA
RIB4	P50861	0.0447349	0.0415772	0.0361263	0.0408128	0.0410735	0.0454683	0.0510923	0.045878	mitochondrion	NA
SCJ1	P25303	2.24095	1.9624	1.85954	2.02096	0.867348	0.962898	1.02723	0.952492	ER	ER lumen
AYR1	P40471	1.78315	1.60221	1.65049	1.67862	3.27565	3.3698	3.2717	3.30572	ambiguous	NA
RRT14	P40470	1.50958	1.73796	1.71175	1.6531	1.34841	1.12469	1.10391	1.19234	nucleus	NA
NUP159	P40477	1.07264	1.02161	1.02366	1.0393	0.589277	0.620057	0.608775	0.606036	nucleus	NA
QDR2	P40474	1.97825	1.75226	1.81373	1.84808	4.41473	4.65936	4.35539	4.47649	plasma membrane	NA
SEG2	P34250	1.73962	1.74941	1.70057	1.72987	2.08353	2.12374	2.29564	2.16763	plasma membrane	NA
POR2	P40478	1.56362	1.59966	1.46776	1.54368	3.24179	3.21002	3.14639	3.1994	mitochondrion	MOM
DED1	P06634	0.922083	0.938515	0.938952	0.933184	0.275136	0.273416	0.275182	0.274578	ambiguous	NA
YDR476C	Q03362	1.84516	1.697	1.68686	1.74301	3.88304	3.86757	3.97739	3.90933	ER	NA
MED2	Q12124	1.09834	1.085	0.989376	1.05757	0.355488	0.426821	0.407479	0.396596	nucleus	NA
NGL2	Q03264	1.17429	1.26121	1.32062	1.25204	1.00662	1.02211	0.946881	0.991872	ambiguous	NA
ABZ2	Q03266	0.212161	0.222421	0.22016	0.218247	0.255574	0.241829	0.27323	0.256878	ambiguous	NA
LIA1	P47120	0.113482	0.103576	0.116525	0.111194	0.0777248	0.0868137	0.0805206	0.0816864	ambiguous	NA
NPA3	P47122	0.631934	0.614215	0.623741	0.623297	1.14561	1.21302	1.13958	1.16607	ambiguous	NA
MOG1	P47123	0.219097	0.19303	0.210216	0.207448	0.137828	0.175128	0.170365	0.161107	nucleus	NA
HOC1	P47124	2.453	2.31934	2.22882	2.33372	6.03433	6.66082	6.60429	6.43314	Golgi apparatus	NA
AIM24	P47127	1.23483	1.25646	1.2503	1.2472	3.05216	2.86577	2.78295	2.90029	mitochondrion	NA
ACF4	P47129	0.779795	0.910795	1.06209	0.91756	0.613067	0.538599	0.535408	0.562358	NA	NA
VAC7	P53950	1.62559	1.69901	1.86127	1.72862	28.8728	30.1218	24.2145	27.7364	vacuole	NA
COG5	P53951	0.730286	0.662382	0.704714	0.699128	0.849373	0.881961	0.817377	0.84957	Golgi apparatus	NA
SFB2	P53953	2.26422	2.04885	1.96133	2.09147	1.19598	1.23582	1.35217	1.26132	ambiguous	NA
ALG11	P53954	2.06569	1.85497	1.84924	1.9233	3.68558	3.88555	3.7592	3.77678	ER	ER membrane
COG6	P53959	0.926324	0.87602	0.893421	0.898588	1.17356	1.26216	1.16743	1.20105	Golgi apparatus	NA
RIX7	Q07844	1.21565	1.2712	1.27472	1.25386	1.31937	1.3356	1.30037	1.31845	nucleus	NA
CCT3	P39077	0.799765	0.852865	0.87351	0.842047	1.1561	1.08318	1.0583	1.09919	ambiguous	NA
CCT2	P39076	0.829626	0.797316	0.832664	0.819868	0.497468	0.514762	0.502311	0.504847	ambiguous	NA
CCT6	P39079	0.866514	0.857809	0.925299	0.883208	0.7486	0.778992	0.748563	0.758718	ambiguous	NA
CCT4	P39078	1.01877	1.02398	1.02506	1.0226	1.16435	1.15234	1.1383	1.15166	ambiguous	NA
MNN5	P46982	2.58998	2.41502	2.37219	2.45906	7.85831	8.15782	8.29397	8.10337	Golgi apparatus	NA
MNN11	P46985	2.59073	2.26475	2.19093	2.3488	5.31519	5.95964	6.01325	5.7627	Golgi apparatus	NA
LSB3	P43603	1.4182	1.41569	1.41185	1.41525	0.500714	0.509217	0.495469	0.5018	ambiguous	NA
ATG27	P46989	1.48834	2.41983	2.54278	2.15032	50.532	40.8662	42.1116	44.5033	ambiguous	NA
PFD1	P46988	0.271156	0.297071	0.285334	0.28452	0.106747	0.112536	0.110392	0.109892	ambiguous	NA
RSC8	P43609	0.787705	0.767427	0.784879	0.780004	0.389541	0.415422	0.410179	0.405047	nucleus	NA
SFM1	Q12314	0.241426	0.200299	0.2384	0.226708	0.17096	0.247602	0.23471	0.217757	ambiguous	NA
RAD3	P06839	0.993636	1.09095	1.04297	1.04252	0.89213	0.876738	0.917191	0.895353	nucleus	NA
[truncated: 1,265 more rows]

## Sheet: heatmap
median values	P100				Vph1-bait isolate
ER	2.28957	2.05083	2.03486	2.12509	4.44055	4.62637	4.57507	4.54733
mitochondrion	1.1359	1.21845	1.19349	1.18261	1.36712	1.28549	1.28447	1.31236
Golgi apparatus	1.81115	1.82665	1.77986	1.80589	4.815	5.45396	5.4617	5.24355
vacuole	1.07609	1.41192	1.45817	1.31539	23.2432	20.0428	16.9179	20.068
plasma membrane	1.73962	1.66151	1.69787	1.69967	3.53208	3.49988	3.48429	3.50542
peroxisome	2.01265	1.91687	1.89002	1.93985	3.22519	3.45498	3.40988	3.36335
lipid droplet	1.38056	1.25999	1.2435	1.29468	2.38103	2.28727	2.26279	2.31036
nucleus	1.13443	1.16258	1.13595	1.14432	0.732073	0.71675	0.721853	0.723559
nuclear membrane	1.61857	1.62688	1.63475	1.62673	3.4057	3.11507	3.16523	3.22867
cytosol	0.203882	0.197388	0.198206	0.199825	0.153431	0.173966	0.161545	0.162981
extracellular region	0.567667	0.540305	0.538882	0.548951	0.553154	0.570162	0.493135	0.538817
ambiguous	1.14087	1.18821	1.18094	1.17	0.835514	0.818188	0.815152	0.822951
	rep1	rep2	rep3	mean	rep1	rep2	rep3	mean
