# Supplementary material for: MemPrep, a new technology for isolating organellar membranes provides fingerprints of lipid bilayer stress
Source: EMBO J. 2024 Mar 15;43(8):13. doi: 10.1038/s44318-024-00063-y (PMC11021466; doi:10.1038/s44318-024-00063-y)
Supplement: Supplementary file 7 — Source Data Fig. 6 [file 44318_2024_63_MOESM7_ESM.zip › Figure 6CD_lipidomics.xlsx]

## Sheet: raw picomol
lipid	class	structural category	functional category	total length	total DB	total OH	whole cell 1 replotted from Figure 2 [pmol]	whole cell 2 replotted from Figure 2 [pmol]	whole cell 3 replotted from Figure 2 [pmol]	whole cell 4 replotted from Figure 2 [pmol]	vacuole Vph1 1 [pmol]	vacuole Vph1 2 [pmol]	vacuole Vph1 3 [pmol]
CDP_DAG 32:0;0	CDP-DAG	GPL	MEM	32	0	0	0	0.498455	0	0	0	0	0
CDP_DAG 32:1;0	CDP-DAG	GPL	MEM	32	1	0	3.60779	3.90557	4.90973	2.48059	1.18672	1.49886	0.989662
CDP_DAG 32:2;0	CDP-DAG	GPL	MEM	32	2	0	0	0	0	0	0.515038	0	0
CDP_DAG 34:1;0	CDP-DAG	GPL	MEM	34	1	0	8.94303	8.15355	9.31841	4.72764	3.034	3.871	2.38743
CDP_DAG 34:2;0	CDP-DAG	GPL	MEM	34	2	0	0.608901	0.746463	0.859832	0	0.619381	0.509995	0.324535
Cer 32:0;2	Cer	SL	MEM	32	0	2	0.949364	1.00471	0.940142	0.778195	0	0	0
Cer 32:0;3	Cer	SL	MEM	32	0	3	0	0	0	0	0.142978	0	0
Cer 32:1;2	Cer	SL	MEM	32	1	2	0	0	0	0	0	0	0.895505
Cer 32:1;3	Cer	SL	MEM	32	1	3	0	0	0	0	0.512825	0	0.153711
Cer 32:1;4	Cer	SL	MEM	32	1	4	0	0	0	0	0.207558	0	0
Cer 34:0;2	Cer	SL	MEM	34	0	2	1.95958	1.9173	1.84162	1.45499	0	0	0.206668
Cer 34:0;3	Cer	SL	MEM	34	0	3	0	0	0	0	0	0	0.339227
Cer 34:0;4	Cer	SL	MEM	34	0	4	0	0	0	0	0	0	0.10248
Cer 34:1;2	Cer	SL	MEM	34	1	2	4.33693	4.03761	3.99771	3.18614	0	0	0
Cer 34:1;3	Cer	SL	MEM	34	1	3	0	0	0	0	0	0	0.710367
Cer 34:1;4	Cer	SL	MEM	34	1	4	0.460708	0.475408	0.481643	0.508652	0.427429	0.229603	0.27942
Cer 36:0;2	Cer	SL	MEM	36	0	2	1.08727	1.07965	0.904996	0.839392	0	0	0.213338
Cer 36:0;3	Cer	SL	MEM	36	0	3	0	0	0	0	0	0	0.101065
Cer 36:1;2	Cer	SL	MEM	36	1	2	1.40891	1.54581	1.35607	1.38534	0	0	0
Cer 38:0;2	Cer	SL	MEM	38	0	2	0	0	0	0	0	0	0.289827
Cer 38:0;3	Cer	SL	MEM	38	0	3	0	0	0	0	0	0	0.132883
Cer 38:0;4	Cer	SL	MEM	38	0	4	0	0	0	0	0	0	0.0902027
Cer 38:1;2	Cer	SL	MEM	38	1	2	0	0	0	0.303396	0	0	0.335064
Cer 38:1;3	Cer	SL	MEM	38	1	3	0	0	0	0	0	0	0.162063
Cer 38:1;4	Cer	SL	MEM	38	1	4	0	0	0	0	0	0	0.105178
Cer 40:0;2	Cer	SL	MEM	40	0	2	0	0.374526	0	0.355769	0	0	0.475938
Cer 40:0;3	Cer	SL	MEM	40	0	3	0	0	0	0	0	0	0.207979
Cer 40:0;4	Cer	SL	MEM	40	0	4	0	0	0	0	0	0	0.151227
Cer 40:1;2	Cer	SL	MEM	40	1	2	0	0	0	0	0	0	0.399368
Cer 40:1;3	Cer	SL	MEM	40	1	3	0	0	0	0	0	0	0.207304
Cer 42:0;2	Cer	SL	MEM	42	0	2	2.73725	3.27582	3.04314	3.52114	1.16823	1.27505	1.33659
Cer 42:0;3	Cer	SL	MEM	42	0	3	1.30641	1.11836	1.43133	1.41959	0.489614	0.462329	0.793108
Cer 42:0;4	Cer	SL	MEM	42	0	4	3.14306	3.12831	3.23473	2.85703	0.956237	1.01872	1.0264
Cer 42:1;2	Cer	SL	MEM	42	1	2	0	0	0	0	0	0	0.71418
Cer 42:1;3	Cer	SL	MEM	42	1	3	0	0	0	0	0	0	0.686684
Cer 44:0;2	Cer	SL	MEM	44	0	2	1.19325	1.10611	1.18782	1.29465	0	0	1.22101
Cer 44:0;3	Cer	SL	MEM	44	0	3	5.15987	4.6563	4.78404	4.76741	1.9446	2.12454	2.124
Cer 44:0;4	Cer	SL	MEM	44	0	4	36.7094	34.3037	34.755	38.9047	11.6551	13.2142	8.91207
Cer 44:0;5	Cer	SL	MEM	44	0	5	1.52842	1.41565	1.43789	1.80973	0.634415	0.666145	0.508014
Cer 44:1;2	Cer	SL	MEM	44	1	2	0	0	0	0	0	0	0.649261
Cer 44:1;3	Cer	SL	MEM	44	1	3	0	0	0	0	0	0	0.776707
Cer 44:1;4	Cer	SL	MEM	44	1	4	0	0	0	0	0	0	0.387877
Cer 46:0;3	Cer	SL	MEM	46	0	3	0	0	0	0.336676	0	0	0.700804
Cer 46:0;4	Cer	SL	MEM	46	0	4	2.05335	1.81858	1.87384	2.62391	1.21918	1.43061	1.1737
Cer 46:1;2	Cer	SL	MEM	46	1	2	0	0	0	0	0	0	0.553976
Cer 46:1;3	Cer	SL	MEM	46	1	3	0	0	0	0	0	0	0.456889
Cer 46:1;4	Cer	SL	MEM	46	1	4	0	0	0	0	0	0	0.206442
CL 58:1;0	CL	GPL	MEM	58	1	0	0	0	0	1.05058	0	0	0
CL 58:2;0	CL	GPL	MEM	58	2	0	0	0	0	1.42838	0	0	0
CL 60:1;0	CL	GPL	MEM	60	1	0	2.44601	2.25353	2.58263	3.38909	0	0	0
CL 60:2;0	CL	GPL	MEM	60	2	0	2.46398	0	1.69696	2.48392	0	0	0
CL 62:2;0	CL	GPL	MEM	62	2	0	0	0	0	2.98969	0	0	0
CL 62:3;0	CL	GPL	MEM	62	3	0	0	0	0	1.96599	0	0	0
CL 64:0;0	CL	GPL	MEM	64	0	0	0	0	0	0	2.96175	0	0
CL 64:2;0	CL	GPL	MEM	64	2	0	2.33945	0	1.87494	2.04494	1.0322	0	0
CL 64:3;0	CL	GPL	MEM	64	3	0	2.51714	2.35745	0	2.4277	0	0	0
CL 66:0;0	CL	GPL	MEM	66	0	0	0	0	0	0	0	12.3674	0
CL 66:4;0	CL	GPL	MEM	66	4	0	0	0	0	0	1.35723	1.28839	1.41173
CL 68:2;0	CL	GPL	MEM	68	2	0	4.63584	4.31537	4.56007	0	0	0	0
CL 68:4;0	CL	GPL	MEM	68	4	0	0	0	0	0	1.70636	1.88573	0
CL 70:7;0	CL	GPL	MEM	70	7	0	0	0	2.16058	0	0	0	0
CL 72:2;0	CL	GPL	MEM	72	2	0	0	0	0	0	1.10329	0	0
DAG 10:0;0_16:0;0	DAG	GL	MEM	26	0	0	16.8985	15.5915	17.2646	23.2831	11.3514	10.0371	7.9135
DAG 10:0;0_16:1;0	DAG	GL	MEM	26	1	0	1.69966	1.65206	1.79654	3.28943	0.893984	0	0.746249
DAG 10:0;0_18:0;0	DAG	GL	MEM	28	0	0	6.19008	5.24858	5.75988	8.25223	4.32121	3.62801	3.26637
DAG 10:0;0_18:1;0	DAG	GL	MEM	28	1	0	1.15854	1.02638	1.18895	1.6022	0.546318	0.470864	0.582319
DAG 10:1;0_16:0;0	DAG	GL	MEM	26	1	0	0.156384	0.151461	0.139588	0.277515	0.0963024	0	0.0585001
DAG 12:0;0_14:0;0	DAG	GL	MEM	26	0	0	1.71779	1.61916	1.80878	2.28391	0.937148	0.713096	0.588734
DAG 12:0;0_14:1;0	DAG	GL	MEM	26	1	0	0.0265657	0	0	0	0	0	0
DAG 12:0;0_16:0;0	DAG	GL	MEM	28	0	0	21.6556	19.7875	21.8349	27.1013	16.128	12.747	11.2807
DAG 12:0;0_16:1;0	DAG	GL	MEM	28	1	0	5.50431	5.12038	5.77131	7.49837	3.27985	2.63306	2.89382
DAG 12:0;0_18:0;0	DAG	GL	MEM	30	0	0	4.2656	4.07029	4.31038	5.42738	3.86734	2.92767	2.98208
DAG 12:0;0_18:1;0	DAG	GL	MEM	30	1	0	0	0	0	0	0.801769	0.642447	0.651992
DAG 14:0;0_14:0;0	DAG	GL	MEM	28	0	0	1.42584	1.30046	1.45158	1.70785	0.851869	0.580946	0.585124
DAG 14:0;0_14:1;0	DAG	GL	MEM	28	1	0	0.539707	0.47115	0.554057	0.679554	0.237	0.178936	0
DAG 14:0;0_15:0;0	DAG	GL	MEM	29	0	0	0	0	0	0	0	0	1.98351
DAG 14:0;0_16:0;0	DAG	GL	MEM	30	0	0	9.12631	8.27968	9.14522	9.37878	7.16386	5.46486	5.78463
DAG 14:0;0_16:1;0	DAG	GL	MEM	30	1	0	14.9432	13.9138	15.5376	19.6002	8.23689	6.60145	6.31274
DAG 14:0;0_18:0;0	DAG	GL	MEM	32	0	0	0	0	0	1.36444	1.07205	0.859464	1.234
DAG 14:0;0_18:1;0	DAG	GL	MEM	32	1	0	12.6707	12.11	13.3448	15.6811	8.09572	5.90525	5.15995
DAG 14:1;0_16:0;0	DAG	GL	MEM	30	1	0	4.57422	4.14457	4.66286	5.78543	2.9135	2.62952	2.25482
DAG 14:1;0_16:1;0	DAG	GL	MEM	30	2	0	1.99578	1.67328	2.20416	2.67326	1.03575	0	1.02866
DAG 14:1;0_18:0;0	DAG	GL	MEM	32	1	0	1.06674	0.971919	1.13259	1.37374	0.851787	0.688668	0.547129
DAG 14:1;0_18:1;0	DAG	GL	MEM	32	2	0	0.587605	0.417729	0.324637	0.768328	0.3499	0	0
DAG 15:0;0_16:0;0	DAG	GL	MEM	31	0	0	0	0	0	0	0	0	3.13604
DAG 15:0;0_18:1;0	DAG	GL	MEM	33	1	0	0	0	0	0	0	0	1.07884
DAG 16:0;0_16:0;0	DAG	GL	MEM	32	0	0	0	0	0	4.89518	4.35375	0	5.02279
DAG 16:0;0_16:1;0	DAG	GL	MEM	32	1	0	104.526	95.7508	107.419	124.546	87.1144	68.008	59.4746
DAG 16:0;0_17:0;0	DAG	GL	MEM	33	0	0	0	0	0	0	0	0	3.44303
DAG 16:0;0_17:1;0	DAG	GL	MEM	33	1	0	0	0	0	0	0	0	0.774091
DAG 16:0;0_18:1;0	DAG	GL	MEM	34	1	0	92.4056	87.9845	94.5183	108.974	79.9143	63.0318	53.3767
DAG 16:1;0_16:1;0	DAG	GL	MEM	32	2	0	90.9567	83.6265	92.5737	107.663	59.0333	47.1245	40.2983
DAG 16:1;0_17:1;0	DAG	GL	MEM	33	2	0	0	0	0	0	0	0	1.18811
DAG 16:1;0_18:0;0	DAG	GL	MEM	34	1	0	27.4582	25.5122	28.4725	36.0193	26.0858	20.0677	17.8852
DAG 16:1;0_18:1;0	DAG	GL	MEM	34	2	0	76.3236	73.6202	80.3677	91.2435	51.6358	39.6481	32.9369
DAG 16:1;0_20:0;0	DAG	GL	MEM	36	1	0	0	0	0	0	0.151525	0	0
DAG 17:0;0_18:0;0	DAG	GL	MEM	35	0	0	0	0	0	0	0	0	2.42367
DAG 17:0;0_18:1;0	DAG	GL	MEM	35	1	0	0	0	0	0	0	0	2.48323
DAG 18:0;0_18:1;0	DAG	GL	MEM	36	1	0	26.31	22.5684	25.9183	33.3927	22.5642	18.1888	19.3284
DAG 18:1;0_18:1;0	DAG	GL	MEM	36	2	0	6.04649	5.56031	5.55371	7.96348	3.75936	3.21493	3.80348
DAG 18:1;0_18:2;0	DAG	GL	MEM	36	3	0	0	0	0	0	0	0	0.993175
EE 10:0;0	EE	STE	STO	10	0	0	3.03961	0	3.53205	0	0	0	0
EE 14:0;0	EE	STE	STO	14	0	0	5.88981	6.02903	6.20257	5.83078	0	0	0
EE 16:0;0	EE	STE	STO	16	0	0	82.1956	76.2499	85.5001	100.176	4.92763	3.21557	0
EE 16:1;0	EE	STE	STO	16	1	0	100.94	96.8888	108.7	120.005	6.04063	5.64163	6.3971
EE 18:1;0	EE	STE	STO	18	1	0	37.9923	36.9648	37.1453	40.7206	0	0	0
Erg	Erg	ST	MEM	28	3	0	1324.07	1202.46	1345.88	1500.44	538.809	452.689	414.512
IPC 38:1;2	IPC	SL	MEM	38	1	2	4.29039	0	3.29255	0	0	0	0
IPC 40:0;4	IPC	SL	MEM	40	0	4	0	0	0	0	0	3.65562	0
IPC 40:1;5	IPC	SL	MEM	40	1	5	35.4446	0	35.2199	6.09171	0	0	0
IPC 42:0;3	IPC	SL	MEM	42	0	3	9.03041	7.84048	11.0195	4.01343	0	0	0
IPC 42:0;4	IPC	SL	MEM	42	0	4	30.9363	28.6264	34.0231	14.2695	4.29261	0	2.24742
IPC 42:1;5	IPC	SL	MEM	42	1	5	10.1023	11.5881	11.1596	0	0	0	0
IPC 44:0;3	IPC	SL	MEM	44	0	3	76.9714	68.8646	81.7643	44.3557	16.1623	14.0781	10.431
IPC 44:0;4	IPC	SL	MEM	44	0	4	426.743	362.903	460.673	209.886	81.9309	63.2755	54.1825
IPC 44:0;5	IPC	SL	MEM	44	0	5	34.109	29.6788	33.1119	19.8719	7.32106	6.05149	5.7292
IPC 46:0;4	IPC	SL	MEM	46	0	4	20.3091	18.1576	21.6541	11.0215	6.62902	6.07099	5.1742
LPA 16:1;0	LPA	GPL	LYS	16	1	0	1.86409	1.72032	2.39642	0	0	0	0
LPA 18:0;0	LPA	GPL	LYS	18	0	0	0	0	0	0	0	0	1.44891
LPA 18:1;0	LPA	GPL	LYS	18	1	0	0	1.29369	1.85266	0	0	0	0
LPC 14:0;0	LPC	GPL	LYS	14	0	0	3.197	3.36848	3.7209	0	0	0	0
LPC 16:0;0	LPC	GPL	LYS	16	0	0	25.2576	25.4221	28.5016	34.963	2.23706	1.14428	1.43105
LPC 16:1;0	LPC	GPL	LYS	16	1	0	70.3348	74.7093	86.0734	109.318	50.3269	15.4064	14.3266
LPC 16:2;0	LPC	GPL	LYS	16	2	0	0	0	0	2.04872	0.762862	0	0
LPC 18:0;0	LPC	GPL	LYS	18	0	0	4.69035	4.44595	4.96529	5.92705	0.751584	0	0
LPC 18:1;0	LPC	GPL	LYS	18	1	0	55.674	63.1039	71.4706	75.4056	23.7293	6.3577	5.89974
LPE 14:0;0	LPE	GPL	LYS	14	0	0	7.05991	7.96536	8.66315	0	0	0	0
LPE 14:1;0	LPE	GPL	LYS	14	1	0	0	0	0	0.479716	0	0	0
LPE 16:0;0	LPE	GPL	LYS	16	0	0	111.602	98.7674	121.1	142.108	4.82578	2.88402	3.17182
LPE 16:1;0	LPE	GPL	LYS	16	1	0	106.606	137.88	137.45	184.777	25.2661	7.93507	6.83781
LPE 18:0;0	LPE	GPL	LYS	18	0	0	4.57451	4.08774	4.93379	6.15161	0.379807	0.211675	0.334823
LPE 18:1;0	LPE	GPL	LYS	18	1	0	100.869	117.029	127.262	153.614	30.0337	8.4312	6.8908
LPE 20:1;0	LPE	GPL	LYS	20	1	0	5.7009	6.10591	6.55746	7.58416	1.49866	0.346122	0.309451
LPI 10:0;0	LPI	GPL	LYS	10	0	0	2.03376	1.78562	2.89676	3.61174	1.93102	0.983031	0.987899
LPI 12:0;0	LPI	GPL	LYS	12	0	0	2.32121	2.14421	2.86634	3.77021	3.80517	2.70683	2.01671
LPI 14:0;0	LPI	GPL	LYS	14	0	0	2.1067	2.10407	2.54519	2.36702	0	0	0
LPI 14:1;0	LPI	GPL	LYS	14	1	0	1.09662	0.889001	1.25523	0	1.20414	0	0.725967
LPI 16:0;0	LPI	GPL	LYS	16	0	0	75.5674	76.5152	93.2292	87.6439	5.50716	3.38857	3.64523
LPI 16:1;0	LPI	GPL	LYS	16	1	0	42.8784	39.2511	49.8451	53.5913	39.5552	20.7491	18.8762
LPI 18:0;0	LPI	GPL	LYS	18	0	0	33.7605	33.6221	39.1454	54.886	6.30399	3.98521	4.16902
LPI 18:1;0	LPI	GPL	LYS	18	1	0	49.6925	44.7077	54.786	64.5666	43.6302	18.669	18.6377
LPS 16:0;0	LPS	GPL	LYS	16	0	0	12.6788	13.9865	15.5027	6.19189	0	0	0
LPS 16:1;0	LPS	GPL	LYS	16	1	0	2.89734	2.91379	3.27602	5.04588	2.30058	0	0
LPS 18:1;0	LPS	GPL	LYS	18	1	0	8.93891	8.56753	10.3027	10.9657	6.15776	1.11684	1.07408
M(IP)2C 42:0;3	M(IP)2C	SL	MEM	42	0	3	3.56886	0	2.58248	0	0	0	0
M(IP)2C 44:0;3	M(IP)2C	SL	MEM	44	0	3	67.4015	57.1862	59.7282	48.1465	12.8821	10.208	8.44991
M(IP)2C 44:0;4	M(IP)2C	SL	MEM	44	0	4	247.838	199.9	228.314	195.556	74.7987	53.9067	46.5448
M(IP)2C 46:0;3	M(IP)2C	SL	MEM	46	0	3	7.2154	4.83993	0	0	0	0	0
M(IP)2C 46:0;4	M(IP)2C	SL	MEM	46	0	4	34.4844	28.0942	32.2977	29.0549	10.4823	9.21765	7.58983
MIPC 36:0;3	MIPC	SL	MEM	36	0	3	3.27091	3.49843	3.71847	4.23339	0	0	0
MIPC 38:0;3	MIPC	SL	MEM	38	0	3	2.38115	2.02616	2.24801	0	0	0	0
MIPC 42:0;3	MIPC	SL	MEM	42	0	3	2.51604	2.79427	3.16571	0	0	0	0
MIPC 44:0;3	MIPC	SL	MEM	44	0	3	10.9158	10.7746	11.6845	10.9336	1.84654	1.6275	1.15474
MIPC 44:0;4	MIPC	SL	MEM	44	0	4	54.4336	53.1426	60.9757	48.6187	12.1996	8.99516	7.4343
MIPC 44:0;5	MIPC	SL	MEM	44	0	5	1.92047	0	2.08455	0	0	0	0
MIPC 46:0;4	MIPC	SL	MEM	46	0	4	6.13739	5.87663	6.38499	5.10203	0	0	0
PA 10:0;0_16:0;0	PA	GPL	MEM	26	0	0	9.07199	9.18714	10.1292	5.87412	0	0	0
PA 10:0;0_18:0;0	PA	GPL	MEM	28	0	0	0	0	0	1.34777	0	0	0
PA 10:0;0_18:1;0	PA	GPL	MEM	28	1	0	0	0	0	0.282086	0	0	0
PA 12:0;0_14:0;0	PA	GPL	MEM	26	0	0	0	0	0	0.695272	0	0	0
PA 12:0;0_16:0;0	PA	GPL	MEM	28	0	0	9.27445	8.01765	10.4952	3.74932	0	0	0
PA 12:0;0_16:1;0	PA	GPL	MEM	28	1	0	4.3858	4.42051	4.82622	1.74364	0	0	0
PA 12:0;0_18:0;0	PA	GPL	MEM	30	0	0	0	0	0	0.00776334	0	0	0
PA 14:0;0_14:0;0	PA	GPL	MEM	28	0	0	0.579833	0	0	1.42133	0	0	0
PA 14:0;0_14:1;0	PA	GPL	MEM	28	1	0	0	0	0	0.30729	0	0	0
PA 14:0;0_16:0;0	PA	GPL	MEM	30	0	0	1.94989	0	0	1.85982	0	0	0
PA 14:0;0_16:1;0	PA	GPL	MEM	30	1	0	12.4212	11.628	12.7263	6.63589	0	0	0
PA 14:0;0_17:1;0	PA	GPL	MEM	31	1	0	0	0	0	0.33762	0	0	0
PA 14:0;0_18:1;0	PA	GPL	MEM	32	1	0	17.1038	16.3938	17.9731	14.8824	0.492145	0	0
PA 14:0;0_18:2;0	PA	GPL	MEM	32	2	0	0	0	0	0.836592	0	0	0
PA 14:0;0_22:1;0	PA	GPL	MEM	36	1	0	0	0	0	0.165229	0	0	0
PA 14:1;0_18:0;0	PA	GPL	MEM	32	1	0	0	0	0	0.270249	0	0	0
PA 15:0;0_16:1;0	PA	GPL	MEM	31	1	0	0	0	0	2.80619	0	0	0
PA 16:0;0_16:1;0	PA	GPL	MEM	32	1	0	88.7726	80.4803	94.0277	30.4443	3.44103	0	0
PA 16:0;0_18:1;0	PA	GPL	MEM	34	1	0	99.7281	83.3377	95.4907	36.1874	3.45992	0	0
PA 16:1;0_16:1;0	PA	GPL	MEM	32	2	0	81.3864	72.4417	86.973	41.0837	3.68368	0	0
PA 16:1;0_18:0;0	PA	GPL	MEM	34	1	0	10.3416	8.79882	12.2002	8.00823	0.877996	0	0
PA 16:1;0_18:1;0	PA	GPL	MEM	34	2	0	77.5173	65.988	78.6432	33.0756	3.97007	0	0
PA 18:0;0_18:1;0	PA	GPL	MEM	36	1	0	4.07054	3.02615	3.78145	3.11411	0	0	0
PA 18:1;0_18:1;0	PA	GPL	MEM	36	2	0	3.30809	2.77039	2.97573	0	0	0	0
PC 10:0;0_18:1;0	PC	GPL	MEM	28	1	0	2.44609	0	0	0	0	0.647333	0
PC 12:0;0_14:0;0	PC	GPL	MEM	26	0	0	1.33615	1.45061	1.70422	0	0	0	0
PC 12:0;0_16:0;0	PC	GPL	MEM	28	0	0	5.61199	4.99153	5.36547	5.82002	3.51138	2.46073	2.38903
PC 12:0;0_16:1;0	PC	GPL	MEM	28	1	0	13.7725	15.4436	17.3307	19.375	8.48293	5.89813	5.95666
PC 12:0;0_18:0;0	PC	GPL	MEM	30	0	0	0.460422	0.444571	0.468896	0	0.359304	0.233061	0.253299
PC 13:0;0_17:0;0	PC	GPL	MEM	30	0	0	0	0	0	0	0	0.058385	0
PC 14:0;0_14:0;0	PC	GPL	MEM	28	0	0	0.439871	0.29024	0.33234	0	0	0	0
PC 14:0;0_14:1;0	PC	GPL	MEM	28	1	0	0.815183	0.755213	0.837762	0.966478	0.682125	0.526031	0.564417
PC 14:0;0_15:1;0	PC	GPL	MEM	29	1	0	2.26411	1.81623	0	0	0	0	0
PC 14:0;0_16:0;0	PC	GPL	MEM	30	0	0	2.50202	2.61942	2.72785	2.63142	1.76035	1.20185	1.00598
PC 14:0;0_18:1;0	PC	GPL	MEM	32	1	0	12.5405	11.0289	12.2666	12.2329	6.99304	6.07525	5.17027
PC 14:1;0_14:1;0	PC	GPL	MEM	28	2	0	25.8453	27.8696	39.8828	0	66.5167	54.2393	48.963
PC 14:1;0_16:1;0	PC	GPL	MEM	30	2	0	57.7568	59.421	84.6688	119.418	139.289	112.518	99.0826
PC 14:1;0_17:1;0	PC	GPL	MEM	31	2	0	0	0	0	0	0	0.182612	0.186439
PC 14:1;0_18:0;0	PC	GPL	MEM	32	1	0	0.806901	0.85518	0.857141	0	0.615444	0.594531	0.809232
PC 14:1;0_18:1;0	PC	GPL	MEM	32	2	0	3.57195	3.37912	3.79963	4.89345	4.43303	3.68948	3.00123
PC 15:0;0_16:1;0	PC	GPL	MEM	31	1	0	6.92267	6.36714	7.78828	7.99488	4.94091	3.18619	3.12306
PC 15:0;0_18:1;0	PC	GPL	MEM	33	1	0	1.58976	0	0.384945	0	0.476804	0	0
PC 15:1;0_16:0;0	PC	GPL	MEM	31	1	0	3.48535	3.68446	4.41202	4.80679	2.00702	1.46671	1.42631
PC 15:1;0_16:1;0	PC	GPL	MEM	31	2	0	14.7293	13.1018	17.6272	18.2226	14.4841	11.4827	9.96407
PC 15:1;0_18:0;0	PC	GPL	MEM	33	1	0	0	1.1294	0	0	0	0	0
PC 15:1;0_18:1;0	PC	GPL	MEM	33	2	0	5.33268	5.42998	7.07405	6.96491	3.44184	3.01248	0
PC 16:0;0_16:1;0	PC	GPL	MEM	32	1	0	145.999	134.68	152.38	164.985	108.368	90.4371	76.324
PC 16:0;0_17:1;0	PC	GPL	MEM	33	1	0	0.277812	0.540434	0.0422122	1.92242	0.11481	0.187614	0.195975
PC 16:0;0_18:1;0	PC	GPL	MEM	34	1	0	60.7188	57.6024	63.537	65.8551	46.6069	26.0888	33.5179
PC 16:1;0_16:1;0	PC	GPL	MEM	32	2	0	551.557	516.001	605.941	644.541	356.673	276.024	255.415
PC 16:1;0_16:2;0	PC	GPL	MEM	32	3	0	0	0	0	3.47842	0	3.23957	3.09197
PC 16:1;0_17:0;0	PC	GPL	MEM	33	1	0	0	0	1.68329	0	0.859585	1.17672	0.901176
PC 16:1;0_17:1;0	PC	GPL	MEM	33	2	0	3.13412	2.86361	3.58271	3.76822	2.63517	2.31203	4.68874
PC 16:1;0_18:0;0	PC	GPL	MEM	34	1	0	0	0	0	0	0	12.5634	0
PC 16:1;0_18:1;0	PC	GPL	MEM	34	2	0	444.237	418.424	489.84	509.548	270.374	222.038	197.878
PC 16:1;0_20:1;0	PC	GPL	MEM	36	2	0	5.73756	7.44231	4.3411	10.1368	1.71599	1.39004	1.61004
PC 17:1;0_18:1;0	PC	GPL	MEM	35	2	0	0	0	1.23611	0	0.834827	0.697121	0
PC 18:0;0_18:1;0	PC	GPL	MEM	36	1	0	6.1816	5.47043	6.05365	6.63494	4.57982	3.75321	3.2646
PC 18:0;0_18:2;0	PC	GPL	MEM	36	2	0	0	0	0	0	0	0	0.10298
PC 18:1;0_18:1;0	PC	GPL	MEM	36	2	0	23.5227	19.5496	27.1832	24.2697	13.851	12.4337	10.6235
PE 10:0;0_16:0;0	PE	GPL	MEM	26	0	0	0	4.88921	0	0	0	0	1.62516
PE 10:0;0_16:1;0	PE	GPL	MEM	26	1	0	0	0	0	0	0	0.944889	1.02911
PE 10:0;0_18:1;0	PE	GPL	MEM	28	1	0	0.747043	0	0.687771	0	0.531441	0	0
PE 12:0;0_14:0;0	PE	GPL	MEM	26	0	0	5.8489	1.10277	6.46942	6.84589	2.77059	2.21067	0.392289
PE 12:0;0_16:0;0	PE	GPL	MEM	28	0	0	6.37231	6.03742	7.09738	7.13757	3.45481	2.57921	2.44104
PE 12:0;0_16:1;0	PE	GPL	MEM	28	1	0	10.4996	11.6172	12.2039	14.0705	4.76794	3.75759	3.59868
PE 12:0;0_18:0;0	PE	GPL	MEM	30	0	0	0	0.285247	0	0.41413	0.220304	0.175683	0.12616
PE 12:0;0_18:1;0	PE	GPL	MEM	30	1	0	4.60922	5.49662	7.12634	7.4099	1.18303	0.942299	0.813119
PE 14:0;0_14:0;0	PE	GPL	MEM	28	0	0	0.232437	0.244215	0.230683	0.16748	0.178157	0.142715	0.128029
PE 14:0;0_14:1;0	PE	GPL	MEM	28	1	0	0.364633	0.335571	0.367249	0.330562	0.588107	0.628916	0.622525
PE 14:0;0_16:0;0	PE	GPL	MEM	30	0	0	1.79846	1.45064	1.90769	1.37085	0.89732	0.681554	0.63579
PE 14:0;0_16:1;0	PE	GPL	MEM	30	1	0	27.8284	26.9337	28.8567	27.1657	14.0057	11.3143	10.0618
PE 14:0;0_17:1;0	PE	GPL	MEM	31	1	0	0.489821	0.511237	0	0	0	0	0
PE 14:0;0_18:1;0	PE	GPL	MEM	32	1	0	33.9194	34.9713	38.2139	37.0323	18.5592	14.7692	12.9759
PE 14:1;0_16:0;0	PE	GPL	MEM	30	1	0	3.01724	2.90408	3.12281	3.22404	1.86262	1.53283	1.31335
PE 14:1;0_16:1;0	PE	GPL	MEM	30	2	0	3.09444	3.25854	3.28332	3.65802	1.55063	1.04511	1.12078
PE 14:1;0_18:0;0	PE	GPL	MEM	32	1	0	0	0	0	0	0.201905	0.174826	0.134833
PE 14:1;0_18:1;0	PE	GPL	MEM	32	2	0	1.45072	0	1.97605	2.02263	1.59409	1.0788	1.03086
PE 15:0;0_15:0;0	PE	GPL	MEM	30	0	0	0.0241009	0	0	0	0	0	0
PE 15:0;0_16:1;0	PE	GPL	MEM	31	1	0	2.68435	2.73661	2.85897	3.15652	1.41164	1.20157	1.04628
PE 15:0;0_18:1;0	PE	GPL	MEM	33	1	0	1.99747	3.78833	3.785	3.91311	1.24283	0.86318	0.778163
PE 15:1;0_16:0;0	PE	GPL	MEM	31	1	0	2.18283	2.13702	2.69405	2.01566	1.24908	0.763777	0.745926
PE 15:1;0_16:1;0	PE	GPL	MEM	31	2	0	1.18403	1.18948	1.05938	1.28212	0.424098	0.338196	0
PE 15:1;0_18:0;0	PE	GPL	MEM	33	1	0	0	0.310236	0.27079	0.461417	0	0	0
PE 15:1;0_18:1;0	PE	GPL	MEM	33	2	0	0	0	0	0	1.28139	0	1.03656
PE 16:0;0_16:1;0	PE	GPL	MEM	32	1	0	253.96	241.35	271.208	276.981	149.361	117.285	104.796
PE 16:0;0_17:1;0	PE	GPL	MEM	33	1	0	2.21861	3.87558	3.87724	4.10187	1.27753	1.02416	0.925453
PE 16:0;0_18:1;0	PE	GPL	MEM	34	1	0	284.767	271.103	307.892	311.699	170.866	144.569	123.909
PE 16:0;0_20:1;0	PE	GPL	MEM	36	1	0	2.08327	2.11445	1.97218	2.20497	1.23535	0	0
PE 16:1;0_16:1;0	PE	GPL	MEM	32	2	0	400.214	386.686	430.393	456.8	239.589	201.275	180.169
PE 16:1;0_17:0;0	PE	GPL	MEM	33	1	0	3.7368	0	0	0	1.81207	1.5073	1.244
PE 16:1;0_17:1;0	PE	GPL	MEM	33	2	0	0	0	0	0	5.92689	7.48694	5.11488
PE 16:1;0_18:1;0	PE	GPL	MEM	34	2	0	488.359	471.423	533.379	572.521	307.019	272.144	239.665
PE 16:1;0_20:0;0	PE	GPL	MEM	36	1	0	0	0	1.75585	0	0	0	0
PE 16:1;0_20:1;0	PE	GPL	MEM	36	2	0	8.6138	8.35884	9.66419	10.031	4.85584	4.44115	3.75279
PE 17:0;0_18:1;0	PE	GPL	MEM	35	1	0	0	0	0	0	2.25209	0	1.61763
PE 17:1;0_18:1;0	PE	GPL	MEM	35	2	0	10.7877	10.8731	11.6621	13.0665	7.46766	0	6.0078
PE 17:1;0_18:2;0	PE	GPL	MEM	35	3	0	0	0	0	0	0	0	0.528624
PE 18:0;0_18:1;0	PE	GPL	MEM	36	1	0	12.1728	12.0453	11.72	12.9701	6.90502	6.70948	6.06519
PE 18:0;0_18:2;0	PE	GPL	MEM	36	2	0	0	0	0.129436	0	0	0	0.0862431
PE 18:1;0_18:1;0	PE	GPL	MEM	36	2	0	40.4855	38.5044	44.3524	45.3615	22.2556	20.3971	17.7547
PE 18:1;0_20:1;0	PE	GPL	MEM	38	2	0	1.29778	0	1.40899	1.72257	0	0	0
PE 19:1;0_19:1;0	PE	GPL	MEM	38	2	0	0.0246911	1.22909	0	0	0	0	0
PG 14:0;0_16:1;0	PG	GPL	MEM	30	1	0	0	0	0	0	0	0.0861167	0.0711066
PG 14:0;0_18:1;0	PG	GPL	MEM	32	1	0	0.274188	0.300264	0.310054	0.234112	0.151513	0.139829	0.114389
PG 14:1;0_17:1;0	PG	GPL	MEM	31	2	0	0	0	0	0	0.543859	0.461313	0.493403
PG 15:0;0_16:1;0	PG	GPL	MEM	31	1	0	1.07012	1.25644	1.23303	0	0	0	0
PG 16:0;0_16:1;0	PG	GPL	MEM	32	1	0	0.673173	0.680103	0.694492	0.516367	0.280159	0.223347	0.161919
PG 16:0;0_18:1;0	PG	GPL	MEM	34	1	0	1.35408	0.574087	1.06874	1.02392	0.424703	0.534525	0.292741
PG 16:1;0_18:0;0	PG	GPL	MEM	34	1	0	0	0.540233	0	0	0.173854	0	0.0980895
PG 17:0;0_17:1;0	PG	GPL	MEM	34	1	0	0	0	0	0	0.0179241	0	0.0176056
PI 10:0;0_14:0;0	PI	GPL	MEM	24	0	0	9.9659	11.2329	13.0537	9.73044	0	0	0
PI 10:0;0_16:0;0	PI	GPL	MEM	26	0	0	296.655	275.234	332.83	330.714	0	0	0
PI 10:0;0_16:1;0	PI	GPL	MEM	26	1	0	8.96187	0	12.7375	9.92663	0	0	0
PI 10:0;0_18:0;0	PI	GPL	MEM	28	0	0	76.36	68.2456	83.5347	95.4374	0	0	0
PI 10:0;0_18:1;0	PI	GPL	MEM	28	1	0	1.6483	0	1.95759	1.96681	0	0	0
PI 10:1;0_16:0;0	PI	GPL	MEM	26	1	0	2.48833	0	0	2.68612	0	0	0
PI 12:0;0_12:0;0	PI	GPL	MEM	24	0	0	1.99323	0.76999	1.12676	1.78765	0	0	0
PI 12:0;0_14:0;0	PI	GPL	MEM	26	0	0	17.0553	16.0789	19.5166	18.2797	0	32.5252	29.6834
PI 12:0;0_16:0;0	PI	GPL	MEM	28	0	0	320.43	284.09	365.902	365.994	60.6934	45.3551	44.1548
PI 12:0;0_16:1;0	PI	GPL	MEM	28	1	0	18.2839	18.0339	20.9178	21.0254	3.42404	2.33033	2.23241
PI 12:0;0_18:0;0	PI	GPL	MEM	30	0	0	65.4607	54.5113	71.4365	78.1935	12.1646	8.89693	8.71498
PI 12:0;0_18:1;0	PI	GPL	MEM	30	1	0	18.3508	14.5347	18.6844	22.618	0.722066	0	0.464127
PI 12:1;0_16:0;0	PI	GPL	MEM	28	1	0	0	0	0	0.977877	0	0	0
PI 14:0;0_14:0;0	PI	GPL	MEM	28	0	0	7.47696	6.67665	7.24999	6.83386	0.90409	0.420644	0.710686
PI 14:0;0_14:1;0	PI	GPL	MEM	28	1	0	1.00701	0.829143	0.990378	1.43596	0	0	0
PI 14:0;0_16:0;0	PI	GPL	MEM	30	0	0	73.2451	62.813	79.2043	67.8891	14.067	10.2831	9.07601
PI 14:0;0_16:1;0	PI	GPL	MEM	30	1	0	52.0729	47.4323	59.7279	59.5985	8.20589	6.12636	5.63257
PI 14:0;0_18:0;0	PI	GPL	MEM	32	0	0	0.612778	0	0.598153	0	0	0	0
PI 14:0;0_18:1;0	PI	GPL	MEM	32	1	0	52.611	43.9742	60.0406	57.4878	12.7753	8.13147	7.97334
PI 14:1;0_16:0;0	PI	GPL	MEM	30	1	0	43.6833	37.9302	48.861	50.2764	8.47772	6.5716	6.03457
PI 14:1;0_16:1;0	PI	GPL	MEM	30	2	0	3.28408	2.86415	4.34602	4.50897	0	0	0
PI 14:1;0_18:0;0	PI	GPL	MEM	32	1	0	14.2205	6.79338	15.8089	16.6691	5.90631	5.10773	4.34542
PI 14:1;0_18:1;0	PI	GPL	MEM	32	2	0	0	0	0	3.32139	0	0	0
PI 15:0;0_16:1;0	PI	GPL	MEM	31	1	0	3.40919	1.76043	0	3.33168	2.52008	2.1983	1.22671
PI 15:0;0_18:1;0	PI	GPL	MEM	33	1	0	1.76848	1.9636	2.55749	1.55229	0	0	0
PI 15:1;0_16:0;0	PI	GPL	MEM	31	1	0	3.46915	0	4.02439	4.09088	2.17043	1.87179	1.01491
PI 15:1;0_18:0;0	PI	GPL	MEM	33	1	0	0	0	0	0.577844	0	0	0
PI 16:0;0_16:0;0	PI	GPL	MEM	32	0	0	2.06851	0	2.08718	0	0	0	0
PI 16:0;0_16:1;0	PI	GPL	MEM	32	1	0	1102.68	939.389	1230.88	1272.72	313.918	206.188	200.877
PI 16:0;0_17:1;0	PI	GPL	MEM	33	1	0	1.80691	1.62823	2.31012	2.57168	0	0	0
PI 16:0;0_18:1;0	PI	GPL	MEM	34	1	0	714.224	575.652	795.404	901.313	297.126	206.791	190.123
PI 16:0;0_18:2;0	PI	GPL	MEM	34	2	0	0	0	0	0.794187	0	0	0
PI 16:0;0_20:1;0	PI	GPL	MEM	36	1	0	0	0	0	0.9359	0	0	0
PI 16:1;0_16:1;0	PI	GPL	MEM	32	2	0	131.18	110.236	148.104	156.5	20.021	13.2204	13.505
PI 16:1;0_17:0;0	PI	GPL	MEM	33	1	0	0.798531	0	0	1.42359	0	0	0
PI 16:1;0_18:0;0	PI	GPL	MEM	34	1	0	274.202	223.71	305.55	348.779	127.927	90.8373	78.846
PI 16:1;0_18:1;0	PI	GPL	MEM	34	2	0	76.9358	62.0102	89.4006	98.5907	23.9512	18.3545	14.7682
PI 16:1;0_20:0;0	PI	GPL	MEM	36	1	0	1.03495	0	0	1.34712	1.41105	0.873402	0.553635
PI 16:1;0_20:1;0	PI	GPL	MEM	36	2	0	0	0	0	0.454783	0	0	0
PI 16:1;0_26:0;0	PI	GPL	MEM	42	1	0	0	0	0	1.24128	0	0	0
PI 17:0;0_19:5;0	PI	GPL	MEM	36	5	0	0	0	0	0	0	2.82952	0
PI 18:0;0_18:1;0	PI	GPL	MEM	36	1	0	157.034	120.56	173.693	197.035	72.1123	52.4275	45.8406
PI 18:1;0_18:1;0	PI	GPL	MEM	36	2	0	6.19559	4.8737	6.3497	7.69978	2.8012	2.75377	0
PI 18:1;0_24:0;0	PI	GPL	MEM	42	1	0	0	0	0	0.372238	0	0	0
PI 18:1;0_26:0;0	PI	GPL	MEM	44	1	0	0	0	0	1.61324	0	0	0
PS 10:0;0_16:0;0	PS	GPL	MEM	26	0	0	0	0	0	3.29289	0	0	0
PS 10:0;0_18:1;0	PS	GPL	MEM	28	1	0	0	0	0	0.338964	0	0	0
PS 12:0;0_16:0;0	PS	GPL	MEM	28	0	0	4.11462	0	0	5.54237	0	0	0
PS 12:0;0_16:1;0	PS	GPL	MEM	28	1	0	2.30584	0	0	2.74863	0	0	0
PS 12:0;0_18:1;0	PS	GPL	MEM	30	1	0	0	0	0	0.621903	0	0	0
PS 14:0;0_14:0;0	PS	GPL	MEM	28	0	0	0	0	0	0.103063	0	0	0
PS 14:0;0_16:1;0	PS	GPL	MEM	30	1	0	7.0345	7.75885	8.93483	8.98037	0	0	0
PS 14:0;0_17:1;0	PS	GPL	MEM	31	1	0	0	0	0	0.847015	0.537354	0	0
PS 14:0;0_18:1;0	PS	GPL	MEM	32	1	0	15.2139	12.8596	16.1498	23.3366	6.05862	3.9464	4.39157
PS 14:1;0_16:0;0	PS	GPL	MEM	30	1	0	0	0	0	1.6758	0	0	0
PS 14:1;0_18:0;0	PS	GPL	MEM	32	1	0	0	0	0	0	0	0	0.366125
PS 15:0;0_16:1;0	PS	GPL	MEM	31	1	0	0	0	0	1.91236	0	0	0
PS 15:0;0_18:1;0	PS	GPL	MEM	33	1	0	13.6174	0	0	18.189	0.309347	0	0.260592
PS 15:1;0_16:0;0	PS	GPL	MEM	31	1	0	0	0	0	1.60572	0	0	0
PS 16:0;0_16:1;0	PS	GPL	MEM	32	1	0	97.9696	96.6764	114.53	154.17	40.4533	31.8095	31.9504
PS 16:0;0_17:1;0	PS	GPL	MEM	33	1	0	0	0	0	0	4.83058	0	2.92762
PS 16:0;0_18:1;0	PS	GPL	MEM	34	1	0	167.442	149.075	187.391	254.249	82.3425	62.7166	60.5218
PS 16:0;0_19:1;0	PS	GPL	MEM	35	1	0	0	0	0	0	6.14174	4.66602	3.67114
PS 16:1;0_16:1;0	PS	GPL	MEM	32	2	0	29.0658	28.5745	31.7362	50.445	14.4748	11.7726	10.8608
PS 16:1;0_18:0;0	PS	GPL	MEM	34	1	0	0	0	0	0	4.98334	4.10054	3.32042
PS 16:1;0_18:1;0	PS	GPL	MEM	34	2	0	75.049	68.0854	0	135.664	46.7322	38.1226	38.0507
PS 17:1;0_17:1;0	PS	GPL	MEM	34	2	0	0	0	0	0.0846697	0	0	0
TAG 38:0;0	TAG	GL	STO	38	0	0	1.34176	1.0814	1.14945	0	0	0	0
TAG 40:0;0	TAG	GL	STO	40	0	0	5.07965	4.71601	4.8358	6.39797	1.01982	0.833107	0
TAG 40:1;0	TAG	GL	STO	40	1	0	6.5058	6.45517	7.5492	9.61664	0	0.805404	0
TAG 42:0;0	TAG	GL	STO	42	0	0	18.6451	16.8428	19.3593	25.0926	5.35365	4.09288	4.30837
TAG 42:1;0	TAG	GL	STO	42	1	0	38.3817	34.4301	39.966	51.3865	4.76235	4.24751	5.32812
TAG 42:2;0	TAG	GL	STO	42	2	0	10.1039	8.9496	11.1887	15.0976	0	0	0
TAG 44:0;0	TAG	GL	STO	44	0	0	17.9556	15.8073	18.064	23.8427	7.6054	5.53222	5.95614
TAG 44:1;0	TAG	GL	STO	44	1	0	53.3232	47.6271	55.2098	66.2502	6.88334	6.15664	7.33559
TAG 44:2;0	TAG	GL	STO	44	2	0	0	0	0	27.151	0	0	0
TAG 45:0;0	TAG	GL	STO	45	0	0	0	0	0	0	0	0	0.969792
TAG 46:0;0	TAG	GL	STO	46	0	0	9.03801	7.86629	9.00446	10.7958	4.63286	3.3561	4.69537
TAG 46:1;0	TAG	GL	STO	46	1	0	44.1471	40.7771	46.9019	54.0514	6.2995	5.28202	7.32243
TAG 46:2;0	TAG	GL	STO	46	2	0	42.7823	38.382	42.7103	52.3756	3.77626	3.36913	5.08834
TAG 46:3;0	TAG	GL	STO	46	3	0	4.42206	3.97052	4.59734	5.67121	0	0	0
TAG 47:1;0	TAG	GL	STO	47	1	0	0	0	0	0	0	0	2.12197
TAG 47:2;0	TAG	GL	STO	47	2	0	0	0	0	1.72642	0	0	0
TAG 48:1;0	TAG	GL	STO	48	1	0	57.8638	51.7484	59.2802	71.5791	10.7654	8.50806	11.1132
TAG 48:2;0	TAG	GL	STO	48	2	0	149.277	134.242	151.034	186.584	15.6233	14.0679	16.4555
TAG 48:3;0	TAG	GL	STO	48	3	0	110.641	100.441	113.769	137.116	10.2806	8.93994	11.1396
TAG 49:2;0	TAG	GL	STO	49	2	0	0	0	0	1.79013	0	0	1.61132
TAG 50:1;0	TAG	GL	STO	50	1	0	39.954	36.8191	42.5334	52.0786	9.67644	6.8134	8.99032
TAG 50:2;0	TAG	GL	STO	50	2	0	140.441	128.636	144.093	171.139	15.4422	13.765	16.3157
TAG 50:3;0	TAG	GL	STO	50	3	0	129.018	117.214	133.153	155.836	11.6419	10.0054	12.7909
TAG 51:2;0	TAG	GL	STO	51	2	0	0	0	0	0	0	0	0.984689
TAG 52:0;0	TAG	GL	STO	52	0	0	0	0	0	2.81325	0	0	1.374
TAG 52:1;0	TAG	GL	STO	52	1	0	19.4439	16.3536	19.0401	23.6306	4.55582	3.5169	4.45893
TAG 52:2;0	TAG	GL	STO	52	2	0	63.365	56.1078	65.0276	76.42	6.84543	6.13933	8.27679
TAG 52:3;0	TAG	GL	STO	52	3	0	43.9918	39.7901	46.8857	53.0645	3.76285	3.67087	4.88531
TAG 54:0;0	TAG	GL	STO	54	0	0	1.84511	1.58596	1.82623	1.97576	0	0	0.896066
TAG 54:1;0	TAG	GL	STO	54	1	0	5.28128	4.94843	5.52039	6.70602	0	0.878709	0
TAG 54:2;0	TAG	GL	STO	54	2	0	16.2818	15.124	16.7944	18.7922	2.8937	2.49379	2.72388
TAG 54:3;0	TAG	GL	STO	54	3	0	5.04924	5.02536	5.10481	6.70078	0	0	1.77806
TAG 54:4;0	TAG	GL	STO	54	4	0	0	0	0	0	0	0	0.985256
TAG 56:1;0	TAG	GL	STO	56	1	0	4.68462	4.75564	4.67288	5.75462	0	0	0
TAG 56:2;0	TAG	GL	STO	56	2	0	4.50462	5.37265	4.85386	5.99339	0	0	0
TAG 58:2;0	TAG	GL	STO	58	2	0	0	6.75056	7.45265	8.02075	0	0	0
TAG 60:1;0	TAG	GL	STO	60	1	0	4.14032	3.26885	0	4.61968	0	0	0

## Sheet: mol%
lipid	class	structural category	functional category	total length	total DB	total OH	whole cell 1 replotted from Figure 2 [mol%]	whole cell 2 replotted from Figure 2 [mol%]	whole cell 3 replotted from Figure 2 [mol%]	whole cell 4 replotted from Figure 2 [mol%]	vacuole Vph1 1 [mol%]	vacuole Vph1 2 [mol%]	vacuole Vph1 3 [mol%]
CDP_DAG 32:0;0	CDP-DAG	GPL	MEM	32	0	0	0	0.00444072	0	0	0	0	0
CDP_DAG 32:1;0	CDP-DAG	GPL	MEM	32	1	0	0.0289473	0.0347946	0.0367146	0.0176227	0.0244183	0.0397815	0.0285116
CDP_DAG 32:2;0	CDP-DAG	GPL	MEM	32	2	0	0	0	0	0	0.0105976	0	0
CDP_DAG 34:1;0	CDP-DAG	GPL	MEM	34	1	0	0.0717548	0.0726398	0.0696825	0.0335863	0.0624286	0.102741	0.0687805
CDP_DAG 34:2;0	CDP-DAG	GPL	MEM	34	2	0	0.00488555	0.00665022	0.00642977	0	0.0127446	0.0135359	0.00934966
Cer 32:0;2	Cer	SL	MEM	32	0	2	0.00761727	0.00895094	0.00703032	0.00552848	0	0	0
Cer 32:0;3	Cer	SL	MEM	32	0	3	0	0	0	0	0.00294196	0	0
Cer 32:1;2	Cer	SL	MEM	32	1	2	0	0	0	0	0	0	0.025799
Cer 32:1;3	Cer	SL	MEM	32	1	3	0	0	0	0	0.0105521	0	0.00442832
Cer 32:1;4	Cer	SL	MEM	32	1	4	0	0	0	0	0.00427078	0	0
Cer 34:0;2	Cer	SL	MEM	34	0	2	0.0157228	0.0170812	0.0137715	0.0103366	0	0	0.00595398
Cer 34:0;3	Cer	SL	MEM	34	0	3	0	0	0	0	0	0	0.00977293
Cer 34:0;4	Cer	SL	MEM	34	0	4	0	0	0	0	0	0	0.00295239
Cer 34:1;2	Cer	SL	MEM	34	1	2	0.0347976	0.035971	0.0298946	0.0226351	0	0	0
Cer 34:1;3	Cer	SL	MEM	34	1	3	0	0	0	0	0	0	0.0204653
Cer 34:1;4	Cer	SL	MEM	34	1	4	0.00369651	0.0042354	0.00360169	0.00361359	0.00879492	0.00609394	0.00804993
Cer 36:0;2	Cer	SL	MEM	36	0	2	0.00872376	0.00961858	0.0067675	0.00596324	0	0	0.00614614
Cer 36:0;3	Cer	SL	MEM	36	0	3	0	0	0	0	0	0	0.00291162
Cer 36:1;2	Cer	SL	MEM	36	1	2	0.0113045	0.0137716	0.0101406	0.00984179	0	0	0
Cer 38:0;2	Cer	SL	MEM	38	0	2	0	0	0	0	0	0	0.00834975
Cer 38:0;3	Cer	SL	MEM	38	0	3	0	0	0	0	0	0	0.00382828
Cer 38:0;4	Cer	SL	MEM	38	0	4	0	0	0	0	0	0	0.00259869
Cer 38:1;2	Cer	SL	MEM	38	1	2	0	0	0	0.0021554	0	0	0.009653
Cer 38:1;3	Cer	SL	MEM	38	1	3	0	0	0	0	0	0	0.00466894
Cer 38:1;4	Cer	SL	MEM	38	1	4	0	0	0	0	0	0	0.00303012
Cer 40:0;2	Cer	SL	MEM	40	0	2	0	0.00333664	0	0.00252747	0	0	0.0137115
Cer 40:0;3	Cer	SL	MEM	40	0	3	0	0	0	0	0	0	0.00599175
Cer 40:0;4	Cer	SL	MEM	40	0	4	0	0	0	0	0	0	0.00435676
Cer 40:1;2	Cer	SL	MEM	40	1	2	0	0	0	0	0	0	0.0115056
Cer 40:1;3	Cer	SL	MEM	40	1	3	0	0	0	0	0	0	0.00597231
Cer 42:0;2	Cer	SL	MEM	42	0	2	0.0219625	0.0291842	0.0227564	0.025015	0.0240379	0.0338413	0.0385064
Cer 42:0;3	Cer	SL	MEM	42	0	3	0.010482	0.00996344	0.0107034	0.0100851	0.0100745	0.0122708	0.022849
Cer 42:0;4	Cer	SL	MEM	42	0	4	0.0252185	0.02787	0.0241891	0.020297	0.0196759	0.027038	0.02957
Cer 42:1;2	Cer	SL	MEM	42	1	2	0	0	0	0	0	0	0.0205751
Cer 42:1;3	Cer	SL	MEM	42	1	3	0	0	0	0	0	0	0.019783
Cer 44:0;2	Cer	SL	MEM	44	0	2	0.0095741	0.00985431	0.00888244	0.00919751	0	0	0.0351766
Cer 44:0;3	Cer	SL	MEM	44	0	3	0.0414005	0.0414829	0.0357747	0.0338688	0.0400127	0.0563878	0.0611912
Cer 44:0;4	Cer	SL	MEM	44	0	4	0.29454	0.305611	0.259896	0.276388	0.239819	0.350721	0.256752
Cer 44:0;5	Cer	SL	MEM	44	0	5	0.0122633	0.012612	0.0107524	0.0128568	0.0130539	0.0176803	0.0146356
Cer 44:1;2	Cer	SL	MEM	44	1	2	0	0	0	0	0	0	0.0187048
Cer 44:1;3	Cer	SL	MEM	44	1	3	0	0	0	0	0	0	0.0223765
Cer 44:1;4	Cer	SL	MEM	44	1	4	0	0	0	0	0	0	0.0111745
Cer 46:0;3	Cer	SL	MEM	46	0	3	0	0	0	0.00239183	0	0	0.0201898
Cer 46:0;4	Cer	SL	MEM	46	0	4	0.0164752	0.0162017	0.0140125	0.0186409	0.0250863	0.0379701	0.0338136
Cer 46:1;2	Cer	SL	MEM	46	1	2	0	0	0	0	0	0	0.0159597
Cer 46:1;3	Cer	SL	MEM	46	1	3	0	0	0	0	0	0	0.0131627
Cer 46:1;4	Cer	SL	MEM	46	1	4	0	0	0	0	0	0	0.00594747
CL 58:1;0	CL	GPL	MEM	58	1	0	0	0	0	0.00746357	0	0	0
CL 58:2;0	CL	GPL	MEM	58	2	0	0	0	0	0.0101476	0	0	0
CL 60:1;0	CL	GPL	MEM	60	1	0	0.0196257	0.0200766	0.0193127	0.0240769	0	0	0
CL 60:2;0	CL	GPL	MEM	60	2	0	0.0197699	0	0.0126898	0.0176464	0	0	0
CL 62:2;0	CL	GPL	MEM	62	2	0	0	0	0	0.0212395	0	0	0
CL 62:3;0	CL	GPL	MEM	62	3	0	0	0	0	0.0139669	0	0	0
CL 64:0;0	CL	GPL	MEM	64	0	0	0	0	0	0	0.060942	0	0
CL 64:2;0	CL	GPL	MEM	64	2	0	0.0187707	0	0.0140207	0.0145277	0.0212389	0	0
CL 64:3;0	CL	GPL	MEM	64	3	0	0.0201964	0.0210025	0	0.017247	0	0	0
CL 66:0;0	CL	GPL	MEM	66	0	0	0	0	0	0	0	0.328245	0
CL 66:4;0	CL	GPL	MEM	66	4	0	0	0	0	0	0.0279268	0.0341954	0.0406711
CL 68:2;0	CL	GPL	MEM	68	2	0	0.0371959	0.0384455	0.0340999	0	0	0	0
CL 68:4;0	CL	GPL	MEM	68	4	0	0	0	0	0	0.0351106	0.0500495	0
CL 70:7;0	CL	GPL	MEM	70	7	0	0	0	0.0161567	0	0	0	0
CL 72:2;0	CL	GPL	MEM	72	2	0	0	0	0	0	0.0227017	0	0
DAG 10:0;0_16:0;0	DAG	GL	MEM	26	0	0	0.135586	0.138904	0.129104	0.165409	0.23357	0.266397	0.227983
DAG 10:0;0_16:1;0	DAG	GL	MEM	26	1	0	0.0136373	0.0147182	0.0134344	0.0233689	0.0183949	0	0.021499
DAG 10:0;0_18:0;0	DAG	GL	MEM	28	0	0	0.0496664	0.0467595	0.043072	0.0586258	0.0889146	0.0962917	0.0941022
DAG 10:0;0_18:1;0	DAG	GL	MEM	28	1	0	0.0092956	0.009144	0.00889089	0.0113824	0.0112412	0.0124973	0.0167763
DAG 10:1;0_16:0;0	DAG	GL	MEM	26	1	0	0.00125475	0.00134936	0.00104383	0.00197153	0.00198155	0	0.00168535
DAG 12:0;0_14:0;0	DAG	GL	MEM	26	0	0	0.0137828	0.0144251	0.0135259	0.0162254	0.0192831	0.0189264	0.0169611
DAG 12:0;0_14:1;0	DAG	GL	MEM	26	1	0	0.000213151	0	0	0	0	0	0
DAG 12:0;0_16:0;0	DAG	GL	MEM	28	0	0	0.173755	0.176286	0.16328	0.192534	0.331855	0.338321	0.32499
DAG 12:0;0_16:1;0	DAG	GL	MEM	28	1	0	0.0441641	0.0456173	0.0431575	0.0532702	0.0674873	0.0698845	0.0833693
DAG 12:0;0_18:0;0	DAG	GL	MEM	30	0	0	0.0342252	0.0362621	0.0322327	0.0385574	0.0795757	0.0777038	0.085912
DAG 12:0;0_18:1;0	DAG	GL	MEM	30	1	0	0	0	0	0	0.0164975	0.0170513	0.0187835
DAG 14:0;0_14:0;0	DAG	GL	MEM	28	0	0	0.0114403	0.0115858	0.0108548	0.012133	0.0175283	0.015419	0.0168571
DAG 14:0;0_14:1;0	DAG	GL	MEM	28	1	0	0.00433036	0.00419746	0.0041432	0.00482772	0.00487659	0.00474917	0
DAG 14:0;0_15:0;0	DAG	GL	MEM	29	0	0	0	0	0	0	0	0	0.0571438
DAG 14:0;0_16:0;0	DAG	GL	MEM	30	0	0	0.0732254	0.0737635	0.0683874	0.0666291	0.147406	0.145044	0.166652
DAG 14:0;0_16:1;0	DAG	GL	MEM	30	1	0	0.119897	0.123958	0.116189	0.139245	0.169485	0.17521	0.181866
DAG 14:0;0_18:0;0	DAG	GL	MEM	32	0	0	0	0	0	0.00969331	0.0220589	0.0228112	0.0355508
DAG 14:0;0_18:1;0	DAG	GL	MEM	32	1	0	0.101664	0.107888	0.0997915	0.111402	0.16658	0.156732	0.148655
DAG 14:1;0_16:0;0	DAG	GL	MEM	30	1	0	0.0367015	0.0369239	0.0348686	0.0411011	0.0599491	0.0697906	0.06496
DAG 14:1;0_16:1;0	DAG	GL	MEM	30	2	0	0.0160132	0.0149072	0.0164826	0.0189915	0.0213119	0	0.0296351
DAG 14:1;0_18:0;0	DAG	GL	MEM	32	1	0	0.00855904	0.0086588	0.00846943	0.00975938	0.0175267	0.0182781	0.0157625
DAG 14:1;0_18:1;0	DAG	GL	MEM	32	2	0	0.00471468	0.00372154	0.00242761	0.00545839	0.00719966	0	0
DAG 15:0;0_16:0;0	DAG	GL	MEM	31	0	0	0	0	0	0	0	0	0.0903475
DAG 15:0;0_18:1;0	DAG	GL	MEM	33	1	0	0	0	0	0	0	0	0.0310807
DAG 16:0;0_16:0;0	DAG	GL	MEM	32	0	0	0	0	0	0.0347765	0.0895842	0	0.144704
DAG 16:0;0_16:1;0	DAG	GL	MEM	32	1	0	0.838669	0.853042	0.803272	0.884805	1.79249	1.80501	1.71343
DAG 16:0;0_17:0;0	DAG	GL	MEM	33	0	0	0	0	0	0	0	0	0.0991917
DAG 16:0;0_17:1;0	DAG	GL	MEM	33	1	0	0	0	0	0	0	0	0.0223011
DAG 16:0;0_18:1;0	DAG	GL	MEM	34	1	0	0.741421	0.783852	0.706802	0.774178	1.64434	1.67294	1.53775
DAG 16:1;0_16:1;0	DAG	GL	MEM	32	2	0	0.729795	0.745027	0.69226	0.764864	1.21469	1.25074	1.16097
DAG 16:1;0_17:1;0	DAG	GL	MEM	33	2	0	0	0	0	0	0	0	0.0342288
DAG 16:1;0_18:0;0	DAG	GL	MEM	34	1	0	0.220312	0.227288	0.212915	0.25589	0.53675	0.532621	0.515262
DAG 16:1;0_18:1;0	DAG	GL	MEM	34	2	0	0.612386	0.655881	0.600984	0.648216	1.06248	1.05231	0.948893
DAG 16:1;0_20:0;0	DAG	GL	MEM	36	1	0	0	0	0	0	0.00311783	0	0
DAG 17:0;0_18:0;0	DAG	GL	MEM	35	0	0	0	0	0	0	0	0	0.0698245
DAG 17:0;0_18:1;0	DAG	GL	MEM	35	1	0	0	0	0	0	0	0	0.0715404
DAG 18:0;0_18:1;0	DAG	GL	MEM	36	1	0	0.2111	0.201061	0.193815	0.23723	0.464288	0.482752	0.55684
DAG 18:1;0_18:1;0	DAG	GL	MEM	36	2	0	0.0485143	0.0495367	0.0415303	0.0565745	0.0773538	0.0853281	0.109576
DAG 18:1;0_18:2;0	DAG	GL	MEM	36	3	0	0	0	0	0	0	0	0.0286128
EE 10:0;0	EE	STE	STO	10	0	0	0.0243885	0	0.0264124	0	0	0	0
EE 14:0;0	EE	STE	STO	14	0	0	0.0472572	0.0537125	0.0463824	0.0414233	0	0	0
EE 16:0;0	EE	STE	STO	16	0	0	0.6595	0.679309	0.639364	0.711674	0.101393	0.085345	0
EE 16:1;0	EE	STE	STO	16	1	0	0.809897	0.86318	0.812851	0.852544	0.124294	0.149736	0.184297
EE 18:1;0	EE	STE	STO	18	1	0	0.304833	0.329319	0.27777	0.289289	0	0	0
Erg	Erg	ST	MEM	28	3	0	10.6237	10.7127	10.0644	10.6595	11.0867	12.0149	11.9418
IPC 38:1;2	IPC	SL	MEM	38	1	2	0.0344241	0	0.0246215	0	0	0	0
IPC 40:0;4	IPC	SL	MEM	40	0	4	0	0	0	0	0	0.0970245	0
IPC 40:1;5	IPC	SL	MEM	40	1	5	0.284391	0	0.263372	0.043277	0	0	0
IPC 42:0;3	IPC	SL	MEM	42	0	3	0.0724559	0.0698507	0.0824031	0.0285124	0	0	0
IPC 42:0;4	IPC	SL	MEM	42	0	4	0.248219	0.255032	0.254423	0.101374	0.0883262	0	0.0647469
IPC 42:1;5	IPC	SL	MEM	42	1	5	0.0810563	0.103238	0.0834508	0	0	0	0
IPC 44:0;3	IPC	SL	MEM	44	0	3	0.617584	0.613513	0.611428	0.315114	0.332561	0.37365	0.300511
IPC 44:0;4	IPC	SL	MEM	44	0	4	3.42399	3.23309	3.44488	1.49108	1.68584	1.67941	1.56097
IPC 44:0;5	IPC	SL	MEM	44	0	5	0.273675	0.264408	0.247609	0.141175	0.150641	0.160614	0.165055
IPC 46:0;4	IPC	SL	MEM	46	0	4	0.162951	0.161766	0.161928	0.0782994	0.136401	0.161131	0.149066
LPA 16:1;0	LPA	GPL	LYS	16	1	0	0.0149566	0.0153263	0.0179203	0	0	0	0
LPA 18:0;0	LPA	GPL	LYS	18	0	0	0	0	0	0	0	0	0.0417422
LPA 18:1;0	LPA	GPL	LYS	18	1	0	0	0.0115255	0.0138541	0	0	0	0
LPC 14:0;0	LPC	GPL	LYS	14	0	0	0.0256513	0.0300097	0.0278246	0	0	0	0
LPC 16:0;0	LPC	GPL	LYS	16	0	0	0.202656	0.226485	0.213133	0.248386	0.0460305	0.0303705	0.0412277
LPC 16:1;0	LPC	GPL	LYS	16	1	0	0.564335	0.665583	0.643651	0.776621	1.03554	0.408904	0.412741
LPC 16:2;0	LPC	GPL	LYS	16	2	0	0	0	0	0.0145546	0.0156969	0	0
LPC 18:0;0	LPC	GPL	LYS	18	0	0	0.0376332	0.0396089	0.0371301	0.0421072	0.0154648	0	0
LPC 18:1;0	LPC	GPL	LYS	18	1	0	0.446703	0.562191	0.534452	0.5357	0.488262	0.168741	0.169968
LPE 14:0;0	LPE	GPL	LYS	14	0	0	0.0566455	0.0709632	0.0647825	0	0	0	0
LPE 14:1;0	LPE	GPL	LYS	14	1	0	0	0	0	0.00340802	0	0	0
LPE 16:0;0	LPE	GPL	LYS	16	0	0	0.895444	0.879917	0.905578	1.00957	0.0992968	0.0765453	0.0913783
LPE 16:1;0	LPE	GPL	LYS	16	1	0	0.855358	1.22837	1.02784	1.3127	0.519884	0.210606	0.196993
LPE 18:0;0	LPE	GPL	LYS	18	0	0	0.0367038	0.0364176	0.0368946	0.0437025	0.00781503	0.00561811	0.00964605
LPE 18:1;0	LPE	GPL	LYS	18	1	0	0.809327	1.04261	0.951657	1.09131	0.617983	0.223774	0.19852
LPE 20:1;0	LPE	GPL	LYS	20	1	0	0.0457414	0.0543974	0.0490363	0.0538797	0.0308369	0.00918649	0.0089151
LPI 10:0;0	LPI	GPL	LYS	10	0	0	0.016318	0.015908	0.0216618	0.0256587	0.0397333	0.0260908	0.0284608
LPI 12:0;0	LPI	GPL	LYS	12	0	0	0.0186243	0.0191027	0.0214343	0.0267845	0.0782964	0.0718425	0.0581002
LPI 14:0;0	LPI	GPL	LYS	14	0	0	0.0169032	0.0187451	0.0190328	0.0168159	0	0	0
LPI 14:1;0	LPI	GPL	LYS	14	1	0	0.00879878	0.00792009	0.00938653	0	0.0247768	0	0.0209147
LPI 16:0;0	LPI	GPL	LYS	16	0	0	0.606319	0.681672	0.697162	0.622643	0.113317	0.0899367	0.105017
LPI 16:1;0	LPI	GPL	LYS	16	1	0	0.344037	0.349687	0.372738	0.380726	0.813901	0.550706	0.543812
LPI 18:0;0	LPI	GPL	LYS	18	0	0	0.270879	0.299539	0.292727	0.389923	0.129713	0.105772	0.120107
LPI 18:1;0	LPI	GPL	LYS	18	1	0	0.39871	0.3983	0.409686	0.458697	0.897749	0.495497	0.536941
LPS 16:0;0	LPS	GPL	LYS	16	0	0	0.101729	0.124605	0.115928	0.0439887	0	0	0
LPS 16:1;0	LPS	GPL	LYS	16	1	0	0.0232469	0.0259589	0.0244979	0.0358471	0.0473375	0	0
LPS 18:1;0	LPS	GPL	LYS	18	1	0	0.0717218	0.0763279	0.0770429	0.077903	0.126704	0.0296423	0.0309436
M(IP)2C 42:0;3	M(IP)2C	SL	MEM	42	0	3	0.0286349	0	0.0193116	0	0	0	0
M(IP)2C 44:0;3	M(IP)2C	SL	MEM	44	0	3	0.540799	0.509471	0.446644	0.342044	0.265066	0.270932	0.243437
M(IP)2C 44:0;4	M(IP)2C	SL	MEM	44	0	4	1.98854	1.7809	1.70732	1.38928	1.53908	1.43075	1.34093
M(IP)2C 46:0;3	M(IP)2C	SL	MEM	46	0	3	0.0578931	0.0431188	0	0	0	0	0
M(IP)2C 46:0;4	M(IP)2C	SL	MEM	46	0	4	0.276687	0.250291	0.24152	0.206413	0.215687	0.244647	0.218659
MIPC 36:0;3	MIPC	SL	MEM	36	0	3	0.0262443	0.0311674	0.0278065	0.030075	0	0	0
MIPC 38:0;3	MIPC	SL	MEM	38	0	3	0.0191053	0.018051	0.0168105	0	0	0	0
MIPC 42:0;3	MIPC	SL	MEM	42	0	3	0.0201876	0.0248941	0.023673	0	0	0	0
MIPC 44:0;3	MIPC	SL	MEM	44	0	3	0.0875834	0.0959907	0.0873759	0.0776749	0.037995	0.0431958	0.0332674
MIPC 44:0;4	MIPC	SL	MEM	44	0	4	0.436751	0.473446	0.455972	0.345399	0.251023	0.238742	0.214178
MIPC 44:0;5	MIPC	SL	MEM	44	0	5	0.015409	0	0.0155881	0	0	0	0
MIPC 46:0;4	MIPC	SL	MEM	46	0	4	0.0492436	0.0523548	0.0477465	0.036246	0	0	0
PA 10:0;0_16:0;0	PA	GPL	MEM	26	0	0	0.0727895	0.081848	0.0757455	0.0417312	0	0	0
PA 10:0;0_18:0;0	PA	GPL	MEM	28	0	0	0	0	0	0.00957488	0	0	0
PA 10:0;0_18:1;0	PA	GPL	MEM	28	1	0	0	0	0	0.00200401	0	0	0
PA 12:0;0_14:0;0	PA	GPL	MEM	26	0	0	0	0	0	0.00493938	0	0	0
PA 12:0;0_16:0;0	PA	GPL	MEM	28	0	0	0.074414	0.0714291	0.0784824	0.0266361	0	0	0
PA 12:0;0_16:1;0	PA	GPL	MEM	28	1	0	0.0351897	0.0393822	0.0360902	0.0123872	0	0	0
PA 12:0;0_18:0;0	PA	GPL	MEM	30	0	0	0	0	0	5.51526e-05	0	0	0
PA 14:0;0_14:0;0	PA	GPL	MEM	28	0	0	0.00465232	0	0	0.0100975	0	0	0
PA 14:0;0_14:1;0	PA	GPL	MEM	28	1	0	0	0	0	0.00218306	0	0	0
PA 14:0;0_16:0;0	PA	GPL	MEM	30	0	0	0.015645	0	0	0.0132126	0	0	0
PA 14:0;0_16:1;0	PA	GPL	MEM	30	1	0	0.0996621	0.103594	0.0951664	0.047143	0	0	0
PA 14:0;0_17:1;0	PA	GPL	MEM	31	1	0	0	0	0	0.00239853	0	0	0
PA 14:0;0_18:1;0	PA	GPL	MEM	32	1	0	0.137233	0.146052	0.134402	0.105728	0.0101265	0	0
PA 14:0;0_18:2;0	PA	GPL	MEM	32	2	0	0	0	0	0.00594335	0	0	0
PA 14:0;0_22:1;0	PA	GPL	MEM	36	1	0	0	0	0	0.00117383	0	0	0
PA 14:1;0_18:0;0	PA	GPL	MEM	32	1	0	0	0	0	0.00191991	0	0	0
PA 15:0;0_16:1;0	PA	GPL	MEM	31	1	0	0	0	0	0.0199359	0	0	0
PA 16:0;0_16:1;0	PA	GPL	MEM	32	1	0	0.712271	0.716997	0.703133	0.216284	0.0708038	0	0
PA 16:0;0_18:1;0	PA	GPL	MEM	34	1	0	0.800173	0.742454	0.714073	0.257084	0.0711925	0	0
PA 16:1;0_16:1;0	PA	GPL	MEM	32	2	0	0.653008	0.645382	0.650378	0.291868	0.0757966	0	0
PA 16:1;0_18:0;0	PA	GPL	MEM	34	1	0	0.0829763	0.0783885	0.0912323	0.0568924	0.0180659	0	0
PA 16:1;0_18:1;0	PA	GPL	MEM	34	2	0	0.621964	0.587886	0.588089	0.234977	0.0816895	0	0
PA 18:0;0_18:1;0	PA	GPL	MEM	36	1	0	0.0326602	0.0269599	0.0282774	0.0221234	0	0	0
PA 18:1;0_18:1;0	PA	GPL	MEM	36	2	0	0.0265426	0.0246813	0.0222523	0	0	0	0
PC 10:0;0_18:1;0	PC	GPL	MEM	28	1	0	0.0196263	0	0	0	0	0.017181	0
PC 12:0;0_14:0;0	PC	GPL	MEM	26	0	0	0.0107207	0.0129235	0.012744	0	0	0	0
PC 12:0;0_16:0;0	PC	GPL	MEM	28	0	0	0.0450281	0.0444694	0.0401226	0.0413468	0.0722513	0.0653107	0.0688266
PC 12:0;0_16:1;0	PC	GPL	MEM	28	1	0	0.110504	0.137587	0.129598	0.137645	0.174548	0.156543	0.171608
PC 12:0;0_18:0;0	PC	GPL	MEM	30	0	0	0.00369422	0.00396067	0.00350637	0	0.00739316	0.00618572	0.0072974
PC 13:0;0_17:0;0	PC	GPL	MEM	30	0	0	0	0	0	0	0	0.00154961	0
PC 14:0;0_14:0;0	PC	GPL	MEM	28	0	0	0.00352933	0.00258574	0.00248522	0	0	0	0
PC 14:0;0_14:1;0	PC	GPL	MEM	28	1	0	0.00654066	0.00672818	0.00626473	0.00686609	0.0140356	0.0139615	0.0162605
PC 14:0;0_15:1;0	PC	GPL	MEM	29	1	0	0.0181662	0.0161808	0	0	0	0	0
PC 14:0;0_16:0;0	PC	GPL	MEM	30	0	0	0.0200751	0.0233364	0.0203987	0.0186942	0.0362215	0.0318985	0.0289817
PC 14:0;0_18:1;0	PC	GPL	MEM	32	1	0	0.100619	0.0982562	0.0917288	0.0869055	0.143891	0.161244	0.148952
PC 14:1;0_14:1;0	PC	GPL	MEM	28	2	0	0.207371	0.24829	0.298241	0	1.36867	1.43958	1.4106
PC 14:1;0_16:1;0	PC	GPL	MEM	30	2	0	0.463414	0.52938	0.633148	0.848374	2.86606	2.98636	2.85451
PC 14:1;0_17:1;0	PC	GPL	MEM	31	2	0	0	0	0	0	0	0.00484674	0.0053712
PC 14:1;0_18:0;0	PC	GPL	MEM	32	1	0	0.00647421	0.00761878	0.00640964	0	0.0126636	0.0157796	0.0233135
PC 14:1;0_18:1;0	PC	GPL	MEM	32	2	0	0.0286597	0.0301045	0.0284134	0.0347642	0.0912155	0.0979232	0.0864637
PC 15:0;0_16:1;0	PC	GPL	MEM	31	1	0	0.0555444	0.0567247	0.0582402	0.0567976	0.101666	0.0845653	0.0899735
PC 15:0;0_18:1;0	PC	GPL	MEM	33	1	0	0.0127555	0	0.00287859	0	0.00981088	0	0
PC 15:1;0_16:0;0	PC	GPL	MEM	31	1	0	0.0279649	0.0328248	0.0329928	0.0341486	0.0412971	0.0389282	0.0410912
PC 15:1;0_16:1;0	PC	GPL	MEM	31	2	0	0.118181	0.116724	0.131815	0.129458	0.29803	0.304765	0.287059
PC 15:1;0_18:0;0	PC	GPL	MEM	33	1	0	0	0.0100618	0	0	0	0	0
PC 15:1;0_18:1;0	PC	GPL	MEM	33	2	0	0.042787	0.0483756	0.0528993	0.0494804	0.0708204	0.0799548	0
PC 16:0;0_16:1;0	PC	GPL	MEM	32	1	0	1.17143	1.19986	1.13949	1.17209	2.22982	2.40031	2.19885
PC 16:0;0_17:1;0	PC	GPL	MEM	33	1	0	0.00222904	0.00481471	0.00031566	0.0136573	0.00236237	0.0049795	0.00564593
PC 16:0;0_18:1;0	PC	GPL	MEM	34	1	0	0.48718	0.513178	0.475126	0.467851	0.958999	0.692428	0.965631
PC 16:1;0_16:1;0	PC	GPL	MEM	32	2	0	4.42544	4.59704	4.53119	4.57897	7.33902	7.326	7.35836
PC 16:1;0_16:2;0	PC	GPL	MEM	32	3	0	0	0	0	0.0247115	0	0.085982	0.0890778
PC 16:1;0_17:0;0	PC	GPL	MEM	33	1	0	0	0	0.0125875	0	0.0176871	0.0312315	0.0259624
PC 16:1;0_17:1;0	PC	GPL	MEM	33	2	0	0.0251468	0.0255118	0.0267913	0.0267703	0.0542221	0.061364	0.13508
PC 16:1;0_18:0;0	PC	GPL	MEM	34	1	0	0	0	0	0	0	0.333448	0
PC 16:1;0_18:1;0	PC	GPL	MEM	34	2	0	3.56436	3.72773	3.66299	3.61995	5.5633	5.89315	5.70075
PC 16:1;0_20:1;0	PC	GPL	MEM	36	2	0	0.0460356	0.0663034	0.0324625	0.0720143	0.0353088	0.0368933	0.0463843
PC 17:1;0_18:1;0	PC	GPL	MEM	35	2	0	0	0	0.00924355	0	0.0171777	0.0185024	0
PC 18:0;0_18:1;0	PC	GPL	MEM	36	1	0	0.0495984	0.0487359	0.0452688	0.0471362	0.0942359	0.0996147	0.0940512
PC 18:0;0_18:2;0	PC	GPL	MEM	36	2	0	0	0	0	0	0	0	0.00296679
PC 18:1;0_18:1;0	PC	GPL	MEM	36	2	0	0.188735	0.174167	0.203274	0.172418	0.285003	0.330005	0.306057
PE 10:0;0_16:0;0	PE	GPL	MEM	26	0	0	0	0.0435579	0	0	0	0	0.0468199
PE 10:0;0_16:1;0	PE	GPL	MEM	26	1	0	0	0	0	0	0	0.0250785	0.0296481
PE 10:0;0_18:1;0	PE	GPL	MEM	28	1	0	0.00599393	0	0.00514311	0	0.0109351	0	0
PE 12:0;0_14:0;0	PE	GPL	MEM	26	0	0	0.0469289	0.00982455	0.0483779	0.0486349	0.0570086	0.0586738	0.0113016
PE 12:0;0_16:0;0	PE	GPL	MEM	28	0	0	0.0511285	0.0537872	0.0530737	0.050707	0.0710873	0.0684553	0.0703249
PE 12:0;0_16:1;0	PE	GPL	MEM	28	1	0	0.084244	0.103497	0.09126	0.0999602	0.0981067	0.0997309	0.103676
PE 12:0;0_18:0;0	PE	GPL	MEM	30	0	0	0	0.00254126	0	0.00294208	0.00453305	0.00466284	0.0036346
PE 12:0;0_18:1;0	PE	GPL	MEM	30	1	0	0.0369823	0.0489693	0.0532903	0.0526417	0.0243424	0.0250097	0.0234255
PE 14:0;0_14:0;0	PE	GPL	MEM	28	0	0	0.00186497	0.00217571	0.00172503	0.00118982	0.00366582	0.00378783	0.00368844
PE 14:0;0_14:1;0	PE	GPL	MEM	28	1	0	0.00292565	0.00298959	0.00274626	0.00234839	0.0121011	0.0166922	0.0179346
PE 14:0;0_16:0;0	PE	GPL	MEM	30	0	0	0.01443	0.0129237	0.0142656	0.00973885	0.0184636	0.0180893	0.0183167
PE 14:0;0_16:1;0	PE	GPL	MEM	30	1	0	0.223282	0.239952	0.215789	0.192992	0.288186	0.300295	0.289875
PE 14:0;0_17:1;0	PE	GPL	MEM	31	1	0	0.0039301	0.0045546	0	0	0	0	0
PE 14:0;0_18:1;0	PE	GPL	MEM	32	1	0	0.272154	0.311559	0.285761	0.263086	0.38188	0.391992	0.373828
PE 14:1;0_16:0;0	PE	GPL	MEM	30	1	0	0.024209	0.0258724	0.0233522	0.0229044	0.0383259	0.0406831	0.0378368
PE 14:1;0_16:1;0	PE	GPL	MEM	30	2	0	0.0248284	0.0290303	0.0245525	0.0259875	0.0319063	0.0277385	0.032289
PE 14:1;0_18:0;0	PE	GPL	MEM	32	1	0	0	0	0	0	0.00415446	0.00464009	0.00388446
PE 14:1;0_18:1;0	PE	GPL	MEM	32	2	0	0.0116399	0	0.0147768	0.0143693	0.0328005	0.0286326	0.0296985
PE 15:0;0_15:0;0	PE	GPL	MEM	30	0	0	0.000193375	0	0	0	0	0	0
PE 15:0;0_16:1;0	PE	GPL	MEM	31	1	0	0.021538	0.0243804	0.0213792	0.0224247	0.0290464	0.0318911	0.0301427
PE 15:0;0_18:1;0	PE	GPL	MEM	33	1	0	0.0160268	0.0337501	0.028304	0.0277997	0.0255729	0.0229098	0.0224184
PE 15:1;0_16:0;0	PE	GPL	MEM	31	1	0	0.017514	0.0190387	0.0201459	0.0143197	0.0257015	0.0202715	0.0214897
PE 15:1;0_16:1;0	PE	GPL	MEM	31	2	0	0.00950012	0.010597	0.00792197	0.00910849	0.00872638	0.00897612	0
PE 15:1;0_18:0;0	PE	GPL	MEM	33	1	0	0	0.00276389	0.00202495	0.00327802	0	0	0
PE 15:1;0_18:1;0	PE	GPL	MEM	33	2	0	0	0	0	0	0.0263663	0	0.0298627
PE 16:0;0_16:1;0	PE	GPL	MEM	32	1	0	2.03766	2.15018	2.02808	1.96774	3.0733	3.11288	3.01911
PE 16:0;0_17:1;0	PE	GPL	MEM	33	1	0	0.0178011	0.0345275	0.0289937	0.0291407	0.0262869	0.0271824	0.0266618
PE 16:0;0_18:1;0	PE	GPL	MEM	34	1	0	2.28484	2.41525	2.3024	2.21438	3.5158	3.83703	3.56975
PE 16:0;0_20:1;0	PE	GPL	MEM	36	1	0	0.0167152	0.0188376	0.0147478	0.0156646	0.025419	0	0
PE 16:1;0_16:1;0	PE	GPL	MEM	32	2	0	3.21114	3.44498	3.21845	3.24522	4.92986	5.34208	5.19056
PE 16:1;0_17:0;0	PE	GPL	MEM	33	1	0	0.0299824	0	0	0	0.0372858	0.0400055	0.0358389
PE 16:1;0_17:1;0	PE	GPL	MEM	33	2	0	0	0	0	0	0.121954	0.198712	0.147357
PE 16:1;0_18:1;0	PE	GPL	MEM	34	2	0	3.91837	4.1999	3.98857	4.06733	6.31733	7.22303	6.90461
PE 16:1;0_20:0;0	PE	GPL	MEM	36	1	0	0	0	0.0131301	0	0	0	0
PE 16:1;0_20:1;0	PE	GPL	MEM	36	2	0	0.0691132	0.0744687	0.0722682	0.0712626	0.0999154	0.117873	0.108116
PE 17:0;0_18:1;0	PE	GPL	MEM	35	1	0	0	0	0	0	0.0463398	0	0.046603
PE 17:1;0_18:1;0	PE	GPL	MEM	35	2	0	0.0865556	0.0968682	0.0872084	0.0928276	0.153657	0	0.173081
PE 17:1;0_18:2;0	PE	GPL	MEM	35	3	0	0	0	0	0	0	0	0.0152293
PE 18:0;0_18:1;0	PE	GPL	MEM	36	1	0	0.097669	0.107311	0.0876414	0.0921427	0.14208	0.178078	0.174735
PE 18:0;0_18:2;0	PE	GPL	MEM	36	2	0	0	0	0.000967914	0	0	0	0.00248461
PE 18:1;0_18:1;0	PE	GPL	MEM	36	2	0	0.324837	0.343035	0.331664	0.322259	0.457939	0.541363	0.511502
PE 18:1;0_20:1;0	PE	GPL	MEM	38	2	0	0.0104128	0	0.0105363	0.0122376	0	0	0
PE 19:1;0_19:1;0	PE	GPL	MEM	38	2	0	0.00019811	0.0109499	0	0	0	0	0
PG 14:0;0_16:1;0	PG	GPL	MEM	30	1	0	0	0	0	0	0	0.00228564	0.00204854
PG 14:0;0_18:1;0	PG	GPL	MEM	32	1	0	0.00219996	0.00267505	0.00231856	0.00166319	0.00311758	0.00371123	0.00329548
PG 14:1;0_17:1;0	PG	GPL	MEM	31	2	0	0	0	0	0	0.0111906	0.0122438	0.0142147
PG 15:0;0_16:1;0	PG	GPL	MEM	31	1	0	0.00858616	0.0111936	0.00922052	0	0	0	0
PG 16:0;0_16:1;0	PG	GPL	MEM	32	1	0	0.00540124	0.00605902	0.00519337	0.0036684	0.00576464	0.00592789	0.00466479
PG 16:0;0_18:1;0	PG	GPL	MEM	34	1	0	0.0108645	0.00511453	0.00799197	0.00727417	0.00873883	0.0141869	0.0084337
PG 16:1;0_18:0;0	PG	GPL	MEM	34	1	0	0	0.00481292	0	0	0.00357728	0	0.0028259
PG 17:0;0_17:1;0	PG	GPL	MEM	34	1	0	0	0	0	0	0.000368812	0	0.000507207
PI 10:0;0_14:0;0	PI	GPL	MEM	24	0	0	0.0799619	0.100074	0.0976147	0.0691274	0	0	0
PI 10:0;0_16:0;0	PI	GPL	MEM	26	0	0	2.38023	2.45205	2.48888	2.34947	0	0	0
PI 10:0;0_16:1;0	PI	GPL	MEM	26	1	0	0.071906	0	0.0952502	0.0705212	0	0	0
PI 10:0;0_18:0;0	PI	GPL	MEM	28	0	0	0.612678	0.607998	0.624667	0.67801	0	0	0
PI 10:0;0_18:1;0	PI	GPL	MEM	28	1	0	0.0132252	0	0.0146387	0.0139727	0	0	0
PI 10:1;0_16:0;0	PI	GPL	MEM	26	1	0	0.0199652	0	0	0.0190828	0	0	0
PI 12:0;0_12:0;0	PI	GPL	MEM	24	0	0	0.0159928	0.00685982	0.00842584	0.0126999	0	0	0
PI 12:0;0_14:0;0	PI	GPL	MEM	26	0	0	0.136844	0.143247	0.145944	0.129863	0	0.863257	0.855161
PI 12:0;0_16:0;0	PI	GPL	MEM	28	0	0	2.57099	2.53095	2.73619	2.60011	1.24885	1.20378	1.27207
PI 12:0;0_16:1;0	PI	GPL	MEM	28	1	0	0.146702	0.160664	0.156422	0.14937	0.0704542	0.0618497	0.0643144
PI 12:0;0_18:0;0	PI	GPL	MEM	30	0	0	0.525227	0.48564	0.534197	0.555505	0.250303	0.236135	0.251073
PI 12:0;0_18:1;0	PI	GPL	MEM	30	1	0	0.147239	0.129489	0.139721	0.160684	0.0148575	0	0.0133712
PI 12:1;0_16:0;0	PI	GPL	MEM	28	1	0	0	0	0	0.00694707	0	0	0
PI 14:0;0_14:0;0	PI	GPL	MEM	28	0	0	0.0599917	0.0594821	0.054215	0.0485494	0.0186029	0.0111644	0.0204744
PI 14:0;0_14:1;0	PI	GPL	MEM	28	1	0	0.00807979	0.00738682	0.00740598	0.0102014	0	0	0
PI 14:0;0_16:0;0	PI	GPL	MEM	30	0	0	0.587686	0.5596	0.592285	0.482301	0.289447	0.272926	0.261475
PI 14:0;0_16:1;0	PI	GPL	MEM	30	1	0	0.417809	0.422573	0.446641	0.423402	0.168847	0.162601	0.162271
PI 14:0;0_18:0;0	PI	GPL	MEM	32	0	0	0.00491665	0	0.00447295	0	0	0	0
PI 14:0;0_18:1;0	PI	GPL	MEM	32	1	0	0.422127	0.391765	0.44898	0.408407	0.262869	0.215819	0.229707
PI 14:1;0_16:0;0	PI	GPL	MEM	30	1	0	0.350495	0.337919	0.365379	0.357176	0.17444	0.174418	0.173852
PI 14:1;0_16:1;0	PI	GPL	MEM	30	2	0	0.02635	0.0255166	0.0324993	0.0320328	0	0	0
PI 14:1;0_18:0;0	PI	GPL	MEM	32	1	0	0.114099	0.0605221	0.118218	0.118421	0.12153	0.135565	0.125189
PI 14:1;0_18:1;0	PI	GPL	MEM	32	2	0	0	0	0	0.023596	0	0	0
PI 15:0;0_16:1;0	PI	GPL	MEM	31	1	0	0.0273538	0.0156836	0	0.0236691	0.051854	0.0583455	0.0353408
PI 15:0;0_18:1;0	PI	GPL	MEM	33	1	0	0.0141895	0.0174937	0.0191247	0.0110278	0	0	0
PI 15:1;0_16:0;0	PI	GPL	MEM	31	1	0	0.0278349	0	0.0300941	0.0290626	0.0446595	0.0496795	0.029239
PI 15:1;0_18:0;0	PI	GPL	MEM	33	1	0	0	0	0	0.00410514	0	0	0
PI 16:0;0_16:0;0	PI	GPL	MEM	32	0	0	0.0165968	0	0.0156078	0	0	0	0
PI 16:0;0_16:1;0	PI	GPL	MEM	32	1	0	8.84741	8.369	9.20444	9.04171	6.45928	5.47247	5.78715
PI 16:0;0_17:1;0	PI	GPL	MEM	33	1	0	0.0144978	0.0145059	0.0172749	0.0182698	0	0	0
PI 16:0;0_18:1;0	PI	GPL	MEM	34	1	0	5.73061	5.12847	5.94798	6.40314	6.11376	5.48848	5.47733
PI 16:0;0_18:2;0	PI	GPL	MEM	34	2	0	0	0	0	0.0056421	0	0	0
PI 16:0;0_20:1;0	PI	GPL	MEM	36	1	0	0	0	0	0.00664886	0	0	0
PI 16:1;0_16:1;0	PI	GPL	MEM	32	2	0	1.05253	0.98209	1.10751	1.11181	0.411959	0.350885	0.389071
PI 16:1;0_17:0;0	PI	GPL	MEM	33	1	0	0.00640705	0	0	0.0101135	0	0	0
PI 16:1;0_18:0;0	PI	GPL	MEM	34	1	0	2.20007	1.99303	2.28488	2.47781	2.63227	2.41093	2.27151
PI 16:1;0_18:1;0	PI	GPL	MEM	34	2	0	0.617298	0.552447	0.668532	0.700412	0.492828	0.48715	0.425463
PI 16:1;0_20:0;0	PI	GPL	MEM	36	1	0	0.00830397	0	0	0.00957027	0.0290342	0.0231811	0.0159499
PI 16:1;0_20:1;0	PI	GPL	MEM	36	2	0	0	0	0	0.00323089	0	0	0
PI 16:1;0_26:0;0	PI	GPL	MEM	42	1	0	0	0	0	0.00881835	0	0	0
PI 17:0;0_19:5;0	PI	GPL	MEM	36	5	0	0	0	0	0	0	0.0750988	0
PI 18:0;0_18:1;0	PI	GPL	MEM	36	1	0	1.25997	1.07407	1.29886	1.39978	1.48381	1.39149	1.32064
PI 18:1;0_18:1;0	PI	GPL	MEM	36	2	0	0.0497106	0.0434197	0.0474826	0.0547011	0.0576384	0.0730883	0
PI 18:1;0_24:0;0	PI	GPL	MEM	42	1	0	0	0	0	0.00264447	0	0	0
PI 18:1;0_26:0;0	PI	GPL	MEM	44	1	0	0	0	0	0.0114608	0	0	0
PS 10:0;0_16:0;0	PS	GPL	MEM	26	0	0	0	0	0	0.0233935	0	0	0
PS 10:0;0_18:1;0	PS	GPL	MEM	28	1	0	0	0	0	0.00240808	0	0	0
PS 12:0;0_16:0;0	PS	GPL	MEM	28	0	0	0.0330138	0	0	0.0393743	0	0	0
PS 12:0;0_16:1;0	PS	GPL	MEM	28	1	0	0.018501	0	0	0.0195269	0	0	0
PS 12:0;0_18:1;0	PS	GPL	MEM	30	1	0	0	0	0	0.00441815	0	0	0
PS 14:0;0_14:0;0	PS	GPL	MEM	28	0	0	0	0	0	0.000732184	0	0	0
PS 14:0;0_16:1;0	PS	GPL	MEM	30	1	0	0.0564416	0.0691234	0.0668141	0.0637987	0	0	0
PS 14:0;0_17:1;0	PS	GPL	MEM	31	1	0	0	0	0	0.0060174	0.0110568	0	0
PS 14:0;0_18:1;0	PS	GPL	MEM	32	1	0	0.122069	0.114566	0.120767	0.165789	0.124664	0.104742	0.126519
PS 14:1;0_16:0;0	PS	GPL	MEM	30	1	0	0	0	0	0.0119053	0	0	0
PS 14:1;0_18:0;0	PS	GPL	MEM	32	1	0	0	0	0	0	0	0	0.0105478
PS 15:0;0_16:1;0	PS	GPL	MEM	31	1	0	0	0	0	0.0135859	0	0	0
PS 15:0;0_18:1;0	PS	GPL	MEM	33	1	0	0.10926	0	0	0.129219	0.00636523	0	0.0075075
PS 15:1;0_16:0;0	PS	GPL	MEM	31	1	0	0	0	0	0.0114074	0	0	0
PS 16:0;0_16:1;0	PS	GPL	MEM	32	1	0	0.786064	0.861288	0.856448	1.09526	0.832381	0.844262	0.920472
PS 16:0;0_17:1;0	PS	GPL	MEM	33	1	0	0	0	0	0	0.0993956	0	0.084343
PS 16:0;0_18:1;0	PS	GPL	MEM	34	1	0	1.34348	1.32811	1.4013	1.80625	1.69431	1.66457	1.7436
PS 16:0;0_19:1;0	PS	GPL	MEM	35	1	0	0	0	0	0	0.126374	0.123842	0.105763
PS 16:1;0_16:1;0	PS	GPL	MEM	32	2	0	0.233211	0.25457	0.237321	0.358373	0.297838	0.312459	0.312893
PS 16:1;0_18:0;0	PS	GPL	MEM	34	1	0	0	0	0	0	0.102539	0.108833	0.0956594
PS 16:1;0_18:1;0	PS	GPL	MEM	34	2	0	0.602159	0.606571	0	0.96379	0.961577	1.01182	1.09622
PS 17:1;0_17:1;0	PS	GPL	MEM	34	2	0	0	0	0	0.000601514	0	0	0
TAG 38:0;0	TAG	GL	STO	38	0	0	0.0107657	0.00963417	0.00859551	0	0	0	0
TAG 40:0;0	TAG	GL	STO	40	0	0	0.0407568	0.0420148	0.0361618	0.0454527	0.0209842	0.0221116	0
TAG 40:1;0	TAG	GL	STO	40	1	0	0.0521996	0.057509	0.0564524	0.0683189	0	0.0213764	0
TAG 42:0;0	TAG	GL	STO	42	0	0	0.1496	0.150052	0.144768	0.178264	0.110158	0.10863	0.124122
TAG 42:1;0	TAG	GL	STO	42	1	0	0.307957	0.306737	0.298863	0.365062	0.0979917	0.112734	0.1535
TAG 42:2;0	TAG	GL	STO	42	2	0	0.0810691	0.0797318	0.0836684	0.107257	0	0	0
TAG 44:0;0	TAG	GL	STO	44	0	0	0.144068	0.140827	0.135081	0.169384	0.156491	0.146832	0.171593
TAG 44:1;0	TAG	GL	STO	44	1	0	0.427841	0.424309	0.412855	0.470657	0.141634	0.163405	0.211334
TAG 44:2;0	TAG	GL	STO	44	2	0	0	0	0	0.192887	0	0	0
TAG 45:0;0	TAG	GL	STO	45	0	0	0	0	0	0	0	0	0.0279391
TAG 46:0;0	TAG	GL	STO	46	0	0	0.0725169	0.0700806	0.0673348	0.076696	0.0953273	0.0890749	0.135271
TAG 46:1;0	TAG	GL	STO	46	1	0	0.354216	0.363282	0.350729	0.383994	0.129621	0.140191	0.210955
TAG 46:2;0	TAG	GL	STO	46	2	0	0.343266	0.341944	0.319385	0.372089	0.0777016	0.0894207	0.146592
TAG 46:3;0	TAG	GL	STO	46	3	0	0.0354806	0.0353733	0.0343786	0.0402896	0	0	0
TAG 47:1;0	TAG	GL	STO	47	1	0	0	0	0	0	0	0	0.0611327
TAG 47:2;0	TAG	GL	STO	47	2	0	0	0	0	0.0122649	0	0	0
TAG 48:1;0	TAG	GL	STO	48	1	0	0.464273	0.461025	0.443293	0.508515	0.221512	0.225814	0.320165
TAG 48:2;0	TAG	GL	STO	48	2	0	1.19773	1.19596	1.12942	1.32554	0.32147	0.373379	0.474073
TAG 48:3;0	TAG	GL	STO	48	3	0	0.887733	0.894827	0.850757	0.974105	0.211537	0.237277	0.320925
TAG 49:2;0	TAG	GL	STO	49	2	0	0	0	0	0.0127175	0	0	0.0464212
TAG 50:1;0	TAG	GL	STO	50	1	0	0.320573	0.328021	0.318062	0.369979	0.199106	0.180836	0.259006
TAG 50:2;0	TAG	GL	STO	50	2	0	1.12683	1.14602	1.07752	1.21581	0.317744	0.365339	0.470046
TAG 50:3;0	TAG	GL	STO	50	3	0	1.03518	1.04426	0.995709	1.1071	0.239548	0.265555	0.368498
TAG 51:2;0	TAG	GL	STO	51	2	0	0	0	0	0	0	0	0.0283683
TAG 52:0;0	TAG	GL	STO	52	0	0	0	0	0	0.019986	0	0	0.0395841
TAG 52:1;0	TAG	GL	STO	52	1	0	0.156009	0.145694	0.142381	0.167877	0.0937421	0.0933427	0.128459
TAG 52:2;0	TAG	GL	STO	52	2	0	0.508412	0.499863	0.486272	0.542906	0.140854	0.162945	0.238449
TAG 52:3;0	TAG	GL	STO	52	3	0	0.35297	0.354489	0.350608	0.376983	0.0774257	0.0974293	0.140743
TAG 54:0;0	TAG	GL	STO	54	0	0	0.0148043	0.0141293	0.0136564	0.0140363	0	0	0.0258151
TAG 54:1;0	TAG	GL	STO	54	1	0	0.0423746	0.0440855	0.0412811	0.0476412	0	0.023322	0
TAG 54:2;0	TAG	GL	STO	54	2	0	0.130638	0.134739	0.125587	0.133504	0.0595417	0.0661881	0.0784734
TAG 54:3;0	TAG	GL	STO	54	3	0	0.0405128	0.0447708	0.0381734	0.047604	0	0	0.0512249
TAG 54:4;0	TAG	GL	STO	54	4	0	0	0	0	0	0	0	0.0283846
TAG 56:1;0	TAG	GL	STO	56	1	0	0.0375873	0.0423679	0.0349435	0.0408822	0	0	0
TAG 56:2;0	TAG	GL	STO	56	2	0	0.036143	0.0478648	0.0362968	0.0425785	0	0	0
TAG 58:2;0	TAG	GL	STO	58	2	0	0	0.0601406	0.0557304	0.0569813	0	0	0
TAG 60:1;0	TAG	GL	STO	60	1	0	0.0332201	0.0291221	0	0.0328193	0	0	0

## Sheet: panel CD
class	whole cell [mol%] replotted from Figure 2	whole cell SD [mol%] replotted from Figure 2	vacuole Vph1 [mol%]	vacuole Vph1 SD [mol%]
CDP-DAG	0.0970372	0.0310075	0.124296	0.0275638
Cer	0.49726	0.0400962	0.580279	0.20381
CL	0.10442	0.0207326	0.207027	0.188969
DAG	4.33428	0.241778	8.50611	0.205759
EE	1.86728	0.0540824	0.215021	0.0270197
Erg	10.5151	0.302668	11.6812	0.516097
IPC	4.31815	1.43133	2.36865	0.117767
LPA	0.0183957	0.0141506	0.0139141	0.0240999
LPC	1.4686	0.143829	0.944316	0.568758
LPE	3.14056	0.353678	0.769	0.439033
LPI	1.80913	0.101045	1.6169	0.417825
LPS	0.199699	0.0306861	0.0782092	0.0829959
M(IP)2C	2.45722	0.398832	1.92306	0.110262
MIPC	0.628699	0.0943934	0.2728	0.0222418
PA	2.80946	0.950896	0.109225	0.189183
PC	11.594	0.229281	22.2984	0.470902
PE	13.2365	0.431172	21.0274	0.842498
PG	0.0235593	0.00759765	0.0357012	0.00281003
PI	28.766	1.53299	19.5988	0.691809
PS	3.48423	0.866859	4.31018	0.172865
TAG	8.63044	0.61958	3.31956	0.826711
	re-plotted from Figure 2AB
