# Supplementary material for: MemPrep, a new technology for isolating organellar membranes provides fingerprints of lipid bilayer stress
Source: EMBO J. 2024 Mar 15;43(8):13. doi: 10.1038/s44318-024-00063-y (PMC11021466; doi:10.1038/s44318-024-00063-y)
Supplement: Supplementary file 8 — EV and Appendix Figure Source Data [file 44318_2024_63_MOESM8_ESM.zip]

Archive with 46 entries (45 files):
- Appendix Figure S1A_immunoblots.pdf
- __MACOSX/._Appendix Figure S1A_immunoblots.pdf
- Appendix Figure S1B_FRET.xlsx
- __MACOSX/._Appendix Figure S1B_FRET.xlsx
- Appendix Figure S1C_immunoblots.pdf
- __MACOSX/._Appendix Figure S1C_immunoblots.pdf
- Appendix Figure S1C_quantification.xlsx
- __MACOSX/._Appendix Figure S1C_quantification.xlsx
- Appendix Figure S2_lipidomics.xlsx
- __MACOSX/._Appendix Figure S2_lipidomics.xlsx
- Appendix Figure S3_lipidomics.xlsx
- __MACOSX/._Appendix Figure S3_lipidomics.xlsx
- Appendix Figure S4B_Claurdan.xlsx
- __MACOSX/._Appendix Figure S4B_Claurdan.xlsx
- Appendix Figure S4D-G_MD.xlsx
- __MACOSX/._Appendix Figure S4D-G_MD.xlsx
- Appendix Figure S5_acylchains.xlsx
- __MACOSX/._Appendix Figure S5_acylchains.xlsx
- Appendix Figure S6_immunoblots.pdf
- __MACOSX/._Appendix Figure S6_immunoblots.pdf
- Figure EV1A_immunofluorescence/
- __MACOSX/._Figure EV1A_immunofluorescence
- Figure EV1A_immunofluorescence/Rtn1-bait_sfGFP_aFLAG.czi
- __MACOSX/Figure EV1A_immunofluorescence/._Rtn1-bait_sfGFP_aFLAG.czi
- Figure EV1A_immunofluorescence/Elo3-bait_sfGFP_aFLAG.czi
- __MACOSX/Figure EV1A_immunofluorescence/._Elo3-bait_sfGFP_aFLAG.czi
- Figure EV1A_immunofluorescence/quantification.xlsx
- __MACOSX/Figure EV1A_immunofluorescence/._quantification.xlsx
- Figure EV1B-E_proteomics.xlsx
- __MACOSX/._Figure EV1B-E_proteomics.xlsx
- Figure EV2_lipidomics.xlsx
- __MACOSX/._Figure EV2_lipidomics.xlsx
- Figure EV3_qPCR.xlsx
- __MACOSX/._Figure EV3_qPCR.xlsx
- Figure EV4ABC_qPCR.xlsx
- __MACOSX/._Figure EV4ABC_qPCR.xlsx
- Figure EV4D_charge_per_lipid.xlsx
- __MACOSX/._Figure EV4D_charge_per_lipid.xlsx
- Figure EV5A_immunoblots.pdf
- __MACOSX/._Figure EV5A_immunoblots.pdf
- Figure EV5BC_quantification.xlsx
- __MACOSX/._Figure EV5BC_quantification.xlsx
- Figure EV5D_correlation.xlsx
- __MACOSX/._Figure EV5D_correlation.xlsx
- Figure EV5E_GOterms.xlsx
- __MACOSX/._Figure EV5E_GOterms.xlsx
