# Supplementary material for: MemPrep, a new technology for isolating organellar membranes provides fingerprints of lipid bilayer stress
Source: EMBO J. 2024 Mar 15;43(8):13. doi: 10.1038/s44318-024-00063-y (PMC11021466; doi:10.1038/s44318-024-00063-y)
Supplement: Supplementary file 8 — EV and Appendix Figure Source Data [file 44318_2024_63_MOESM8_ESM.zip › Appendix Figure S1B_FRET.xlsx]

## Sheet: phosphate assay
sample	category	replicate	volume [µl]	phosphor [nmol]	absorbance 797 nm	phosphor [mM]	fold molar excess
Standard 10	standard	1	10	10	0.083	1			m [1/nmol]
Standard 20	standard	1	20	20	0.258	1			0.0138
Standard 30	standard	1	30	30	0.392	1
Standard 40	standard	1	40	40	0.633	1
Standard 50	standard	1	50	50	0.662	1
P100	sample	1	25	21.8841	0.302	0.875362	15.382
P100	sample	2	25	20.0725	0.277	0.802899	14.1087
P100	sample	3	25	23.7681	0.328	0.950725	16.7063
labelled liposomes	sample	-	25	42.6812	0.589	1.70725	liposomes are diluted 1:30 in P100

## Sheet: spectra
sample	replicate	excitation	type	category	500 nm [RFU]	502 nm [RFU]	504 nm [RFU]	506 nm [RFU]	508 nm [RFU]	510 nm [RFU]	512 nm [RFU]	514 nm [RFU]	516 nm [RFU]	518 nm [RFU]	520 nm [RFU]	522 nm [RFU]	524 nm [RFU]	526 nm [RFU]	528 nm [RFU]	530 nm [RFU]	532 nm [RFU]	534 nm [RFU]	536 nm [RFU]	538 nm [RFU]	540 nm [RFU]	542 nm [RFU]	544 nm [RFU]	546 nm [RFU]	548 nm [RFU]	550 nm [RFU]	552 nm [RFU]	554 nm [RFU]	556 nm [RFU]	558 nm [RFU]	560 nm [RFU]	562 nm [RFU]	564 nm [RFU]	566 nm [RFU]	568 nm [RFU]	570 nm [RFU]	572 nm [RFU]	574 nm [RFU]	576 nm [RFU]	578 nm [RFU]	580 nm [RFU]	582 nm [RFU]	584 nm [RFU]	586 nm [RFU]	588 nm [RFU]
pre-sonication	1	donor	raw	sample	1144	1254	1350	1468	1524	1582	1668	1762	1810	1901	1894	1916	1960	1905	1948	1972	1976	2006	2014	2015	1984	2126	2070	2110	2158	2180	2187	2229	2309	2431	2573	2825	3190	3735	4422	5398	6257	7478	8987	10474	11827	13117	14394	15257	15857
SDS	1	donor	raw	sample	2069	2368	2589	2820	3007	3197	3326	3490	3558	3723	3905	4016	3959	4067	3996	4064	4086	4149	4193	4173	4248	4206	4199	4196	4178	4121	4082	4041	3981	3865	3735	3692	3578	3564	3451	3415	3456	3573	3661	3728	3751	3860	3963	3992	3924
acceptor only	1	donor	raw	background	605	622	694	716	738	771	821	805	854	834	823	847	832	861	865	834	857	846	894	932	942	961	988	1028	1054	1067	1064	1075	1034	969	948	953	954	904	938	912	967	1084	1191	1316	1515	1615	1623	1886	1887
donor only	1	donor	raw	NBD-PE reference	1808	2054	2206	2446	2621	2719	2864	3027	3134	3235	3263	3316	3340	3400	3461	3436	3406	3452	3452	3402	3453	3553	3482	3541	3497	3416	3325	3279	3173	3071	3008	2870	2750	2655	2576	2416	2355	2312	2217	2134	2057	1999	1924	1836	1777
10 s sonication	1	donor	raw	sample	1089	1186	1302	1387	1457	1573	1608	1669	1771	1778	1769	1798	1905	1869	1898	1872	1886	1918	1992	1931	1969	1975	2034	2014	2027	2101	2057	2155	2212	2297	2474	2669	2928	3553	4037	4864	5816	6940	8220	9334	10797	11952	13042	14006	14568
100 s sonication	1	donor	raw	sample	1616	1729	1871	2073	2130	2279	2370	2489	2563	2653	2767	2747	2717	2783	2761	2809	2790	2839	2819	2860	2828	2839	2824	2921	2827	2932	2881	2957	2953	3043	3129	3400	3712	4245	4847	5688	6653	7728	9193	10502	11944	13091	14182	15160	15559
M𝛽CD	1	donor	raw	sample	2167	2375	2552	2822	2975	3136	3334	3396	3547	3606	3717	3676	3777	3765	3826	3852	3751	3854	3822	3743	3832	3806	3789	3761	3725	3627	3648	3564	3535	3456	3459	3556	3550	3675	3768	4067	4434	4823	5291	5756	6328	6773	7061	7369	7552
PEG	1	donor	raw	sample	1458	1575	1690	1807	1943	2026	2173	2229	2256	2305	2383	2444	2396	2448	2462	2476	2504	2468	2502	2448	2530	2549	2580	2557	2533	2494	2479	2512	2530	2535	2525	2752	2778	2989	3341	3775	4210	4878	5516	6113	6892	7551	7987	8760	8898
SDS	1	acceptor	raw	Rho-PE reference	0	0	0	0	0	0	0	0	0	0	0	0	0	0	0	0	0	0	0	0	0	0	248	243	269	291	341	448	503	678	931	1268	1755	2504	3101	4232	5306	6939	8628	10113	11996	13462	14894	16166	16811
donor only	1	acceptor	raw	Rho-PE reference	0	0	0	0	0	0	0	0	0	0	0	0	0	0	0	0	0	0	0	0	0	0	297	225	201	198	188	169	183	187	174	152	178	179	185	169	179	164	169	154	145	165	143	141	157
pre-sonication	2	donor	raw	sample	1161	1279	1413	1512	1580	1654	1749	1765	1881	1924	1934	2025	2023	2005	2028	2055	2031	2045	2102	2081	2079	2176	2227	2146	2223	2278	2261	2315	2460	2528	2718	2990	3390	4039	4621	5666	6815	8073	9718	11274	12916	14129	15525	16704	17128
SDS	2	donor	raw	sample	2237	2495	2727	2965	3214	3460	3584	3733	3817	4026	4123	4250	4345	4406	4437	4415	4441	4469	4555	4539	4554	4553	4511	4628	4506	4458	4405	4250	4157	4147	4038	4003	3862	3691	3764	3712	3793	3821	3945	3964	4161	4198	4347	4279	4310
acceptor only	2	donor	raw	background	546	642	642	669	705	741	754	771	769	773	779	780	788	807	810	769	836	813	823	855	882	914	964	965	994	1003	1037	1006	1003	989	890	898	869	839	863	889	943	1058	1120	1216	1347	1476	1637	1739	1780
donor only	2	donor	raw	NBD-PE reference	1826	1968	2136	2322	2470	2624	2770	2923	2952	3058	3192	3282	3280	3311	3256	3314	3381	3386	3394	3403	3307	3393	3364	3383	3320	3327	3276	3183	3049	3015	2969	2831	2744	2560	2529	2288	2220	2181	2083	2029	1973	1943	1917	1840	1760
10 s sonication	2	donor	raw	sample	1137	1157	1271	1391	1474	1584	1629	1640	1703	1749	1850	1843	1825	1830	1873	1907	1897	1872	1904	1899	1896	1956	2003	1977	2006	2088	2090	2106	2151	2329	2426	2720	3013	3542	4135	4868	5845	7067	8242	9602	11139	12112	13461	14255	14866
100 s sonication	2	donor	raw	sample	1515	1656	1883	1929	2033	2213	2294	2424	2529	2576	2642	2575	2619	2696	2647	2718	2674	2639	2713	2666	2734	2701	2724	2762	2802	2761	2746	2745	2933	2949	3136	3365	3619	4117	4777	5663	6550	7755	8982	10251	11714	12879	14070	14856	15327
M𝛽CD	2	donor	raw	sample	2208	2336	2552	2746	2955	3133	3239	3393	3551	3576	3699	3774	3748	3817	3820	3887	3909	3852	3772	3772	3809	3711	3745	3681	3741	3573	3562	3549	3463	3424	3425	3452	3466	3541	3690	3952	4224	4662	5095	5439	5973	6325	6704	6944	7075
PEG	2	donor	raw	sample	1316	1438	1560	1717	1761	1869	1940	2037	2052	2107	2099	2162	2273	2255	2282	2282	2282	2236	2258	2283	2315	2343	2361	2374	2412	2353	2327	2338	2271	2361	2421	2572	2679	2976	3223	3578	4127	4785	5585	6193	7035	7749	8271	8775	8893
SDS	2	acceptor	raw	Rho-PE reference	0	0	0	0	0	0	0	0	0	0	0	0	0	0	0	0	0	0	0	0	0	0	326	251	282	346	371	453	580	743	990	1355	1903	2593	3342	4604	5979	7558	9453	11252	13319	14877	16483	18035	18792
donor only	2	acceptor	raw	Rho-PE reference	0	0	0	0	0	0	0	0	0	0	0	0	0	0	0	0	0	0	0	0	0	0	269	211	203	219	174	186	178	185	186	171	169	161	164	174	145	139	163	161	151	155	139	132	136
pre-sonication	3	donor	raw	sample	1222	1330	1458	1558	1599	1699	1717	1826	1915	1982	2005	2017	1997	2062	2077	2061	2084	2089	2121	2151	2173	2169	2187	2190	2221	2282	2322	2354	2408	2635	2770	3051	3477	4158	4773	5842	6874	8198	9746	11299	12928	14210	15648	16669	17284
SDS	3	donor	raw	sample	2242	2551	2807	3078	3297	3501	3662	3876	3980	4134	4220	4307	4416	4428	4496	4579	4629	4527	4513	4565	4584	4672	4613	4625	4568	4547	4356	4484	4309	4204	4090	4016	3923	3872	3864	3786	3830	3900	4004	4115	4177	4179	4324	4397	4385
acceptor only	3	donor	raw	background	572	594	649	693	719	735	792	775	783	854	834	875	825	839	828	832	809	837	850	860	926	938	964	981	1019	1044	1039	979	958	959	950	893	872	858	899	901	960	1042	1162	1284	1367	1503	1679	1770	1826
donor only	3	donor	raw	NBD-PE reference	1795	2007	2191	2378	2523	2694	2921	2926	3094	3220	3242	3322	3361	3339	3402	3437	3391	3443	3397	3386	3457	3506	3443	3402	3425	3423	3393	3285	3198	3152	3037	2898	2797	2621	2557	2431	2368	2273	2181	2074	2071	1929	1910	1855	1748
10 s sonication	3	donor	raw	sample	1171	1228	1308	1415	1528	1607	1646	1762	1777	1830	1844	1865	1922	1922	1932	1939	1983	1963	1964	1997	2009	2003	2016	2084	2152	2133	2202	2185	2292	2408	2500	2801	3157	3681	4259	4955	6014	7216	8490	9790	11414	12245	13548	14242	14941
100 s sonication	3	donor	raw	sample	1597	1759	1888	2033	2164	2267	2421	2484	2588	2580	2740	2720	2766	2767	2769	2730	2748	2843	2813	2802	2799	2783	2855	2843	2853	2874	2924	2975	2972	3047	3244	3515	3788	4326	5056	5895	6733	8122	9606	10738	12383	13594	14736	15765	16092
M𝛽CD	3	donor	raw	sample	2014	2184	2419	2556	2699	2873	3014	3100	3194	3226	3322	3388	3464	3461	3472	3523	3447	3459	3442	3442	3449	3460	3473	3417	3412	3445	3331	3292	3257	3212	3168	3187	3205	3330	3488	3699	3914	4275	4672	5050	5514	5901	6225	6429	6591
PEG	3	donor	raw	sample	1219	1341	1453	1563	1623	1718	1802	1885	1934	1989	2027	2052	2045	2096	2055	2084	2133	2063	2084	2145	2138	2154	2184	2230	2158	2222	2159	2143	2144	2212	2270	2281	2409	2604	2724	3183	3554	4005	4588	5155	5767	6402	6719	7002	7343
SDS	3	acceptor	raw	Rho-PE reference	0	0	0	0	0	0	0	0	0	0	0	0	0	0	0	0	0	0	0	0	0	0	321	298	288	322	380	441	578	738	995	1464	1928	2701	3573	4764	6039	7814	9815	11688	13678	15498	17085	18608	19228
donor only	3	acceptor	raw	Rho-PE reference	0	0	0	0	0	0	0	0	0	0	0	0	0	0	0	0	0	0	0	0	0	0	281	228	191	208	200	194	211	182	183	175	189	176	160	184	166	161	168	165	151	158	142	142	150
pre-sonication	1	donor	background corrected	sample	539	632	656	752	786	811	847	957	956	1067	1071	1069	1128	1044	1083	1138	1119	1160	1120	1083	1042	1165	1082	1082	1104	1113	1123	1154	1275	1462	1625	1872	2236	2831	3484	4486	5290	6394	7796	9158	10312	11502	12771	13371	13970
SDS	1	donor	background corrected	sample	1464	1746	1895	2104	2269	2426	2505	2685	2704	2889	3082	3169	3127	3206	3131	3230	3229	3303	3299	3241	3306	3245	3211	3168	3124	3054	3018	2966	2947	2896	2787	2739	2624	2660	2513	2503	2489	2489	2470	2412	2236	2245	2340	2106	2037
10 s sonication	1	donor	background corrected	sample	484	564	608	671	719	802	787	864	917	944	946	951	1073	1008	1033	1038	1029	1072	1098	999	1027	1014	1046	986	973	1034	993	1080	1178	1328	1526	1716	1974	2649	3099	3952	4849	5856	7029	8018	9282	10337	11419	12120	12681
100 s sonication	1	donor	background corrected	sample	1011	1107	1177	1357	1392	1508	1549	1684	1709	1819	1944	1900	1885	1922	1896	1975	1933	1993	1925	1928	1886	1878	1836	1893	1773	1865	1817	1882	1919	2074	2181	2447	2758	3341	3909	4776	5686	6644	8002	9186	10429	11476	12559	13274	13672
M𝛽CD	1	donor	background corrected	sample	1562	1753	1858	2106	2237	2365	2513	2591	2693	2772	2894	2829	2945	2904	2961	3018	2894	3008	2928	2811	2890	2845	2801	2733	2671	2560	2584	2489	2501	2487	2511	2603	2596	2771	2830	3155	3467	3739	4100	4440	4813	5158	5438	5483	5665
PEG	1	donor	background corrected	sample	853	953	996	1091	1205	1255	1352	1424	1402	1471	1560	1597	1564	1587	1597	1642	1647	1622	1608	1516	1588	1588	1592	1529	1479	1427	1415	1437	1496	1566	1577	1799	1824	2085	2403	2863	3243	3794	4325	4797	5377	5936	6364	6874	7011
Rho-PE reference	1	acceptor	calculated	Rho-PE reference	0	0	0	0	0	0	0	0	0	0	0	0	0	0	0	0	0	0	0	0	0	0	-49	18	68	93	153	279	320	491	757	1116	1577	2325	2916	4063	5127	6775	8459	9959	11851	13297	14751	16025	16654
pre-sonication	2	donor	background corrected	sample	615	637	771	843	875	913	995	994	1112	1151	1155	1245	1235	1198	1218	1286	1195	1232	1279	1226	1197	1262	1263	1181	1229	1275	1224	1309	1457	1539	1828	2092	2521	3200	3758	4777	5872	7015	8598	10058	11569	12653	13888	14965	15348
SDS	2	donor	background corrected	sample	1691	1853	2085	2296	2509	2719	2830	2962	3048	3253	3344	3470	3557	3599	3627	3646	3605	3656	3732	3684	3672	3639	3547	3663	3512	3455	3368	3244	3154	3158	3148	3105	2993	2852	2901	2823	2850	2763	2825	2748	2814	2722	2710	2540	2530
10 s sonication	2	donor	background corrected	sample	591	515	629	722	769	843	875	869	934	976	1071	1063	1037	1023	1063	1138	1061	1059	1081	1044	1014	1042	1039	1012	1012	1085	1053	1100	1148	1340	1536	1822	2144	2703	3272	3979	4902	6009	7122	8386	9792	10636	11824	12516	13086
100 s sonication	2	donor	background corrected	sample	969	1014	1241	1260	1328	1472	1540	1653	1760	1803	1863	1795	1831	1889	1837	1949	1838	1826	1890	1811	1852	1787	1760	1797	1808	1758	1709	1739	1930	1960	2246	2467	2750	3278	3914	4774	5607	6697	7862	9035	10367	11403	12433	13117	13547
M𝛽CD	2	donor	background corrected	sample	1662	1694	1910	2077	2250	2392	2485	2622	2782	2803	2920	2994	2960	3010	3010	3118	3073	3039	2949	2917	2927	2797	2781	2716	2747	2570	2525	2543	2460	2435	2535	2554	2597	2702	2827	3063	3281	3604	3975	4223	4626	4849	5067	5205	5295
PEG	2	donor	background corrected	sample	770	796	918	1048	1056	1128	1186	1266	1283	1334	1320	1382	1485	1448	1472	1513	1446	1423	1435	1428	1433	1429	1397	1409	1418	1350	1290	1332	1268	1372	1531	1674	1810	2137	2360	2689	3184	3727	4465	4977	5688	6273	6634	7036	7113
Rho-PE reference	2	acceptor	calculated	Rho-PE reference	0	0	0	0	0	0	0	0	0	0	0	0	0	0	0	0	0	0	0	0	0	0	57	40	79	127	197	267	402	558	804	1184	1734	2432	3178	4430	5834	7419	9290	11091	13168	14722	16344	17903	18656
pre-sonication	3	donor	background corrected	sample	650	736	809	865	880	964	925	1051	1132	1128	1171	1142	1172	1223	1249	1229	1275	1252	1271	1291	1247	1231	1223	1209	1202	1238	1283	1375	1450	1676	1820	2158	2605	3300	3874	4941	5914	7156	8584	10015	11561	12707	13969	14899	15458
SDS	3	donor	background corrected	sample	1670	1957	2158	2385	2578	2766	2870	3101	3197	3280	3386	3432	3591	3589	3668	3747	3820	3690	3663	3705	3658	3734	3649	3644	3549	3503	3317	3505	3351	3245	3140	3123	3051	3014	2965	2885	2870	2858	2842	2831	2810	2676	2645	2627	2559
10 s sonication	3	donor	background corrected	sample	599	634	659	722	809	872	854	987	994	976	1010	990	1097	1083	1104	1107	1174	1126	1114	1137	1083	1065	1052	1103	1133	1089	1163	1206	1334	1449	1550	1908	2285	2823	3360	4054	5054	6174	7328	8506	10047	10742	11869	12472	13115
100 s sonication	3	donor	background corrected	sample	1025	1165	1239	1340	1445	1532	1629	1709	1805	1726	1906	1845	1941	1928	1941	1898	1939	2006	1963	1942	1873	1845	1891	1862	1834	1830	1885	1996	2014	2088	2294	2622	2916	3468	4157	4994	5773	7080	8444	9454	11016	12091	13057	13995	14266
M𝛽CD	3	donor	background corrected	sample	1442	1590	1770	1863	1980	2138	2222	2325	2411	2372	2488	2513	2639	2622	2644	2691	2638	2622	2592	2582	2523	2522	2509	2436	2393	2401	2292	2313	2299	2253	2218	2294	2333	2472	2589	2798	2954	3233	3510	3766	4147	4398	4546	4659	4765
PEG	3	donor	background corrected	sample	647	747	804	870	904	983	1010	1110	1151	1135	1193	1177	1220	1257	1227	1252	1324	1226	1234	1285	1212	1216	1220	1249	1139	1178	1120	1164	1186	1253	1320	1388	1537	1746	1825	2282	2594	2963	3426	3871	4400	4899	5040	5232	5517
Rho-PE reference	3	acceptor	calculated	Rho-PE reference	0	0	0	0	0	0	0	0	0	0	0	0	0	0	0	0	0	0	0	0	0	0	40	70	97	114	180	247	367	556	812	1289	1739	2525	3413	4580	5873	7653	9647	11523	13527	15340	16943	18466	19078
pre-sonication	1	donor	normalized	sample	0.00137766	0.00161537	0.00167671	0.00192208	0.00200899	0.00207289	0.0021649	0.00244606	0.0024435	0.00272721	0.00273744	0.00273232	0.00288313	0.00266843	0.00276811	0.00290869	0.00286012	0.00296492	0.00286268	0.00276811	0.00266331	0.0029777	0.00276555	0.00276555	0.00282178	0.00284479	0.00287035	0.00294958	0.00325885	0.00373682	0.00415344	0.00478476	0.00571513	0.00723593	0.00890497	0.011466	0.013521	0.0163428	0.0199263	0.0234075	0.0263571	0.0293987	0.0326422	0.0341758	0.0357068
SDS	1	donor	normalized	sample	0.00869917	0.0103748	0.0112602	0.0125021	0.0134825	0.0144154	0.0148848	0.0159544	0.0160673	0.0171666	0.0183134	0.0188304	0.0185808	0.0190502	0.0186046	0.0191928	0.0191869	0.0196266	0.0196028	0.0192582	0.0196444	0.019282	0.0190799	0.0188244	0.018563	0.018147	0.0179331	0.0176241	0.0175112	0.0172082	0.0165605	0.0162753	0.0155919	0.0158059	0.0149324	0.014873	0.0147898	0.0147898	0.0146769	0.0143322	0.0132864	0.0133399	0.0139044	0.012514	0.012104
10 s sonication	1	donor	normalized	sample	0.00137028	0.00159677	0.00172135	0.00189971	0.0020356	0.00227059	0.00222812	0.00244612	0.00259617	0.00267262	0.00267828	0.00269243	0.00303784	0.00285381	0.00292459	0.00293875	0.00291326	0.003035	0.00310861	0.00282833	0.0029076	0.0028708	0.00296139	0.00279152	0.00275472	0.00292742	0.00281134	0.00305765	0.00333511	0.00375978	0.00432035	0.00485827	0.00558871	0.00749975	0.00877377	0.0111887	0.0137283	0.0165793	0.0199002	0.0227002	0.0262788	0.0292657	0.032329	0.0343137	0.035902
100 s sonication	1	donor	normalized	sample	0.00244216	0.00267406	0.00284315	0.00327796	0.00336251	0.00364271	0.00374175	0.00406786	0.00412825	0.00439396	0.00469591	0.00458963	0.00455339	0.00464277	0.00457996	0.0047708	0.00466934	0.00481428	0.00465002	0.00465726	0.00455581	0.00453648	0.00443503	0.00457272	0.00428285	0.00450508	0.00438913	0.00454615	0.00463552	0.00500994	0.00526841	0.00591096	0.00666221	0.0080705	0.00944255	0.0115369	0.0137351	0.0160492	0.0193296	0.0221896	0.0251922	0.0277213	0.0303374	0.0320646	0.033026
M𝛽CD	1	donor	normalized	sample	0.00642391	0.00720942	0.00764125	0.00866118	0.00919993	0.00972635	0.010335	0.0106558	0.0110753	0.0114002	0.0119019	0.0116346	0.0121117	0.011943	0.0121775	0.0124119	0.0119019	0.0123708	0.0120418	0.0115606	0.0118855	0.0117004	0.0115194	0.0112398	0.0109848	0.0105283	0.010627	0.0102363	0.0102857	0.0102281	0.0103268	0.0107051	0.0106764	0.0113961	0.0116387	0.0129753	0.0142585	0.0153771	0.0168617	0.01826	0.019794	0.0212129	0.0223644	0.0225495	0.023298
PEG	1	donor	normalized	sample	0.00368255	0.00411427	0.00429991	0.00471004	0.00520219	0.00541805	0.00583682	0.00614766	0.00605268	0.00635056	0.00673479	0.00689453	0.00675206	0.00685136	0.00689453	0.0070888	0.00711039	0.00700246	0.00694202	0.00654484	0.00685567	0.00685567	0.00687294	0.00660096	0.0063851	0.00616061	0.0061088	0.00620378	0.00645849	0.00676069	0.00680818	0.0077666	0.00787453	0.00900131	0.0103742	0.0123601	0.0140006	0.0163794	0.0186718	0.0207095	0.0232134	0.0256267	0.0274745	0.0296763	0.0302677
pre-sonication	2	donor	normalized	sample	0.0014346	0.00148592	0.0017985	0.00196646	0.0020411	0.00212974	0.00232102	0.00231869	0.00259395	0.00268492	0.00269425	0.0029042	0.00288087	0.00279456	0.00284121	0.00299984	0.00278756	0.00287387	0.00298351	0.00285988	0.00279223	0.00294385	0.00294618	0.0027549	0.00286687	0.00297418	0.00285521	0.00305349	0.00339873	0.00359001	0.00426415	0.00487998	0.00588071	0.0074646	0.00876624	0.0111433	0.0136975	0.0163638	0.0200565	0.0234622	0.0269869	0.0295155	0.0323964	0.0349087	0.0358021
SDS	2	donor	normalized	sample	0.00883329	0.00967953	0.0108914	0.0119936	0.0131063	0.0142033	0.0147831	0.0154726	0.0159219	0.0169927	0.0174681	0.0181263	0.0185807	0.0188001	0.0189464	0.0190456	0.0188315	0.0190979	0.0194949	0.0192441	0.0191814	0.0190091	0.0185285	0.0191344	0.0183457	0.0180479	0.0175934	0.0169457	0.0164756	0.0164965	0.0164442	0.0162196	0.0156345	0.014898	0.015154	0.0147465	0.0148876	0.0144331	0.014757	0.0143547	0.0146995	0.0142189	0.0141562	0.0132682	0.013216
10 s sonication	2	donor	normalized	sample	0.00162548	0.00141645	0.00172999	0.00198578	0.00211505	0.00231858	0.00240659	0.00239009	0.00256886	0.00268438	0.00294567	0.00292366	0.00285215	0.00281365	0.00292366	0.00312994	0.00291816	0.00291266	0.00297317	0.00287141	0.00278889	0.0028659	0.00285765	0.00278339	0.00278339	0.00298417	0.00289616	0.00302543	0.00315745	0.00368552	0.0042246	0.00501121	0.00589683	0.0074343	0.00899927	0.0109438	0.0134824	0.0165271	0.0195883	0.0230648	0.0269318	0.0292531	0.0325206	0.0344239	0.0359916
100 s sonication	2	donor	normalized	sample	0.00238871	0.00249964	0.00305923	0.00310606	0.00327369	0.00362867	0.0037963	0.00407486	0.00433863	0.00444463	0.00459254	0.00442491	0.00451365	0.00465663	0.00452845	0.00480454	0.00453091	0.00450133	0.0046591	0.00446435	0.00456542	0.00440519	0.00433863	0.00442984	0.00445696	0.0043337	0.00421291	0.00428686	0.0047577	0.00483166	0.00553668	0.00608148	0.00677911	0.0080807	0.00964852	0.0117685	0.013822	0.016509	0.0193809	0.0222725	0.025556	0.0281099	0.030649	0.0323351	0.0333951
M𝛽CD	2	donor	normalized	sample	0.00705367	0.00718948	0.0081062	0.00881497	0.00954919	0.0101519	0.0105466	0.011128	0.011807	0.0118962	0.0123927	0.0127068	0.0125625	0.0127747	0.0127747	0.0132331	0.0130421	0.0128978	0.0125158	0.01238	0.0124224	0.0118707	0.0118028	0.0115269	0.0116585	0.0109073	0.0107163	0.0107927	0.0104405	0.0103343	0.0107588	0.0108394	0.0110219	0.0114675	0.011998	0.0129996	0.0139248	0.0152957	0.0168702	0.0179228	0.0196331	0.0205796	0.0215048	0.0220905	0.0224724
PEG	2	donor	normalized	sample	0.00331844	0.00343049	0.00395627	0.00451652	0.004551	0.00486129	0.00511125	0.00545603	0.00552929	0.00574908	0.00568875	0.00595595	0.00639984	0.00624038	0.00634382	0.00652051	0.00623176	0.00613264	0.00618436	0.00615419	0.00617574	0.0061585	0.00602059	0.00607231	0.00611109	0.00581804	0.00555946	0.00574046	0.00546465	0.00591285	0.00659809	0.00721437	0.00780048	0.00920974	0.0101708	0.0115887	0.0137219	0.0160621	0.0192426	0.0214492	0.0245133	0.0270345	0.0285903	0.0303228	0.0306546
pre-sonication	3	donor	normalized	sample	0.0015043	0.00170333	0.00187227	0.00200187	0.00203659	0.00223099	0.00214073	0.00243234	0.00261979	0.00261054	0.00271005	0.00264294	0.00271237	0.0028304	0.00289057	0.00284428	0.00295074	0.00289751	0.00294148	0.00298777	0.00288594	0.00284891	0.0028304	0.002798	0.0027818	0.00286511	0.00296925	0.00318217	0.00335574	0.00387878	0.00421204	0.00499427	0.00602877	0.00763721	0.00896562	0.011435	0.0136868	0.0165612	0.019866	0.0231778	0.0267557	0.0294079	0.0323285	0.0344808	0.0357745
SDS	3	donor	normalized	sample	0.00850552	0.00996725	0.010991	0.0121471	0.0131301	0.0140876	0.0146173	0.0157938	0.0162827	0.0167055	0.0172453	0.0174796	0.0182894	0.0182792	0.0186816	0.019084	0.0194557	0.0187936	0.0186561	0.01887	0.0186307	0.0190177	0.0185848	0.0185594	0.0180755	0.0178412	0.0168939	0.0178514	0.0170671	0.0165272	0.0159924	0.0159058	0.0155391	0.0153507	0.0151011	0.0146937	0.0146173	0.0145562	0.0144747	0.0144186	0.0143117	0.0136292	0.0134713	0.0133796	0.0130333
10 s sonication	3	donor	normalized	sample	0.0016179	0.00171244	0.00177996	0.00195013	0.00218512	0.00235528	0.00230666	0.0026659	0.0026848	0.00263618	0.00272802	0.002674	0.00296301	0.00292519	0.00298191	0.00299002	0.00317098	0.00304134	0.00300892	0.00307105	0.00292519	0.00287657	0.00284146	0.00297921	0.00306024	0.0029414	0.00314127	0.00325742	0.00360315	0.00391376	0.00418656	0.00515353	0.00617181	0.00762495	0.00907539	0.0109499	0.0136509	0.016676	0.019793	0.0229748	0.027137	0.0290142	0.0320583	0.033687	0.0354237
100 s sonication	3	donor	normalized	sample	0.00238998	0.00271642	0.00288897	0.00312447	0.0033693	0.00357215	0.00379833	0.00398486	0.00420871	0.0040245	0.00444421	0.00430197	0.00452582	0.0044955	0.00452582	0.00442555	0.00452115	0.00467738	0.00457711	0.00452815	0.00436726	0.00430197	0.00440923	0.00434161	0.00427632	0.004267	0.00439524	0.00465406	0.00469603	0.00486857	0.0053489	0.0061137	0.00679922	0.00808631	0.00969285	0.0116445	0.0134609	0.0165084	0.0196888	0.0220438	0.0256859	0.0281925	0.0304449	0.032632	0.0332639
M𝛽CD	3	donor	normalized	sample	0.00680096	0.00749897	0.00834791	0.00878653	0.00933835	0.0100835	0.0104797	0.0109655	0.0113711	0.0111871	0.0117342	0.0118522	0.0124464	0.0123662	0.01247	0.0126917	0.0124417	0.0123662	0.0122247	0.0121776	0.0118993	0.0118946	0.0118333	0.011489	0.0112862	0.0113239	0.0108098	0.0109089	0.0108429	0.0106259	0.0104608	0.0108193	0.0110032	0.0116588	0.0122106	0.0131963	0.0139321	0.0152479	0.0165543	0.0177617	0.0195586	0.0207424	0.0214405	0.0219734	0.0224733
PEG	3	donor	normalized	sample	0.00351443	0.00405762	0.00436724	0.00472574	0.00491043	0.00533955	0.00548621	0.0060294	0.0062521	0.00616519	0.00648024	0.00639333	0.00662691	0.00682789	0.00666493	0.00680073	0.00719182	0.0066595	0.00670295	0.00697998	0.00658345	0.00660518	0.00662691	0.00678443	0.00618692	0.00639877	0.00608372	0.00632272	0.00644222	0.00680616	0.00717009	0.00753946	0.00834881	0.00948408	0.0099132	0.0123956	0.0140903	0.0160947	0.0186097	0.0210268	0.0239003	0.0266108	0.0273767	0.0284196	0.0299677
Rho-PE reference	mean	acceptor	calculated	Rho-PE reference	0	0	0	0	0	0	0	0	0	0	0	0	0	0	0	0	0	0	0	0	0	0	16	42.6667	81.3333	111.333	176.667	264.333	363	535	791	1196.33	1683.33	2427.33	3169	4357.67	5611.33	7282.33	9132	10857.7	12848.7	14453	16012.7	17464.7	18129.3
donor only	mean	donor	raw	NBD-PE reference	1809.67	2009.67	2177.67	2382	2538	2679	2851.67	2958.67	3060	3171	3232.33	3306.67	3327	3350	3373	3395.67	3392.67	3427	3414.33	3397	3405.67	3484	3429.67	3442	3414	3388.67	3331.33	3249	3140	3079.33	3004.67	2866.33	2763.67	2612	2554	2378.33	2314.33	2255.33	2160.33	2079	2033.67	1957	1917	1843.67	1761.67
Rho-PE reference	mean	acceptor	normalized	Rho-PE reference	0	0	0	0	0	0	0	0	0	0	0	0	0	0	0	0	0	0	0	0	0	0	3.55934e-05	9.49158e-05	0.000180933	0.000247671	0.000393011	0.000588033	0.000807526	0.00119015	0.00175965	0.00266135	0.00374472	0.00539982	0.00704972	0.00969402	0.0124829	0.0162002	0.0203149	0.0241538	0.028583	0.032152	0.0356216	0.0388517	0.0403303
donor only	mean	donor	normalized	NBD-PE reference	0.0110069	0.0122233	0.0132452	0.014488	0.0154368	0.0162944	0.0173446	0.0179954	0.0186117	0.0192869	0.0196599	0.020112	0.0202357	0.0203756	0.0205155	0.0206534	0.0206351	0.0208439	0.0207669	0.0206615	0.0207142	0.0211906	0.0208602	0.0209352	0.0207649	0.0206108	0.0202621	0.0197613	0.0190983	0.0187293	0.0182752	0.0174338	0.0168094	0.0158869	0.0155341	0.0144657	0.0140764	0.0137175	0.0131397	0.012645	0.0123693	0.011903	0.0116597	0.0112137	0.0107149
[truncated: 56 more columns]

## Sheet: components
sample	replicate	component factor NBD-PE	% NBD-PE	component factor Rho-PE	% Rho-PE
pre-sonication	1	0.139284	13.9415	0.859776	86.0585
SDS	1	0.91328	92.108	0.078252	7.892
10 s sonication	1	0.1427	14.303	0.854993	85.697
100 s sonication	1	0.224005	22.4373	0.774357	77.5627
M𝛽CD	1	0.567292	56.6719	0.433719	43.3281
PEG	1	0.330366	33.1362	0.66663	66.8638
pre-sonication	2	0.141951	14.179	0.859185	85.821
SDS	2	0.896681	90.1822	0.097618	9.8178
10 s sonication	2	0.14285	14.2886	0.856901	85.7114
100 s sonication	2	0.222708	22.262	0.777687	77.738
M𝛽CD	2	0.592322	59.1828	0.408512	40.8172
PEG	2	0.298728	29.918	0.699762	70.082
pre-sonication	3	0.143388	14.346	0.856109	85.654
SDS	3	0.889346	89.5544	0.103733	10.4456
10 s sonication	3	0.148739	14.8955	0.849811	85.1045
100 s sonication	3	0.220217	22.0366	0.779104	77.9634
M𝛽CD	3	0.582733	58.3433	0.416067	41.6567
PEG	3	0.327262	32.8384	0.669322	67.1616
