# Supplementary material for: MemPrep, a new technology for isolating organellar membranes provides fingerprints of lipid bilayer stress
Source: EMBO J. 2024 Mar 15;43(8):13. doi: 10.1038/s44318-024-00063-y (PMC11021466; doi:10.1038/s44318-024-00063-y)
Supplement: Supplementary file 8 — EV and Appendix Figure Source Data [file 44318_2024_63_MOESM8_ESM.zip › Appendix Figure S1C_quantification.xlsx]

## Sheet: Sheet1
fraction	replicate	type	protein [mg/ml]	anti-myc	anti-Dpm1	anti-Sec61	anti-Vac8	anti-Por1
P100	1	raw signal	3.14	58900	10800			56200
isolate	1	raw signal	0.06	28200	10700			1190
P100	2	raw signal	3	22000	2320	2460	57800	18700
isolate	2	raw signal	0.05	3840	414	381	847	126
P100	3	raw signal	1	487	24		7640	395
isolate	3	raw signal	1	17900	1530		1630	104
P100	1	normalized signal		18758	3439.49			17898.1
isolate	1	normalized signal		470000	178333			19833.3
P100	2	normalized signal		7333.33	773.333	820	19266.7	6233.33
isolate	2	normalized signal		76800	8280	7620	16940	2520
P100	3	normalized signal		487	24		7640	395
isolate	3	normalized signal		17900	1530		1630	104
isolate	1	enrichment		25.056	51.8488			1.10813
isolate	2	enrichment		10.4727	10.7069	9.29268	0.879239	0.404278
isolate	3	enrichment		36.7556	63.75		0.213351	0.263291
isolate	mean	enrichment		24.0948	42.1019	9.29268	0.546295	0.591898
isolate	SD	enrichment		13.1678	27.8324	-	0.470854	0.45259
