# Supplementary material for: MemPrep, a new technology for isolating organellar membranes provides fingerprints of lipid bilayer stress
Source: EMBO J. 2024 Mar 15;43(8):13. doi: 10.1038/s44318-024-00063-y (PMC11021466; doi:10.1038/s44318-024-00063-y)
Supplement: Supplementary file 8 — EV and Appendix Figure Source Data [file 44318_2024_63_MOESM8_ESM.zip › Appendix Figure S2_lipidomics.xlsx]

## Sheet: raw picomol
lipid	class	structural category	functional category	total length	total DB	total OH	P100control 1 [pmol]	P100control 2 [pmol]	P100control 3 [pmol]	P100 1 [pmol]	P100 2 [pmol]	P100 3 [pmol]	P100 4 [pmol]
CDP_DAG 32:0;0	CDP-DAG	GPL	MEM	32	0	0	0	0	0	0	0.315402	0	0
CDP_DAG 32:1;0	CDP-DAG	GPL	MEM	32	1	0	1.31153	2.19133	2.13972	2.63965	2.61597	2.12104	1.78183
CDP_DAG 34:1;0	CDP-DAG	GPL	MEM	34	1	0	4.70874	4.97071	5.10055	6.09237	5.75858	4.79808	4.22891
CDP_DAG 34:2;0	CDP-DAG	GPL	MEM	34	2	0	0	0.512603	0.554705	0.564177	0.683445	0.565622	0.523915
Cer 32:0;2	Cer	SL	MEM	32	0	2	0.264455	0.182682	0.1874	0.15189	0.241157	0.219678	0
Cer 34:0;2	Cer	SL	MEM	34	0	2	0.333894	0.370751	0.365442	0.376652	0.397519	0.366141	0
Cer 34:1;4	Cer	SL	MEM	34	1	4	0.587855	0.506564	0.517927	0.52105	0.595679	0.512415	0.442805
Cer 36:0;2	Cer	SL	MEM	36	0	2	0	0.285739	0.256533	0.274715	0.320332	0	0.16636
Cer 36:1;3	Cer	SL	MEM	36	1	3	0	0	0	0	0.903695	0	0
Cer 38:1;4	Cer	SL	MEM	38	1	4	0	0.15881	0	0	0	0	0
Cer 40:0;2	Cer	SL	MEM	40	0	2	0.420157	0.43555	0	0.468845	0.365155	0.418528	0.286118
Cer 42:0;2	Cer	SL	MEM	42	0	2	4.78527	3.81598	3.70529	4.19295	3.73676	4.23823	2.80294
Cer 42:0;3	Cer	SL	MEM	42	0	3	1.6412	1.64445	1.4752	1.6019	1.65945	1.52304	0.967976
Cer 42:0;4	Cer	SL	MEM	42	0	4	4.23281	3.09567	3.05454	3.55587	3.83611	3.44182	2.24867
Cer 44:0;2	Cer	SL	MEM	44	0	2	1.73253	1.82643	1.57629	1.67207	1.73485	1.66202	1.26543
Cer 44:0;3	Cer	SL	MEM	44	0	3	7.11565	6.28766	6.02004	6.43807	7.10937	6.49768	4.15403
Cer 44:0;4	Cer	SL	MEM	44	0	4	55.4263	39.4082	40.3251	44.9641	49.317	44.6359	30.687
Cer 44:0;5	Cer	SL	MEM	44	0	5	2.1088	1.25326	1.17128	1.56342	1.76558	1.43362	1.0436
Cer 46:0;3	Cer	SL	MEM	46	0	3	0	0	0	0	0	0	0.37302
Cer 46:0;4	Cer	SL	MEM	46	0	4	2.94785	2.28429	2.12646	2.50957	2.62835	2.34276	1.86368
CL 56:1;0	CL	GPL	MEM	56	1	0	0	0	0	0	0	0	0.301835
CL 58:1;0	CL	GPL	MEM	58	1	0	0.738989	0.948829	0.893592	1.42613	1.43965	0.944232	1.13618
CL 58:2;0	CL	GPL	MEM	58	2	0	0	0	0	0.794515	1.22733	0.994795	1.30051
CL 60:1;0	CL	GPL	MEM	60	1	0	2.32883	2.07339	1.92144	2.2525	2.52086	1.97558	2.01572
CL 60:2;0	CL	GPL	MEM	60	2	0	1.01055	1.72305	1.68598	1.92689	2.17153	1.84291	1.88969
CL 60:3;0	CL	GPL	MEM	60	3	0	0	0	0	0	0	0	0.718645
CL 62:1;0	CL	GPL	MEM	62	1	0	0	0	0	0	0.545358	0.314664	0
CL 62:2;0	CL	GPL	MEM	62	2	0	0	0	0	0	0	0	1.59788
CL 62:3;0	CL	GPL	MEM	62	3	0	0.670886	0	0.894049	0	1.20038	0	0.791343
CL 64:0;0	CL	GPL	MEM	64	0	0	0	0	0	1.44475	0	0	0
CL 64:2;0	CL	GPL	MEM	64	2	0	0.84152	1.36833	1.50368	2.12922	2.07349	1.67417	1.44283
CL 64:3;0	CL	GPL	MEM	64	3	0	1.47004	1.50435	1.37641	1.95064	1.96787	1.9812	1.48762
CL 64:4;0	CL	GPL	MEM	64	4	0	0	0	0.362636	0.591881	0.708383	0.632022	0
CL 66:4;0	CL	GPL	MEM	66	4	0	2.55328	0	0	0	0.436875	0	0
CL 68:2;0	CL	GPL	MEM	68	2	0	3.15215	2.64794	2.67813	3.10109	2.9635	2.90075	0
CL 68:3;0	CL	GPL	MEM	68	3	0	0	0	0	0	0	0	2.09982
CL 68:4;0	CL	GPL	MEM	68	4	0	5.74079	4.10228	5.01527	5.05818	5.88756	5.2384	2.19191
CL 70:4;0	CL	GPL	MEM	70	4	0	3.75699	2.55425	3.1111	3.36768	3.50049	3.31014	0
CL 72:4;0	CL	GPL	MEM	72	4	0	0.826776	0.766856	0.684114	0.998272	1.03168	1.14502	0.435084
DAG 10:0;0_16:0;0	DAG	GL	MEM	26	0	0	18.8017	17.744	17.3516	19.7389	19.7633	18.7964	22.9552
DAG 10:0;0_16:1;0	DAG	GL	MEM	26	1	0	1.30443	1.22955	1.44459	1.46275	1.54234	1.56394	2.23588
DAG 10:0;0_18:0;0	DAG	GL	MEM	28	0	0	6.57607	6.08309	6.06007	6.808	7.06869	6.58752	7.70965
DAG 10:0;0_18:1;0	DAG	GL	MEM	28	1	0	0.898963	0.739669	0.811393	0.980048	0.918669	0.819825	0.976629
DAG 10:0;0_20:0;0	DAG	GL	MEM	30	0	0	0	0	0	0	0	0.0661111	0
DAG 10:1;0_16:0;0	DAG	GL	MEM	26	1	0	0.150922	0.13656	0.160251	0.155895	0.171686	0.173014	0.222721
DAG 12:0;0_14:0;0	DAG	GL	MEM	26	0	0	1.76016	1.62592	1.5949	1.84477	1.89158	1.80662	2.09888
DAG 12:0;0_16:0;0	DAG	GL	MEM	28	0	0	24.9431	22.9952	23.2413	26.0137	25.8993	24.3204	26.7908
DAG 12:0;0_16:1;0	DAG	GL	MEM	28	1	0	4.97468	4.64345	4.81393	5.28975	5.22582	5.15027	5.36531
DAG 12:0;0_18:0;0	DAG	GL	MEM	30	0	0	5.1883	4.85506	5.13316	5.29776	5.44384	5.2565	5.51443
DAG 12:0;0_18:1;0	DAG	GL	MEM	30	1	0	1.2265	1.11296	1.14761	1.38188	1.23101	1.18808	1.55973
DAG 14:0;0_14:0;0	DAG	GL	MEM	28	0	0	1.38098	1.30752	1.37172	1.59611	1.51676	1.50537	1.42942
DAG 14:0;0_14:1;0	DAG	GL	MEM	28	1	0	0.449413	0.495226	0.474712	0.519785	0.521832	0.584075	0.473912
DAG 14:0;0_16:0;0	DAG	GL	MEM	30	0	0	10.1143	10.1176	9.92342	10.6365	10.7826	10.6287	9.10552
DAG 14:0;0_16:1;0	DAG	GL	MEM	30	1	0	14.0371	12.411	12.6124	14.6891	14.5688	12.9247	14.2241
DAG 14:0;0_18:0;0	DAG	GL	MEM	32	0	0	0	0	0	0	0	0	1.42203
DAG 14:0;0_18:1;0	DAG	GL	MEM	32	1	0	13.4405	11.4677	11.577	13.4808	12.8115	12.2376	12.8567
DAG 14:1;0_16:0;0	DAG	GL	MEM	30	1	0	5.09246	4.32428	4.65869	5.09205	5.06833	4.43143	5.11401
DAG 14:1;0_16:1;0	DAG	GL	MEM	30	2	0	1.66701	2.07159	1.72852	2.00869	2.15254	1.98391	1.80653
DAG 14:1;0_18:0;0	DAG	GL	MEM	32	1	0	1.35958	1.30407	1.17599	1.31446	1.3106	0.831528	1.61864
DAG 14:1;0_18:1;0	DAG	GL	MEM	32	2	0	0	0.250754	0.273464	0.346292	0.427165	0.437879	0.274735
DAG 15:0;0_17:0;0	DAG	GL	MEM	32	0	0	0	0	0	0	0.0674118	0	0
DAG 15:1;0_16:0;0	DAG	GL	MEM	31	1	0	0	0.511184	0.390153	0.369008	0.478108	0	0
DAG 16:0;0_16:0;0	DAG	GL	MEM	32	0	0	0	0	0	0	0	0	4.94836
DAG 16:0;0_16:1;0	DAG	GL	MEM	32	1	0	125.58	111.947	113.073	122.594	123.827	117.062	123.031
DAG 16:0;0_17:1;0	DAG	GL	MEM	33	1	0	0	0.595892	0.472479	1.02756	0.462666	0	0
DAG 16:0;0_18:1;0	DAG	GL	MEM	34	1	0	112.013	98.888	101.047	109.243	110.485	102.303	104.553
DAG 16:1;0_16:1;0	DAG	GL	MEM	32	2	0	88.9282	72.3216	76.0678	87.3579	84.8018	81.775	82.0817
DAG 16:1;0_17:0;0	DAG	GL	MEM	33	1	0	0	0.889562	0.659589	0	0.696966	0	0
DAG 16:1;0_18:0;0	DAG	GL	MEM	34	1	0	37.2465	33.0961	32.2896	36.2247	34.3429	33.7108	36.1245
DAG 16:1;0_18:1;0	DAG	GL	MEM	34	2	0	74.8997	63.9679	65.5365	71.6706	74.8125	69.722	66.0925
DAG 16:1;0_22:0;0	DAG	GL	MEM	38	1	0	0	0	0	1.17719	0	0	0
DAG 16:1;0_24:0;0	DAG	GL	MEM	40	1	0	0	1.37888	0.742939	0.901601	0.721538	0	0
DAG 18:0;0_18:1;0	DAG	GL	MEM	36	1	0	32.1938	29.5756	29.2669	33.3669	31.9438	30.7183	32.4859
DAG 18:1;0_18:1;0	DAG	GL	MEM	36	2	0	5.75571	4.5962	4.74974	5.32172	4.99888	5.19831	5.57472
DAG 18:1;0_22:0;0	DAG	GL	MEM	40	1	0	0	0.535134	0.465167	0.292245	0.356242	0	0
EE 16:0;0	EE	STE	STO	16	0	0	33.5749	23.0516	22.2884	32.0537	29.6652	22.882	19.7932
EE 16:1;0	EE	STE	STO	16	1	0	37.8109	25.692	26.9519	39.2404	32.7259	29.4505	24.1929
EE 18:1;0	EE	STE	STO	18	1	0	14.0497	9.36332	9.23431	13.6871	11.2964	9.17712	6.9624
Erg	Erg	ST	MEM	28	3	0	1520.4	1332.65	1353.91	1513.13	1551.47	1428.1	1454.14
IPC 38:0;4	IPC	SL	MEM	38	0	4	0.905004	0	0	0	0	0	0
IPC 38:1;2	IPC	SL	MEM	38	1	2	1.43057	1.28262	1.49859	1.5519	1.39091	1.376	0
IPC 38:1;5	IPC	SL	MEM	38	1	5	0	0	0	0	0.953646	0	0
IPC 40:1;5	IPC	SL	MEM	40	1	5	10.6388	0	10.7071	15.6527	9.41023	9.38912	1.0387
IPC 42:0;3	IPC	SL	MEM	42	0	3	7.0552	5.98836	7.12452	6.88794	7.80568	7.47932	2.90482
IPC 42:0;4	IPC	SL	MEM	42	0	4	30.5231	23.9251	29.0234	28.5101	30.0778	31.6175	13.397
IPC 42:0;5	IPC	SL	MEM	42	0	5	1.10128	0	0	0	0	0	0
IPC 42:1;5	IPC	SL	MEM	42	1	5	4.01747	3.51872	3.36715	4.23049	2.72464	2.64155	0
IPC 44:0;3	IPC	SL	MEM	44	0	3	71.9041	62.369	70.2135	69.1392	75.4484	72.9168	30.8496
IPC 44:0;4	IPC	SL	MEM	44	0	4	520.74	393.513	455.148	455.898	488.773	489.038	224.903
IPC 44:0;5	IPC	SL	MEM	44	0	5	30.3168	24.4332	27.9229	27.2907	31.3296	30.8029	17.8095
IPC 46:0;3	IPC	SL	MEM	46	0	3	2.27152	1.84744	2.36624	2.41102	2.42148	2.68166	1.26273
IPC 46:0;4	IPC	SL	MEM	46	0	4	21.6477	16.5668	20.2198	19.68	22.4579	21.592	12.5658
LPA 20:2;0	LPA	GPL	LYS	20	2	0	0	0	0	0	0	0	0.647627
LPC 14:0;0	LPC	GPL	LYS	14	0	0	0	0	0	1.40587	1.35956	1.23066	0
LPC 14:1;0	LPC	GPL	LYS	14	1	0	0	0	0	0	0	0.806126	0
LPC 16:0;0	LPC	GPL	LYS	16	0	0	3.61818	3.40882	2.99297	9.31406	9.35064	7.67854	6.51659
LPC 16:1;0	LPC	GPL	LYS	16	1	0	14.884	15.1092	13.8642	27.1025	28.0857	26.3919	20.1632
LPC 16:2;0	LPC	GPL	LYS	16	2	0	0	0	0	0	0	0	0.660844
LPC 18:0;0	LPC	GPL	LYS	18	0	0	1.81418	1.51088	1.20704	2.66741	2.45684	2.06968	1.79919
LPC 18:1;0	LPC	GPL	LYS	18	1	0	6.44879	5.83011	5.38042	22.805	19.7572	19.8188	13.7612
LPE 14:0;0	LPE	GPL	LYS	14	0	0	0	0	0	1.25016	1.31745	1.26713	0
LPE 16:0;0	LPE	GPL	LYS	16	0	0	13.3667	10.4248	11.6123	17.247	18.235	16.5185	12.9808
LPE 16:1;0	LPE	GPL	LYS	16	1	0	8.34816	6.82551	7.96868	18.4189	18.6578	19.5314	12.6229
LPE 18:0;0	LPE	GPL	LYS	18	0	0	0.942142	0.857127	0.853875	1.11132	1.09303	1.06722	1.07542
LPE 18:1;0	LPE	GPL	LYS	18	1	0	13.0548	8.03941	9.71229	37.5393	33.2044	34.0266	25.8659
LPE 20:1;0	LPE	GPL	LYS	20	1	0	0.583515	0.381548	0.499309	1.49427	1.50141	1.54264	1.3073
LPI 10:0;0	LPI	GPL	LYS	10	0	0	0.591222	0.52658	0	0	0	0	0
LPI 12:0;0	LPI	GPL	LYS	12	0	0	0	0.533297	0.696656	0	0	0.707524	0
LPI 14:0;0	LPI	GPL	LYS	14	0	0	0	0	0	0	0	0.652547	0
LPI 16:0;0	LPI	GPL	LYS	16	0	0	9.18983	6.81862	7.88593	23.2555	20.9883	22.0954	16.6177
LPI 16:1;0	LPI	GPL	LYS	16	1	0	3.23517	2.68216	3.08541	6.93935	5.71301	6.04446	4.7382
LPI 18:0;0	LPI	GPL	LYS	18	0	0	14.4441	10.9797	12.1339	15.5461	17.6366	15.1638	21.1268
LPI 18:1;0	LPI	GPL	LYS	18	1	0	4.08391	3.1244	3.86166	8.36612	7.26492	7.92887	6.90458
LPS 16:0;0	LPS	GPL	LYS	16	0	0	0.585713	0	0	2.31603	1.36242	1.14888	0
LPS 16:1;0	LPS	GPL	LYS	16	1	0	4.50524	1.41063	1.15775	2.9075	2.05512	1.70609	1.91701
LPS 18:1;0	LPS	GPL	LYS	18	1	0	3.04812	1.14976	1.29843	3.5886	2.9628	2.94202	2.43014
M(IP)2C 42:0;3	M(IP)2C	SL	MEM	42	0	3	2.6292	0	2.27608	2.43788	2.64498	1.92535	1.47558
M(IP)2C 42:0;4	M(IP)2C	SL	MEM	42	0	4	0.854769	0	0.783328	0	0.963223	0.742633	0
M(IP)2C 44:0;3	M(IP)2C	SL	MEM	44	0	3	61.1564	52.3081	54.5539	57.1603	58.7566	48.6397	33.222
M(IP)2C 44:0;4	M(IP)2C	SL	MEM	44	0	4	256.988	240.571	240.577	260.113	250.766	210.855	156.131
M(IP)2C 44:0;5	M(IP)2C	SL	MEM	44	0	5	1.60312	1.81264	2.2622	3.08951	2.23925	2.10295	2.02957
M(IP)2C 46:0;3	M(IP)2C	SL	MEM	46	0	3	5.17907	6.06681	5.23416	5.58322	6.2239	4.87319	3.53116
M(IP)2C 46:0;4	M(IP)2C	SL	MEM	46	0	4	31.7426	25.99	30.4716	27.4982	29.8205	25.6203	21.3198
MIPC 36:0;3	MIPC	SL	MEM	36	0	3	0.896304	1.70194	1.17474	1.51381	1.41945	1.29251	0
MIPC 38:0;3	MIPC	SL	MEM	38	0	3	0	1.46563	0.78756	1.2347	1.00112	0.913233	0
MIPC 42:0;3	MIPC	SL	MEM	42	0	3	2.696	2.82664	2.46314	2.78794	3.06351	2.79335	2.40655
MIPC 44:0;3	MIPC	SL	MEM	44	0	3	9.54468	8.18079	8.32444	9.7166	10.35	9.45718	6.75234
MIPC 44:0;4	MIPC	SL	MEM	44	0	4	47.5664	41.477	43.6805	47.5042	50.4165	46.6561	35.1355
MIPC 44:0;5	MIPC	SL	MEM	44	0	5	1.35888	0	1.08348	1.31408	1.16934	0.985984	0
MIPC 46:0;4	MIPC	SL	MEM	46	0	4	5.12254	3.98072	4.35604	4.53509	4.94212	5.00416	4.21444
PA 10:0;0_16:0;0	PA	GPL	MEM	26	0	0	0	0	1.99493	3.92705	3.17631	3.09777	1.98538
PA 10:0;0_18:0;0	PA	GPL	MEM	28	0	0	1.32317	2.07608	1.42139	2.24171	1.96741	1.83406	0.721158
PA 10:0;0_18:1;0	PA	GPL	MEM	28	1	0	0	0	0	0	0	0.800376	0.208307
PA 10:0;0_20:0;0	PA	GPL	MEM	30	0	0	0	0	0	0	0.0183144	0	0
PA 12:0;0_14:0;0	PA	GPL	MEM	26	0	0	0	0	0	0	0	0	0.10479
PA 12:0;0_16:0;0	PA	GPL	MEM	28	0	0	0.987559	0.359906	0.753493	0.811695	1.17848	1.01967	1.18152
PA 12:0;0_16:1;0	PA	GPL	MEM	28	1	0	1.22257	1.3987	1.4045	2.26983	1.83125	1.20745	0.889081
PA 12:0;0_18:0;0	PA	GPL	MEM	30	0	0	0	0	0	0	0	0.0201847	0
PA 12:0;0_18:1;0	PA	GPL	MEM	30	1	0	0.201079	0	0	0.143669	0	0	0.106907
PA 14:0;0_14:0;0	PA	GPL	MEM	28	0	0	0.0589538	0.0556018	0.15669	0.173721	0.222351	0.197548	0.276679
PA 14:0;0_14:1;0	PA	GPL	MEM	28	1	0	0	0	0	0	0	0	0.0516049
PA 14:0;0_16:0;0	PA	GPL	MEM	30	0	0	0.641213	0.564275	0.578767	0.73937	0.847129	0.73383	0
PA 14:0;0_16:1;0	PA	GPL	MEM	30	1	0	4.11461	4.60248	4.19329	5.4262	5.31956	5.16315	2.91591
PA 14:0;0_18:1;0	PA	GPL	MEM	32	1	0	8.58908	7.61224	7.25945	8.79434	9.3215	9.28404	4.75602
PA 14:0;0_18:2;0	PA	GPL	MEM	32	2	0	0	0	0	0	0	0	0.766184
PA 14:0;0_22:1;0	PA	GPL	MEM	36	1	0	0	0	0	0	0	0	0.0835551
PA 14:1;0_16:0;0	PA	GPL	MEM	30	1	0	0.476104	0	0.45793	0.738111	0.605193	0.694872	0.342326
PA 14:1;0_16:1;0	PA	GPL	MEM	30	2	0	0.739322	0	0.788863	0.955206	0.844002	0.823859	0
PA 14:1;0_18:0;0	PA	GPL	MEM	32	1	0	0	0	0	0	0	0	0.165677
PA 14:1;0_18:1;0	PA	GPL	MEM	32	2	0	0	0	0	0	0	0	0.222659
PA 15:0;0_16:1;0	PA	GPL	MEM	31	1	0	0	0	0	1.99168	0	1.93062	2.26765
PA 16:0;0_16:1;0	PA	GPL	MEM	32	1	0	39.2138	28.9474	31.2088	41.1866	42.6559	40.935	17.344
PA 16:0;0_18:1;0	PA	GPL	MEM	34	1	0	41.2165	29.7576	33.2283	41.2222	47.6807	44.2499	16.7629
PA 16:1;0_16:1;0	PA	GPL	MEM	32	2	0	62.0319	47.1556	53.8225	68.5059	63.008	68.504	31.1247
PA 16:1;0_18:0;0	PA	GPL	MEM	34	1	0	6.29793	4.3276	5.15038	5.86934	7.21731	6.3022	4.49407
PA 16:1;0_18:1;0	PA	GPL	MEM	34	2	0	60.2202	44.3103	50.5766	60.2741	62.085	64.2205	27.4532
PA 18:0;0_18:1;0	PA	GPL	MEM	36	1	0	1.50997	1.17265	1.37274	1.46054	1.74505	1.61804	1.48864
PA 18:1;0_18:1;0	PA	GPL	MEM	36	2	0	1.53332	1.08032	1.83091	1.77336	2.37589	2.28554	1.60481
PC 10:0;0_16:0;0	PC	GPL	MEM	26	0	0	2.04383	0	1.44488	0	2.43686	0	0
PC 10:0;0_16:1;0	PC	GPL	MEM	26	1	0	1.69592	0	1.38188	3.22119	0	0	0
PC 10:0;0_18:1;0	PC	GPL	MEM	28	1	0	0	1.52963	0	2.33168	2.08918	2.06711	0
PC 12:0;0_16:0;0	PC	GPL	MEM	28	0	0	5.67225	5.18498	5.02237	6.21097	6.38226	5.45355	5.30357
PC 12:0;0_16:1;0	PC	GPL	MEM	28	1	0	17.2757	13.4028	15.2857	16.4372	17.3507	15.0163	17.61
PC 12:0;0_17:1;0	PC	GPL	MEM	29	1	0	0	0	1.22845	0	0	0	0
PC 12:0;0_18:0;0	PC	GPL	MEM	30	0	0	0.541436	0.396089	0.493545	0.576059	0.46536	0.417381	0
PC 13:0;0_18:1;0	PC	GPL	MEM	31	1	0	0	0	0	0	0	0	1.57054
PC 14:0;0_14:0;0	PC	GPL	MEM	28	0	0	0.514611	0.44623	0.294849	0.413982	0.56294	0.397895	0
PC 14:0;0_14:1;0	PC	GPL	MEM	28	1	0	1.28895	1.00031	0.867557	1.09024	1.15695	0.939142	1.17179
PC 14:0;0_15:1;0	PC	GPL	MEM	29	1	0	0	0	0.705066	2.51111	0	2.66722	0
PC 14:0;0_16:0;0	PC	GPL	MEM	30	0	0	2.93972	2.2606	2.38156	2.93771	2.8665	2.56247	2.5623
PC 14:0;0_18:1;0	PC	GPL	MEM	32	1	0	12.3766	11.6261	10.9707	13.9182	14.4061	12.5545	11.0754
PC 14:1;0_14:1;0	PC	GPL	MEM	28	2	0	73.711	56.3777	56.93	68.1359	68.32	54.9257	77.3766
PC 14:1;0_15:0;0	PC	GPL	MEM	29	1	0	0	0	0.234626	0	2.74102	0	0
PC 14:1;0_16:1;0	PC	GPL	MEM	30	2	0	147.58	114.481	118.292	137.79	137.754	110.726	159.303
PC 14:1;0_17:1;0	PC	GPL	MEM	31	2	0	0	0	0	0	0.170338	0	0
PC 14:1;0_18:0;0	PC	GPL	MEM	32	1	0	0.96508	0.742238	0.75047	0.917672	0.842278	0.764835	1.04974
PC 14:1;0_18:1;0	PC	GPL	MEM	32	2	0	3.99267	4.20992	3.13602	4.04877	4.96523	4.11732	5.24006
PC 15:0;0_16:1;0	PC	GPL	MEM	31	1	0	6.13983	5.5655	6.00644	6.59379	7.78686	7.54398	5.74411
PC 15:0;0_18:1;0	PC	GPL	MEM	33	1	0	1.86318	1.27917	1.82031	1.75594	2.05241	0	1.24201
PC 15:1;0_16:0;0	PC	GPL	MEM	31	1	0	2.13212	2.06305	2.29414	2.50146	2.78156	2.68823	2.29059
PC 15:1;0_16:1;0	PC	GPL	MEM	31	2	0	20.2368	18.0695	19.9837	20.0758	20.3109	20.3307	20.1229
PC 15:1;0_18:0;0	PC	GPL	MEM	33	1	0	0	0.238743	0	0	0	0	0.272362
PC 15:1;0_18:1;0	PC	GPL	MEM	33	2	0	6.48063	6.77768	7.34497	6.76829	7.40119	7.88171	6.03264
PC 16:0;0_16:1;0	PC	GPL	MEM	32	1	0	165.585	148.063	141.648	177.825	182.285	157.296	161.335
PC 16:0;0_17:1;0	PC	GPL	MEM	33	1	0	0.410802	0.398803	0.472428	0.407679	0.382471	2.48792	0.356299
PC 16:0;0_18:1;0	PC	GPL	MEM	34	1	0	69.5423	62.7753	59.4326	73.8432	76.0363	65.6744	63.0633
PC 16:0;0_18:2;0	PC	GPL	MEM	34	2	0	0	0.580528	0	0	0	0	0
PC 16:0;0_20:1;0	PC	GPL	MEM	36	1	0	1.46482	0.789971	0.318135	0.238096	0.319002	0	0.381689
PC 16:1;0_16:1;0	PC	GPL	MEM	32	2	0	653.519	587.263	590.559	685.281	714.646	646.37	651.281
PC 16:1;0_16:2;0	PC	GPL	MEM	32	3	0	1.33484	1.13182	1.13754	1.43721	1.338	1.33724	4.58438
PC 16:1;0_17:1;0	PC	GPL	MEM	33	2	0	5.40303	4.80048	4.45882	4.93248	5.00428	5.28412	4.59184
PC 16:1;0_18:1;0	PC	GPL	MEM	34	2	0	526.44	477.421	484.119	555.857	579.166	529.885	510.079
PC 16:1;0_20:0;0	PC	GPL	MEM	36	1	0	0	0	1.32538	1.28701	1.62953	0	0
PC 16:1;0_20:1;0	PC	GPL	MEM	36	2	0	5.68414	4.28791	3.68107	3.40844	3.84544	3.76329	3.2126
PC 17:1;0_18:1;0	PC	GPL	MEM	35	2	0	0	1.23384	1.55521	1.46565	1.71166	1.73335	0
PC 18:0;0_18:1;0	PC	GPL	MEM	36	1	0	5.31434	5.0873	3.92466	5.52097	5.26832	6.4452	5.2554
PC 18:1;0_18:1;0	PC	GPL	MEM	36	2	0	27.9794	26.5997	28.8239	33.1624	32.3176	31.9701	28.0526
PC 18:1;0_20:1;0	PC	GPL	MEM	38	2	0	0	0	0.929514	0	0	0.951427	0
PE 10:0;0_16:0;0	PE	GPL	MEM	26	0	0	6.45621	5.48307	5.39124	6.26275	6.45489	5.88845	0
PE 10:0;0_16:1;0	PE	GPL	MEM	26	1	0	3.34132	2.54208	0	3.64795	3.66601	3.51251	0
PE 10:0;0_18:0;0	PE	GPL	MEM	28	0	0	0.612736	0	0.309991	0.369982	0.395473	0	0
PE 10:0;0_18:1;0	PE	GPL	MEM	28	1	0	1.32109	0	1.00705	1.18659	1.19687	1.17218	1.27701
PE 10:1;0_16:0;0	PE	GPL	MEM	26	1	0	0	0.144905	0	0	0	0	0
PE 12:0;0_14:0;0	PE	GPL	MEM	26	0	0	1.03213	0.813176	0.868237	1.0866	1.04661	1.0016	6.77475
PE 12:0;0_16:0;0	PE	GPL	MEM	28	0	0	7.09464	6.29784	6.04822	7.18982	7.34307	6.86339	6.40957
PE 12:0;0_16:1;0	PE	GPL	MEM	28	1	0	13.0802	11.9738	11.1723	13.1642	13.6379	12.6945	12.3088
PE 12:0;0_18:0;0	PE	GPL	MEM	30	0	0	0	0.285257	0.299454	0	0.346758	0	0.320546
PE 12:0;0_18:1;0	PE	GPL	MEM	30	1	0	3.14492	2.21855	2.39523	4.06298	4.16542	3.31067	3.03601
PE 13:1;0_17:0;0	PE	GPL	MEM	30	1	0	0	0	0.0824556	0	0	0.0831422	0
PE 14:0;0_14:0;0	PE	GPL	MEM	28	0	0	0.316478	0.327871	0.321955	0.335192	0.344529	0.312455	0.270696
PE 14:0;0_14:1;0	PE	GPL	MEM	28	1	0	0.580529	0.571957	0.438315	0.613558	0.60806	0.531307	0.605432
PE 14:0;0_16:0;0	PE	GPL	MEM	30	0	0	2.19308	1.58957	1.60441	2.10067	1.82624	1.88033	1.38355
PE 14:0;0_16:1;0	PE	GPL	MEM	30	1	0	37.0638	32.0786	31.4719	35.7234	38.1009	35.1275	31.8938
PE 14:0;0_17:1;0	PE	GPL	MEM	31	1	0	0.51035	0.462794	0	0	0	0.44881	0.440635
PE 14:0;0_18:1;0	PE	GPL	MEM	32	1	0	44.1829	36.3104	36.0733	41.4926	43.5748	40.044	37.612
PE 14:1;0_16:0;0	PE	GPL	MEM	30	1	0	4.17911	3.54806	3.48258	3.99493	4.0357	3.89141	3.76156
PE 14:1;0_16:1;0	PE	GPL	MEM	30	2	0	4.12248	3.15389	3.51562	3.98646	4.01468	4.00476	3.63886
PE 14:1;0_18:0;0	PE	GPL	MEM	32	1	0	0.359457	0	0.224562	0.288831	0.352517	0	0
PE 14:1;0_18:1;0	PE	GPL	MEM	32	2	0	2.2798	1.68155	1.95437	2.39877	2.45547	2.31733	1.95883
PE 15:0;0_15:0;0	PE	GPL	MEM	30	0	0	0.0214198	0.0259161	0.0156676	0.0253956	0.0152793	0.0151839	0
PE 15:0;0_16:1;0	PE	GPL	MEM	31	1	0	2.97253	2.54851	2.45643	3.12677	2.85273	2.98303	2.69459
PE 15:0;0_18:1;0	PE	GPL	MEM	33	1	0	4.9599	2.08463	3.99603	2.55321	5.14893	2.31752	4.34602
PE 15:1;0_16:0;0	PE	GPL	MEM	31	1	0	1.94446	1.6726	1.62434	2.02536	1.95362	1.67319	1.65349
PE 15:1;0_16:1;0	PE	GPL	MEM	31	2	0	0.7962	0.825446	0.939933	1.0726	0.957276	1.05941	0.640865
PE 15:1;0_18:0;0	PE	GPL	MEM	33	1	0	0	0	0.284945	0.21237	0	0	0
PE 15:1;0_18:1;0	PE	GPL	MEM	33	2	0	1.84373	1.40768	1.60492	1.82935	1.77594	1.61697	1.53911
PE 16:0;0_16:1;0	PE	GPL	MEM	32	1	0	310.151	260.845	253.323	303.811	313.358	289.28	275.906
PE 16:0;0_17:1;0	PE	GPL	MEM	33	1	0	5.14503	2.33399	4.47463	2.60326	5.56652	2.53687	4.65261
PE 16:0;0_18:1;0	PE	GPL	MEM	34	1	0	353.548	294.276	290.203	340.362	348.879	326.964	311.34
PE 16:0;0_20:1;0	PE	GPL	MEM	36	1	0	2.32793	2.22049	1.78901	2.22837	2.55712	2.29995	2.14472
PE 16:1;0_16:1;0	PE	GPL	MEM	32	2	0	518.044	428.716	428.508	504.901	515.126	483.149	476.828
PE 16:1;0_17:0;0	PE	GPL	MEM	33	1	0	0	4.44241	0	4.87269	0	4.7995	0
PE 16:1;0_17:1;0	PE	GPL	MEM	33	2	0	15.1329	12.5266	12.9102	15.1568	15.7917	14.2705	7.69936
PE 16:1;0_18:1;0	PE	GPL	MEM	34	2	0	647.329	529.07	539.697	623.269	634.422	605.302	595.702
PE 16:1;0_20:0;0	PE	GPL	MEM	36	1	0	1.98377	0	1.52957	1.88188	2.06746	1.86643	0
PE 16:1;0_20:1;0	PE	GPL	MEM	36	2	0	12.0544	10.0883	10.7008	11.8496	11.9934	11.3187	10.8707
PE 17:1;0_18:1;0	PE	GPL	MEM	35	2	0	15.4928	12.7057	13.9269	16.4479	16.3198	15.4544	15.5378
PE 17:1;0_18:2;0	PE	GPL	MEM	35	3	0	0	0	0	1.32701	0	0	0
PE 18:0;0_18:1;0	PE	GPL	MEM	36	1	0	13.6072	13.2138	11.7293	13.5738	13.5992	13.1199	12.9913
PE 18:0;0_18:2;0	PE	GPL	MEM	36	2	0	0	0.13549	0.0898714	0.118587	0.106066	0	0.126903
PE 18:1;0_18:1;0	PE	GPL	MEM	36	2	0	53.9784	45.7171	47.9862	53.4059	54.6521	53.3016	47.9376
PE 18:1;0_20:1;0	PE	GPL	MEM	38	2	0	1.87196	1.60061	1.59371	1.75892	1.86394	1.82973	1.75827
PE 19:1;0_19:1;0	PE	GPL	MEM	38	2	0	0.0307489	0	0	0.0354562	0.0337697	0	0
PG 14:0;0_18:1;0	PG	GPL	MEM	32	1	0	0.364371	0.317265	0.327825	0.369391	0.435868	0.371824	0.298939
PG 16:0;0_16:1;0	PG	GPL	MEM	32	1	0	0.770869	0.656394	0.595256	0.812493	0.853678	0.702869	0.529542
PG 16:0;0_18:1;0	PG	GPL	MEM	34	1	0	1.54626	1.34242	1.30034	1.33118	1.2372	1.46702	1.01525
PG 16:1;0_16:1;0	PG	GPL	MEM	32	2	0	0	0.303541	0	0	0	0.383875	0
PG 16:1;0_18:0;0	PG	GPL	MEM	34	1	0	0	0	0	0.382511	0.399703	0	0
PG 16:1;0_18:1;0	PG	GPL	MEM	34	2	0	0	0.369964	0.339606	0	0	0	0
PI 10:0;0_14:0;0	PI	GPL	MEM	24	0	0	0	0	2.46495	4.24669	3.19627	2.91645	2.36587
PI 10:0;0_16:0;0	PI	GPL	MEM	26	0	0	89.2247	92.3935	81.9726	122.237	99.4589	97.5193	81.3148
PI 10:0;0_16:1;0	PI	GPL	MEM	26	1	0	2.67732	0	2.0375	4.29267	3.59071	3.32438	3.19731
PI 10:0;0_18:0;0	PI	GPL	MEM	28	0	0	27.2571	26.2923	23.9347	32.2574	29.7294	27.6248	27.3043
PI 10:0;0_18:1;0	PI	GPL	MEM	28	1	0	0.71453	0.813972	0.709418	0.81348	0.982054	0.661755	0.731243
PI 10:1;0_16:0;0	PI	GPL	MEM	26	1	0	0	0	0.634429	0	0	0	0
PI 10:1;0_18:0;0	PI	GPL	MEM	28	1	0	0	0	0	0.354993	0.168731	0	0
PI 12:0;0_12:0;0	PI	GPL	MEM	24	0	0	2.88265	3.18234	0.210584	0.373857	0.258219	0.494244	0.279232
PI 12:0;0_14:0;0	PI	GPL	MEM	26	0	0	5.00456	5.29949	4.18404	7.01643	5.60645	5.60737	3.77434
PI 12:0;0_16:0;0	PI	GPL	MEM	28	0	0	102.376	101.598	94.1772	127.911	115.362	109.347	95.6792
PI 12:0;0_16:1;0	PI	GPL	MEM	28	1	0	4.65155	5.27921	4.32191	5.96857	5.28998	5.45471	4.50098
PI 12:0;0_18:0;0	PI	GPL	MEM	30	0	0	28.9639	22.7016	22.8692	28.2258	28.4189	25.5984	24.9337
PI 12:0;0_18:1;0	PI	GPL	MEM	30	1	0	2.54757	2.54184	2.33084	4.67064	3.7114	4.15731	3.01508
PI 12:1;0_16:0;0	PI	GPL	MEM	28	1	0	0	0	0	0	0	0	0.4085
PI 14:0;0_14:0;0	PI	GPL	MEM	28	0	0	2.1334	2.56413	1.94899	2.71305	2.70205	2.41013	1.7027
PI 14:0;0_14:1;0	PI	GPL	MEM	28	1	0	0.373785	0	0.569111	0.498713	0.503598	0.443075	0.469007
PI 14:0;0_16:0;0	PI	GPL	MEM	30	0	0	33.0014	25.7048	24.8297	31.1293	31.9458	27.9584	23.0349
PI 14:0;0_16:1;0	PI	GPL	MEM	30	1	0	23.7121	18.3674	17.9166	22.7604	22.4571	20.8489	18.3074
PI 14:0;0_18:0;0	PI	GPL	MEM	32	0	0	0	0	0.155766	0	0.573333	0.164463	0.531073
PI 14:0;0_18:1;0	PI	GPL	MEM	32	1	0	21.7984	20.2415	20.9556	27.0929	25.8202	22.061	20.6299
PI 14:1;0_16:0;0	PI	GPL	MEM	30	1	0	20.19	15.9091	16.3101	20.0184	18.6283	17.8138	16.7138
PI 14:1;0_16:1;0	PI	GPL	MEM	30	2	0	0.962262	1.06291	0.998511	1.21926	1.23642	1.01227	1.04792
PI 14:1;0_18:0;0	PI	GPL	MEM	32	1	0	6.35746	5.72382	5.99967	7.07279	7.65538	6.52445	6.70214
PI 14:1;0_18:1;0	PI	GPL	MEM	32	2	0	1.56856	0	1.59464	0	0	1.79741	0
PI 15:0;0_16:1;0	PI	GPL	MEM	31	1	0	1.66514	1.3878	1.08372	1.53973	1.42207	1.50011	1.36229
PI 15:0;0_18:1;0	PI	GPL	MEM	33	1	0	0.783417	0.637397	0.672655	0.690347	0.767232	0.703561	0.467159
PI 15:1;0_16:0;0	PI	GPL	MEM	31	1	0	2.19882	2.28265	1.55125	2.10767	1.83595	1.98268	1.6613
PI 15:1;0_18:0;0	PI	GPL	MEM	33	1	0	0	0	0	0	0.195835	0	0.288006
PI 16:0;0_16:0;0	PI	GPL	MEM	32	0	0	0	0	0.499756	0	1.61087	0.508808	0
PI 16:0;0_16:1;0	PI	GPL	MEM	32	1	0	491.203	438.31	436.6	548.783	534.407	500.569	487.859
PI 16:0;0_16:2;0	PI	GPL	MEM	32	2	0	0	0	0	0	0	0	0.336863
PI 16:0;0_17:1;0	PI	GPL	MEM	33	1	0	0.744596	1.22869	0.980813	1.25272	1.01657	1.15224	1.29541
PI 16:0;0_18:1;0	PI	GPL	MEM	34	1	0	439.598	353.626	364.414	431.766	450.215	406.257	443.984
PI 16:0;0_18:2;0	PI	GPL	MEM	34	2	0	0	0	0	0.384565	0	0	0.386459
PI 16:0;0_20:1;0	PI	GPL	MEM	36	1	0	0	0	0.430596	0.540198	0.577685	0.481905	0.297619
PI 16:1;0_16:1;0	PI	GPL	MEM	32	2	0	49.3322	46.1443	43.9532	55.9857	52.5499	48.6609	49.0431
PI 16:1;0_17:0;0	PI	GPL	MEM	33	1	0	0.302763	0	0.377526	0.452902	0.469528	0.480081	0.438853
PI 16:1;0_18:0;0	PI	GPL	MEM	34	1	0	173.147	139.059	145.087	170.892	181.595	164.212	170.669
PI 16:1;0_18:1;0	PI	GPL	MEM	34	2	0	37.8788	34.4814	34.6243	39.9552	42.3098	39.3981	41.5996
PI 16:1;0_20:0;0	PI	GPL	MEM	36	1	0	1.02103	0	0.77562	0.932117	1.11859	0.97564	0.956762
PI 16:1;0_20:1;0	PI	GPL	MEM	36	2	0	0	0	0	0.17783	0	0	0.303468
PI 16:1;0_22:0;0	PI	GPL	MEM	38	1	0	0	0.2295	0	0	0.380352	0	0.292011
PI 16:1;0_24:0;0	PI	GPL	MEM	40	1	0	0.539108	0	0	0	0.535058	0.554327	0.413414
PI 16:1;0_26:0;0	PI	GPL	MEM	42	1	0	0.895231	1.02344	1.14188	1.02869	1.02	1.28249	1.00393
PI 17:0;0_18:1;0	PI	GPL	MEM	35	1	0	0.51467	0.536551	0	0.173914	0.241109	0.533783	0.159656
PI 17:1;0_18:0;0	PI	GPL	MEM	35	1	0	0	0	0	0.432363	0.485983	0	0.484296
PI 18:0;0_18:1;0	PI	GPL	MEM	36	1	0	120.333	96.238	102.307	115.929	124.666	112.977	119.743
PI 18:1;0_18:1;0	PI	GPL	MEM	36	2	0	2.91294	2.8942	3.06193	3.23885	3.78886	3.39339	3.57464
PI 18:1;0_20:0;0	PI	GPL	MEM	38	1	0	0.63666	0.244712	0.716815	0.842224	0.462146	0.71169	0.428456
PI 18:1;0_22:0;0	PI	GPL	MEM	40	1	0	0	0	0	0	0.0950461	0	0.144913
PI 18:1;0_24:0;0	PI	GPL	MEM	42	1	0	0.228949	0	0	0.183396	0.37942	0	0.276646
PI 18:1;0_26:0;0	PI	GPL	MEM	44	1	0	0.583222	0	0.524186	0.589129	0.781359	0.533492	0.922512
PS 10:0;0_16:0;0	PS	GPL	MEM	26	0	0	0	1.09422	0	1.81902	0	0	1.30471
PS 10:0;0_18:1;0	PS	GPL	MEM	28	1	0	0	0	0	0	0	0	0.11253
PS 12:0;0_16:0;0	PS	GPL	MEM	28	0	0	2.64972	3.08121	2.45681	4.09494	3.2509	3.18527	2.35033
PS 12:0;0_16:1;0	PS	GPL	MEM	28	1	0	0	1.05257	0	1.76859	1.40888	1.40852	0.927218
PS 12:0;0_18:1;0	PS	GPL	MEM	30	1	0	0	0	0	0	0	0	0.221871
PS 14:0;0_14:0;0	PS	GPL	MEM	28	0	0	0.16415	0	0	0	0	0	0.0332036
PS 14:0;0_14:1;0	PS	GPL	MEM	28	1	0	0	0	0	0	0	0	0.0527745
PS 14:0;0_16:1;0	PS	GPL	MEM	30	1	0	4.71805	5.28492	4.20686	5.70901	5.54284	6.33304	4.41422
PS 14:0;0_17:1;0	PS	GPL	MEM	31	1	0	0	0	0	0	0	0	0.33303
PS 14:0;0_18:1;0	PS	GPL	MEM	32	1	0	19.3546	14.3849	15.3901	17.4376	19.445	17.9802	15.944
PS 14:1;0_16:0;0	PS	GPL	MEM	30	1	0	0.595322	0	0.934992	1.38249	1.14492	0	0.746819
PS 14:1;0_18:1;0	PS	GPL	MEM	32	2	0	0	0	0	0	0	0	0.931646
PS 15:0;0_16:1;0	PS	GPL	MEM	31	1	0	0	0.464983	0.429451	0.956191	1.09369	0.968502	0.770489
PS 15:0;0_18:1;0	PS	GPL	MEM	33	1	0	6.14128	1.64546	5.36895	7.55251	7.87109	6.62298	1.13292
PS 15:1;0_16:0;0	PS	GPL	MEM	31	1	0	0	0	0	0	0	0	0.7427
PS 16:0;0_16:1;0	PS	GPL	MEM	32	1	0	131.667	100.41	101.442	130.487	131.157	117.236	109.855
PS 16:0;0_17:1;0	PS	GPL	MEM	33	1	0	0	3.73682	0	0	0	0	4.55256
PS 16:0;0_18:1;0	PS	GPL	MEM	34	1	0	245.851	175.8	185.69	224.21	230.56	211.35	204.996
PS 16:1;0_16:1;0	PS	GPL	MEM	32	2	0	29.8967	26.1619	26.1906	34.4471	34.8278	31.374	30.5708
PS 16:1;0_17:0;0	PS	GPL	MEM	33	1	0	0	0	0	0	0	0	1.59415
PS 16:1;0_18:0;0	PS	GPL	MEM	34	1	0	0	0	0	0	6.47387	0	7.6409
PS 16:1;0_18:1;0	PS	GPL	MEM	34	2	0	106.015	81.6148	85.3858	108.842	111.757	99.6309	109.185
PS 18:0;0_18:1;0	PS	GPL	MEM	36	1	0	1.43409	0	1.29815	1.10519	1.69881	1.46511	1.94885
PS 18:0;0_18:2;0	PS	GPL	MEM	36	2	0	0	0	0	0	0	0	0.123099
PS 18:1;0_18:1;0	PS	GPL	MEM	36	2	0	0.884925	0.708184	0.650983	0	0.928866	0.845691	1.85268
TAG 36:0;0	TAG	GL	STO	36	0	0	0	0	0	0	0	1.07743	0
TAG 38:0;0	TAG	GL	STO	38	0	0	0	0	0	0	0	1.35549	0
TAG 40:0;0	TAG	GL	STO	40	0	0	3.13485	2.78045	2.45921	3.07745	2.93018	3.10194	3.0545
TAG 40:1;0	TAG	GL	STO	40	1	0	3.74049	2.74691	2.66413	3.38137	2.86639	3.25062	2.92159
TAG 42:0;0	TAG	GL	STO	42	0	0	11.7312	9.80449	9.3503	11.3703	10.0915	10.2082	11.5243
TAG 42:1;0	TAG	GL	STO	42	1	0	18.6254	15.6846	13.8453	18.3231	15.4913	14.4371	15.9643
TAG 42:2;0	TAG	GL	STO	42	2	0	4.91716	4.05849	3.62946	4.13391	3.32467	3.4845	3.70618
TAG 44:0;0	TAG	GL	STO	44	0	0	12.282	10.1118	10.1326	12.4628	11.0625	9.58788	11.3317
TAG 44:1;0	TAG	GL	STO	44	1	0	26.964	22.4826	20.194	25.3309	23.3002	19.6529	20.5134
TAG 44:2;0	TAG	GL	STO	44	2	0	0	0	6.51597	0	0	0	0
TAG 45:0;0	TAG	GL	STO	45	0	0	0	1.55056	0	0	0	0	0
TAG 46:0;0	TAG	GL	STO	46	0	0	5.91682	6.54578	0	6.59915	5.76977	0	5.56843
TAG 46:1;0	TAG	GL	STO	46	1	0	24.2322	21.5389	18.0501	23.9212	21.7372	18.1711	16.9475
TAG 46:2;0	TAG	GL	STO	46	2	0	19.0224	16.1145	13.7744	19.3504	16.0058	13.7052	13.4899
TAG 46:3;0	TAG	GL	STO	46	3	0	1.92391	1.95039	1.77172	0	1.51628	1.33254	0
TAG 48:1;0	TAG	GL	STO	48	1	0	34.8483	29.0317	24.5164	30.8194	28.751	25.0863	24.7794
TAG 48:2;0	TAG	GL	STO	48	2	0	66.8177	54.2675	47.8046	67.0231	55.6419	47.5017	46.7726
TAG 48:3;0	TAG	GL	STO	48	3	0	49.2188	36.5302	32.74	45.992	38.2061	32.876	31.9283
TAG 49:1;0	TAG	GL	STO	49	1	0	0	2.40568	0	0	0	0	0
TAG 50:1;0	TAG	GL	STO	50	1	0	26.8535	20.665	17.1601	22.1351	20.3083	17.5211	17.6483
TAG 50:2;0	TAG	GL	STO	50	2	0	71.3086	51.8019	48.0791	65.6956	56.6243	48.3263	44.0824
TAG 50:3;0	TAG	GL	STO	50	3	0	58.0312	42.6131	39.0365	53.9586	45.129	38.7501	35.3514
TAG 52:1;0	TAG	GL	STO	52	1	0	0	9.54521	8.16383	10.4384	0	8.52902	8.70949
TAG 52:2;0	TAG	GL	STO	52	2	0	31.5309	23.4987	21.8442	27.6531	23.3644	20.4149	18.8329
TAG 52:3;0	TAG	GL	STO	52	3	0	19.1629	15.5731	13.8708	17.7883	15.7304	13.6652	12.3268
TAG 54:0;0	TAG	GL	STO	54	0	0	0	1.11042	1.01518	1.23995	0	0	0
TAG 54:1;0	TAG	GL	STO	54	1	0	3.3377	2.64485	2.66625	2.92149	2.55284	0	0
TAG 54:2;0	TAG	GL	STO	54	2	0	19.3446	10.3707	6.77212	7.05273	6.32809	6.585	5.82365
TAG 54:3;0	TAG	GL	STO	54	3	0	7.66935	4.56843	2.69818	2.70004	2.3219	3.32183	0
TAG 56:1;0	TAG	GL	STO	56	1	0	0	4.71412	2.58744	0	2.45681	2.48057	0
TAG 56:2;0	TAG	GL	STO	56	2	0	0	5.27918	0	0	0	2.53067	0
TAG 58:2;0	TAG	GL	STO	58	2	0	0	0	0	2.69479	0	0	0
TAG 60:1;0	TAG	GL	STO	60	1	0	0	0	0	0	1.16827	0	0

## Sheet: mol%
lipid	class	structural category	functional category	total length	total DB	total OH	P100control 1 [mol%]	P100control 2 [mol%]	P100control 3 [mol%]	P100 1 [mol%]	P100 2 [mol%]	P100 3 [mol%]	P100 4 [mol%]
CDP_DAG 32:0;0	CDP-DAG	GPL	MEM	32	0	0	0	0	0	0	0.00296509	0	0
CDP_DAG 32:1;0	CDP-DAG	GPL	MEM	32	1	0	0.0126007	0.0249236	0.0239717	0.0250602	0.0245927	0.0216054	0.0194733
CDP_DAG 34:1;0	CDP-DAG	GPL	MEM	34	1	0	0.04524	0.0565355	0.0571426	0.0578395	0.0541363	0.0488744	0.0462171
CDP_DAG 34:2;0	CDP-DAG	GPL	MEM	34	2	0	0	0.0058302	0.00621448	0.00535616	0.00642505	0.00576156	0.00572579
Cer 32:0;2	Cer	SL	MEM	32	0	2	0.0025408	0.00207777	0.00209948	0.00144201	0.00226711	0.00223769	0
Cer 34:0;2	Cer	SL	MEM	34	0	2	0.00320794	0.00421682	0.00409413	0.00357584	0.00373707	0.0037296	0
Cer 34:1;4	Cer	SL	MEM	34	1	4	0.00564791	0.00576152	0.00580245	0.00494672	0.00559997	0.00521958	0.00483935
Cer 36:0;2	Cer	SL	MEM	36	0	2	0	0.00324992	0.00287399	0.00260808	0.00301144	0	0.00181812
Cer 36:1;3	Cer	SL	MEM	36	1	3	0	0	0	0	0.00849562	0	0
Cer 38:1;4	Cer	SL	MEM	38	1	4	0	0.00180626	0	0	0	0	0
Cer 40:0;2	Cer	SL	MEM	40	0	2	0.00403673	0.00495383	0	0.0044511	0.00343282	0.00426323	0.00312694
Cer 42:0;2	Cer	SL	MEM	42	0	2	0.0459753	0.0434019	0.0415112	0.0398068	0.0351292	0.0431716	0.0306329
Cer 42:0;3	Cer	SL	MEM	42	0	3	0.0157681	0.0187035	0.016527	0.015208	0.0156005	0.0155141	0.0105789
Cer 42:0;4	Cer	SL	MEM	42	0	4	0.0406674	0.0352093	0.0342207	0.0337586	0.0360632	0.0350592	0.0245754
Cer 44:0;2	Cer	SL	MEM	44	0	2	0.0166456	0.0207733	0.0176595	0.0158742	0.0163093	0.0169297	0.0138297
Cer 44:0;3	Cer	SL	MEM	44	0	3	0.0683648	0.0715141	0.0674438	0.0611215	0.0668351	0.0661869	0.0453987
Cer 44:0;4	Cer	SL	MEM	44	0	4	0.532517	0.448218	0.451771	0.426878	0.463628	0.454672	0.335373
Cer 44:0;5	Cer	SL	MEM	44	0	5	0.0202606	0.0142542	0.0131221	0.0148427	0.0165982	0.0146032	0.0114053
Cer 46:0;3	Cer	SL	MEM	46	0	3	0	0	0	0	0	0	0.00407668
Cer 46:0;4	Cer	SL	MEM	46	0	4	0.028322	0.0259809	0.0238232	0.0238252	0.0247091	0.0238639	0.0203679
CL 56:1;0	CL	GPL	MEM	56	1	0	0	0	0	0	0	0	0.00329871
CL 58:1;0	CL	GPL	MEM	58	1	0	0.00709996	0.0107917	0.0100111	0.0135393	0.0135341	0.00961818	0.0124171
CL 58:2;0	CL	GPL	MEM	58	2	0	0	0	0	0.00754293	0.0115381	0.0101332	0.0142131
CL 60:1;0	CL	GPL	MEM	60	1	0	0.0223746	0.0235822	0.0215263	0.0213847	0.0236986	0.0201237	0.0220295
CL 60:2;0	CL	GPL	MEM	60	2	0	0.00970903	0.0195975	0.0188884	0.0182934	0.0204145	0.0187723	0.0206521
CL 60:3;0	CL	GPL	MEM	60	3	0	0	0	0	0	0	0	0.00785396
CL 62:1;0	CL	GPL	MEM	62	1	0	0	0	0	0	0.0051269	0.00320524	0
CL 62:2;0	CL	GPL	MEM	62	2	0	0	0	0	0	0	0	0.017463
CL 62:3;0	CL	GPL	MEM	62	3	0	0.00644565	0	0.0100162	0	0.0112848	0	0.00864846
CL 64:0;0	CL	GPL	MEM	64	0	0	0	0	0	0.0137161	0	0	0
CL 64:2;0	CL	GPL	MEM	64	2	0	0.00808504	0.015563	0.016846	0.0202143	0.0194928	0.0170535	0.0157685
CL 64:3;0	CL	GPL	MEM	64	3	0	0.0141237	0.0171101	0.0154202	0.0185189	0.0184999	0.020181	0.016258
CL 64:4;0	CL	GPL	MEM	64	4	0	0	0	0.00406269	0.00561917	0.0066595	0.00643793	0
CL 66:4;0	CL	GPL	MEM	66	4	0	0.0245311	0	0	0	0.00410705	0	0
CL 68:2;0	CL	GPL	MEM	68	2	0	0.0302848	0.0301169	0.0300037	0.029441	0.0278598	0.0295477	0
CL 68:3;0	CL	GPL	MEM	68	3	0	0	0	0	0	0	0	0.0229486
CL 68:4;0	CL	GPL	MEM	68	4	0	0.0551556	0.0466582	0.0561871	0.0480211	0.0553489	0.0533596	0.023955
CL 70:4;0	CL	GPL	MEM	70	4	0	0.0360959	0.0290513	0.0348543	0.0319719	0.032908	0.0337179	0
CL 72:4;0	CL	GPL	MEM	72	4	0	0.00794339	0.00872201	0.00766428	0.00947735	0.00969881	0.0116635	0.00475496
DAG 10:0;0_16:0;0	DAG	GL	MEM	26	0	0	0.18064	0.201815	0.194394	0.187396	0.185794	0.191465	0.250874
DAG 10:0;0_16:1;0	DAG	GL	MEM	26	1	0	0.0125325	0.0139846	0.0161841	0.013887	0.0144995	0.0159307	0.0244356
DAG 10:0;0_18:0;0	DAG	GL	MEM	28	0	0	0.0631807	0.0691874	0.0678923	0.0646335	0.0664526	0.0671021	0.0842576
DAG 10:0;0_18:1;0	DAG	GL	MEM	28	1	0	0.00863694	0.00841279	0.00909021	0.00930433	0.00863639	0.00835094	0.0106734
DAG 10:0;0_20:0;0	DAG	GL	MEM	30	0	0	0	0	0	0	0	0.000673424	0
DAG 10:1;0_16:0;0	DAG	GL	MEM	26	1	0	0.00145001	0.0015532	0.00179533	0.00148003	0.00161402	0.00176236	0.00243408
DAG 12:0;0_14:0;0	DAG	GL	MEM	26	0	0	0.016911	0.0184928	0.017868	0.0175138	0.0177827	0.0184027	0.0229383
DAG 12:0;0_16:0;0	DAG	GL	MEM	28	0	0	0.239645	0.261541	0.260377	0.246968	0.243479	0.247733	0.292792
DAG 12:0;0_16:1;0	DAG	GL	MEM	28	1	0	0.0477951	0.0528133	0.0539315	0.0502196	0.0491278	0.0524619	0.0586366
DAG 12:0;0_18:0;0	DAG	GL	MEM	30	0	0	0.0498475	0.0552201	0.0575079	0.0502956	0.0511774	0.053544	0.0602663
DAG 12:0;0_18:1;0	DAG	GL	MEM	30	1	0	0.0117838	0.0126585	0.0128569	0.0131192	0.0115727	0.0121021	0.017046
DAG 14:0;0_14:0;0	DAG	GL	MEM	28	0	0	0.013268	0.0148714	0.0153677	0.0151531	0.014259	0.0153341	0.0156219
DAG 14:0;0_14:1;0	DAG	GL	MEM	28	1	0	0.00431781	0.00563256	0.0053183	0.00493471	0.00490573	0.00594953	0.00517931
DAG 14:0;0_16:0;0	DAG	GL	MEM	30	0	0	0.0971748	0.115075	0.111174	0.10098	0.101367	0.108267	0.0995128
DAG 14:0;0_16:1;0	DAG	GL	MEM	30	1	0	0.134864	0.141159	0.141299	0.139455	0.136961	0.131654	0.155453
DAG 14:0;0_18:0;0	DAG	GL	MEM	32	0	0	0	0	0	0	0	0	0.0155411
DAG 14:0;0_18:1;0	DAG	GL	MEM	32	1	0	0.129132	0.13043	0.1297	0.127983	0.120441	0.124655	0.140509
DAG 14:1;0_16:0;0	DAG	GL	MEM	30	1	0	0.0489267	0.0491832	0.0521923	0.0483427	0.0476473	0.0451396	0.0558902
DAG 14:1;0_16:1;0	DAG	GL	MEM	30	2	0	0.0160161	0.0235617	0.019365	0.01907	0.020236	0.0202086	0.0197433
DAG 14:1;0_18:0;0	DAG	GL	MEM	32	1	0	0.0130624	0.0148321	0.0131749	0.0124792	0.0123209	0.00847015	0.0176899
DAG 14:1;0_18:1;0	DAG	GL	MEM	32	2	0	0	0.00285201	0.00306368	0.00328761	0.00401577	0.00446034	0.00300254
DAG 15:0;0_17:0;0	DAG	GL	MEM	32	0	0	0	0	0	0	0.000633737	0	0
DAG 15:1;0_16:0;0	DAG	GL	MEM	31	1	0	0	0.00581406	0.00437097	0.00350327	0.00449469	0	0
DAG 16:0;0_16:0;0	DAG	GL	MEM	32	0	0	0	0	0	0	0	0	0.0540799
DAG 16:0;0_16:1;0	DAG	GL	MEM	32	1	0	1.20653	1.27325	1.26678	1.16388	1.1641	1.19242	1.34459
DAG 16:0;0_17:1;0	DAG	GL	MEM	33	1	0	0	0.00677751	0.00529328	0.0097554	0.00434952	0	0
DAG 16:0;0_18:1;0	DAG	GL	MEM	34	1	0	1.07618	1.12472	1.13205	1.03713	1.03867	1.04208	1.14264
DAG 16:1;0_16:1;0	DAG	GL	MEM	32	2	0	0.854392	0.822566	0.852204	0.829354	0.79722	0.83298	0.897058
DAG 16:1;0_17:0;0	DAG	GL	MEM	33	1	0	0	0.0101176	0.00738952	0	0.00655217	0	0
DAG 16:1;0_18:0;0	DAG	GL	MEM	34	1	0	0.357852	0.376426	0.361747	0.343908	0.322857	0.343386	0.394799
DAG 16:1;0_18:1;0	DAG	GL	MEM	34	2	0	0.719611	0.727553	0.734219	0.680423	0.703311	0.710205	0.722315
DAG 16:1;0_22:0;0	DAG	GL	MEM	38	1	0	0	0	0	0.011176	0	0	0
DAG 16:1;0_24:0;0	DAG	GL	MEM	40	1	0	0	0.015683	0.0083233	0.00855958	0.00678317	0	0
DAG 18:0;0_18:1;0	DAG	GL	MEM	36	1	0	0.309307	0.336385	0.327883	0.316777	0.300303	0.312904	0.355033
DAG 18:1;0_18:1;0	DAG	GL	MEM	36	2	0	0.0552989	0.0522759	0.0532124	0.0505231	0.0469944	0.0529512	0.0609252
DAG 18:1;0_22:0;0	DAG	GL	MEM	40	1	0	0	0.00608647	0.00521137	0.0027745	0.00334903	0	0
EE 16:0;0	EE	STE	STO	16	0	0	0.322576	0.262183	0.249702	0.30431	0.278882	0.233082	0.216317
EE 16:1;0	EE	STE	STO	16	1	0	0.363275	0.292214	0.301948	0.372539	0.307656	0.29999	0.2644
EE 18:1;0	EE	STE	STO	18	1	0	0.134985	0.106496	0.103454	0.129942	0.106197	0.0934804	0.076091
Erg	Erg	ST	MEM	28	3	0	14.6075	15.1572	15.1681	14.3653	14.5853	14.547	15.8921
IPC 38:0;4	IPC	SL	MEM	38	0	4	0.00869498	0	0	0	0	0	0
IPC 38:1;2	IPC	SL	MEM	38	1	2	0.0137444	0.0145882	0.016789	0.0147334	0.0130759	0.0140163	0
IPC 38:1;5	IPC	SL	MEM	38	1	5	0	0	0	0	0.00896521	0	0
IPC 40:1;5	IPC	SL	MEM	40	1	5	0.102214	0	0.119954	0.148603	0.0884654	0.0956399	0.0113518
IPC 42:0;3	IPC	SL	MEM	42	0	3	0.067784	0.0681099	0.0798175	0.0653924	0.0733811	0.0761862	0.0317463
IPC 42:0;4	IPC	SL	MEM	42	0	4	0.293256	0.272117	0.325155	0.270668	0.282761	0.322064	0.146414
IPC 42:0;5	IPC	SL	MEM	42	0	5	0.0105807	0	0	0	0	0	0
IPC 42:1;5	IPC	SL	MEM	42	1	5	0.0385985	0.0400209	0.0377229	0.0401632	0.0256143	0.0269075	0
IPC 44:0;3	IPC	SL	MEM	44	0	3	0.690831	0.709368	0.786617	0.656391	0.709289	0.742748	0.33715
IPC 44:0;4	IPC	SL	MEM	44	0	4	5.0031	4.47571	5.09912	4.32818	4.59495	4.98146	2.45793
IPC 44:0;5	IPC	SL	MEM	44	0	5	0.291274	0.277896	0.312826	0.259091	0.294529	0.313766	0.194637
IPC 46:0;3	IPC	SL	MEM	46	0	3	0.021824	0.0210123	0.0265095	0.0228896	0.0227643	0.027316	0.0138002
IPC 46:0;4	IPC	SL	MEM	46	0	4	0.207984	0.188426	0.226527	0.186837	0.211126	0.219941	0.13733
LPA 20:2;0	LPA	GPL	LYS	20	2	0	0	0	0	0	0	0	0.00707781
LPC 14:0;0	LPC	GPL	LYS	14	0	0	0	0	0	0.013347	0.0127812	0.0125358	0
LPC 14:1;0	LPC	GPL	LYS	14	1	0	0	0	0	0	0	0.00821139	0
LPC 16:0;0	LPC	GPL	LYS	16	0	0	0.0347623	0.038771	0.0335309	0.0884254	0.0879052	0.0782155	0.0712188
LPC 16:1;0	LPC	GPL	LYS	16	1	0	0.143001	0.171848	0.155324	0.257304	0.264033	0.268834	0.22036
LPC 16:2;0	LPC	GPL	LYS	16	2	0	0	0	0	0	0	0	0.00722226
LPC 18:0;0	LPC	GPL	LYS	18	0	0	0.01743	0.0171843	0.0135227	0.0253237	0.0230967	0.0210823	0.0196631
LPC 18:1;0	LPC	GPL	LYS	18	1	0	0.0619578	0.0663101	0.060278	0.216505	0.185737	0.201879	0.150394
LPE 14:0;0	LPE	GPL	LYS	14	0	0	0	0	0	0.0118687	0.0123853	0.0129073	0
LPE 16:0;0	LPE	GPL	LYS	16	0	0	0.128423	0.118569	0.130095	0.163739	0.171427	0.168261	0.141865
LPE 16:1;0	LPE	GPL	LYS	16	1	0	0.0802063	0.0776315	0.0892748	0.174865	0.175402	0.198952	0.137954
LPE 18:0;0	LPE	GPL	LYS	18	0	0	0.00905179	0.00974873	0.00956614	0.0105506	0.0102756	0.010871	0.0117531
LPE 18:1;0	LPE	GPL	LYS	18	1	0	0.125426	0.091438	0.108809	0.356389	0.312154	0.346603	0.282684
LPE 20:1;0	LPE	GPL	LYS	20	1	0	0.00560622	0.00433962	0.00559387	0.0141862	0.0141147	0.0157137	0.0142873
LPI 10:0;0	LPI	GPL	LYS	10	0	0	0.00568026	0.00598917	0	0	0	0	0
LPI 12:0;0	LPI	GPL	LYS	12	0	0	0	0.00606557	0.00780479	0	0	0.00720701	0
LPI 14:0;0	LPI	GPL	LYS	14	0	0	0	0	0	0	0	0.006647	0
LPI 16:0;0	LPI	GPL	LYS	16	0	0	0.0882928	0.0775531	0.0883478	0.220782	0.197311	0.225069	0.181612
LPI 16:1;0	LPI	GPL	LYS	16	1	0	0.0310824	0.0305061	0.0345665	0.0658805	0.0537079	0.0615703	0.051783
LPI 18:0;0	LPI	GPL	LYS	18	0	0	0.138774	0.12488	0.135939	0.147591	0.165801	0.154462	0.230892
LPI 18:1;0	LPI	GPL	LYS	18	1	0	0.0392368	0.0355361	0.043263	0.0794259	0.0682974	0.0807654	0.0754591
LPS 16:0;0	LPS	GPL	LYS	16	0	0	0.00562734	0	0	0.0219878	0.0128081	0.0117028	0
LPS 16:1;0	LPS	GPL	LYS	16	1	0	0.0432848	0.0160441	0.0129705	0.0276031	0.0193201	0.0173786	0.0209507
LPS 18:1;0	LPS	GPL	LYS	18	1	0	0.0292853	0.0130771	0.0145466	0.0340693	0.0278532	0.0299681	0.0265586
M(IP)2C 42:0;3	M(IP)2C	SL	MEM	42	0	3	0.0252605	0	0.0254994	0.0231446	0.0248654	0.0196121	0.0161264
M(IP)2C 42:0;4	M(IP)2C	SL	MEM	42	0	4	0.00821234	0	0.00877579	0	0.00905524	0.00756464	0
M(IP)2C 44:0;3	M(IP)2C	SL	MEM	44	0	3	0.58757	0.594938	0.611179	0.542666	0.55237	0.495456	0.363078
M(IP)2C 44:0;4	M(IP)2C	SL	MEM	44	0	4	2.46906	2.73619	2.69524	2.46945	2.35745	2.14782	1.70633
M(IP)2C 44:0;5	M(IP)2C	SL	MEM	44	0	5	0.0154022	0.0206165	0.0253439	0.029331	0.0210512	0.0214212	0.0221809
M(IP)2C 46:0;3	M(IP)2C	SL	MEM	46	0	3	0.0497588	0.0690022	0.0586394	0.0530057	0.0585108	0.0496395	0.0385915
M(IP)2C 46:0;4	M(IP)2C	SL	MEM	46	0	4	0.304972	0.295603	0.34138	0.261061	0.280342	0.260975	0.233001
MIPC 36:0;3	MIPC	SL	MEM	36	0	3	0.00861139	0.0193574	0.0131609	0.0143717	0.0133442	0.0131658	0
MIPC 38:0;3	MIPC	SL	MEM	38	0	3	0	0.0166697	0.0088232	0.0117219	0.00941151	0.00930241	0
MIPC 42:0;3	MIPC	SL	MEM	42	0	3	0.0259023	0.0321494	0.0275951	0.026468	0.0288	0.0284537	0.0263008
MIPC 44:0;3	MIPC	SL	MEM	44	0	3	0.0917021	0.093046	0.0932605	0.092247	0.0973002	0.0963331	0.0737953
MIPC 44:0;4	MIPC	SL	MEM	44	0	4	0.457002	0.471748	0.489362	0.450993	0.473965	0.47525	0.38399
MIPC 44:0;5	MIPC	SL	MEM	44	0	5	0.0130557	0	0.0121385	0.0124756	0.0109929	0.0100435	0
MIPC 46:0;4	MIPC	SL	MEM	46	0	4	0.0492157	0.0452756	0.0488016	0.043055	0.0464608	0.0509736	0.046059
PA 10:0;0_16:0;0	PA	GPL	MEM	26	0	0	0	0	0.0223496	0.0372824	0.0298604	0.0315546	0.0216979
PA 10:0;0_18:0;0	PA	GPL	MEM	28	0	0	0.0127126	0.0236128	0.0159241	0.0212822	0.0184956	0.0186822	0.00788142
PA 10:0;0_18:1;0	PA	GPL	MEM	28	1	0	0	0	0	0	0	0.00815282	0.00227655
PA 10:0;0_20:0;0	PA	GPL	MEM	30	0	0	0	0	0	0	0.000172173	0	0
PA 12:0;0_14:0;0	PA	GPL	MEM	26	0	0	0	0	0	0	0	0	0.00114523
PA 12:0;0_16:0;0	PA	GPL	MEM	28	0	0	0.00948814	0.00409347	0.00844154	0.00770603	0.0110789	0.0103866	0.0129126
PA 12:0;0_16:1;0	PA	GPL	MEM	28	1	0	0.011746	0.0159084	0.0157349	0.0215492	0.0172156	0.0122994	0.00971663
PA 12:0;0_18:0;0	PA	GPL	MEM	30	0	0	0	0	0	0	0	0.000205606	0
PA 12:0;0_18:1;0	PA	GPL	MEM	30	1	0	0.0019319	0	0	0.00136396	0	0	0.00116837
PA 14:0;0_14:0;0	PA	GPL	MEM	28	0	0	0.000566408	0.000632399	0.00175543	0.00164926	0.00209032	0.00201227	0.00302378
PA 14:0;0_14:1;0	PA	GPL	MEM	28	1	0	0	0	0	0	0	0	0.000563982
PA 14:0;0_16:0;0	PA	GPL	MEM	30	0	0	0.00616056	0.00641791	0.00648405	0.0070194	0.00796385	0.00747497	0
PA 14:0;0_16:1;0	PA	GPL	MEM	30	1	0	0.0395318	0.0523473	0.0469783	0.051515	0.0500091	0.0525931	0.0318675
PA 14:0;0_18:1;0	PA	GPL	MEM	32	1	0	0.082521	0.0865795	0.0813292	0.0834913	0.0876313	0.0945695	0.0519778
PA 14:0;0_18:2;0	PA	GPL	MEM	32	2	0	0	0	0	0	0	0	0.0083735
PA 14:0;0_22:1;0	PA	GPL	MEM	36	1	0	0	0	0	0	0	0	0.000913161
PA 14:1;0_16:0;0	PA	GPL	MEM	30	1	0	0.00457425	0	0.00513029	0.00700744	0.00568941	0.00707813	0.00374123
PA 14:1;0_16:1;0	PA	GPL	MEM	30	2	0	0.00710316	0	0.0088378	0.00906849	0.00793445	0.00839203	0
PA 14:1;0_18:0;0	PA	GPL	MEM	32	1	0	0	0	0	0	0	0	0.00181066
PA 14:1;0_18:1;0	PA	GPL	MEM	32	2	0	0	0	0	0	0	0	0.00243341
PA 15:0;0_16:1;0	PA	GPL	MEM	31	1	0	0	0	0	0.0189085	0	0.0196658	0.0247828
PA 16:0;0_16:1;0	PA	GPL	MEM	32	1	0	0.376753	0.32924	0.349639	0.391015	0.401007	0.416974	0.18955
PA 16:0;0_18:1;0	PA	GPL	MEM	34	1	0	0.395994	0.338455	0.372264	0.391353	0.448245	0.45074	0.183199
PA 16:1;0_16:1;0	PA	GPL	MEM	32	2	0	0.595982	0.536335	0.602985	0.650378	0.592337	0.697798	0.340157
PA 16:1;0_18:0;0	PA	GPL	MEM	34	1	0	0.0605084	0.0492209	0.0577008	0.0557221	0.0678498	0.0641957	0.049115
PA 16:1;0_18:1;0	PA	GPL	MEM	34	2	0	0.578576	0.503973	0.56662	0.572227	0.58366	0.654166	0.300032
PA 18:0;0_18:1;0	PA	GPL	MEM	36	1	0	0.0145073	0.0133374	0.0153791	0.013866	0.0164052	0.0164817	0.0162691
PA 18:1;0_18:1;0	PA	GPL	MEM	36	2	0	0.0147316	0.0122873	0.0205121	0.0168358	0.0223357	0.0232811	0.0175387
PC 10:0;0_16:0;0	PC	GPL	MEM	26	0	0	0.0196364	0	0.0161873	0	0.0229089	0	0
PC 10:0;0_16:1;0	PC	GPL	MEM	26	1	0	0.0162938	0	0.0154815	0.0305812	0	0	0
PC 10:0;0_18:1;0	PC	GPL	MEM	28	1	0	0	0.0173976	0	0.0221364	0.0196403	0.0210561	0
PC 12:0;0_16:0;0	PC	GPL	MEM	28	0	0	0.0544971	0.0589725	0.0562667	0.0589654	0.0599995	0.0555512	0.0579619
PC 12:0;0_16:1;0	PC	GPL	MEM	28	1	0	0.165979	0.15244	0.171249	0.156051	0.163114	0.15296	0.192457
PC 12:0;0_17:1;0	PC	GPL	MEM	29	1	0	0	0	0.0137626	0	0	0	0
PC 12:0;0_18:0;0	PC	GPL	MEM	30	0	0	0.00520194	0.00450501	0.00552929	0.00546896	0.00437484	0.00425154	0
PC 13:0;0_18:1;0	PC	GPL	MEM	31	1	0	0	0	0	0	0	0	0.0171642
PC 14:0;0_14:0;0	PC	GPL	MEM	28	0	0	0.00494421	0.0050753	0.00330326	0.00393024	0.00529219	0.00405306	0
PC 14:0;0_14:1;0	PC	GPL	MEM	28	1	0	0.0123838	0.0113772	0.00971943	0.0103505	0.0108765	0.00956633	0.0128063
PC 14:0;0_15:1;0	PC	GPL	MEM	29	1	0	0	0	0.00789901	0.0238399	0	0.027169	0
PC 14:0;0_16:0;0	PC	GPL	MEM	30	0	0	0.0282438	0.0257114	0.0266811	0.0278899	0.0269479	0.0261019	0.028003
PC 14:0;0_18:1;0	PC	GPL	MEM	32	1	0	0.11891	0.132232	0.122907	0.132136	0.135432	0.127883	0.121041
PC 14:1;0_14:1;0	PC	GPL	MEM	28	2	0	0.708191	0.641224	0.637799	0.646866	0.642275	0.559487	0.845637
PC 14:1;0_15:0;0	PC	GPL	MEM	29	1	0	0	0	0.00262857	0	0.0257683	0	0
PC 14:1;0_16:1;0	PC	GPL	MEM	30	2	0	1.4179	1.30208	1.32525	1.30814	1.29502	1.12788	1.741
PC 14:1;0_17:1;0	PC	GPL	MEM	31	2	0	0	0	0	0	0.00160134	0	0
PC 14:1;0_18:0;0	PC	GPL	MEM	32	1	0	0.00927217	0.00844201	0.00840768	0.00871215	0.00791824	0.00779079	0.0114724
PC 14:1;0_18:1;0	PC	GPL	MEM	32	2	0	0.0383602	0.0478825	0.0351335	0.038438	0.046678	0.04194	0.0572678
PC 15:0;0_16:1;0	PC	GPL	MEM	31	1	0	0.0589894	0.0633005	0.0672914	0.0625998	0.0732041	0.0768448	0.0627765
PC 15:0;0_18:1;0	PC	GPL	MEM	33	1	0	0.0179008	0.0145489	0.0203933	0.0166705	0.0192947	0	0.0135737
PC 15:1;0_16:0;0	PC	GPL	MEM	31	1	0	0.0204847	0.0234646	0.0257017	0.0237482	0.0261494	0.027383	0.0250335
PC 15:1;0_16:1;0	PC	GPL	MEM	31	2	0	0.194428	0.205517	0.223882	0.190595	0.190942	0.207093	0.21992
PC 15:1;0_18:0;0	PC	GPL	MEM	33	1	0	0	0.0027154	0	0	0	0	0.0029766
PC 15:1;0_18:1;0	PC	GPL	MEM	33	2	0	0.0622637	0.0770875	0.0822873	0.0642565	0.0695785	0.080285	0.0659298
PC 16:0;0_16:1;0	PC	GPL	MEM	32	1	0	1.59089	1.68403	1.58691	1.68823	1.71366	1.60226	1.76321
PC 16:0;0_17:1;0	PC	GPL	MEM	33	1	0	0.00394685	0.00453587	0.00529271	0.0038704	0.0035956	0.0253426	0.00389394
PC 16:0;0_18:1;0	PC	GPL	MEM	34	1	0	0.668139	0.713989	0.665836	0.701049	0.714816	0.668975	0.689209
PC 16:0;0_18:2;0	PC	GPL	MEM	34	2	0	0	0.00660276	0	0	0	0	0
PC 16:0;0_20:1;0	PC	GPL	MEM	36	1	0	0.0140735	0.00898491	0.00356413	0.00226042	0.00299893	0	0.00417142
PC 16:1;0_16:1;0	PC	GPL	MEM	32	2	0	6.27879	6.67937	6.61616	6.50589	6.71838	6.58408	7.11775
PC 16:1;0_16:2;0	PC	GPL	MEM	32	3	0	0.0128247	0.012873	0.0127441	0.0136445	0.0125785	0.0136215	0.050102
PC 16:1;0_17:1;0	PC	GPL	MEM	33	2	0	0.0519105	0.0545993	0.0499531	0.0468278	0.0470452	0.0538253	0.0501835
PC 16:1;0_18:1;0	PC	GPL	MEM	34	2	0	5.05786	5.43005	5.42369	5.27717	5.44473	5.39754	5.57457
PC 16:1;0_20:0;0	PC	GPL	MEM	36	1	0	0	0	0.0148485	0.0122186	0.0153192	0	0
PC 16:1;0_20:1;0	PC	GPL	MEM	36	2	0	0.0546113	0.0487695	0.0412398	0.0323589	0.0361509	0.0383338	0.03511
PC 17:1;0_18:1;0	PC	GPL	MEM	35	2	0	0	0.0140334	0.0174234	0.0139145	0.0160913	0.0176563	0
PC 18:0;0_18:1;0	PC	GPL	MEM	36	1	0	0.0510584	0.0578615	0.0439688	0.0524147	0.0495274	0.0656524	0.0574354
PC 18:1;0_18:1;0	PC	GPL	MEM	36	2	0	0.268817	0.302538	0.32292	0.314836	0.303817	0.325655	0.306582
PC 18:1;0_20:1;0	PC	GPL	MEM	38	2	0	0	0	0.0104135	0	0	0.00969147	0
PE 10:0;0_16:0;0	PE	GPL	MEM	26	0	0	0.0620291	0.0623629	0.0603992	0.059457	0.0606823	0.0599812	0
PE 10:0;0_16:1;0	PE	GPL	MEM	26	1	0	0.0321023	0.0289129	0	0.0346327	0.0344641	0.0357793	0
PE 10:0;0_18:0;0	PE	GPL	MEM	28	0	0	0.00588696	0	0.0034729	0.00351252	0.00371784	0	0
PE 10:0;0_18:1;0	PE	GPL	MEM	28	1	0	0.0126926	0	0.0112822	0.0112652	0.0112518	0.0119401	0.0139562
PE 10:1;0_16:0;0	PE	GPL	MEM	26	1	0	0	0.00164811	0	0	0	0	0
PE 12:0;0_14:0;0	PE	GPL	MEM	26	0	0	0.00991636	0.00924884	0.00972705	0.0103159	0.00983916	0.0102025	0.0740402
PE 12:0;0_16:0;0	PE	GPL	MEM	28	0	0	0.0681629	0.0716299	0.0677595	0.0682584	0.0690321	0.0699122	0.0700492
PE 12:0;0_16:1;0	PE	GPL	MEM	28	1	0	0.12567	0.136187	0.125166	0.124978	0.12821	0.129309	0.134521
PE 12:0;0_18:0;0	PE	GPL	MEM	30	0	0	0	0.00324443	0.00335485	0	0.00325987	0	0.0035032
PE 12:0;0_18:1;0	PE	GPL	MEM	30	1	0	0.0302153	0.0252332	0.0268343	0.0385729	0.039159	0.0337233	0.0331801
PE 13:1;0_17:0;0	PE	GPL	MEM	30	1	0	0	0	0.000923768	0	0	0.000846907	0
PE 14:0;0_14:0;0	PE	GPL	MEM	28	0	0	0.00304062	0.00372911	0.00360693	0.00318223	0.00323891	0.00318274	0.00295839
PE 14:0;0_14:1;0	PE	GPL	MEM	28	1	0	0.00557753	0.00650528	0.00491054	0.00582497	0.00571636	0.00541202	0.00661667
PE 14:0;0_16:0;0	PE	GPL	MEM	30	0	0	0.0210704	0.0180793	0.0179745	0.0199432	0.0171685	0.0191535	0.0151206
PE 14:0;0_16:1;0	PE	GPL	MEM	30	1	0	0.356097	0.364853	0.352586	0.339149	0.358186	0.357817	0.348562
PE 14:0;0_17:1;0	PE	GPL	MEM	31	1	0	0.00490327	0.00526369	0	0	0	0.00457169	0.00481563
PE 14:0;0_18:1;0	PE	GPL	MEM	32	1	0	0.424495	0.412984	0.404137	0.393921	0.409646	0.407898	0.411056
PE 14:1;0_16:0;0	PE	GPL	MEM	30	1	0	0.0401515	0.0403547	0.0390161	0.0379269	0.0379395	0.0396388	0.0411095
PE 14:1;0_16:1;0	PE	GPL	MEM	30	2	0	0.0396074	0.0358715	0.0393862	0.0378465	0.0377419	0.0407935	0.0397685
PE 14:1;0_18:0;0	PE	GPL	MEM	32	1	0	0.00345354	0	0.00251582	0.00274209	0.00331401	0	0
PE 14:1;0_18:1;0	PE	GPL	MEM	32	2	0	0.0219036	0.0191255	0.0218952	0.0227733	0.0230838	0.0236049	0.0214077
PE 15:0;0_15:0;0	PE	GPL	MEM	30	0	0	0.000205794	0.000294763	0.000175527	0.0002411	0.00014364	0.000154667	0
PE 15:0;0_16:1;0	PE	GPL	MEM	31	1	0	0.0285591	0.028986	0.0275199	0.0296848	0.0268185	0.0303859	0.0294488
PE 15:0;0_18:1;0	PE	GPL	MEM	33	1	0	0.0476531	0.02371	0.0447684	0.0242395	0.048405	0.0236068	0.047497
PE 15:1;0_16:0;0	PE	GPL	MEM	31	1	0	0.0186817	0.0190237	0.0181978	0.0192283	0.0183659	0.0170435	0.0180707
PE 15:1;0_16:1;0	PE	GPL	MEM	31	2	0	0.00764962	0.00938839	0.0105303	0.010183	0.00899934	0.0107914	0.00700391
PE 15:1;0_18:0;0	PE	GPL	MEM	33	1	0	0	0	0.0031923	0.00201619	0	0	0
PE 15:1;0_18:1;0	PE	GPL	MEM	33	2	0	0.0177139	0.0160106	0.0179803	0.0173674	0.0166956	0.0164708	0.0168207
PE 16:0;0_16:1;0	PE	GPL	MEM	32	1	0	2.97983	2.96678	2.83803	2.88431	2.94587	2.94668	3.01533
PE 16:0;0_17:1;0	PE	GPL	MEM	33	1	0	0.0494317	0.0265462	0.0501302	0.0247147	0.0523308	0.0258412	0.0508476
PE 16:0;0_18:1;0	PE	GPL	MEM	34	1	0	3.39677	3.34701	3.25121	3.23131	3.27981	3.33053	3.40259
PE 16:0;0_20:1;0	PE	GPL	MEM	36	1	0	0.022366	0.0252552	0.0200427	0.0211556	0.0240394	0.0234278	0.0234393
PE 16:1;0_16:1;0	PE	GPL	MEM	32	2	0	4.97719	4.8761	4.80067	4.79341	4.84269	4.92147	5.21118
PE 16:1;0_17:0;0	PE	GPL	MEM	33	1	0	0	0.0505267	0	0.0462601	0	0.0488889	0
PE 16:1;0_17:1;0	PE	GPL	MEM	33	2	0	0.145392	0.142474	0.144636	0.143895	0.148458	0.145363	0.0841451
PE 16:1;0_18:1;0	PE	GPL	MEM	34	2	0	6.21932	6.0175	6.04634	5.91716	5.96419	6.16575	6.51033
PE 16:1;0_20:0;0	PE	GPL	MEM	36	1	0	0.0190594	0	0.0171361	0.0178661	0.0194362	0.0190119	0
PE 16:1;0_20:1;0	PE	GPL	MEM	36	2	0	0.115815	0.114742	0.119883	0.112497	0.11275	0.115295	0.118804
PE 17:1;0_18:1;0	PE	GPL	MEM	35	2	0	0.14885	0.144511	0.156026	0.156152	0.153422	0.157422	0.16981
PE 17:1;0_18:2;0	PE	GPL	MEM	35	3	0	0	0	0	0.0125983	0	0	0
PE 18:0;0_18:1;0	PE	GPL	MEM	36	1	0	0.130733	0.15029	0.131406	0.128866	0.127846	0.133642	0.14198
PE 18:0;0_18:2;0	PE	GPL	MEM	36	2	0	0	0.00154103	0.00100685	0.00112584	0.000997125	0	0.0013869
PE 18:1;0_18:1;0	PE	GPL	MEM	36	2	0	0.518606	0.519974	0.5376	0.507022	0.513783	0.542943	0.523903
PE 18:1;0_20:1;0	PE	GPL	MEM	38	2	0	0.0179852	0.0182049	0.0178547	0.0166988	0.0175229	0.0186381	0.0192159
PE 19:1;0_19:1;0	PE	GPL	MEM	38	2	0	0.000295425	0	0	0.000336612	0.000317468	0	0
PG 14:0;0_18:1;0	PG	GPL	MEM	32	1	0	0.00350076	0.00360848	0.00367269	0.00350691	0.00409759	0.00378749	0.00326706
PG 16:0;0_16:1;0	PG	GPL	MEM	32	1	0	0.00740625	0.00746564	0.00666878	0.00771361	0.00802541	0.00715959	0.00578728
PG 16:0;0_18:1;0	PG	GPL	MEM	34	1	0	0.014856	0.0152683	0.014568	0.0126379	0.0116309	0.0149434	0.0110955
PG 16:1;0_16:1;0	PG	GPL	MEM	32	2	0	0	0.00345239	0	0	0	0.00391024	0
PG 16:1;0_18:0;0	PG	GPL	MEM	34	1	0	0	0	0	0.00363147	0.0037576	0	0
PG 16:1;0_18:1;0	PG	GPL	MEM	34	2	0	0	0.00420787	0.00380468	0	0	0	0
PI 10:0;0_14:0;0	PI	GPL	MEM	24	0	0	0	0	0.0276154	0.040317	0.0300481	0.0297077	0.0258562
PI 10:0;0_16:0;0	PI	GPL	MEM	26	0	0	0.857241	1.05086	0.918357	1.16049	0.935011	0.993355	0.888677
PI 10:0;0_16:1;0	PI	GPL	MEM	26	1	0	0.0257228	0	0.0228265	0.0407536	0.0337562	0.0338629	0.0349429
PI 10:0;0_18:0;0	PI	GPL	MEM	28	0	0	0.261877	0.299041	0.268146	0.306244	0.279486	0.281393	0.298404
PI 10:0;0_18:1;0	PI	GPL	MEM	28	1	0	0.00686497	0.00925789	0.00794776	0.00772298	0.00923227	0.0067408	0.00799164
PI 10:1;0_16:0;0	PI	GPL	MEM	26	1	0	0	0	0.00710764	0	0	0	0
PI 10:1;0_18:0;0	PI	GPL	MEM	28	1	0	0	0	0	0.00337022	0.00158624	0	0
PI 12:0;0_12:0;0	PI	GPL	MEM	24	0	0	0.0276955	0.0361951	0.00235922	0.00354931	0.00242751	0.00503449	0.00305168
PI 12:0;0_14:0;0	PI	GPL	MEM	26	0	0	0.0480821	0.0602749	0.0468747	0.0666123	0.0527061	0.057118	0.0412492
PI 12:0;0_16:0;0	PI	GPL	MEM	28	0	0	0.983594	1.15555	1.05509	1.21436	1.08452	1.11384	1.04566
PI 12:0;0_16:1;0	PI	GPL	MEM	28	1	0	0.0446905	0.0600443	0.0484193	0.0566641	0.049731	0.055563	0.0491905
PI 12:0;0_18:0;0	PI	GPL	MEM	30	0	0	0.278275	0.258202	0.256209	0.267969	0.267166	0.260752	0.272497
PI 12:0;0_18:1;0	PI	GPL	MEM	30	1	0	0.0244762	0.0289102	0.0261129	0.0443419	0.0348908	0.0423474	0.0329513
PI 12:1;0_16:0;0	PI	GPL	MEM	28	1	0	0	0	0	0	0	0	0.00446443
PI 14:0;0_14:0;0	PI	GPL	MEM	28	0	0	0.020497	0.0291637	0.021835	0.025757	0.0254019	0.0245502	0.0186085
PI 14:0;0_14:1;0	PI	GPL	MEM	28	1	0	0.0035912	0	0.00637587	0.00473466	0.00473432	0.00451327	0.0051257
PI 14:0;0_16:0;0	PI	GPL	MEM	30	0	0	0.317066	0.292359	0.278172	0.295534	0.300322	0.284791	0.251745
PI 14:0;0_16:1;0	PI	GPL	MEM	30	1	0	0.227818	0.208906	0.200723	0.216082	0.211119	0.212372	0.200079
PI 14:0;0_18:0;0	PI	GPL	MEM	32	0	0	0	0	0.00174508	0	0.00538989	0.00167526	0.00580401
PI 14:0;0_18:1;0	PI	GPL	MEM	32	1	0	0.209432	0.230221	0.23477	0.257213	0.242735	0.224719	0.225461
PI 14:1;0_16:0;0	PI	GPL	MEM	30	1	0	0.193979	0.180946	0.182726	0.19005	0.175124	0.181456	0.182663
PI 14:1;0_16:1;0	PI	GPL	MEM	30	2	0	0.00924509	0.0120892	0.0111865	0.0115754	0.0116236	0.0103112	0.0114526
PI 14:1;0_18:0;0	PI	GPL	MEM	32	1	0	0.0610804	0.0651011	0.0672156	0.0671473	0.0719681	0.0664596	0.0732466
PI 14:1;0_18:1;0	PI	GPL	MEM	32	2	0	0.0150702	0	0.0178651	0	0	0.0183089	0
PI 15:0;0_16:1;0	PI	GPL	MEM	31	1	0	0.0159981	0.0157845	0.0121411	0.0146178	0.0133689	0.0152805	0.0148883
PI 15:0;0_18:1;0	PI	GPL	MEM	33	1	0	0.00752681	0.00724958	0.0075359	0.00655398	0.00721274	0.00716664	0.00510551
PI 15:1;0_16:0;0	PI	GPL	MEM	31	1	0	0.0211255	0.0259622	0.017379	0.0200097	0.0172597	0.0201961	0.0181561
PI 15:1;0_18:0;0	PI	GPL	MEM	33	1	0	0	0	0	0	0.00184104	0	0.00314757
PI 16:0;0_16:0;0	PI	GPL	MEM	32	0	0	0	0	0.00559887	0	0.0151438	0.00518284	0
PI 16:0;0_16:1;0	PI	GPL	MEM	32	1	0	4.71931	4.98522	4.89132	5.21001	5.02395	5.09892	5.33173
PI 16:0;0_16:2;0	PI	GPL	MEM	32	2	0	0	0	0	0	0	0	0.00368152
PI 16:0;0_17:1;0	PI	GPL	MEM	33	1	0	0.00715383	0.0139748	0.0109883	0.011893	0.00955676	0.011737	0.0141573
PI 16:0;0_18:1;0	PI	GPL	MEM	34	1	0	4.22351	4.02204	4.08261	4.09908	4.23246	4.13823	4.85223
PI 16:0;0_18:2;0	PI	GPL	MEM	34	2	0	0	0	0	0.00365097	0	0	0.00422355
PI 16:0;0_20:1;0	PI	GPL	MEM	36	1	0	0	0	0.00482406	0.00512851	0.00543081	0.0049088	0.00325263
PI 16:1;0_16:1;0	PI	GPL	MEM	32	2	0	0.473967	0.524832	0.492417	0.531514	0.494021	0.495672	0.535984
PI 16:1;0_17:0;0	PI	GPL	MEM	33	1	0	0.00290885	0	0.0042295	0.00429974	0.00441402	0.00489022	0.00479616
PI 16:1;0_18:0;0	PI	GPL	MEM	34	1	0	1.66354	1.58162	1.62544	1.62241	1.70717	1.6727	1.86521
PI 16:1;0_18:1;0	PI	GPL	MEM	34	2	0	0.363927	0.392182	0.387903	0.379325	0.397754	0.401319	0.454636
PI 16:1;0_20:0;0	PI	GPL	MEM	36	1	0	0.00980972	0	0.00868944	0.00884929	0.0105158	0.00993811	0.0104563
PI 16:1;0_20:1;0	PI	GPL	MEM	36	2	0	0	0	0	0.00168827	0	0	0.00331655
PI 16:1;0_22:0;0	PI	GPL	MEM	38	1	0	0	0.00261027	0	0	0.00357568	0	0.00319134
PI 16:1;0_24:0;0	PI	GPL	MEM	40	1	0	0.00517957	0	0	0	0.00503007	0.00564651	0.00451814
PI 16:1;0_26:0;0	PI	GPL	MEM	42	1	0	0.00860108	0.0116403	0.0127927	0.00976613	0.009589	0.0130638	0.0109718
PI 17:0;0_18:1;0	PI	GPL	MEM	35	1	0	0.00494478	0.00610258	0	0.0016511	0.00226666	0.00543724	0.00174486
PI 17:1;0_18:0;0	PI	GPL	MEM	35	1	0	0	0	0	0.00410475	0.00456872	0	0.0052928
PI 18:0;0_18:1;0	PI	GPL	MEM	36	1	0	1.15612	1.09458	1.14617	1.1006	1.17198	1.15081	1.30865
PI 18:1;0_18:1;0	PI	GPL	MEM	36	2	0	0.0279866	0.0329178	0.0343035	0.0307488	0.035619	0.0345659	0.0390667
PI 18:1;0_20:0;0	PI	GPL	MEM	38	1	0	0.00611682	0.00278329	0.00803063	0.00799587	0.00434463	0.00724945	0.00468253
PI 18:1;0_22:0;0	PI	GPL	MEM	40	1	0	0	0	0	0	0.000893527	0	0.00158373
PI 18:1;0_24:0;0	PI	GPL	MEM	42	1	0	0.00219967	0	0	0.00174112	0.00356692	0	0.00302342
PI 18:1;0_26:0;0	PI	GPL	MEM	44	1	0	0.0056034	0	0.00587257	0.00559305	0.00734554	0.00543428	0.010082
PS 10:0;0_16:0;0	PS	GPL	MEM	26	0	0	0	0.0124454	0	0.0172693	0	0	0.014259
PS 10:0;0_18:1;0	PS	GPL	MEM	28	1	0	0	0	0	0	0	0	0.00122982
PS 12:0;0_16:0;0	PS	GPL	MEM	28	0	0	0.0254576	0.0350448	0.0275242	0.0388764	0.0305617	0.0324459	0.0256864
PS 12:0;0_16:1;0	PS	GPL	MEM	28	1	0	0	0.0119716	0	0.0167906	0.0132449	0.0143475	0.0101334
PS 12:0;0_18:1;0	PS	GPL	MEM	30	1	0	0	0	0	0	0	0	0.00242479
PS 14:0;0_14:0;0	PS	GPL	MEM	28	0	0	0.0015771	0	0	0	0	0	0.000362877
PS 14:0;0_14:1;0	PS	GPL	MEM	28	1	0	0	0	0	0	0	0	0.000576764
PS 14:0;0_16:1;0	PS	GPL	MEM	30	1	0	0.0453295	0.0601092	0.0471304	0.0541999	0.0521081	0.0645099	0.0482423
PS 14:0;0_17:1;0	PS	GPL	MEM	31	1	0	0	0	0	0	0	0	0.00363963
PS 14:0;0_18:1;0	PS	GPL	MEM	32	1	0	0.185953	0.16361	0.172419	0.165548	0.182802	0.183151	0.174249
PS 14:1;0_16:0;0	PS	GPL	MEM	30	1	0	0.00571966	0	0.0104749	0.013125	0.0107634	0	0.00816187
PS 14:1;0_18:1;0	PS	GPL	MEM	32	2	0	0	0	0	0	0	0	0.0101818
PS 15:0;0_16:1;0	PS	GPL	MEM	31	1	0	0	0.00528859	0.00481123	0.00907784	0.0102818	0.0098654	0.00842055
PS 15:0;0_18:1;0	PS	GPL	MEM	33	1	0	0.0590034	0.018715	0.0601495	0.0717017	0.073996	0.0674633	0.0123815
PS 15:1;0_16:0;0	PS	GPL	MEM	31	1	0	0	0	0	0	0	0	0.00811685
PS 16:0;0_16:1;0	PS	GPL	MEM	32	1	0	1.26501	1.14204	1.13648	1.23881	1.233	1.19419	1.20059
PS 16:0;0_17:1;0	PS	GPL	MEM	33	1	0	0	0.0425016	0	0	0	0	0.0497542
PS 16:0;0_18:1;0	PS	GPL	MEM	34	1	0	2.36205	1.9995	2.08032	2.12859	2.16749	2.15286	2.24037
PS 16:1;0_16:1;0	PS	GPL	MEM	32	2	0	0.287238	0.297558	0.293419	0.327032	0.327416	0.319583	0.334104
PS 16:1;0_17:0;0	PS	GPL	MEM	33	1	0	0	0	0	0	0	0	0.0174222
PS 16:1;0_18:0;0	PS	GPL	MEM	34	1	0	0	0	0	0	0.0608607	0	0.0835062
PS 16:1;0_18:1;0	PS	GPL	MEM	34	2	0	1.01856	0.928264	0.956595	1.03332	1.05063	1.01486	1.19327
PS 18:0;0_18:1;0	PS	GPL	MEM	36	1	0	0.0137783	0	0.0145435	0.0104924	0.0159705	0.014924	0.0212987
PS 18:0;0_18:2;0	PS	GPL	MEM	36	2	0	0	0	0	0	0	0	0.00134533
PS 18:1;0_18:1;0	PS	GPL	MEM	36	2	0	0.00850206	0.00805469	0.0072931	0	0.00873225	0.00861441	0.0202476
TAG 36:0;0	TAG	GL	STO	36	0	0	0	0	0	0	0	0.010975	0
TAG 38:0;0	TAG	GL	STO	38	0	0	0	0	0	0	0	0.0138073	0
TAG 40:0;0	TAG	GL	STO	40	0	0	0.0301186	0.0316241	0.0275511	0.0292166	0.0275466	0.0315971	0.0333822
TAG 40:1;0	TAG	GL	STO	40	1	0	0.0359374	0.0312426	0.0298468	0.0321019	0.0269469	0.0331116	0.0319296
TAG 42:0;0	TAG	GL	STO	42	0	0	0.112709	0.111514	0.104753	0.107947	0.09487	0.103983	0.125947
TAG 42:1;0	TAG	GL	STO	42	1	0	0.178947	0.178392	0.155112	0.173955	0.145633	0.14706	0.174471
TAG 42:2;0	TAG	GL	STO	42	2	0	0.0472424	0.0461601	0.0406616	0.0392463	0.0312552	0.035494	0.0405043
TAG 44:0;0	TAG	GL	STO	44	0	0	0.118001	0.115009	0.113518	0.118319	0.103998	0.0976645	0.123842
TAG 44:1;0	TAG	GL	STO	44	1	0	0.259061	0.255711	0.226238	0.240485	0.219045	0.200189	0.224188
TAG 44:2;0	TAG	GL	STO	44	2	0	0	0	0.0729998	0	0	0	0
TAG 45:0;0	TAG	GL	STO	45	0	0	0	0.0176356	0	0	0	0	0
TAG 46:0;0	TAG	GL	STO	46	0	0	0.0568468	0.0744499	0	0.0626507	0.0542415	0	0.0608565
TAG 46:1;0	TAG	GL	STO	46	1	0	0.232815	0.244977	0.202219	0.227102	0.204351	0.185095	0.185217
TAG 46:2;0	TAG	GL	STO	46	2	0	0.182761	0.183282	0.154318	0.183708	0.15047	0.139604	0.147429
TAG 46:3;0	TAG	GL	STO	46	3	0	0.0184843	0.0221832	0.019849	0	0.0142545	0.0135736	0
TAG 48:1;0	TAG	GL	STO	48	1	0	0.334811	0.330199	0.274662	0.292592	0.270288	0.255535	0.27081
TAG 48:2;0	TAG	GL	STO	48	2	0	0.641962	0.617224	0.535565	0.636301	0.523089	0.483864	0.51117
TAG 48:3;0	TAG	GL	STO	48	3	0	0.472878	0.415484	0.366793	0.436637	0.359175	0.334883	0.348939
TAG 49:1;0	TAG	GL	STO	49	1	0	0	0.0273615	0	0	0	0	0
TAG 50:1;0	TAG	GL	STO	50	1	0	0.257999	0.235038	0.192248	0.210145	0.190918	0.178474	0.192876
TAG 50:2;0	TAG	GL	STO	50	2	0	0.685109	0.58918	0.53864	0.623698	0.532324	0.492263	0.48177
TAG 50:3;0	TAG	GL	STO	50	3	0	0.557544	0.48467	0.437334	0.51227	0.424257	0.394718	0.38635
TAG 52:1;0	TAG	GL	STO	52	1	0	0	0.108565	0.0914611	0.0990996	0	0.0868787	0.0951847
TAG 52:2;0	TAG	GL	STO	52	2	0	0.302938	0.267268	0.244725	0.262532	0.219648	0.207951	0.205822
TAG 52:3;0	TAG	GL	STO	52	3	0	0.184111	0.177124	0.155398	0.168878	0.147881	0.139197	0.134718
TAG 54:0;0	TAG	GL	STO	54	0	0	0	0.0126296	0.0113733	0.0117718	0	0	0
TAG 54:1;0	TAG	GL	STO	54	1	0	0.0320675	0.0300818	0.0298706	0.0277359	0.0239992	0	0
TAG 54:2;0	TAG	GL	STO	54	2	0	0.185856	0.117953	0.0758695	0.0669569	0.0594903	0.0670764	0.0636458
TAG 54:3;0	TAG	GL	STO	54	3	0	0.0736846	0.0519601	0.0302283	0.0256335	0.0218281	0.033837	0
TAG 56:1;0	TAG	GL	STO	56	1	0	0	0.0536171	0.0289876	0	0.0230964	0.0252677	0
TAG 56:2;0	TAG	GL	STO	56	2	0	0	0.0600439	0	0	0	0.025778	0
TAG 58:2;0	TAG	GL	STO	58	2	0	0	0	0	0.0255837	0	0	0
TAG 60:1;0	TAG	GL	STO	60	1	0	0	0	0	0	0.0109829	0	0

## Sheet: panel AB
class	P100 [mol%]	P100 SD [mol%]	P100control [mol%]	P100control SD [mol%]
CDP-DAG	0.0810081	0.00852099	0.0774863	0.0170135
Cer	0.635307	0.0890113	0.721675	0.0547813
CL	0.230497	0.029229	0.216174	0.0131005
DAG	5.76017	0.378547	5.85351	0.16042
EE	0.670721	0.106343	0.712277	0.0940591
Erg	14.8474	0.703019	14.9776	0.320571
IPC	5.61707	1.56189	6.61606	0.495637
LPC	0.558519	0.0608304	0.271306	0.0199422
LPE	0.692302	0.0731292	0.33126	0.0257171
LPI	0.518566	0.0250704	0.297839	0.0153768
LPS	0.0625501	0.0151736	0.0449453	0.0288085
M(IP)2C	3.01602	0.454539	3.64754	0.16411
MIPC	0.636319	0.072246	0.672292	0.0243778
PA	2.15202	0.590161	2.12796	0.134906
PC	17.9772	0.803689	17.5039	0.434634
PE	19.8677	0.557044	19.7742	0.3409
PG	0.026238	0.0042011	0.0294933	0.00417476
PI	17.3984	0.556504	16.5021	0.179851
PS	5.23237	0.184521	4.93815	0.297606
TAG	4.01777	0.4023	4.68423	0.457202

## Sheet: panel C
total number of double bonds	P100 [mol%]	P100 SD [mol%]	P100control [mol%]	P100control SD [mol%]
0	6.10986	0.364868	5.99695	0.340267
1	46.8703	0.156798	46.6842	0.464022
2	46.9828	0.388901	47.2997	0.308025
