# Supplementary material for: MemPrep, a new technology for isolating organellar membranes provides fingerprints of lipid bilayer stress
Source: EMBO J. 2024 Mar 15;43(8):13. doi: 10.1038/s44318-024-00063-y (PMC11021466; doi:10.1038/s44318-024-00063-y)
Supplement: Supplementary file 8 — EV and Appendix Figure Source Data [file 44318_2024_63_MOESM8_ESM.zip › Appendix Figure S3_lipidomics.xlsx]

## Sheet: raw picomol
lipid	class	structural category	functional category	total length	total DB	total OH	SCDcomplete (ER Rtn1) 1 replotted from Figure 2 [pmol]	SCDcomplete (ER Rtn1) 2 replotted from Figure 2 [pmol]	SCDcomplete (ER Rtn1) 3 replotted from Figure 2 [pmol]	SCDcomplete (ER Rtn1) 4 replotted from Figure 2 [pmol]	ER Rtn1 + choline 1 [pmol]	ER Rtn1 + choline 2 [pmol]	ER Rtn1 + choline 3 [pmol]
CDP_DAG 32:1;0	CDP-DAG	GPL	MEM	32	1	0	1.28855	2.14971	1.45825	0.746672	1.30054	1.96855	1.49544
CDP_DAG 32:2;0	CDP-DAG	GPL	MEM	32	2	0	0	0	0	0.425564	0	0	0
CDP_DAG 34:1;0	CDP-DAG	GPL	MEM	34	1	0	3.02929	4.92255	3.46144	1.82741	4.54935	6.83365	5.26683
CDP_DAG 34:2;0	CDP-DAG	GPL	MEM	34	2	0	0	0.578029	0.455878	0	0.783712	0.788031	0.818148
Cer 32:0;2	Cer	SL	MEM	32	0	2	0	0	0	0.165038	0	0	0
Cer 32:0;3	Cer	SL	MEM	32	0	3	0	0	0	0.235133	0	0	0
Cer 32:1;3	Cer	SL	MEM	32	1	3	0	0	0	0.731988	0	0	0
Cer 32:1;4	Cer	SL	MEM	32	1	4	0	0	0	0.293017	0	0	0
Cer 32:1;5	Cer	SL	MEM	32	1	5	0	0	0	0.130907	0	0	0
Cer 34:0;3	Cer	SL	MEM	34	0	3	0	0	0	0.365689	0	0	0
Cer 34:1;3	Cer	SL	MEM	34	1	3	0	0	0	0.683807	0	0	0
Cer 34:1;4	Cer	SL	MEM	34	1	4	0	0.320532	0.221514	0.330676	0	0	0
Cer 34:1;5	Cer	SL	MEM	34	1	5	0	0	0	0.14286	0	0	0
Cer 42:0;2	Cer	SL	MEM	42	0	2	0.739009	1.05356	0.737113	0.413762	0.571124	0.585373	0.628347
Cer 42:0;3	Cer	SL	MEM	42	0	3	0	0.625645	0	0	0	0	0
Cer 42:0;4	Cer	SL	MEM	42	0	4	0.687498	1.01566	0.67216	0.302841	0	0.465342	0
Cer 44:0;3	Cer	SL	MEM	44	0	3	1.46545	2.08089	1.46375	0.528872	0.861185	1.04605	0.795724
Cer 44:0;4	Cer	SL	MEM	44	0	4	6.10813	9.56224	6.81579	3.71033	4.68694	5.39431	4.61803
Cer 44:0;5	Cer	SL	MEM	44	0	5	0.255196	0.449241	0.344611	0.142699	0.32752	0.393461	0.288405
Cer 46:0;4	Cer	SL	MEM	46	0	4	0.528726	0.741942	0.525589	0.260875	0.321982	0.36352	0.298359
CL 66:4;0	CL	GPL	MEM	66	4	0	0	5.33702	3.2936	1.36388	0	2.29574	0
CL 68:2;0	CL	GPL	MEM	68	2	0	0	3.30786	3.79458	0	0	2.67401	2.47894
CL 68:4;0	CL	GPL	MEM	68	4	0	0	7.77917	5.05995	1.89355	2.77844	3.83696	2.92764
CL 70:4;0	CL	GPL	MEM	70	4	0	0	3.29175	3.58663	0	0	0	0
CL 72:2;0	CL	GPL	MEM	72	2	0	3.42314	0	3.86136	1.31721	3.00337	2.54463	2.8745
DAG 10:0;0_16:0;0	DAG	GL	MEM	26	0	0	5.51287	10.0889	6.89579	3.71649	6.79887	8.47649	5.99212
DAG 10:0;0_16:1;0	DAG	GL	MEM	26	1	0	0	0	0	0	0.968051	0.951274	0
DAG 10:0;0_18:0;0	DAG	GL	MEM	28	0	0	1.81895	3.74971	2.59712	1.20076	2.03293	2.26318	1.60377
DAG 10:0;0_18:1;0	DAG	GL	MEM	28	1	0	0.371694	0.68859	0.375506	0.168412	0.419386	0.557434	0.445374
DAG 10:1;0_16:0;0	DAG	GL	MEM	26	1	0	0	0	0	0	0.065861	0.0627632	0
DAG 12:0;0_14:0;0	DAG	GL	MEM	26	0	0	0.517599	1.00269	0.650267	0.331134	0.574843	0.744319	0.535863
DAG 12:0;0_16:0;0	DAG	GL	MEM	28	0	0	6.56487	12.381	8.8645	3.8056	6.4392	7.48706	5.10767
DAG 12:0;0_16:1;0	DAG	GL	MEM	28	1	0	2.09495	4.06663	2.44184	1.18736	2.50948	2.9279	2.27427
DAG 12:0;0_18:0;0	DAG	GL	MEM	30	0	0	1.60588	2.79546	1.94129	0.880319	1.02715	1.21594	0.951919
DAG 12:0;0_18:1;0	DAG	GL	MEM	30	1	0	0.446679	0.854128	0.597913	0.295796	0.548067	0.722031	0.577562
DAG 14:0;0_14:0;0	DAG	GL	MEM	28	0	0	0.452741	0.864368	0.531764	0.224056	0.341812	0.382645	0.292397
DAG 14:0;0_14:1;0	DAG	GL	MEM	28	1	0	0.253331	0.459894	0.19343	0.0866456	0.189151	0.23649	0.202906
DAG 14:0;0_16:0;0	DAG	GL	MEM	30	0	0	0	6.13732	0	0	0	0	0
DAG 14:0;0_16:1;0	DAG	GL	MEM	30	1	0	5.96478	10.1406	6.98509	3.13587	5.50187	6.82635	5.42822
DAG 14:0;0_17:0;0	DAG	GL	MEM	31	0	0	0	0.495081	0	0	0	0	0
DAG 14:0;0_18:0;0	DAG	GL	MEM	32	0	0	0	0	0	0.187998	0	0	0
DAG 14:0;0_18:1;0	DAG	GL	MEM	32	1	0	4.8374	9.48315	6.46653	2.60954	7.27813	8.50284	6.01458
DAG 14:1;0_16:0;0	DAG	GL	MEM	30	1	0	1.64411	3.00001	2.04011	0.982436	1.25351	1.57476	1.2379
DAG 14:1;0_16:1;0	DAG	GL	MEM	30	2	0	0	2.19626	0.952385	0	0.694478	1.0637	0.898437
DAG 14:1;0_18:0;0	DAG	GL	MEM	32	1	0	0.366889	0.741544	0.556579	0.30479	0.274869	0.193037	0.201427
DAG 14:1;0_18:1;0	DAG	GL	MEM	32	2	0	0	0	0.206165	0	0.15691	0.180337	0.257683
DAG 15:0;0_16:1;0	DAG	GL	MEM	31	1	0	0	1.81147	0	0	0	0	0
DAG 15:0;0_17:0;0	DAG	GL	MEM	32	0	0	0.0661869	0.150528	0	0	0	0	0.0860904
DAG 15:0;0_18:1;0	DAG	GL	MEM	33	1	0	0.500211	0.798221	0	0	0	0	0
DAG 15:1;0_16:0;0	DAG	GL	MEM	31	1	0	0.322109	0	0	0	0	0	0.125952
DAG 16:0;0_16:1;0	DAG	GL	MEM	32	1	0	40.2564	77.4046	51.456	23.7336	39.5189	44.771	33.2059
DAG 16:0;0_17:1;0	DAG	GL	MEM	33	1	0	0.30468	0.501357	0	0	0	0	0
DAG 16:0;0_18:1;0	DAG	GL	MEM	34	1	0	34.9818	67.1432	45.6824	19.1386	46.6797	51.4422	38.0427
DAG 16:1;0_16:1;0	DAG	GL	MEM	32	2	0	49.5675	87.8389	62.1336	26.8897	38.0745	40.706	30.9889
DAG 16:1;0_18:0;0	DAG	GL	MEM	34	1	0	9.99762	18.699	13.5639	6.41908	7.52459	7.945	6.093
DAG 16:1;0_18:1;0	DAG	GL	MEM	34	2	0	45.0643	86.151	60.484	25.0547	48.1901	52.6104	39.1288
DAG 16:1;0_22:0;0	DAG	GL	MEM	38	1	0	0	2.35496	0	0	0	0	0
DAG 18:0;0_18:1;0	DAG	GL	MEM	36	1	0	9.32556	17.7361	12.0811	5.59071	8.8479	10.0282	6.79015
DAG 18:1;0_18:1;0	DAG	GL	MEM	36	2	0	3.45616	5.88191	4.00424	1.76984	3.26975	3.79718	2.92602
EE 16:0;0	EE	STE	STO	16	0	0	0	12.4924	9.62903	3.54714	9.03307	16.701	0
EE 16:1;0	EE	STE	STO	16	1	0	9.66978	14.4495	11.9022	3.49629	10.202	17.4199	9.2572
EE 18:1;0	EE	STE	STO	18	1	0	3.25953	4.41247	3.35555	0	3.972	6.54536	2.91344
Erg	Erg	ST	MEM	28	3	0	358.115	624.37	531.18	206.855	315.601	376.523	270.302
IPC 40:0;4	IPC	SL	MEM	40	0	4	13.2387	10.6248	6.26048	3.59996	0	0	3.85002
IPC 42:0;4	IPC	SL	MEM	42	0	4	0	7.20546	6.6834	0	0	0	0
IPC 44:0;3	IPC	SL	MEM	44	0	3	0	24.665	20.2123	0	8.33935	9.6209	5.93374
IPC 44:0;4	IPC	SL	MEM	44	0	4	60.7565	113.886	94.6186	22.3612	45.2428	65.4974	43.9989
IPC 44:0;5	IPC	SL	MEM	44	0	5	0	6.83116	5.16071	0	5.77519	8.09073	5.64222
LPC 12:1;0	LPC	GPL	LYS	12	1	0	0	2.49646	0	0	0	2.38462	0
LPC 14:1;0	LPC	GPL	LYS	14	1	0	0.686087	0	0.55749	0	0	0.531304	0
LPC 16:0;0	LPC	GPL	LYS	16	0	0	0.737686	0.936125	0.962069	0	1.42085	1.60896	1.35795
LPC 16:1;0	LPC	GPL	LYS	16	1	0	10.1499	13.2949	12.5748	6.37171	9.66701	10.7428	8.56214
LPC 18:1;0	LPC	GPL	LYS	18	1	0	1.25109	2.15307	1.8896	1.22276	1.05642	0.98003	0.842317
LPE 14:1;0	LPE	GPL	LYS	14	1	0	0	0.300013	0	0	0	0	0
LPE 16:0;0	LPE	GPL	LYS	16	0	0	2.13194	3.54807	2.9335	1.45591	0.951985	1.28713	0.868753
LPE 16:1;0	LPE	GPL	LYS	16	1	0	5.29862	7.92161	6.9264	3.27144	1.70838	2.13682	1.60523
LPE 18:0;0	LPE	GPL	LYS	18	0	0	0	0	0.261331	0	0	0	0
LPE 18:1;0	LPE	GPL	LYS	18	1	0	1.07422	2.13652	2.01627	1.68159	0.541194	0.571065	0.448233
LPE 20:1;0	LPE	GPL	LYS	20	1	0	0	0	0	0.216622	0	0	0
LPE 24:0;0	LPE	GPL	LYS	24	0	0	0	0.32014	0	0	0	0	0
LPI 16:0;0	LPI	GPL	LYS	16	0	0	4.15291	7.35506	6.63436	3.15913	2.64034	3.02702	0
LPI 16:1;0	LPI	GPL	LYS	16	1	0	2.56055	4.31988	4.05517	2.4003	1.47067	1.35406	1.05515
LPI 18:0;0	LPI	GPL	LYS	18	0	0	3.18863	5.32635	4.81113	3.2796	1.59775	2.02857	1.04133
LPI 18:1;0	LPI	GPL	LYS	18	1	0	1.71845	3.70067	4.07028	2.77206	1.41465	0	0
M(IP)2C 44:0;3	M(IP)2C	SL	MEM	44	0	3	13.7021	25.7075	19.2548	4.72887	7.64215	16.18	8.84535
M(IP)2C 44:0;4	M(IP)2C	SL	MEM	44	0	4	54.0097	96.7021	62.5012	21.4865	34.7905	64.2786	43.1227
M(IP)2C 46:0;4	M(IP)2C	SL	MEM	46	0	4	0	12.1598	8.26904	0	0	0	0
MIPC 44:0;3	MIPC	SL	MEM	44	0	3	0	0	2.58606	0	2.20885	3.32349	1.7507
MIPC 44:0;4	MIPC	SL	MEM	44	0	4	10.3022	20.3043	15.1248	4.72459	13.3492	20.5227	12.8128
PA 14:0;0_16:1;0	PA	GPL	MEM	30	1	0	0	4.86284	5.30743	0	3.61121	4.55946	3.49398
PA 14:0;0_18:1;0	PA	GPL	MEM	32	1	0	2.46656	4.66745	4.12549	1.12947	2.6732	3.14535	2.16961
PA 16:0;0_16:1;0	PA	GPL	MEM	32	1	0	19.4244	33.7652	31.4094	6.70105	18.7597	23.516	21.083
PA 16:0;0_18:1;0	PA	GPL	MEM	34	1	0	18.5144	29.1098	26.959	5.6358	17.1342	22.2821	21.5076
PA 16:1;0_16:1;0	PA	GPL	MEM	32	2	0	36.9205	61.4713	60.1512	14.7491	34.3635	36.033	32.2518
PA 16:1;0_18:0;0	PA	GPL	MEM	34	1	0	2.3428	5.53059	4.22699	1.58285	2.3798	4.08234	2.87343
PA 16:1;0_18:1;0	PA	GPL	MEM	34	2	0	34.1688	53.5609	51.5915	10.8786	31.5316	37.9071	31.6169
PA 17:0;0_17:1;0	PA	GPL	MEM	34	1	0	0	0	0	0.161599	0	0	0
PA 17:1;0_17:1;0	PA	GPL	MEM	34	2	0	0	0.58637	0.371108	0.378018	0.258076	0	0
PC 10:0;0_16:0;0	PC	GPL	MEM	26	0	0	0	0	0	0	3.6842	0	0
PC 10:0;0_18:1;0	PC	GPL	MEM	28	1	0	0	0	0	0	0.699433	0	0
PC 12:0;0_16:0;0	PC	GPL	MEM	28	0	0	1.83885	2.59982	1.75954	0.938388	4.95903	5.95036	4.16951
PC 12:0;0_16:1;0	PC	GPL	MEM	28	1	0	6.71729	11.5097	9.0002	3.70582	12.4216	14.8996	10.7584
PC 12:0;0_18:0;0	PC	GPL	MEM	30	0	0	0.100398	0	0.108097	0	0.222605	0.245444	0.213006
PC 14:0;0_14:0;0	PC	GPL	MEM	28	0	0	0	0.195699	0.138573	0	0.274913	0.353805	0.219228
PC 14:0;0_14:1;0	PC	GPL	MEM	28	1	0	0.745007	1.15595	0.623801	0.446751	0.764987	0.930478	0.720952
PC 14:0;0_15:1;0	PC	GPL	MEM	29	1	0	0	0	0	0	0	1.1282	0
PC 14:0;0_16:0;0	PC	GPL	MEM	30	0	0	0.51086	0	0.723092	0	1.16383	1.4672	1.08102
PC 14:0;0_17:1;0	PC	GPL	MEM	31	1	0	0.0888995	0	0	0	0	0	0
PC 14:0;0_18:1;0	PC	GPL	MEM	32	1	0	4.73412	7.33228	5.74528	2.37435	7.459	8.42479	6.00215
PC 14:1;0_14:1;0	PC	GPL	MEM	28	2	0	48.8226	61.9142	50.4453	19.0938	54.6246	60.8363	47.8162
PC 14:1;0_15:0;0	PC	GPL	MEM	29	1	0	1.20793	0	0	0	0	0	0
PC 14:1;0_16:1;0	PC	GPL	MEM	30	2	0	87.8361	115.511	95.7647	33.0806	132.264	150.122	114.946
PC 14:1;0_17:1;0	PC	GPL	MEM	31	2	0	0.269016	0	0.130993	0	0.161054	0	0
PC 14:1;0_18:0;0	PC	GPL	MEM	32	1	0	0.459584	0.768757	0.404778	0.23035	0.741024	0.812832	0.768651
PC 14:1;0_18:1;0	PC	GPL	MEM	32	2	0	3.82758	4.77875	2.85049	1.98356	2.06239	2.55896	1.75851
PC 15:0;0_16:1;0	PC	GPL	MEM	31	1	0	3.31642	4.40984	3.96113	1.50152	5.56328	5.834	4.35099
PC 15:0;0_18:1;0	PC	GPL	MEM	33	1	0	0.216372	0	0.902716	0	1.59672	1.28944	1.19335
PC 15:1;0_16:0;0	PC	GPL	MEM	31	1	0	1.32584	1.92932	1.33127	0.656462	1.97527	2.10049	1.53092
PC 15:1;0_16:1;0	PC	GPL	MEM	31	2	0	10.9261	17.7794	16.3197	5.6292	12.6076	13.7794	10.3935
PC 15:1;0_18:0;0	PC	GPL	MEM	33	1	0	0	0	0	0	0	0.341033	0
PC 15:1;0_18:1;0	PC	GPL	MEM	33	2	0	0	5.89585	6.0328	0	4.49582	0	3.37563
PC 16:0;0_16:1;0	PC	GPL	MEM	32	1	0	58.8674	94.9015	72.228	30.3617	157.516	187.13	134.668
PC 16:0;0_17:1;0	PC	GPL	MEM	33	1	0	0.0751009	0	0.24333	0	0.569009	0.540085	0.477351
PC 16:0;0_18:1;0	PC	GPL	MEM	34	1	0	23.2751	37.4335	29.3986	11.7572	38.2788	46.8891	32.657
PC 16:0;0_20:1;0	PC	GPL	MEM	36	1	0	0	0	0	0	0.186869	0.165175	0
PC 16:1;0_16:1;0	PC	GPL	MEM	32	2	0	319.729	520.713	422.001	176.796	356.921	399.494	296.378
PC 16:1;0_16:2;0	PC	GPL	MEM	32	3	0	0	1.9078	1.42426	0	1.98129	1.81912	1.58744
PC 16:1;0_17:0;0	PC	GPL	MEM	33	1	0	0.428166	0	0	0	0	0	0
PC 16:1;0_17:1;0	PC	GPL	MEM	33	2	0	6.24336	4.01929	3.76216	3.1614	3.29793	7.80079	2.53107
PC 16:1;0_18:0;0	PC	GPL	MEM	34	1	0	0	0	0	0	20.7733	24.9218	17.4874
PC 16:1;0_18:1;0	PC	GPL	MEM	34	2	0	275.946	450.079	371.49	147.962	268.313	300.726	221.012
PC 16:1;0_20:0;0	PC	GPL	MEM	36	1	0	0	0.739731	0	0	0.536065	0.720827	0.463832
PC 16:1;0_20:1;0	PC	GPL	MEM	36	2	0	2.00045	4.20356	2.68501	0.78482	1.38192	1.39041	1.08657
PC 16:1;0_26:0;0	PC	GPL	MEM	42	1	0	0	0	0	0	2.38114	2.26796	1.75175
PC 17:1;0_18:1;0	PC	GPL	MEM	35	2	0	0.704978	0	1.19946	0	1.08959	1.00896	0.646122
PC 18:0;0_18:1;0	PC	GPL	MEM	36	1	0	2.32766	2.62725	2.69825	1.05738	5.64373	6.67172	4.75908
PC 18:1;0_18:1;0	PC	GPL	MEM	36	2	0	16.6499	26.1053	22.3347	8.52279	17.2426	18.7996	14.0198
PE 10:0;0_16:0;0	PE	GPL	MEM	26	0	0	2.27769	0	3.19778	0	0.998106	1.31749	0.938632
PE 10:0;0_16:1;0	PE	GPL	MEM	26	1	0	1.4689	0	1.97203	0.927217	0.61663	0.745637	0.535653
PE 10:0;0_18:0;0	PE	GPL	MEM	28	0	0	0	0	0	0	0	0.239484	0.182043
PE 10:0;0_18:1;0	PE	GPL	MEM	28	1	0	0	0.864576	0.656988	0.274472	0	0.196779	0.152766
PE 12:0;0_14:0;0	PE	GPL	MEM	26	0	0	0.317078	4.64685	0.427696	1.34143	0.114976	0.124768	0.0931829
PE 12:0;0_16:0;0	PE	GPL	MEM	28	0	0	2.07658	3.86466	3.09695	1.10776	0.817927	0.861416	0.693963
PE 12:0;0_16:1;0	PE	GPL	MEM	28	1	0	4.89833	8.34675	6.5694	2.32591	1.37022	1.32275	0.879704
PE 12:0;0_18:0;0	PE	GPL	MEM	30	0	0	0.0706921	0.191938	0.129547	0.069768	0	0	0
PE 12:0;0_18:1;0	PE	GPL	MEM	30	1	0	0.987212	1.80836	1.3634	0.602417	0.487479	0.607609	0.398599
PE 12:1;0_18:1;0	PE	GPL	MEM	30	2	0	0.136386	0	0	0	0	0	0
PE 13:1;0_17:0;0	PE	GPL	MEM	30	1	0	0	0	0	0	0.0907099	0.0966228	0
PE 14:0;0_14:0;0	PE	GPL	MEM	28	0	0	0.0766688	0.202084	0.165397	0.035417	0.028039	0.0148867	0.018034
PE 14:0;0_14:1;0	PE	GPL	MEM	28	1	0	0.616606	0.889525	0.812619	0.543197	0.557282	0.479458	0.486663
PE 14:0;0_16:0;0	PE	GPL	MEM	30	0	0	0.448457	0.771767	0.596714	0.216143	0	0	0
PE 14:0;0_16:1;0	PE	GPL	MEM	30	1	0	13.7517	24.4765	19.7118	7.04316	4.91512	5.66662	4.01366
PE 14:0;0_17:1;0	PE	GPL	MEM	31	1	0	0	0	0.257015	0	0	0	0
PE 14:0;0_18:1;0	PE	GPL	MEM	32	1	0	17.1208	29.1691	23.3596	8.64637	9.53288	11.109	8.01386
PE 14:1;0_16:0;0	PE	GPL	MEM	30	1	0	1.87834	3.19045	2.6132	1.01608	0.631567	0.682039	0.545353
PE 14:1;0_16:1;0	PE	GPL	MEM	30	2	0	1.71425	3.49189	2.69511	1.00651	0.520505	0.53573	0.385685
PE 14:1;0_18:0;0	PE	GPL	MEM	32	1	0	0.231775	0.446522	0	0.213967	0.179331	0.173542	0.183891
PE 14:1;0_18:1;0	PE	GPL	MEM	32	2	0	1.4273	2.13937	1.77654	0.892288	0.949281	1.08384	0.76982
PE 14:1;0_22:1;0	PE	GPL	MEM	36	2	0	0	0	0.160992	0	0	0	0
PE 15:0;0_15:0;0	PE	GPL	MEM	30	0	0	0.0252568	0.0580528	0.0163066	0	0	0	0
PE 15:0;0_16:1;0	PE	GPL	MEM	31	1	0	1.23792	1.98576	1.87677	0.723731	0.669336	0.791036	0.626123
PE 15:0;0_18:1;0	PE	GPL	MEM	33	1	0	0.940045	3.04653	1.47386	0.518017	0.779534	0.932934	0.67057
PE 15:1;0_16:0;0	PE	GPL	MEM	31	1	0	1.82161	2.4893	2.36199	0.794799	1.27899	1.58277	1.7068
PE 15:1;0_16:1;0	PE	GPL	MEM	31	2	0	0	0.610907	0.47699	0.283068	0	0	0
PE 15:1;0_18:1;0	PE	GPL	MEM	33	2	0	1.27735	2.19603	1.61948	0	1.12357	1.08968	0
PE 16:0;0_16:1;0	PE	GPL	MEM	32	1	0	116.87	200.437	162.222	61.3801	49.5884	59.071	43.1908
PE 16:0;0_17:1;0	PE	GPL	MEM	33	1	0	1.13817	3.69563	1.53454	0.659803	0.937379	0.999745	0.829833
PE 16:0;0_18:1;0	PE	GPL	MEM	34	1	0	130.652	222.22	184.323	67.459	84.175	100.706	71.743
PE 16:0;0_20:1;0	PE	GPL	MEM	36	1	0	0	1.5116	1.03224	0	0	0	0
PE 16:1;0_16:1;0	PE	GPL	MEM	32	2	0	237.021	393.992	326.991	135.336	79.921	86.2911	64.7308
PE 16:1;0_17:0;0	PE	GPL	MEM	33	1	0	2.10677	0	2.75333	1.22509	1.69665	1.93179	1.52552
PE 16:1;0_17:1;0	PE	GPL	MEM	33	2	0	7.31749	12.7761	10.4022	6.15503	5.7662	5.96763	6.26845
PE 16:1;0_18:1;0	PE	GPL	MEM	34	2	0	316.746	525.634	447.007	183.371	192.188	210.561	156.308
PE 16:1;0_20:1;0	PE	GPL	MEM	36	2	0	6.45096	10.6445	8.65447	0	5.86504	6.49237	0
PE 17:1;0_17:1;0	PE	GPL	MEM	34	2	0	0	0	0	0	0	0.0571173	0
PE 17:1;0_18:1;0	PE	GPL	MEM	35	2	0	0	15.688	13.712	6.88349	0	12.887	0
PE 18:0;0_18:1;0	PE	GPL	MEM	36	1	0	6.45843	9.76838	8.02336	3.18167	0	0	0
PE 18:1;0_18:1;0	PE	GPL	MEM	36	2	0	28.3109	48.6009	42.2495	18.9971	23.3459	25.4354	24.054
PE 18:1;0_20:1;0	PE	GPL	MEM	38	2	0	0.943444	1.80488	0	0	0	0.982039	0
PG 14:0;0_16:1;0	PG	GPL	MEM	30	1	0	0.069157	0	0.143473	0.029964	0.0456205	0.0378632	0.0393407
PG 14:0;0_18:1;0	PG	GPL	MEM	32	1	0	0.1662	0.230348	0.19293	0.0774776	0.120128	0.163785	0.103545
PG 14:1;0_17:1;0	PG	GPL	MEM	31	2	0	0.280379	0	0.317849	0.471817	0.183377	0.246569	0.279336
PG 16:0;0_16:1;0	PG	GPL	MEM	32	1	0	0.320551	0.474177	0.478865	0.153932	0.300415	0.34805	0.343133
PG 16:0;0_18:1;0	PG	GPL	MEM	34	1	0	0.369341	0.552048	0.490541	0.126247	0.518702	0.51395	0.515421
PG 16:1;0_16:1;0	PG	GPL	MEM	32	2	0	0	0.383549	0	0	0.184515	0	0.174449
PG 16:1;0_17:0;0	PG	GPL	MEM	33	1	0	0	0	0	0	0.204944	0	0
PG 16:1;0_18:0;0	PG	GPL	MEM	34	1	0	0.2015	0.271187	0.168357	0.0696627	0.119374	0.101424	0.100613
PG 16:1;0_18:1;0	PG	GPL	MEM	34	2	0	0	0	0.290044	0	0.298462	0.294127	0.299968
PG 17:1;0_17:1;0	PG	GPL	MEM	34	2	0	0	0	0	0	0	0.00239929	0.00296477
PI 10:0;0_14:0;0	PI	GPL	MEM	24	0	0	0	2.56123	0	0	0	0	0
PI 10:0;0_16:0;0	PI	GPL	MEM	26	0	0	0	0	71.8222	0	0	0	24.2344
PI 10:0;0_18:0;0	PI	GPL	MEM	28	0	0	0	0	18.2638	0	0	8.70707	0
PI 12:0;0_14:0;0	PI	GPL	MEM	26	0	0	45.0716	82.1729	2.41141	0	32.169	37.1517	0
PI 12:0;0_16:0;0	PI	GPL	MEM	28	0	0	47.5984	88.4534	56.2576	26.2791	27.7978	23.2543	22.2749
PI 12:0;0_16:1;0	PI	GPL	MEM	28	1	0	5.18271	7.57909	0	0	3.68639	4.31652	3.0445
PI 12:0;0_18:0;0	PI	GPL	MEM	30	0	0	7.61445	14.2238	0	3.8417	3.70382	8.04912	2.86071
PI 14:0;0_14:0;0	PI	GPL	MEM	28	0	0	0.750874	1.64262	1.36206	0.246662	0	0	0
PI 14:0;0_14:1;0	PI	GPL	MEM	28	1	0	0	0	6.25532	0	0	0	0
PI 14:0;0_16:0;0	PI	GPL	MEM	30	0	0	8.10388	13.3565	21.26	3.64543	2.19406	0	2.76381
PI 14:0;0_16:1;0	PI	GPL	MEM	30	1	0	11.5712	21.6549	17.5962	5.72314	8.87832	10.462	11.2894
PI 14:0;0_18:1;0	PI	GPL	MEM	32	1	0	10.5689	23.3631	18.3724	7.32644	12.6805	13.4659	10.2071
PI 14:1;0_16:0;0	PI	GPL	MEM	30	1	0	9.70679	17.7297	14.2313	5.95702	5.03411	5.29543	0
PI 14:1;0_16:1;0	PI	GPL	MEM	30	2	0	0	3.1251	3.17843	0	1.77301	0	0
PI 14:1;0_18:0;0	PI	GPL	MEM	32	1	0	3.61462	6.7128	6.00292	0	1.52417	0	1.15127
PI 15:0;0_16:1;0	PI	GPL	MEM	31	1	0	0	2.4313	2.55397	1.08809	0	0	0
PI 15:1;0_16:0;0	PI	GPL	MEM	31	1	0	0	0	0	1.13068	0	0	0
PI 16:0;0_16:1;0	PI	GPL	MEM	32	1	0	260.494	489.299	401.635	167.803	151.644	178.673	127.196
PI 16:0;0_18:1;0	PI	GPL	MEM	34	1	0	198.184	381.381	302.799	138.154	187.833	216.684	153.596
PI 16:1;0_16:1;0	PI	GPL	MEM	32	2	0	9.77398	34.4401	26.245	13.1856	7.52651	4.21714	2.28423
PI 16:1;0_18:0;0	PI	GPL	MEM	34	1	0	87.4975	160.574	134.059	58.3559	46.6866	52.4027	40.2629
PI 16:1;0_18:1;0	PI	GPL	MEM	34	2	0	28.3862	45.4182	35.062	16.5335	29.847	34.6391	23.8457
PI 16:1;0_20:0;0	PI	GPL	MEM	36	1	0	0	0	2.0342	0.721349	0	0	0
PI 17:0;0_19:5;0	PI	GPL	MEM	36	5	0	0	0	0	0	1.89818	0	0
PI 18:0;0_18:1;0	PI	GPL	MEM	36	1	0	46.1368	80.6465	61.6331	28.4056	29.5757	34.395	26.1578
PI 18:1;0_18:1;0	PI	GPL	MEM	36	2	0	0	3.7747	3.15836	1.98233	2.24525	2.64099	0
PS 14:0;0_17:1;0	PS	GPL	MEM	31	1	0	0	1.0544	0	0	0	0	0
PS 14:0;0_18:1;0	PS	GPL	MEM	32	1	0	3.71117	6.98642	4.90535	1.94085	6.39454	6.84281	4.9411
PS 14:1;0_18:0;0	PS	GPL	MEM	32	1	0	0	0	0	0.745506	0	0	0
PS 16:0;0_16:1;0	PS	GPL	MEM	32	1	0	27.7366	45.3193	34.4301	15.0997	29.5667	35.7988	26.4821
PS 16:0;0_18:1;0	PS	GPL	MEM	34	1	0	44.5514	84.4895	55.9993	24.3002	74.8774	87.7397	68.9505
PS 16:0;0_19:1;0	PS	GPL	MEM	35	1	0	0	6.47072	0	0	0	0	0
PS 16:1;0_16:1;0	PS	GPL	MEM	32	2	0	9.67137	15.8258	12.1219	6.23298	15.0735	15.801	12.0709
PS 16:1;0_18:0;0	PS	GPL	MEM	34	1	0	0	0	2.7002	2.02416	0	0	0
PS 16:1;0_18:1;0	PS	GPL	MEM	34	2	0	30.4039	51.6216	38.2287	21.4899	69.1012	77.5484	55.6717
PS 17:0;0_18:1;0	PS	GPL	MEM	35	1	0	0	0	0	0	0	3.72896	0
PS 17:1;0_17:1;0	PS	GPL	MEM	34	2	0	0	0	0	0	0	0	0.325572
TAG 36:0;0	TAG	GL	STO	36	0	0	0	1.92603	0	0	0	0	0
TAG 38:0;0	TAG	GL	STO	38	0	0	0	1.84871	0	0	0	0	0
TAG 40:0;0	TAG	GL	STO	40	0	0	0.934453	2.76505	0.809871	0	0.747512	1.07149	0.870274
TAG 40:1;0	TAG	GL	STO	40	1	0	1.49347	2.05209	1.17532	0	0.837244	1.41828	0
TAG 42:0;0	TAG	GL	STO	42	0	0	3.40682	5.29971	3.73686	1.75435	2.72736	4.22774	2.87775
TAG 42:1;0	TAG	GL	STO	42	1	0	6.87848	8.92122	7.05989	3.18991	5.35901	8.06735	5.02078
TAG 42:2;0	TAG	GL	STO	42	2	0	1.70866	2.30007	1.63323	0	1.5196	2.35828	1.31525
TAG 43:0;0	TAG	GL	STO	43	0	0	0	1.34949	0	0	0	0	0
TAG 44:0;0	TAG	GL	STO	44	0	0	4.4508	7.53524	4.00849	2.28708	2.54123	3.47768	2.95353
TAG 44:1;0	TAG	GL	STO	44	1	0	10.0698	13.8045	8.80594	4.29787	5.41239	0	5.9945
TAG 45:0;0	TAG	GL	STO	45	0	0	1.62638	3.4711	0	0	0	0	0
TAG 45:1;0	TAG	GL	STO	45	1	0	2.43926	3.03971	0	0	0	0	0
TAG 46:0;0	TAG	GL	STO	46	0	0	0	8.63753	0	0	0	0	0
TAG 46:1;0	TAG	GL	STO	46	1	0	9.88204	14.3701	0	0	0	0	0
TAG 46:2;0	TAG	GL	STO	46	2	0	8.62129	11.6069	6.59824	3.42081	3.80832	5.55217	4.86692
TAG 46:3;0	TAG	GL	STO	46	3	0	0	1.84241	0	0	0	0	0
TAG 47:0;0	TAG	GL	STO	47	0	0	0	4.6622	0	0	0	0	0
TAG 47:1;0	TAG	GL	STO	47	1	0	0	0	0	1.41198	0	0	0
TAG 47:2;0	TAG	GL	STO	47	2	0	3.33212	3.714	0	0	0	0	0
TAG 47:3;0	TAG	GL	STO	47	3	0	0	0.933136	0	0	0	0	0
TAG 48:1;0	TAG	GL	STO	48	1	0	11.9971	16.9735	9.2518	5.15727	0	10.1679	8.06465
TAG 48:2;0	TAG	GL	STO	48	2	0	24.6637	33.7291	21.8924	9.60424	13.5144	20.8608	14.1429
TAG 48:3;0	TAG	GL	STO	48	3	0	16.9536	24.1555	17.5378	6.99041	7.43857	10.5484	6.78143
TAG 49:0;0	TAG	GL	STO	49	0	0	1.23665	2.4415	0	0	0	0	0
TAG 49:1;0	TAG	GL	STO	49	1	0	2.82947	3.61149	0	0	0	0	0
TAG 50:1;0	TAG	GL	STO	50	1	0	7.91941	10.3642	6.48228	0	5.11192	8.26421	5.89917
TAG 50:2;0	TAG	GL	STO	50	2	0	21.812	32.7754	22.033	9.22007	16.9078	25.9562	15.4568
TAG 50:3;0	TAG	GL	STO	50	3	0	20.1703	29.5097	22.0525	8.29687	12.2966	17.7028	11.4243
TAG 51:1;0	TAG	GL	STO	51	1	0	1.20698	1.36811	0	0	0	0	0
TAG 51:2;0	TAG	GL	STO	51	2	0	1.65154	1.51526	0	0	0	0	0
TAG 52:1;0	TAG	GL	STO	52	1	0	0	4.56562	3.01689	1.05107	0	0	0
TAG 52:2;0	TAG	GL	STO	52	2	0	10.8185	14.8549	10.2186	4.19761	7.38822	10.9508	6.95073
TAG 52:3;0	TAG	GL	STO	52	3	0	8.94229	11.9343	7.69303	3.32052	6.10373	8.65099	5.52649
TAG 54:0;0	TAG	GL	STO	54	0	0	0	1.78152	0	0	0	0	0
TAG 54:2;0	TAG	GL	STO	54	2	0	3.70424	4.01806	2.87747	0	1.53022	2.51334	0
TAG 54:3;0	TAG	GL	STO	54	3	0	2.48145	2.19384	1.39915	0	0.841571	1.1735	1.00159
TAG 56:1;0	TAG	GL	STO	56	1	0	0	1.99118	1.17116	0	0	0	0
TAG 56:2;0	TAG	GL	STO	56	2	0	1.3503	0	0	0	0	0	0

## Sheet: mol%
lipid	class	structural category	functional category	total length	total DB	total OH	SCDcomplete (ER Rtn1) 1 replotted from Figure 2 [mol%]	SCDcomplete (ER Rtn1) 2 replotted from Figure 2 [mol%]	SCDcomplete (ER Rtn1) 3 replotted from Figure 2 [mol%]	SCDcomplete (ER Rtn1) 4 replotted from Figure 2 [mol%]	ER Rtn1 + choline 1 [mol%]	ER Rtn1 + choline 2 [mol%]	ER Rtn1 + choline 3 [mol%]
CDP_DAG 32:1;0	CDP-DAG	GPL	MEM	32	1	0	0.0339809	0.032511	0.0275967	0.0362077	0.0396691	0.0509106	0.0533992
CDP_DAG 32:2;0	CDP-DAG	GPL	MEM	32	2	0	0	0	0	0.0206365	0	0	0
CDP_DAG 34:1;0	CDP-DAG	GPL	MEM	34	1	0	0.0798866	0.0744458	0.0655062	0.088615	0.138764	0.176732	0.188068
CDP_DAG 34:2;0	CDP-DAG	GPL	MEM	34	2	0	0	0.00874178	0.00862729	0	0.0239048	0.02038	0.0292144
Cer 32:0;2	Cer	SL	MEM	32	0	2	0	0	0	0.00800305	0	0	0
Cer 32:0;3	Cer	SL	MEM	32	0	3	0	0	0	0.0114021	0	0	0
Cer 32:1;3	Cer	SL	MEM	32	1	3	0	0	0	0.0354957	0	0	0
Cer 32:1;4	Cer	SL	MEM	32	1	4	0	0	0	0.014209	0	0	0
Cer 32:1;5	Cer	SL	MEM	32	1	5	0	0	0	0.00634796	0	0	0
Cer 34:0;3	Cer	SL	MEM	34	0	3	0	0	0	0.017733	0	0	0
Cer 34:1;3	Cer	SL	MEM	34	1	3	0	0	0	0.0331593	0	0	0
Cer 34:1;4	Cer	SL	MEM	34	1	4	0	0.00484754	0.00419205	0.0160352	0	0	0
Cer 34:1;5	Cer	SL	MEM	34	1	5	0	0	0	0.00692759	0	0	0
Cer 42:0;2	Cer	SL	MEM	42	0	2	0.0194887	0.0159334	0.0139495	0.0200642	0.0174204	0.0151389	0.022437
Cer 42:0;3	Cer	SL	MEM	42	0	3	0	0.0094619	0	0	0	0	0
Cer 42:0;4	Cer	SL	MEM	42	0	4	0.0181303	0.0153603	0.0127203	0.0146854	0	0.0120347	0
Cer 44:0;3	Cer	SL	MEM	44	0	3	0.038646	0.0314702	0.0277008	0.0256461	0.0262679	0.0270529	0.0284137
Cer 44:0;4	Cer	SL	MEM	44	0	4	0.16108	0.144614	0.128986	0.179922	0.142961	0.139508	0.164901
Cer 44:0;5	Cer	SL	MEM	44	0	5	0.00672988	0.00679406	0.00652161	0.00691978	0.00999002	0.0101757	0.0102984
Cer 46:0;4	Cer	SL	MEM	46	0	4	0.0139432	0.0112207	0.00994654	0.0126504	0.0098211	0.00940135	0.0106538
CL 66:4;0	CL	GPL	MEM	66	4	0	0	0.080714	0.0623299	0.0661375	0	0.0593724	0
CL 68:2;0	CL	GPL	MEM	68	2	0	0	0.0500262	0.0718107	0	0	0.0691552	0.088518
CL 68:4;0	CL	GPL	MEM	68	4	0	0	0.117648	0.0957573	0.0918223	0.084748	0.0992314	0.10454
CL 70:4;0	CL	GPL	MEM	70	4	0	0	0.0497825	0.0678754	0	0	0	0
CL 72:2;0	CL	GPL	MEM	72	2	0	0.090273	0	0.0730745	0.0638743	0.0916089	0.0658092	0.102643
DAG 10:0;0_16:0;0	DAG	GL	MEM	26	0	0	0.145382	0.152579	0.1305	0.180221	0.207379	0.219219	0.213967
DAG 10:0;0_16:1;0	DAG	GL	MEM	26	1	0	0	0	0	0	0.0295275	0.0246018	0
DAG 10:0;0_18:0;0	DAG	GL	MEM	28	0	0	0.0479683	0.0567085	0.0491493	0.0582274	0.0620085	0.0585303	0.0572674
DAG 10:0;0_18:1;0	DAG	GL	MEM	28	1	0	0.00980209	0.0104138	0.00710628	0.00816666	0.0127921	0.0144164	0.0159034
DAG 10:1;0_16:0;0	DAG	GL	MEM	26	1	0	0	0	0	0	0.00200889	0.00162318	0
DAG 12:0;0_14:0;0	DAG	GL	MEM	26	0	0	0.0136498	0.0151641	0.012306	0.0160574	0.0175339	0.0192496	0.0191346
DAG 12:0;0_16:0;0	DAG	GL	MEM	28	0	0	0.173125	0.187243	0.167757	0.184542	0.196409	0.19363	0.182385
DAG 12:0;0_16:1;0	DAG	GL	MEM	28	1	0	0.0552468	0.0615014	0.0462107	0.0575776	0.0765442	0.0757213	0.0812097
DAG 12:0;0_18:0;0	DAG	GL	MEM	30	0	0	0.0423493	0.0422769	0.036738	0.0426886	0.0313302	0.0314466	0.0339911
DAG 12:0;0_18:1;0	DAG	GL	MEM	30	1	0	0.0117796	0.0129173	0.0113152	0.0143438	0.0167171	0.0186732	0.0206236
DAG 14:0;0_14:0;0	DAG	GL	MEM	28	0	0	0.0119394	0.0130722	0.0100634	0.010865	0.010426	0.00989596	0.0104409
DAG 14:0;0_14:1;0	DAG	GL	MEM	28	1	0	0.00668069	0.00695517	0.00366058	0.00420163	0.00576949	0.0061161	0.00724537
DAG 14:0;0_16:0;0	DAG	GL	MEM	30	0	0	0	0.0928173	0	0	0	0	0
DAG 14:0;0_16:1;0	DAG	GL	MEM	30	1	0	0.1573	0.153361	0.13219	0.152065	0.167818	0.176543	0.193831
DAG 14:0;0_17:0;0	DAG	GL	MEM	31	0	0	0	0.00748732	0	0	0	0	0
DAG 14:0;0_18:0;0	DAG	GL	MEM	32	0	0	0	0	0	0.00911643	0	0	0
DAG 14:0;0_18:1;0	DAG	GL	MEM	32	1	0	0.127569	0.143418	0.122376	0.126542	0.221998	0.2199	0.214769
DAG 14:1;0_16:0;0	DAG	GL	MEM	30	1	0	0.0433575	0.0453704	0.0386082	0.0476404	0.0382346	0.0407264	0.044203
DAG 14:1;0_16:1;0	DAG	GL	MEM	30	2	0	0	0.033215	0.0180235	0	0.021183	0.0275094	0.0320814
DAG 14:1;0_18:0;0	DAG	GL	MEM	32	1	0	0.00967538	0.0112147	0.010533	0.0147799	0.00838406	0.00499232	0.00719256
DAG 14:1;0_18:1;0	DAG	GL	MEM	32	2	0	0	0	0.00390158	0	0.00478607	0.00466387	0.00920135
DAG 15:0;0_16:1;0	DAG	GL	MEM	31	1	0	0	0.0273956	0	0	0	0	0
DAG 15:0;0_17:0;0	DAG	GL	MEM	32	0	0	0.00174544	0.0022765	0	0	0	0	0.00307412
DAG 15:0;0_18:1;0	DAG	GL	MEM	33	1	0	0.0131913	0.0120718	0	0	0	0	0
DAG 15:1;0_16:0;0	DAG	GL	MEM	31	1	0	0.00849447	0	0	0	0	0	0.0044975
DAG 16:0;0_16:1;0	DAG	GL	MEM	32	1	0	1.06162	1.17062	0.973782	1.15089	1.20541	1.15787	1.18572
DAG 16:0;0_17:1;0	DAG	GL	MEM	33	1	0	0.00803484	0.00758224	0	0	0	0	0
DAG 16:0;0_18:1;0	DAG	GL	MEM	34	1	0	0.922519	1.01544	0.864519	0.928072	1.42383	1.3304	1.35843
DAG 16:1;0_16:1;0	DAG	GL	MEM	32	2	0	1.30716	1.32843	1.17585	1.30394	1.16135	1.05274	1.10655
DAG 16:1;0_18:0;0	DAG	GL	MEM	34	1	0	0.263651	0.282793	0.256691	0.311275	0.229515	0.205473	0.217569
DAG 16:1;0_18:1;0	DAG	GL	MEM	34	2	0	1.18841	1.3029	1.14463	1.21496	1.4699	1.36061	1.39721
DAG 16:1;0_22:0;0	DAG	GL	MEM	38	1	0	0	0.0356151	0	0	0	0	0
DAG 18:0;0_18:1;0	DAG	GL	MEM	36	1	0	0.245928	0.268231	0.228629	0.271106	0.269879	0.259349	0.242463
DAG 18:1;0_18:1;0	DAG	GL	MEM	36	2	0	0.0911438	0.0889546	0.0757784	0.0858233	0.099734	0.0982026	0.104482
EE 16:0;0	EE	STE	STO	16	0	0	0	0.188928	0.182225	0.172008	0.275527	0.431921	0
EE 16:1;0	EE	STE	STO	16	1	0	0.255006	0.218526	0.225244	0.169543	0.311182	0.450513	0.330556
EE 18:1;0	EE	STE	STO	18	1	0	0.0859584	0.0667317	0.0635023	0	0.121154	0.169276	0.104033
Erg	Erg	ST	MEM	28	3	0	9.444	9.44261	10.0523	10.0308	9.62647	9.73763	9.65195
IPC 40:0;4	IPC	SL	MEM	40	0	4	0.349123	0.160683	0.118477	0.17457	0	0	0.137477
IPC 42:0;4	IPC	SL	MEM	42	0	4	0	0.108971	0.12648	0	0	0	0
IPC 44:0;3	IPC	SL	MEM	44	0	3	0	0.373019	0.382509	0	0.254367	0.248816	0.211882
IPC 44:0;4	IPC	SL	MEM	44	0	4	1.60223	1.72235	1.79061	1.08434	1.38	1.69389	1.57111
IPC 44:0;5	IPC	SL	MEM	44	0	5	0	0.103311	0.0976641	0	0.176155	0.209242	0.201472
LPC 12:1;0	LPC	GPL	LYS	12	1	0	0	0.037755	0	0	0	0.061671	0
LPC 14:1;0	LPC	GPL	LYS	14	1	0	0.0180931	0	0.0105502	0	0	0.0137406	0
LPC 16:0;0	LPC	GPL	LYS	16	0	0	0.0194538	0.0141574	0.0182067	0	0.0433388	0.0416109	0.0484897
LPC 16:1;0	LPC	GPL	LYS	16	1	0	0.267667	0.201064	0.237972	0.308978	0.294863	0.27783	0.305737
LPC 18:1;0	LPC	GPL	LYS	18	1	0	0.032993	0.0325618	0.0357598	0.0592943	0.0322229	0.0253455	0.0300775
LPE 14:1;0	LPE	GPL	LYS	14	1	0	0	0.00453722	0	0	0	0	0
LPE 16:0;0	LPE	GPL	LYS	16	0	0	0.0562222	0.053659	0.0555152	0.0706002	0.0290375	0.0332877	0.0310214
LPE 16:1;0	LPE	GPL	LYS	16	1	0	0.139732	0.119802	0.131079	0.158639	0.052109	0.0552624	0.0573196
LPE 18:0;0	LPE	GPL	LYS	18	0	0	0	0	0.00494557	0	0	0	0
LPE 18:1;0	LPE	GPL	LYS	18	1	0	0.0283287	0.0323115	0.038157	0.0815439	0.0165075	0.0147689	0.0160055
LPE 20:1;0	LPE	GPL	LYS	20	1	0	0	0	0	0.0105045	0	0	0
LPE 24:0;0	LPE	GPL	LYS	24	0	0	0	0.00484161	0	0	0	0	0
LPI 16:0;0	LPI	GPL	LYS	16	0	0	0.109518	0.111234	0.125552	0.153193	0.0805357	0.0782848	0
LPI 16:1;0	LPI	GPL	LYS	16	1	0	0.0675253	0.0653314	0.0767423	0.116396	0.0448584	0.0350187	0.0376773
LPI 18:0;0	LPI	GPL	LYS	18	0	0	0.0840887	0.0805527	0.0910485	0.159035	0.0487346	0.0524628	0.0371838
LPI 18:1;0	LPI	GPL	LYS	18	1	0	0.0453179	0.0559668	0.0770282	0.134423	0.0431497	0	0
M(IP)2C 44:0;3	M(IP)2C	SL	MEM	44	0	3	0.361344	0.388786	0.364388	0.229313	0.233101	0.418447	0.31585
M(IP)2C 44:0;4	M(IP)2C	SL	MEM	44	0	4	1.42431	1.46247	1.18281	1.04193	1.06118	1.66237	1.53983
M(IP)2C 46:0;4	M(IP)2C	SL	MEM	46	0	4	0	0.183898	0.156488	0	0	0	0
MIPC 44:0;3	MIPC	SL	MEM	44	0	3	0	0	0.04894	0	0.0673744	0.0859521	0.062514
MIPC 44:0;4	MIPC	SL	MEM	44	0	4	0.271683	0.307071	0.28623	0.229106	0.407178	0.530758	0.45752
PA 14:0;0_16:1;0	PA	GPL	MEM	30	1	0	0	0.0735428	0.100441	0	0.110149	0.117917	0.124763
PA 14:0;0_18:1;0	PA	GPL	MEM	32	1	0	0.0650466	0.0705878	0.078073	0.0547704	0.081538	0.081345	0.0774725
PA 16:0;0_16:1;0	PA	GPL	MEM	32	1	0	0.512249	0.510646	0.594409	0.324948	0.572209	0.608171	0.752832
PA 16:0;0_18:1;0	PA	GPL	MEM	34	1	0	0.488251	0.44024	0.510187	0.273292	0.522628	0.576259	0.767994
PA 16:1;0_16:1;0	PA	GPL	MEM	32	2	0	0.973645	0.929657	1.13833	0.715216	1.04816	0.931885	1.15165
PA 16:1;0_18:0;0	PA	GPL	MEM	34	1	0	0.0617829	0.0836415	0.0799939	0.0767558	0.0725887	0.105577	0.102604
PA 16:1;0_18:1;0	PA	GPL	MEM	34	2	0	0.901079	0.810024	0.976346	0.527527	0.961778	0.980353	1.12898
PA 17:0;0_17:1;0	PA	GPL	MEM	34	1	0	0	0	0	0.00783628	0	0	0
PA 17:1;0_17:1;0	PA	GPL	MEM	34	2	0	0	0.00886792	0.00702305	0.0183309	0.00787184	0	0
PC 10:0;0_16:0;0	PC	GPL	MEM	26	0	0	0	0	0	0	0.112376	0	0
PC 10:0;0_18:1;0	PC	GPL	MEM	28	1	0	0	0	0	0	0.0213341	0	0
PC 12:0;0_16:0;0	PC	GPL	MEM	28	0	0	0.0484931	0.0393182	0.0332985	0.0455045	0.15126	0.153888	0.148885
PC 12:0;0_16:1;0	PC	GPL	MEM	28	1	0	0.177144	0.174066	0.170325	0.179703	0.378884	0.385333	0.384161
PC 12:0;0_18:0;0	PC	GPL	MEM	30	0	0	0.00264764	0	0.00204569	0	0.0067899	0.00634767	0.00760602
PC 14:0;0_14:0;0	PC	GPL	MEM	28	0	0	0	0.00295964	0.00262243	0	0.0083854	0.0091501	0.0078282
PC 14:0;0_14:1;0	PC	GPL	MEM	28	1	0	0.0196469	0.0174819	0.0118052	0.0216639	0.0233336	0.024064	0.0257438
PC 14:0;0_15:1;0	PC	GPL	MEM	29	1	0	0	0	0	0	0	0.0291775	0
PC 14:0;0_16:0;0	PC	GPL	MEM	30	0	0	0.0134721	0	0.0136842	0	0.0354992	0.0379447	0.0386011
PC 14:0;0_17:1;0	PC	GPL	MEM	31	1	0	0.0023444	0	0	0	0	0	0
PC 14:0;0_18:1;0	PC	GPL	MEM	32	1	0	0.124845	0.110889	0.108727	0.115137	0.227515	0.217882	0.214325
PC 14:1;0_14:1;0	PC	GPL	MEM	28	2	0	1.28752	0.936355	0.954655	0.925899	1.66616	1.57335	1.70742
PC 14:1;0_15:0;0	PC	GPL	MEM	29	1	0	0.0318548	0	0	0	0	0	0
PC 14:1;0_16:1;0	PC	GPL	MEM	30	2	0	2.31636	1.74692	1.8123	1.60415	4.03432	3.88245	4.10449
PC 14:1;0_17:1;0	PC	GPL	MEM	31	2	0	0.00709433	0	0.00247898	0	0.00491247	0	0
PC 14:1;0_18:0;0	PC	GPL	MEM	32	1	0	0.0121199	0.0116262	0.00766024	0.0111702	0.0226027	0.0210215	0.027447
PC 14:1;0_18:1;0	PC	GPL	MEM	32	2	0	0.100939	0.0722711	0.0539442	0.0961871	0.0629071	0.0661798	0.0627929
PC 15:0;0_16:1;0	PC	GPL	MEM	31	1	0	0.0874587	0.0666919	0.0749626	0.0728119	0.169691	0.150879	0.155365
PC 15:0;0_18:1;0	PC	GPL	MEM	33	1	0	0.00570603	0	0.0170835	0	0.0487032	0.0333475	0.0426122
PC 15:1;0_16:0;0	PC	GPL	MEM	31	1	0	0.0349643	0.0291779	0.0251937	0.0318333	0.0602497	0.0543228	0.0546661
PC 15:1;0_16:1;0	PC	GPL	MEM	31	2	0	0.288137	0.268885	0.308843	0.272972	0.384557	0.356363	0.371131
PC 15:1;0_18:0;0	PC	GPL	MEM	33	1	0	0	0	0	0	0	0.00881979	0
PC 15:1;0_18:1;0	PC	GPL	MEM	33	2	0	0	0.0891655	0.114168	0	0.137132	0	0.120537
PC 16:0;0_16:1;0	PC	GPL	MEM	32	1	0	1.55242	1.43524	1.36688	1.4723	4.80456	4.83955	4.80873
PC 16:0;0_17:1;0	PC	GPL	MEM	33	1	0	0.00198052	0	0.00460491	0	0.0173559	0.0139677	0.0170453
PC 16:0;0_18:1;0	PC	GPL	MEM	34	1	0	0.613797	0.566123	0.556355	0.570132	1.16758	1.21265	1.16612
PC 16:0;0_20:1;0	PC	GPL	MEM	36	1	0	0	0	0	0	0.00569988	0.00427175	0
PC 16:1;0_16:1;0	PC	GPL	MEM	32	2	0	8.4317	7.87497	7.98618	8.57322	10.8868	10.3317	10.5831
PC 16:1;0_16:2;0	PC	GPL	MEM	32	3	0	0	0.0288525	0.0269535	0	0.0604333	0.0470461	0.0566843
PC 16:1;0_17:0;0	PC	GPL	MEM	33	1	0	0.0112913	0	0	0	0	0	0
PC 16:1;0_17:1;0	PC	GPL	MEM	33	2	0	0.164646	0.0607854	0.0711972	0.153303	0.100594	0.201744	0.0903795
PC 16:1;0_18:0;0	PC	GPL	MEM	34	1	0	0	0	0	0	0.633628	0.644527	0.62444
PC 16:1;0_18:1;0	PC	GPL	MEM	34	2	0	7.27708	6.80674	7.03028	7.175	8.18409	7.77737	7.8919
PC 16:1;0_20:0;0	PC	GPL	MEM	36	1	0	0	0.0111873	0	0	0.0163511	0.018642	0.0165625
PC 16:1;0_20:1;0	PC	GPL	MEM	36	2	0	0.0527547	0.0635722	0.0508126	0.0380576	0.0421513	0.0359588	0.0387993
PC 16:1;0_26:0;0	PC	GPL	MEM	42	1	0	0	0	0	0	0.0726296	0.058654	0.0625515
PC 17:1;0_18:1;0	PC	GPL	MEM	35	2	0	0.0185913	0	0.0226992	0	0.0332347	0.0260937	0.0230717
PC 18:0;0_18:1;0	PC	GPL	MEM	36	1	0	0.0613837	0.039733	0.0510632	0.0512746	0.172145	0.172544	0.169937
PC 18:1;0_18:1;0	PC	GPL	MEM	36	2	0	0.439081	0.394802	0.422674	0.413288	0.525934	0.486195	0.500619
PE 10:0;0_16:0;0	PE	GPL	MEM	26	0	0	0.0600659	0	0.0605165	0	0.0304442	0.0340729	0.0335167
PE 10:0;0_16:1;0	PE	GPL	MEM	26	1	0	0.038737	0	0.0373198	0.0449627	0.0188085	0.0192837	0.0191271
PE 10:0;0_18:0;0	PE	GPL	MEM	28	0	0	0	0	0	0	0	0.00619353	0.00650039
PE 10:0;0_18:1;0	PE	GPL	MEM	28	1	0	0	0.0130754	0.0124332	0.0133097	0	0.0050891	0.00545497
PE 12:0;0_14:0;0	PE	GPL	MEM	26	0	0	0.00836179	0.0702763	0.00809395	0.0650488	0.003507	0.00322675	0.00332738
PE 12:0;0_16:0;0	PE	GPL	MEM	28	0	0	0.0547623	0.0584469	0.0586084	0.0537177	0.0249484	0.0222779	0.02478
PE 12:0;0_16:1;0	PE	GPL	MEM	28	1	0	0.129176	0.126231	0.124323	0.112788	0.0417945	0.0342089	0.0314125
PE 12:0;0_18:0;0	PE	GPL	MEM	30	0	0	0.00186425	0.00290276	0.00245162	0.0033832	0	0	0
PE 12:0;0_18:1;0	PE	GPL	MEM	30	1	0	0.0260342	0.0273486	0.0258017	0.0292125	0.0148691	0.015714	0.0142332
PE 12:1;0_18:1;0	PE	GPL	MEM	30	2	0	0.00359669	0	0	0	0	0	0
PE 13:1;0_17:0;0	PE	GPL	MEM	30	1	0	0	0	0	0	0.00276684	0.00249886	0
PE 14:0;0_14:0;0	PE	GPL	MEM	28	0	0	0.00202186	0.0030562	0.00313006	0.00171745	0.000855246	0.000385	0.000643958
PE 14:0;0_14:1;0	PE	GPL	MEM	28	1	0	0.0162608	0.0134527	0.0153784	0.0263408	0.0169982	0.0123997	0.0173778
PE 14:0;0_16:0;0	PE	GPL	MEM	30	0	0	0.0118264	0.0116718	0.0112925	0.0104812	0	0	0
PE 14:0;0_16:1;0	PE	GPL	MEM	30	1	0	0.362652	0.370169	0.373037	0.341538	0.149921	0.14655	0.14332
PE 14:0;0_17:1;0	PE	GPL	MEM	31	1	0	0	0	0.00486389	0	0	0	0
PE 14:0;0_18:1;0	PE	GPL	MEM	32	1	0	0.4515	0.441137	0.44207	0.419281	0.290772	0.287301	0.286159
PE 14:1;0_16:0;0	PE	GPL	MEM	30	1	0	0.0495345	0.0482505	0.0494536	0.0492719	0.0192641	0.0176389	0.0194735
PE 14:1;0_16:1;0	PE	GPL	MEM	30	2	0	0.0452072	0.0528093	0.0510037	0.0488078	0.0158765	0.013855	0.013772
PE 14:1;0_18:0;0	PE	GPL	MEM	32	1	0	0.00611223	0.00675294	0	0.0103757	0.00546996	0.00448814	0.00656638
PE 14:1;0_18:1;0	PE	GPL	MEM	32	2	0	0.0376399	0.0323546	0.0336202	0.043269	0.028955	0.0280303	0.0274887
PE 14:1;0_22:1;0	PE	GPL	MEM	36	2	0	0	0	0.0030467	0	0	0	0
PE 15:0;0_15:0;0	PE	GPL	MEM	30	0	0	0.000666057	0.000877957	0.000308595	0	0	0	0
PE 15:0;0_16:1;0	PE	GPL	MEM	31	1	0	0.0326457	0.0300315	0.035517	0.0350953	0.0204161	0.0204578	0.0223576
PE 15:0;0_18:1;0	PE	GPL	MEM	33	1	0	0.0247903	0.046074	0.0278921	0.0251198	0.0237774	0.0241275	0.0239447
PE 15:1;0_16:0;0	PE	GPL	MEM	31	1	0	0.0480384	0.0376467	0.0446996	0.0385415	0.0390118	0.0409336	0.0609464
PE 15:1;0_16:1;0	PE	GPL	MEM	31	2	0	0	0.00923901	0.00902682	0.0137266	0	0	0
PE 15:1;0_18:1;0	PE	GPL	MEM	33	2	0	0.0336855	0.0332115	0.0306479	0	0.0342712	0.0281813	0
PE 16:0;0_16:1;0	PE	GPL	MEM	32	1	0	3.08203	3.03129	3.06998	2.97645	1.51255	1.52769	1.54226
PE 16:0;0_17:1;0	PE	GPL	MEM	33	1	0	0.0300151	0.0558906	0.0290405	0.0319953	0.028592	0.0258554	0.0296317
PE 16:0;0_18:1;0	PE	GPL	MEM	34	1	0	3.44548	3.36073	3.48823	3.27123	2.56751	2.60446	2.5618
PE 16:0;0_20:1;0	PE	GPL	MEM	36	1	0	0	0.0228606	0.0195347	0	0	0	0
PE 16:1;0_16:1;0	PE	GPL	MEM	32	2	0	6.25058	5.95851	6.18816	6.56273	2.43775	2.23166	2.31141
PE 16:1;0_17:0;0	PE	GPL	MEM	33	1	0	0.0555585	0	0.0521055	0.0594072	0.0517513	0.0499599	0.0544733
PE 16:1;0_17:1;0	PE	GPL	MEM	33	2	0	0.192972	0.193218	0.196857	0.298471	0.175881	0.154335	0.223834
PE 16:1;0_18:1;0	PE	GPL	MEM	34	2	0	8.35304	7.94939	8.45941	8.89205	5.86212	5.44553	5.58145
PE 16:1;0_20:1;0	PE	GPL	MEM	36	2	0	0.170121	0.160981	0.163782	0	0.178896	0.167906	0
PE 17:1;0_17:1;0	PE	GPL	MEM	34	2	0	0	0	0	0	0	0.00147717	0
PE 17:1;0_18:1;0	PE	GPL	MEM	35	2	0	0	0.237256	0.259493	0.333795	0	0.333283	0
PE 18:0;0_18:1;0	PE	GPL	MEM	36	1	0	0.170318	0.147731	0.151838	0.154286	0	0	0
PE 18:1;0_18:1;0	PE	GPL	MEM	36	2	0	0.746598	0.735012	0.799553	0.92121	0.712097	0.65781	0.858921
PE 18:1;0_20:1;0	PE	GPL	MEM	38	2	0	0.0248799	0.027296	0	0	0	0.0253975	0
PG 14:0;0_16:1;0	PG	GPL	MEM	30	1	0	0.00182377	0	0.00271516	0.00145302	0.00139152	0.000979218	0.00140478
PG 14:0;0_18:1;0	PG	GPL	MEM	32	1	0	0.00438293	0.00348365	0.00365111	0.00375706	0.00366415	0.00423581	0.00369739
PG 14:1;0_17:1;0	PG	GPL	MEM	31	2	0	0.00739399	0	0.00601515	0.0228794	0.00559337	0.00637676	0.00997453
PG 16:0;0_16:1;0	PG	GPL	MEM	32	1	0	0.00845338	0.00717118	0.0090623	0.00746449	0.00916326	0.00900126	0.0122526
PG 16:0;0_18:1;0	PG	GPL	MEM	34	1	0	0.00974004	0.00834886	0.00928327	0.00612199	0.0158215	0.0132918	0.0184047
PG 16:1;0_16:1;0	PG	GPL	MEM	32	2	0	0	0.00580058	0	0	0.00562808	0	0.00622923
PG 16:1;0_17:0;0	PG	GPL	MEM	33	1	0	0	0	0	0	0.00625121	0	0
PG 16:1;0_18:0;0	PG	GPL	MEM	34	1	0	0.00531384	0.00410128	0.00318608	0.00337809	0.00364115	0.00262303	0.00359269
PG 16:1;0_18:1;0	PG	GPL	MEM	34	2	0	0	0	0.00548895	0	0.00910369	0.00760671	0.0107113
PG 17:1;0_17:1;0	PG	GPL	MEM	34	2	0	0	0	0	0	0	6.20504e-05	0.000105866
PI 10:0;0_14:0;0	PI	GPL	MEM	24	0	0	0	0.0387346	0	0	0	0	0
PI 10:0;0_16:0;0	PI	GPL	MEM	26	0	0	0	0	1.3592	0	0	0	0.865362
PI 10:0;0_18:0;0	PI	GPL	MEM	28	0	0	0	0	0.345634	0	0	0.225182	0
PI 12:0;0_14:0;0	PI	GPL	MEM	26	0	0	1.1886	1.24274	0.0456349	0	0.981219	0.960817	0
PI 12:0;0_16:0;0	PI	GPL	MEM	28	0	0	1.25524	1.33772	1.06465	1.27433	0.847889	0.601402	0.795392
PI 12:0;0_16:1;0	PI	GPL	MEM	28	1	0	0.136675	0.114622	0	0	0.112442	0.111634	0.108713
PI 12:0;0_18:0;0	PI	GPL	MEM	30	0	0	0.200804	0.215113	0	0.186292	0.112974	0.208166	0.10215
PI 14:0;0_14:0;0	PI	GPL	MEM	28	0	0	0.0198016	0.024842	0.0257764	0.0119612	0	0	0
PI 14:0;0_14:1;0	PI	GPL	MEM	28	1	0	0	0	0.118379	0	0	0	0
PI 14:0;0_16:0;0	PI	GPL	MEM	30	0	0	0.213711	0.201996	0.402336	0.176775	0.0669233	0	0.0986902
PI 14:0;0_16:1;0	PI	GPL	MEM	30	1	0	0.305149	0.327496	0.333	0.277527	0.270807	0.270568	0.403122
PI 14:0;0_18:1;0	PI	GPL	MEM	32	1	0	0.278717	0.35333	0.347689	0.355275	0.386781	0.348255	0.364475
PI 14:1;0_16:0;0	PI	GPL	MEM	30	1	0	0.255982	0.268134	0.269321	0.288869	0.153551	0.13695	0
PI 14:1;0_16:1;0	PI	GPL	MEM	30	2	0	0	0.0472622	0.0601504	0	0.0540804	0	0
PI 14:1;0_18:0;0	PI	GPL	MEM	32	1	0	0.0953226	0.101521	0.113603	0	0.0464903	0	0.0411096
PI 15:0;0_16:1;0	PI	GPL	MEM	31	1	0	0	0.0367696	0.0483327	0.0527638	0	0	0
PI 15:1;0_16:0;0	PI	GPL	MEM	31	1	0	0	0	0	0.0548291	0	0	0
PI 16:0;0_16:1;0	PI	GPL	MEM	32	1	0	6.86959	7.39988	7.60076	8.13713	4.62545	4.62084	4.54192
PI 16:0;0_18:1;0	PI	GPL	MEM	34	1	0	5.22639	5.76779	5.73034	6.69938	5.72929	5.60388	5.48461
PI 16:1;0_16:1;0	PI	GPL	MEM	32	2	0	0.257754	0.520852	0.496675	0.639398	0.229574	0.109064	0.0815653
PI 16:1;0_18:0;0	PI	GPL	MEM	34	1	0	2.30743	2.42843	2.53701	2.8298	1.42404	1.35524	1.43771
PI 16:1;0_18:1;0	PI	GPL	MEM	34	2	0	0.748584	0.686879	0.663533	0.801745	0.910394	0.895836	0.851483
PI 16:1;0_20:0;0	PI	GPL	MEM	36	1	0	0	0	0.0384963	0.0349798	0	0	0
PI 17:0;0_19:5;0	PI	GPL	MEM	36	5	0	0	0	0	0	0.0578983	0	0
PI 18:0;0_18:1;0	PI	GPL	MEM	36	1	0	1.21669	1.21965	1.16638	1.37745	0.902119	0.889523	0.934043
PI 18:1;0_18:1;0	PI	GPL	MEM	36	2	0	0	0.0570864	0.0597705	0.0961274	0.0684847	0.0683012	0
PS 14:0;0_17:1;0	PS	GPL	MEM	31	1	0	0	0.0159461	0	0	0	0	0
PS 14:0;0_18:1;0	PS	GPL	MEM	32	1	0	0.0978688	0.105659	0.0928315	0.094116	0.195046	0.176969	0.176437
PS 14:1;0_18:0;0	PS	GPL	MEM	32	1	0	0	0	0	0.0361512	0	0	0
PS 16:0;0_16:1;0	PS	GPL	MEM	32	1	0	0.731453	0.685383	0.651574	0.732217	0.901844	0.925828	0.945623
PS 16:0;0_18:1;0	PS	GPL	MEM	34	1	0	1.17488	1.27777	1.05976	1.17837	2.28391	2.26912	2.46209
PS 16:0;0_19:1;0	PS	GPL	MEM	35	1	0	0	0.0978595	0	0	0	0	0
PS 16:1;0_16:1;0	PS	GPL	MEM	32	2	0	0.255048	0.23934	0.229402	0.302251	0.459772	0.408645	0.431028
PS 16:1;0_18:0;0	PS	GPL	MEM	34	1	0	0	0	0.0511001	0.0981559	0	0	0
PS 16:1;0_18:1;0	PS	GPL	MEM	34	2	0	0.801794	0.780696	0.723461	1.04209	2.10773	2.00556	1.98793
PS 17:0;0_18:1;0	PS	GPL	MEM	35	1	0	0	0	0	0	0	0.0964383	0
PS 17:1;0_17:1;0	PS	GPL	MEM	34	2	0	0	0	0	0	0	0	0.0116255
TAG 36:0;0	TAG	GL	STO	36	0	0	0	0.0291282	0	0	0	0	0
TAG 38:0;0	TAG	GL	STO	38	0	0	0	0.0279588	0	0	0	0	0
TAG 40:0;0	TAG	GL	STO	40	0	0	0.0246428	0.041817	0.0153264	0	0.0228006	0.0277109	0.0310758
TAG 40:1;0	TAG	GL	STO	40	1	0	0.0393849	0.0310346	0.0222424	0	0.0255376	0.0366795	0
TAG 42:0;0	TAG	GL	STO	42	0	0	0.0898426	0.0801498	0.0707184	0.0850722	0.08319	0.109338	0.102759
TAG 42:1;0	TAG	GL	STO	42	1	0	0.181395	0.134919	0.133605	0.154686	0.163461	0.208638	0.179282
TAG 42:2;0	TAG	GL	STO	42	2	0	0.0450598	0.0347849	0.0309081	0	0.0463509	0.0609898	0.046965
TAG 43:0;0	TAG	GL	STO	43	0	0	0	0.0204089	0	0	0	0	0
TAG 44:0;0	TAG	GL	STO	44	0	0	0.117374	0.113959	0.0758589	0.110905	0.0775126	0.0899397	0.105465
TAG 44:1;0	TAG	GL	STO	44	1	0	0.265555	0.208771	0.166648	0.208413	0.165089	0	0.214052
TAG 45:0;0	TAG	GL	STO	45	0	0	0.0428899	0.0524949	0	0	0	0	0
TAG 45:1;0	TAG	GL	STO	45	1	0	0.0643267	0.0459708	0	0	0	0	0
TAG 46:0;0	TAG	GL	STO	46	0	0	0	0.130629	0	0	0	0	0
TAG 46:1;0	TAG	GL	STO	46	1	0	0.260603	0.217325	0	0	0	0	0
TAG 46:2;0	TAG	GL	STO	46	2	0	0.227356	0.175536	0.124869	0.165882	0.116161	0.14359	0.173788
TAG 46:3;0	TAG	GL	STO	46	3	0	0	0.0278636	0	0	0	0	0
TAG 47:0;0	TAG	GL	STO	47	0	0	0	0.0705084	0	0	0	0	0
TAG 47:1;0	TAG	GL	STO	47	1	0	0	0	0	0.0684699	0	0	0
TAG 47:2;0	TAG	GL	STO	47	2	0	0.0878727	0.0561684	0	0	0	0	0
TAG 47:3;0	TAG	GL	STO	47	3	0	0	0.0141122	0	0	0	0	0
TAG 48:1;0	TAG	GL	STO	48	1	0	0.31638	0.256697	0.175086	0.250087	0	0.262962	0.287973
TAG 48:2;0	TAG	GL	STO	48	2	0	0.650416	0.5101	0.414304	0.46573	0.412216	0.539502	0.505015
TAG 48:3;0	TAG	GL	STO	48	3	0	0.44709	0.365314	0.331895	0.33898	0.226891	0.272803	0.242151
TAG 49:0;0	TAG	GL	STO	49	0	0	0.0326122	0.0369238	0	0	0	0	0
TAG 49:1;0	TAG	GL	STO	49	1	0	0.0746171	0.0546181	0	0	0	0	0
TAG 50:1;0	TAG	GL	STO	50	1	0	0.208846	0.156742	0.122674	0	0.155924	0.213729	0.210648
TAG 50:2;0	TAG	GL	STO	50	2	0	0.575213	0.495676	0.416965	0.447101	0.515722	0.671279	0.551932
TAG 50:3;0	TAG	GL	STO	50	3	0	0.531919	0.446288	0.417334	0.402333	0.375071	0.45783	0.407939
TAG 51:1;0	TAG	GL	STO	51	1	0	0.0318298	0.0206905	0	0	0	0	0
TAG 51:2;0	TAG	GL	STO	51	2	0	0.0435534	0.0229159	0	0	0	0	0
TAG 52:1;0	TAG	GL	STO	52	1	0	0	0.0690478	0.0570933	0.0509686	0	0	0
TAG 52:2;0	TAG	GL	STO	52	2	0	0.285299	0.224657	0.193382	0.203551	0.225356	0.283209	0.248197
TAG 52:3;0	TAG	GL	STO	52	3	0	0.235821	0.180488	0.145587	0.161019	0.186176	0.223732	0.19734
TAG 54:0;0	TAG	GL	STO	54	0	0	0	0.0269427	0	0	0	0	0
TAG 54:2;0	TAG	GL	STO	54	2	0	0.097686	0.0607668	0.0544548	0	0.0466748	0.065	0
TAG 54:3;0	TAG	GL	STO	54	3	0	0.0654393	0.0331784	0.0264783	0	0.0256696	0.030349	0.0357648
TAG 56:1;0	TAG	GL	STO	56	1	0	0	0.0301135	0.0221637	0	0	0	0
TAG 56:2;0	TAG	GL	STO	56	2	0	0.0356093	0	0	0	0	0	0

## Sheet: panel AB
class	SCDcomplete (ER Rtn1) replotted from Figure 2 [mol%]	SCDcomplete SD (ER Rtn1) replotted from Figure 2 [mol%]	ER Rtn1 + choline [mol%]	ER Rtn1 + choline SD [mol%]
CDP-DAG	0.119189	0.0185781	0.240347	0.0348121
Cer	0.277734	0.0904671	0.218825	0.0158576
CL	0.245281	0.119919	0.255209	0.068296
DAG	6.06729	0.445748	6.78866	0.190435
EE	0.406918	0.0758298	0.731387	0.309232
Erg	9.74245	0.345532	9.67202	0.0582365
IPC	2.04859	0.585224	2.02814	0.18906
LPA	0	0	0	0
LPC	0.323627	0.0369833	0.391642	0.0256852
LPE	0.247605	0.0494875	0.101773	0.0036041
LPI	0.388238	0.12002	0.152635	0.0721109
LPS	0	0	0	0
M(IP)2C	1.69893	0.318071	1.74359	0.405071
MIPC	0.285757	0.045838	0.537098	0.072599
PA	2.85319	0.62096	3.62824	0.414187
PC	21.7901	1.01208	33.5616	0.699957
PE	24.128	0.660739	14.0754	0.205857
PG	0.0376174	0.00669938	0.0569358	0.011465
PI	22.2721	1.18918	16.4988	0.442439
PS	3.1388	0.281769	5.94853	0.0660833
TAG	3.92853	1.02458	3.36914	0.439502
	re-plotted from Figure 2AB

## Sheet: panel C
total number of double bonds	SCDcomplete (ER Rtn1) replotted from Figure 2 [mol%]	SCDcomplete SD (ER Rtn1) replotted from Figure 2 [mol%]	ER Rtn1 + choline [mol%]	ER Rtn1 + choline SD [mol%]
0	4.21057	0.925641	3.44993	0.143108
1	43.4473	1.03286	43.3202	0.666144
2	52.3247	1.05924	53.1387	0.579221
	re-plotted from Figure 2 AB
