# Supplementary material for: MemPrep, a new technology for isolating organellar membranes provides fingerprints of lipid bilayer stress
Source: EMBO J. 2024 Mar 15;43(8):13. doi: 10.1038/s44318-024-00063-y (PMC11021466; doi:10.1038/s44318-024-00063-y)
Supplement: Supplementary file 8 — EV and Appendix Figure Source Data [file 44318_2024_63_MOESM8_ESM.zip › Appendix Figure S4B_Claurdan.xlsx]

## Sheet: spectra
wavelength [nm]	pre-stress 1 C-laurdan [RFU]	pre-stress 2 C-laurdan [RFU]	DTT / TM 1 C-laurdan [RFU]	DTT / TM 2 C-laurdan [RFU]	DTT / TM 3 C-laurdan [RFU]	inositol depletion 1 C-laurdan [RFU]	inositol depletion 2 C-laurdan [RFU]	inositol depletion 3 C-laurdan [RFU]	POPC 1 C-laurdan [RFU]	POPC 2 C-laurdan [RFU]	POPC 3 C-laurdan [RFU]	pre-stress 1 background [RFU]	pre-stress 2 background [RFU]	DTT / TM 1 background [RFU]	DTT / TM 2 background [RFU]	DTT / TM 3 background [RFU]	inositol depletion 1 background [RFU]	inositol depletion 2 background [RFU]	inositol depletion 3 background [RFU]	POPC 1 background [RFU]	POPC 2 background [RFU]	POPC 3 background [RFU]
400	1282	1261	1172	1234	1182	1193	1206	1191	978	910	928	169	179	155	160	160	147	153	143	202	171	183
402	1506	1462	1388	1439	1381	1409	1421	1405	1105	1032	1062	168	185	159	163	156	146	153	152	210	177	192
404	1722	1696	1598	1657	1612	1674	1639	1653	1261	1176	1245	182	186	163	174	170	159	154	154	215	184	196
406	1973	1902	1810	1878	1814	1877	1901	1878	1423	1328	1394	182	201	174	173	175	165	164	161	227	195	206
408	2270	2184	2060	2122	2063	2219	2194	2185	1626	1514	1556	198	211	178	183	177	169	165	171	241	204	210
410	2478	2396	2288	2366	2263	2433	2441	2425	1777	1686	1729	208	216	185	195	182	175	176	175	255	214	219
412	2693	2631	2515	2594	2470	2709	2707	2676	1956	1827	1886	214	233	202	197	193	183	185	185	274	227	234
414	2877	2783	2651	2737	2662	2911	2894	2891	2099	1946	2016	223	238	209	208	208	196	203	196	280	246	252
416	3072	2960	2819	2940	2824	3104	3135	3116	2257	2116	2174	252	257	222	240	226	220	221	220	307	261	279
418	3226	3068	2955	3045	2938	3252	3270	3265	2378	2237	2302	271	287	255	260	251	238	239	239	326	290	295
420	3335	3199	3064	3175	3076	3429	3410	3398	2492	2348	2437	303	309	286	288	277	271	267	269	356	314	326
422	3436	3302	3214	3259	3172	3565	3558	3542	2629	2441	2543	336	343	312	323	306	294	301	304	381	340	356
424	3552	3390	3295	3373	3291	3667	3715	3653	2742	2565	2686	368	376	351	348	341	336	335	328	413	369	389
426	3611	3431	3357	3430	3342	3745	3762	3711	2837	2658	2768	390	404	373	375	371	352	355	352	436	382	413
428	3587	3432	3363	3447	3352	3758	3794	3744	2894	2707	2815	399	412	375	391	375	358	366	362	446	398	411
430	3572	3375	3329	3395	3310	3709	3740	3692	2906	2735	2824	396	402	369	381	370	354	358	362	434	379	404
432	3473	3322	3282	3351	3231	3635	3669	3613	2902	2740	2854	371	375	352	364	350	339	342	340	408	364	381
434	3395	3263	3196	3261	3181	3565	3597	3550	2903	2725	2852	341	344	321	336	325	308	312	310	371	340	344
436	3347	3185	3159	3197	3126	3467	3523	3465	2902	2713	2850	294	310	283	293	281	273	278	278	335	290	309
438	3278	3126	3061	3148	3033	3379	3442	3358	2924	2743	2859	263	278	248	253	239	237	242	234	295	258	273
440	3183	3071	2996	3077	3006	3307	3352	3282	2941	2777	2871	230	240	215	227	210	207	208	208	269	226	239
442	3158	3034	2996	3035	2963	3264	3307	3261	2986	2809	2911	205	215	186	194	181	179	184	183	241	204	209
444	3134	3005	2970	3042	2957	3236	3254	3208	3039	2877	2983	181	192	168	171	165	158	162	161	213	177	191
446	3134	3000	2955	3015	2964	3181	3195	3183	3093	2937	3032	161	182	150	155	146	147	148	147	203	164	175
448	3120	3009	2952	3030	2953	3157	3213	3136	3171	2986	3123	156	170	139	150	137	136	142	135	188	155	164
450	3115	2981	2960	3024	2966	3128	3173	3129	3249	3055	3191	150	159	133	142	130	128	133	133	182	151	152
452	3115	2990	2942	3017	2942	3118	3137	3085	3293	3118	3232	143	159	128	136	127	129	131	126	176	140	146
454	3087	2970	2945	3019	2938	3079	3107	3056	3350	3172	3290	146	155	128	134	120	127	124	124	175	137	145
456	3099	2973	2930	2988	2929	3040	3068	3029	3400	3180	3306	142	153	125	130	121	126	123	124	164	132	137
458	3069	2951	2920	2999	2940	3015	3027	2987	3429	3231	3365	137	153	122	129	118	122	124	118	158	129	132
460	3074	2948	2921	2957	2925	2960	2997	2944	3480	3275	3423	139	152	120	126	119	120	119	122	155	124	129
462	3060	2949	2921	2990	2921	2947	2957	2927	3535	3322	3446	137	146	121	124	113	119	119	119	152	120	127
464	3065	2943	2955	2969	2935	2907	2937	2888	3558	3352	3485	132	147	116	122	112	117	120	118	146	116	123
466	3076	2972	2931	2987	2932	2908	2923	2875	3591	3379	3522	131	144	115	122	115	120	113	115	140	113	115
468	3060	2963	2953	2972	2937	2876	2884	2840	3599	3392	3542	129	143	113	117	113	114	119	114	139	106	114
470	3085	2958	2979	2990	2949	2889	2859	2828	3621	3399	3555	124	138	109	118	107	112	117	111	131	104	106
472	3067	2957	2972	2982	2945	2844	2852	2815	3628	3415	3560	122	137	107	112	106	110	112	109	126	99	104
474	3055	2955	2959	2982	2955	2805	2819	2784	3606	3431	3580	119	128	106	109	100	107	107	108	121	97	100
476	3052	2953	2959	2979	2936	2796	2810	2766	3597	3403	3555	119	134	104	108	101	106	110	109	117	90	93
478	3055	2940	2942	2991	2956	2791	2785	2758	3604	3377	3552	117	129	99	104	97	106	108	106	111	88	93
480	3051	2948	2959	2969	2932	2762	2756	2727	3576	3381	3508	113	125	100	107	94	104	104	102	110	87	87
482	3046	2947	2949	2960	2931	2754	2746	2709	3566	3343	3494	111	123	98	99	91	103	103	104	108	82	87
484	3022	2933	2936	2980	2931	2730	2733	2688	3530	3338	3481	106	123	94	103	92	104	103	103	105	79	81
486	3024	2939	2959	2956	2922	2721	2728	2683	3507	3294	3453	107	120	95	96	88	101	98	99	98	75	78
488	3013	2921	2945	2936	2920	2685	2681	2673	3460	3286	3418	105	116	90	95	86	98	102	97	98	76	81
490	3002	2898	2918	2928	2894	2681	2659	2623	3421	3233	3348	108	113	88	93	85	98	95	97	92	71	74
492	2977	2896	2878	2894	2895	2629	2622	2593	3355	3178	3299	98	111	88	87	82	95	95	96	89	69	73
494	2930	2832	2846	2869	2840	2580	2596	2569	3283	3103	3244	98	107	84	87	81	95	93	92	89	64	67
496	2890	2776	2809	2802	2789	2541	2546	2522	3217	3020	3167	94	107	80	86	78	92	90	89	84	63	66
498	2853	2739	2776	2777	2730	2493	2513	2462	3109	2964	3087	95	105	78	83	76	89	89	89	82	60	63
500	2794	2697	2711	2726	2686	2442	2463	2420	3049	2882	2990	92	100	77	82	74	86	86	87	76	58	61
502	2745	2649	2678	2662	2646	2387	2409	2366	2967	2791	2925	89	99	74	79	73	84	87	84	76	56	59
504	2689	2595	2602	2608	2597	2339	2352	2316	2887	2728	2825	87	94	74	76	69	83	83	85	74	55	57
506	2620	2524	2551	2553	2509	2277	2274	2247	2781	2622	2719	82	93	72	72	69	79	81	81	72	50	56
508	2540	2450	2460	2455	2435	2213	2207	2183	2674	2525	2608	80	88	69	72	65	81	81	78	67	50	53
510	2466	2364	2398	2377	2369	2126	2136	2117	2549	2415	2523	77	86	67	68	64	77	76	77	64	48	50
512	2375	2313	2315	2300	2279	2054	2068	2053	2450	2301	2404	78	85	66	68	62	74	74	75	63	47	48
514	2295	2213	2241	2227	2192	1995	1992	1981	2349	2209	2298	73	81	62	65	59	72	73	73	59	45	46
516	2193	2129	2153	2124	2101	1909	1919	1891	2231	2113	2206	66	78	60	62	59	69	68	69	57	43	43
518	2104	2041	2040	2055	2015	1830	1834	1821	2124	2016	2088	66	74	58	60	54	67	68	67	55	39	42
520	2001	1953	1951	1961	1922	1739	1743	1733	2000	1905	1969	62	74	55	57	53	65	65	64	51	38	40
522	1921	1877	1869	1868	1840	1668	1676	1656	1903	1798	1877	60	69	53	59	52	61	63	62	51	37	36
524	1829	1772	1766	1766	1739	1581	1591	1588	1789	1696	1752	57	64	52	53	48	61	59	58	47	36	36
526	1730	1702	1699	1693	1653	1510	1506	1498	1693	1603	1662	57	65	46	49	47	59	58	59	43	34	35
528	1625	1587	1599	1587	1573	1439	1441	1415	1601	1493	1569	54	61	47	48	45	56	57	55	45	31	32
530	1542	1498	1507	1510	1489	1371	1373	1337	1502	1413	1473	53	56	46	47	42	54	56	50	43	29	32

## Sheet: GP
wavelength [nm]	pre-stress 1 blanked [RFU]	pre-stress 2 blanked [RFU]	DTT / TM 1 blanked [RFU]	DTT / TM 2 blanked [RFU]	DTT / TM 3 blanked [RFU]	inositol depletion 1 blanked [RFU]	inositol depletion 2 blanked [RFU]	inositol depletion 3 blanked [RFU]	POPC 1 blanked [RFU]	POPC 2 blanked [RFU]	POPC 3 blanked [RFU]
400	1113	1082	1017	1074	1022	1046	1053	1048	776	739	745
402	1338	1277	1229	1276	1225	1263	1268	1253	895	855	870
404	1540	1510	1435	1483	1442	1515	1485	1499	1046	992	1049
406	1791	1701	1636	1705	1639	1712	1737	1717	1196	1133	1188
408	2072	1973	1882	1939	1886	2050	2029	2014	1385	1310	1346
410	2270	2180	2103	2171	2081	2258	2265	2250	1522	1472	1510
412	2479	2398	2313	2397	2277	2526	2522	2491	1682	1600	1652
414	2654	2545	2442	2529	2454	2715	2691	2695	1819	1700	1764
416	2820	2703	2597	2700	2598	2884	2914	2896	1950	1855	1895
418	2955	2781	2700	2785	2687	3014	3031	3026	2052	1947	2007
420	3032	2890	2778	2887	2799	3158	3143	3129	2136	2034	2111
422	3100	2959	2902	2936	2866	3271	3257	3238	2248	2101	2187
424	3184	3014	2944	3025	2950	3331	3380	3325	2329	2196	2297
426	3221	3027	2984	3055	2971	3393	3407	3359	2401	2276	2355
428	3188	3020	2988	3056	2977	3400	3428	3382	2448	2309	2404
430	3176	2973	2960	3014	2940	3355	3382	3330	2472	2356	2420
432	3102	2947	2930	2987	2881	3296	3327	3273	2494	2376	2473
434	3054	2919	2875	2925	2856	3257	3285	3240	2532	2385	2508
436	3053	2875	2876	2904	2845	3194	3245	3187	2567	2423	2541
438	3015	2848	2813	2895	2794	3142	3200	3124	2629	2485	2586
440	2953	2831	2781	2850	2796	3100	3144	3074	2672	2551	2632
442	2953	2819	2810	2841	2782	3085	3123	3078	2745	2605	2702
444	2953	2813	2802	2871	2792	3078	3092	3047	2826	2700	2792
446	2973	2818	2805	2860	2818	3034	3047	3036	2890	2773	2857
448	2964	2839	2813	2880	2816	3021	3071	3001	2983	2831	2959
450	2965	2822	2827	2882	2836	3000	3040	2996	3067	2904	3039
452	2972	2831	2814	2881	2815	2989	3006	2959	3117	2978	3086
454	2941	2815	2817	2885	2818	2952	2983	2932	3175	3035	3145
456	2957	2820	2805	2858	2808	2914	2945	2905	3236	3048	3169
458	2932	2798	2798	2870	2822	2893	2903	2869	3271	3102	3233
460	2935	2796	2801	2831	2806	2840	2878	2822	3325	3151	3294
462	2923	2803	2800	2866	2808	2828	2838	2808	3383	3202	3319
464	2933	2796	2839	2847	2823	2790	2817	2770	3412	3236	3362
466	2945	2828	2816	2865	2817	2788	2810	2760	3451	3266	3407
468	2931	2820	2840	2855	2824	2762	2765	2726	3460	3286	3428
470	2961	2820	2870	2872	2842	2777	2742	2717	3490	3295	3449
472	2945	2820	2865	2870	2839	2734	2740	2706	3502	3316	3456
474	2936	2827	2853	2873	2855	2698	2712	2676	3485	3334	3480
476	2933	2819	2855	2871	2835	2690	2700	2657	3480	3313	3462
478	2938	2811	2843	2887	2859	2685	2677	2652	3493	3289	3459
480	2938	2823	2859	2862	2838	2658	2652	2625	3466	3294	3421
482	2935	2824	2851	2861	2840	2651	2643	2605	3458	3261	3407
484	2916	2810	2842	2877	2839	2626	2630	2585	3425	3259	3400
486	2917	2819	2864	2860	2834	2620	2630	2584	3409	3219	3375
488	2908	2805	2855	2841	2834	2587	2579	2576	3362	3210	3337
490	2894	2785	2830	2835	2809	2583	2564	2526	3329	3162	3274
492	2879	2785	2790	2807	2813	2534	2527	2497	3266	3109	3226
494	2832	2725	2762	2782	2759	2485	2503	2477	3194	3039	3177
496	2796	2669	2729	2716	2711	2449	2456	2433	3133	2957	3101
498	2758	2634	2698	2694	2654	2404	2424	2373	3027	2904	3024
500	2702	2597	2634	2644	2612	2356	2377	2333	2973	2824	2929
502	2656	2550	2604	2583	2573	2303	2322	2282	2891	2735	2866
504	2602	2501	2528	2532	2528	2256	2269	2231	2813	2673	2768
506	2538	2431	2479	2481	2440	2198	2193	2166	2709	2572	2663
508	2460	2362	2391	2383	2370	2132	2126	2105	2607	2475	2555
510	2389	2278	2331	2309	2305	2049	2060	2040	2485	2367	2473
512	2297	2228	2249	2232	2217	1980	1994	1978	2387	2254	2356
514	2222	2132	2179	2162	2133	1923	1919	1908	2290	2164	2252
516	2127	2051	2093	2062	2042	1840	1851	1822	2174	2070	2163
518	2038	1967	1982	1995	1961	1763	1766	1754	2069	1977	2046
520	1939	1879	1896	1904	1869	1674	1678	1669	1949	1867	1929
522	1861	1808	1816	1809	1788	1607	1613	1594	1852	1761	1841
524	1772	1708	1714	1713	1691	1520	1532	1530	1742	1660	1716
526	1673	1637	1653	1644	1606	1451	1448	1439	1650	1569	1627
528	1571	1526	1552	1539	1528	1383	1384	1360	1556	1462	1537
530	1489	1442	1461	1463	1447	1317	1317	1287	1459	1384	1441
I1	84655	80624	79277	81252	79099	86686	87281	86195	71886	68222	70816
I2	77822	74873	75928	75963	75271	68933	69028	68187	86125	81775	85210
GP value	0.0420552	0.0369846	0.0215779	0.0336418	0.0247976	0.11408	0.116775	0.116646	-0.090114	-0.0903551	-0.0922539

## Sheet: panel B
	pre-stress GP	DTT / TM GP	inositol depletion GP	POPC GP
mean	0.0395199	0.0266724	0.115834	-0.0909077
SD	0.00358542	0.00624667	0.00152011	0.00117206
