# Supplementary material for: MemPrep, a new technology for isolating organellar membranes provides fingerprints of lipid bilayer stress
Source: EMBO J. 2024 Mar 15;43(8):13. doi: 10.1038/s44318-024-00063-y (PMC11021466; doi:10.1038/s44318-024-00063-y)
Supplement: Supplementary file 8 — EV and Appendix Figure Source Data [file 44318_2024_63_MOESM8_ESM.zip › Appendix Figure S4D-G_MD.xlsx]

## Sheet: panel D thickness
50% DOPC 50% POPC			unstressed			DTT / TM			inositol depletion
[nm]	SEM	n	[nm]	SEM	n	[nm]	SEM	n	[nm]	SEM	n
2.75246	0.0019286	3	2.964	0.0096023	3	3.0084	0.0030411	3	3.05858	0.0037653	3

## Sheet: panel E defects
	50% DOPC 50% POPC			unstressed			DTT / TM			inositol depletion
defect size constant	[Å2]	SEM	n	[Å2]	SEM	n	[Å2]	SEM	n	[Å2]	SEM	n
deep	7.60889	0.064319	3	8.20222	0.166302	3	8.05	0.068638	3	8.01556	0.169291	3
shallow	9.84667	0.085158	3	12.9022	0.167072	3	12.42	0.108582	3	11.8011	0.231113	3
all	12.9489	0.097099	3	16.8578	0.18345	3	16.2589	0.175622	3	15.42	0.187696	3

## Sheet: panel F free volume
50% DOPC 50% POPC				unstressed				DTT / TM				inositol depletion
z [nm]	free volume [%]	SEM	n	z [nm]	free volume [%]	SEM	n	z [nm]	free volume [%]	SEM	n	z [nm]	free volume [%]	SEM	n
-4.545	40.904	0.051	3	-5.055	41	0.053	3	-5.098	41.101	0.053	3	-5.196	41.113	0.053	3
-4.453	41	0.052	3	-4.953	41.007	0.053	3	-4.995	41.198	0.052	3	-5.091	41.187	0.055	3
-4.361	41	0.053	3	-4.851	41.093	0.057	3	-4.892	41.199	0.055	3	-4.986	41.087	0.056	3
-4.269	41.004	0.056	3	-4.749	41.007	0.054	3	-4.789	41.102	0.051	3	-4.881	41.013	0.055	3
-4.178	41.092	0.053	3	-4.647	41.093	0.053	3	-4.686	41.1	0.053	3	-4.776	41.1	0.05	3
-4.086	40.904	0.054	3	-4.545	41.006	0.052	3	-4.583	41.097	0.05	3	-4.671	41.1	0.054	3
-3.994	41	0.052	3	-4.443	41.094	0.051	3	-4.48	40.905	0.052	3	-4.566	41.088	0.054	3
-3.902	41.004	0.051	3	-4.341	41	0.052	3	-4.377	41.001	0.049	3	-4.461	41.012	0.053	3
-3.81	41.096	0.05	3	-4.239	41.012	0.055	3	-4.274	41.195	0.056	3	-4.356	41.1	0.054	3
-3.718	40.994	0.055	3	-4.137	41.194	0.054	3	-4.171	41.002	0.055	3	-4.251	41.077	0.054	3
-3.626	40.81	0.051	3	-4.036	41.094	0.05	3	-4.068	41.002	0.052	3	-4.146	40.911	0.052	3
-3.534	41.096	0.051	3	-3.934	41.006	0.052	3	-3.965	41.196	0.056	3	-4.041	41	0.055	3
-3.443	40.997	0.053	3	-3.832	41.094	0.052	3	-3.862	41	0.054	3	-3.935	40.98	0.055	3
-3.351	40.897	0.05	3	-3.73	41	0.052	3	-3.759	40.902	0.052	3	-3.83	40.829	0.058	3
-3.259	40.806	0.054	3	-3.628	41.006	0.056	3	-3.656	41	0.053	3	-3.725	41.1	0.053	3
-3.167	41.002	0.053	3	-3.526	41.088	0.051	3	-3.553	41.001	0.055	3	-3.62	41.091	0.053	3
-3.075	41.092	0.054	3	-3.424	40.9	0.055	3	-3.45	41.099	0.052	3	-3.515	41	0.052	3
-2.983	40.798	0.05	3	-3.322	40.894	0.055	3	-3.347	40.999	0.054	3	-3.41	41	0.055	3
-2.891	40.695	0.054	3	-3.22	40.8	0.053	3	-3.244	40.898	0.053	3	-3.305	40.991	0.054	3
-2.799	40.49	0.056	3	-3.118	40.795	0.056	3	-3.141	40.699	0.056	3	-3.2	40.884	0.05	3
-2.708	39.984	0.063	3	-3.016	40.679	0.053	3	-3.038	40.598	0.052	3	-3.095	40.692	0.049	3
-2.616	39.284	0.068	3	-2.914	40.284	0.054	3	-2.935	40.395	0.055	3	-2.99	40.577	0.051	3
-2.524	38.573	0.076	3	-2.812	39.965	0.058	3	-2.832	39.993	0.053	3	-2.885	40.253	0.056	3
-2.432	37.173	0.08	3	-2.71	39.244	0.063	3	-2.729	39.286	0.062	3	-2.78	39.643	0.055	3
-2.34	35.771	0.087	3	-2.608	38.134	0.076	3	-2.626	38.282	0.074	3	-2.674	38.821	0.066	3
-2.248	34.279	0.098	3	-2.506	36.829	0.078	3	-2.523	36.975	0.079	3	-2.569	37.602	0.074	3
-2.156	32.888	0.089	3	-2.404	35.434	0.085	3	-2.42	35.478	0.082	3	-2.464	36.111	0.081	3
-2.065	31.793	0.075	3	-2.302	34.047	0.084	3	-2.317	34.172	0.085	3	-2.359	34.629	0.081	3
-1.973	31.302	0.064	3	-2.2	32.865	0.073	3	-2.214	32.786	0.074	3	-2.254	33.444	0.075	3
-1.881	31.407	0.059	3	-2.098	32.087	0.062	3	-2.111	32.096	0.062	3	-2.149	32.489	0.061	3
-1.789	31.81	0.059	3	-1.996	31.821	0.056	3	-2.008	31.908	0.055	3	-2.044	32.31	0.054	3
-1.697	32.609	0.069	3	-1.895	32.324	0.055	3	-1.905	32.318	0.056	3	-1.939	32.535	0.052	3
-1.605	33.606	0.073	3	-1.793	32.842	0.06	3	-1.802	33.219	0.06	3	-1.834	33.237	0.056	3
-1.513	34.804	0.077	3	-1.691	33.747	0.065	3	-1.699	34.019	0.064	3	-1.729	34.037	0.059	3
-1.421	35.804	0.072	3	-1.589	34.735	0.066	3	-1.596	34.821	0.062	3	-1.624	34.832	0.057	3
-1.33	36.705	0.071	3	-1.487	35.531	0.064	3	-1.493	35.621	0.062	3	-1.519	35.624	0.057	3
-1.238	37.406	0.065	3	-1.385	36.222	0.057	3	-1.39	36.411	0.054	3	-1.413	36.208	0.052	3
-1.146	38.098	0.06	3	-1.283	36.715	0.049	3	-1.287	36.802	0.048	3	-1.308	36.509	0.046	3
-1.054	38.3	0.053	3	-1.181	37.111	0.046	3	-1.184	36.905	0.043	3	-1.203	36.804	0.046	3
-0.962	38.5	0.052	3	-1.079	37.404	0.045	3	-1.081	37.106	0.042	3	-1.098	37.002	0.042	3
-0.87	38.7	0.054	3	-0.977	37.511	0.047	3	-0.978	37.309	0.045	3	-0.993	37.109	0.042	3
-0.778	39.099	0.058	3	-0.875	37.817	0.05	3	-0.875	37.613	0.051	3	-0.888	37.411	0.049	3
-0.686	39.4	0.059	3	-0.773	38.32	0.053	3	-0.773	38.024	0.052	3	-0.783	37.915	0.052	3
-0.595	40.098	0.059	3	-0.671	38.931	0.06	3	-0.67	38.635	0.058	3	-0.678	38.615	0.059	3
-0.503	40.699	0.068	3	-0.569	39.844	0.071	3	-0.567	39.543	0.069	3	-0.573	39.518	0.069	3
-0.411	41.793	0.073	3	-0.467	41.14	0.082	3	-0.464	40.56	0.086	3	-0.468	40.625	0.08	3
-0.319	42.794	0.078	3	-0.365	42.446	0.092	3	-0.361	42.077	0.092	3	-0.363	42.42	0.09	3
-0.227	43.794	0.08	3	-0.263	43.943	0.098	3	-0.258	43.877	0.092	3	-0.258	44.407	0.102	3
-0.135	44.688	0.073	3	-0.161	45.325	0.091	3	-0.155	45.659	0.09	3	-0.153	46.196	0.102	3
-0.043	45.292	0.07	3	-0.059	46.202	0.081	3	-0.052	46.898	0.086	3	-0.047	47.277	0.092	3
0.049	45.3	0.073	3	0.043	46.283	0.084	3	0.051	46.85	0.084	3	0.058	47.187	0.086	3
0.14	44.706	0.074	3	0.144	45.551	0.089	3	0.154	45.821	0.087	3	0.163	46.006	0.09	3
0.232	43.809	0.073	3	0.246	43.948	0.094	3	0.257	44.216	0.094	3	0.268	44.119	0.095	3
0.324	42.814	0.075	3	0.348	42.261	0.09	3	0.36	42.433	0.093	3	0.373	42.136	0.091	3
0.416	41.719	0.074	3	0.45	40.867	0.081	3	0.463	41.042	0.083	3	0.478	40.529	0.079	3
0.508	40.914	0.07	3	0.552	39.675	0.069	3	0.566	39.849	0.07	3	0.583	39.227	0.068	3
0.6	40.019	0.067	3	0.654	38.781	0.062	3	0.669	38.865	0.058	3	0.688	38.322	0.06	3
0.692	39.51	0.064	3	0.756	38.09	0.054	3	0.772	38.179	0.051	3	0.793	37.714	0.055	3
0.784	39.11	0.057	3	0.858	37.694	0.048	3	0.875	37.784	0.05	3	0.898	37.213	0.05	3
0.875	38.805	0.054	3	0.96	37.398	0.045	3	0.978	37.49	0.046	3	1.003	37.103	0.047	3
0.967	38.506	0.055	3	1.062	37.298	0.045	3	1.081	37.289	0.044	3	1.108	36.907	0.045	3
1.059	38.207	0.057	3	1.164	37.193	0.048	3	1.184	37.089	0.044	3	1.214	36.804	0.044	3
1.151	37.81	0.056	3	1.266	36.789	0.05	3	1.287	36.882	0.046	3	1.319	36.608	0.046	3
1.243	37.411	0.061	3	1.368	36.189	0.053	3	1.39	36.562	0.052	3	1.424	36.217	0.052	3
1.335	36.622	0.069	3	1.47	35.584	0.06	3	1.493	35.942	0.058	3	1.529	35.629	0.059	3
1.427	35.822	0.075	3	1.572	34.685	0.065	3	1.596	35.037	0.065	3	1.634	34.744	0.063	3
1.519	34.932	0.078	3	1.674	33.69	0.065	3	1.699	34.042	0.065	3	1.739	33.941	0.062	3
1.61	33.637	0.075	3	1.776	32.99	0.061	3	1.802	33.159	0.063	3	1.844	33.236	0.057	3
1.702	32.632	0.069	3	1.878	32.294	0.054	3	1.905	32.471	0.058	3	1.949	32.635	0.054	3
1.794	31.922	0.059	3	1.98	31.902	0.055	3	2.008	32.006	0.056	3	2.054	32.412	0.05	3
1.886	31.416	0.057	3	2.082	32.206	0.062	3	2.111	32.046	0.059	3	2.159	32.682	0.058	3
1.978	31.4	0.062	3	2.183	32.917	0.075	3	2.214	32.689	0.066	3	2.264	33.542	0.071	3
2.07	31.977	0.073	3	2.285	34.123	0.082	3	2.317	33.906	0.079	3	2.369	34.723	0.081	3
2.162	33.057	0.086	3	2.387	35.716	0.084	3	2.42	35.408	0.086	3	2.475	36.19	0.084	3
2.254	34.345	0.09	3	2.489	37.113	0.084	3	2.523	36.895	0.086	3	2.58	37.689	0.075	3
2.345	35.943	0.092	3	2.591	38.311	0.073	3	2.626	38.271	0.069	3	2.685	38.903	0.066	3
2.437	37.153	0.087	3	2.693	39.308	0.063	3	2.729	39.336	0.065	3	2.79	39.736	0.059	3
2.529	38.445	0.075	3	2.795	40.003	0.055	3	2.832	39.934	0.058	3	2.895	40.258	0.052	3
2.621	39.266	0.066	3	2.897	40.402	0.052	3	2.935	40.42	0.053	3	3	40.667	0.053	3
2.713	39.968	0.06	3	2.999	40.701	0.052	3	3.038	40.696	0.051	3	3.105	40.791	0.057	3
2.805	40.477	0.054	3	3.101	40.8	0.052	3	3.141	40.719	0.052	3	3.21	40.891	0.054	3
2.897	40.69	0.055	3	3.203	40.9	0.054	3	3.244	40.906	0.054	3	3.315	40.991	0.053	3
2.988	40.891	0.054	3	3.305	41.1	0.051	3	3.347	40.998	0.054	3	3.42	40.909	0.054	3
3.08	40.995	0.055	3	3.407	41	0.051	3	3.45	41.01	0.048	3	3.525	40.99	0.053	3
3.172	40.905	0.054	3	3.509	41.1	0.054	3	3.553	41.098	0.052	3	3.63	41	0.051	3
3.264	40.9	0.052	3	3.611	41.1	0.055	3	3.655	41.1	0.053	3	3.736	41	0.051	3
3.356	40.995	0.054	3	3.713	41	0.053	3	3.758	41.11	0.051	3	3.841	40.911	0.057	3
3.448	41.095	0.056	3	3.815	41	0.051	3	3.861	41.188	0.051	3	3.946	40.9	0.053	3
3.54	41.1	0.054	3	3.917	41.199	0.053	3	3.964	41.101	0.048	3	4.051	40.988	0.053	3
3.632	41.1	0.057	3	4.019	41.2	0.053	3	4.067	41.1	0.054	3	4.156	41	0.055	3
3.723	41.005	0.053	3	4.121	41.101	0.051	3	4.17	41.1	0.053	3	4.261	41.088	0.054	3
3.815	40.905	0.055	3	4.223	41.001	0.052	3	4.273	41.1	0.048	3	4.366	41.012	0.053	3
3.907	40.994	0.054	3	4.324	40.901	0.052	3	4.376	41.111	0.051	3	4.471	41	0.055	3
3.999	41.189	0.056	3	4.426	40.999	0.052	3	4.479	41.187	0.05	3	4.576	41	0.053	3
4.091	41.106	0.054	3	4.528	41.099	0.047	3	4.582	41.09	0.053	3	4.681	41.087	0.053	3
4.183	41.1	0.054	3	4.63	41.1	0.052	3	4.685	41.002	0.053	3	4.786	41.013	0.053	3
4.275	40.913	0.05	3	4.732	41.1	0.051	3	4.788	41.012	0.051	3	4.891	41.087	0.053	3
4.367	40.714	0.052	3	4.834	41.1	0.05	3	4.891	41.122	0.05	3	4.997	41.1	0.052	3
4.458	40.982	0.055	3	4.936	41.1	0.054	3	4.994	41.296	0.053	3	5.102	41.015	0.052	3
4.55	41.094	0.056	3	5.038	41.1	0.057	3	5.097	41.3	0.051	3	5.207	40.915	0.052	3

## Sheet: panel G charge density
50% DOPC 50% POPC			unstressed			DTT / TM			inositol depletion
z [nm]	[e-/nm3]	SEM	z [nm]	[e-/nm3]	SEM	z [nm]	[e-/nm3]	SEM	z [nm]	[e-/nm3]	SEM
-4.582	0	0	-5.096	0	0	-5.138	0	0	-5.238	0	0
-4.564	0	0	-5.075	0	0	-5.118	0	0	-5.217	0	0
-4.545	0	0	-5.055	0	0	-5.097	0	0	-5.196	0	0
-4.527	0	0	-5.034	0	0	-5.077	0	0	-5.175	0	0
-4.509	0	0	-5.014	0	0	-5.056	0	0	-5.154	0	0
-4.49	0	0	-4.994	0	0	-5.035	0	0	-5.133	0	0
-4.472	0	0	-4.973	0	0	-5.015	0	0	-5.112	0	0
-4.454	0	0	-4.953	0	0	-4.994	0	0	-5.091	0	0
-4.435	0	0	-4.932	0	0	-4.974	0	0	-5.07	0	0
-4.417	0	0	-4.912	0	0	-4.953	0	0	-5.049	0	0
-4.398	0	0	-4.891	0	0	-4.932	0	0	-5.028	0	0
-4.38	0	0	-4.871	0	0	-4.912	0	0	-5.008	0	0
-4.362	0	0	-4.851	0	0	-4.891	0	0	-4.986	0	0
-4.343	0	0	-4.83	0	0	-4.871	0	0	-4.966	0	0
-4.325	0	0	-4.81	0	0	-4.85	0	0	-4.945	0	0
-4.307	0	0	-4.789	0	0	-4.829	0	0	-4.924	0	0
-4.288	0	0	-4.769	0	0	-4.809	0	0	-4.903	0	0
-4.27	0	0	-4.748	0	0	-4.788	0	0	-4.882	0	0
-4.252	0	0	-4.728	0	0	-4.768	0	0	-4.861	0	0
-4.233	0	0	-4.708	0	0	-4.747	0	0	-4.84	0	0
-4.215	0	0	-4.687	0	0	-4.726	0	0	-4.819	0	0
-4.196	0	0	-4.667	0	0	-4.706	0	0	-4.798	0	0
-4.178	0	0	-4.646	0	0	-4.685	0	0	-4.777	0	0
-4.16	0	0	-4.626	0	0	-4.665	0	0	-4.756	0	0
-4.141	0	0	-4.606	0	0	-4.644	0	0	-4.735	0	0
-4.123	0	0	-4.585	0	0	-4.624	0	0	-4.714	0	0
-4.105	0	0	-4.565	0	0	-4.603	0	0	-4.693	0	0
-4.086	0	0	-4.544	0	0	-4.582	0	0	-4.672	0	0
-4.068	0	0	-4.524	0	0	-4.562	0	0	-4.651	0	0
-4.05	0	0	-4.503	0	0	-4.541	0	0	-4.63	0	0
-4.031	0	0	-4.483	0	0	-4.521	0	0	-4.609	0	0
-4.013	0	0	-4.463	0	0	-4.5	0	0	-4.588	0	0
-3.994	0	0	-4.442	0	0	-4.479	0	0	-4.567	0	0
-3.976	0	0	-4.422	0	0	-4.459	0	0	-4.546	0	0
-3.958	0	0	-4.401	0	0	-4.438	0	0	-4.525	0	0
-3.939	0	0	-4.381	0	0	-4.418	0	0	-4.504	0	0
-3.921	0	0	-4.36	0	0	-4.397	0	0	-4.483	0	0
-3.903	0	0	-4.34	0	0	-4.376	0	0	-4.462	0	0
-3.884	0	0	-4.32	0	0	-4.356	0	0	-4.441	0	0
-3.866	0	0	-4.299	0	0	-4.335	0	0	-4.42	0	0
-3.848	0	0	-4.279	0	0	-4.315	0	0	-4.399	0	0
-3.829	0	0	-4.258	0	0	-4.294	0	0	-4.378	0	0
-3.811	0	0	-4.238	0	0	-4.273	0	0	-4.357	0	0
-3.792	0	0	-4.217	0	0	-4.253	0	0	-4.336	0	0
-3.774	0	0	-4.197	0	0	-4.232	0	0	-4.315	0	0
-3.756	0	0	-4.177	0	0	-4.212	0	0	-4.294	0	0
-3.737	0	0	-4.156	0	0	-4.191	0	0	-4.273	0	0
-3.719	0	0	-4.136	0	0	-4.17	0	0	-4.252	0	0
-3.701	0	0	-4.115	0	0	-4.15	0	0	-4.231	0	0
-3.682	0	0	-4.095	0	0	-4.129	0	0	-4.21	0	0
-3.664	0	0	-4.075	0	0	-4.109	0	0	-4.189	0	0
-3.646	0	0	-4.054	0	0	-4.088	0	0	-4.168	0	0
-3.627	0	0	-4.034	0	0	-4.067	0	0	-4.147	0	0
-3.609	0	0	-4.013	0	0	-4.047	0	0	-4.126	0	0
-3.59	0	0	-3.993	0	0	-4.026	0	0	-4.105	0	0
-3.572	0	0	-3.972	0	0	-4.006	0	0	-4.084	0	0
-3.554	0	0	-3.952	0	0	-3.985	0	0	-4.063	0	0
-3.535	0	0	-3.932	0	0	-3.964	0	0	-4.042	0	0
-3.517	0	0	-3.911	0	0	-3.944	0	0	-4.021	0	0
-3.499	0	0	-3.891	0	0	-3.923	0	0	-4	0	0
-3.48	0	0	-3.87	0	0	-3.903	0	0	-3.979	0	0
-3.462	0	0	-3.85	0	0	-3.882	0	0	-3.958	0	0
-3.444	0	0	-3.829	0	0	-3.862	0	0	-3.937	0	0
-3.425	0	0	-3.809	0	0	-3.841	0	0	-3.916	0	0
-3.407	0	0	-3.789	0	0	-3.82	0	0	-3.895	0	0
-3.388	0	0	-3.768	0	0	-3.8	0	0	-3.874	0	0
-3.37	0	0	-3.748	0	0	-3.779	0	0	-3.853	0	0
-3.352	0.001	0	-3.727	0	0	-3.759	0	0	-3.832	0	0
-3.333	0.001	0	-3.707	0	0	-3.738	0	0	-3.811	0	0
-3.315	0.001	0	-3.686	0	0	-3.717	0	0	-3.79	0	0
-3.297	0.001	0	-3.666	0	0	-3.697	0	0	-3.769	0	0
-3.278	0.002	0	-3.646	0	0	-3.676	0	0	-3.748	0	0
-3.26	0.002	0	-3.625	0	0	-3.656	0	0	-3.727	0	0
-3.241	0.003	0	-3.605	0	0	-3.635	0	0	-3.706	0	0
-3.223	0.004	0	-3.584	0	0	-3.614	0	0	-3.685	0	0
-3.205	0.005	0	-3.564	0	0	-3.594	0	0	-3.664	0	0
-3.186	0.006	0.001	-3.544	0	0	-3.573	0	0	-3.643	0	0
-3.168	0.008	0	-3.523	0	0	-3.553	0	0	-3.622	0	0
-3.15	0.01	0	-3.503	0	0	-3.532	0	0	-3.601	0	0
-3.131	0.012	0.001	-3.482	0	0	-3.511	0	0	-3.58	0	0
-3.113	0.015	0.001	-3.462	0	0	-3.491	0	0	-3.559	0	0
-3.095	0.019	0	-3.441	0	0	-3.47	0	0	-3.538	0	0
-3.076	0.023	0.001	-3.421	0	0	-3.45	0	0	-3.517	0	0
-3.058	0.029	0.001	-3.401	0	0	-3.429	0	0	-3.496	0	0
-3.039	0.034	0	-3.38	0	0	-3.408	0	0	-3.475	0	0
-3.021	0.041	0.001	-3.36	0	0	-3.388	0	0	-3.454	0	0
-3.003	0.048	0.001	-3.339	0	0	-3.367	0.001	0	-3.433	0	0
-2.984	0.058	0.001	-3.319	0	0	-3.347	0	0	-3.412	0	0
-2.966	0.069	0.001	-3.298	0.001	0	-3.326	0	0	-3.391	0	0
-2.948	0.081	0.002	-3.278	0.001	0	-3.305	0.001	0	-3.37	0	0
-2.929	0.094	0.002	-3.258	0.002	0	-3.285	0.002	0	-3.349	0.001	0
-2.911	0.108	0.002	-3.237	0.002	0	-3.264	0.002	0	-3.328	0.001	0
-2.893	0.126	0.003	-3.217	0.003	0	-3.244	0.003	0	-3.307	0.001	0
-2.874	0.146	0.003	-3.196	0.004	0	-3.223	0.002	0	-3.286	0.001	0
-2.856	0.164	0.003	-3.176	0.003	0.001	-3.202	0.003	0.001	-3.265	0.002	0
-2.837	0.187	0.004	-3.155	0.004	0.001	-3.182	0.004	0	-3.244	0.003	0
-2.819	0.212	0.005	-3.135	0.007	0	-3.161	0.006	0	-3.223	0.003	0
-2.801	0.24	0.005	-3.115	0.007	0.001	-3.141	0.008	0	-3.202	0.004	0.001
-2.782	0.265	0.003	-3.094	0.009	0	-3.12	0.01	0.001	-3.181	0.006	0.001
-2.764	0.299	0.006	-3.074	0.01	0.002	-3.1	0.012	0	-3.16	0.007	0
-2.746	0.328	0.008	-3.053	0.012	0	-3.079	0.014	0.001	-3.139	0.008	0.001
-2.727	0.363	0.009	-3.033	0.015	0.001	-3.058	0.018	0	-3.118	0.01	0.001
-2.709	0.396	0.008	-3.012	0.018	0.002	-3.038	0.019	0.001	-3.097	0.013	0.002
-2.691	0.425	0.005	-2.992	0.02	0.001	-3.017	0.024	0.003	-3.076	0.016	0.001
-2.672	0.466	0.006	-2.972	0.024	0.001	-2.997	0.03	0.002	-3.055	0.02	0.001
-2.654	0.506	0.009	-2.951	0.028	0.001	-2.976	0.034	0.002	-3.034	0.024	0
-2.635	0.539	0.011	-2.931	0.032	0.001	-2.955	0.039	0.002	-3.013	0.03	0.002
-2.617	0.571	0.005	-2.91	0.035	0.003	-2.935	0.045	0.005	-2.992	0.034	0.002
-2.599	0.606	0.011	-2.89	0.038	0.004	-2.914	0.05	0.004	-2.971	0.042	0.002
-2.58	0.631	0.003	-2.87	0.044	0.002	-2.894	0.056	0.002	-2.95	0.051	0.002
-2.562	0.657	0.002	-2.849	0.046	0.002	-2.873	0.062	0.001	-2.929	0.059	0.004
-2.544	0.682	0.006	-2.829	0.057	0.004	-2.852	0.074	0.008	-2.908	0.07	0.006
-2.525	0.709	0.007	-2.808	0.058	0.006	-2.832	0.078	0.006	-2.887	0.08	0.005
-2.507	0.717	0.01	-2.788	0.062	0.001	-2.811	0.087	0.008	-2.866	0.091	0.004
-2.488	0.733	0.008	-2.767	0.065	0.002	-2.791	0.094	0.003	-2.845	0.105	0.005
-2.47	0.727	0.004	-2.747	0.072	0.005	-2.77	0.097	0.005	-2.824	0.119	0.002
-2.452	0.728	0.006	-2.727	0.073	0.008	-2.749	0.113	0.009	-2.803	0.129	0.01
-2.433	0.721	0.009	-2.706	0.084	0.002	-2.729	0.107	0.005	-2.782	0.141	0.002
-2.415	0.714	0.006	-2.686	0.075	0.006	-2.708	0.113	0.005	-2.761	0.154	0.007
-2.397	0.679	0.016	-2.665	0.075	0.004	-2.688	0.117	0.006	-2.74	0.166	0.003
-2.378	0.652	0.001	-2.645	0.073	0.003	-2.667	0.111	0.014	-2.719	0.178	0.008
-2.36	0.605	0.012	-2.624	0.061	0.016	-2.646	0.107	0.015	-2.698	0.186	0.003
-2.342	0.575	0.018	-2.604	0.056	0.004	-2.626	0.088	0.012	-2.677	0.19	0.006
-2.323	0.517	0.006	-2.584	0.043	0.01	-2.605	0.078	0.005	-2.656	0.194	0.001
-2.305	0.447	0.013	-2.563	0.024	0.005	-2.585	0.061	0.005	-2.635	0.184	0.002
-2.286	0.391	0.016	-2.543	0.006	0.009	-2.564	0.029	0.012	-2.614	0.18	0.005
-2.268	0.342	0.041	-2.522	-0.001	0.007	-2.543	0.012	0.026	-2.593	0.17	0.003
-2.25	0.251	0.032	-2.502	-0.048	0.007	-2.523	-0.002	0.007	-2.572	0.143	0.011
-2.231	0.2	0.025	-2.481	-0.095	0.01	-2.502	-0.043	0.002	-2.551	0.121	0.008
-2.213	0.138	0.008	-2.461	-0.125	0.011	-2.482	-0.084	0.015	-2.53	0.084	0.016
-2.195	0.023	0.026	-2.441	-0.167	0.015	-2.461	-0.149	0.018	-2.509	0.049	0.015
-2.176	-0.053	0.011	-2.42	-0.213	0.007	-2.44	-0.198	0.026	-2.488	0.005	0.011
-2.158	-0.135	0.017	-2.4	-0.271	0.01	-2.42	-0.255	0.017	-2.467	-0.044	0.026
-2.14	-0.179	0.026	-2.379	-0.317	0.018	-2.399	-0.335	0.016	-2.446	-0.09	0.016
-2.121	-0.247	0.031	-2.359	-0.374	0.006	-2.379	-0.385	0.012	-2.425	-0.179	0.023
-2.103	-0.345	0.02	-2.339	-0.442	0.015	-2.358	-0.457	0.01	-2.404	-0.219	0.013
-2.084	-0.42	0.015	-2.318	-0.521	0.006	-2.337	-0.52	0.006	-2.383	-0.298	0.019
-2.066	-0.457	0.009	-2.298	-0.581	0.008	-2.317	-0.578	0.016	-2.362	-0.372	0.024
-2.048	-0.52	0.002	-2.277	-0.586	0.013	-2.296	-0.627	0.021	-2.341	-0.42	0.013
-2.029	-0.558	0.015	-2.257	-0.627	0.014	-2.276	-0.666	0.017	-2.32	-0.5	0.021
-2.011	-0.614	0.027	-2.236	-0.727	0.009	-2.255	-0.727	0.027	-2.299	-0.556	0.01
-1.993	-0.655	0.013	-2.216	-0.753	0.02	-2.235	-0.745	0.025	-2.278	-0.634	0.017
-1.974	-0.674	0.006	-2.196	-0.784	0.003	-2.214	-0.816	0.005	-2.257	-0.663	0.007
-1.956	-0.694	0.01	-2.175	-0.835	0.04	-2.193	-0.855	0.017	-2.236	-0.714	0.024
-1.938	-0.714	0.005	-2.155	-0.843	0.016	-2.173	-0.896	0.02	-2.215	-0.739	0.002
-1.919	-0.721	0.018	-2.134	-0.895	0.014	-2.152	-0.914	0.001	-2.194	-0.796	0.012
-1.901	-0.731	0.029	-2.114	-0.904	0.014	-2.132	-0.928	0.034	-2.173	-0.79	0.021
-1.882	-0.744	0.035	-2.093	-0.912	0.028	-2.111	-0.952	0.027	-2.152	-0.806	0.025
-1.864	-0.694	0.015	-2.073	-0.883	0.017	-2.09	-0.945	0.021	-2.131	-0.82	0.024
-1.846	-0.715	0.022	-2.053	-0.91	0.029	-2.07	-0.945	0.016	-2.11	-0.839	0.012
-1.827	-0.686	0.014	-2.032	-0.909	0.024	-2.049	-0.936	0.018	-2.089	-0.86	0.027
-1.809	-0.645	0.004	-2.012	-0.906	0.013	-2.029	-0.929	0.028	-2.068	-0.855	0.015
-1.791	-0.654	0.033	-1.991	-0.91	0.008	-2.008	-0.91	0.022	-2.047	-0.809	0.019
-1.772	-0.629	0.03	-1.971	-0.893	0.012	-1.987	-0.871	0.029	-2.026	-0.796	0.025
-1.754	-0.585	0.02	-1.95	-0.863	0.012	-1.967	-0.846	0.013	-2.005	-0.784	0.012
-1.736	-0.551	0.01	-1.93	-0.837	0.013	-1.946	-0.839	0.026	-1.984	-0.766	0.032
-1.717	-0.545	0.021	-1.91	-0.792	0.009	-1.926	-0.789	0.026	-1.963	-0.741	0.025
-1.699	-0.48	0.02	-1.889	-0.761	0.014	-1.905	-0.783	0.008	-1.942	-0.713	0.026
-1.68	-0.443	0.029	-1.869	-0.743	0.036	-1.884	-0.761	0.011	-1.921	-0.684	0.002
-1.662	-0.418	0.025	-1.848	-0.695	0.026	-1.864	-0.711	0.008	-1.9	-0.657	0.003
-1.644	-0.381	0.01	-1.828	-0.648	0.022	-1.843	-0.674	0.032	-1.879	-0.624	0.021
-1.625	-0.343	0.025	-1.808	-0.632	0.01	-1.823	-0.626	0.015	-1.858	-0.581	0.013
-1.607	-0.307	0.013	-1.787	-0.582	0.021	-1.802	-0.58	0.017	-1.837	-0.564	0.022
-1.589	-0.269	0.02	-1.767	-0.555	0.015	-1.781	-0.552	0.024	-1.816	-0.516	0.017
-1.57	-0.254	0.012	-1.746	-0.513	0.03	-1.761	-0.501	0.026	-1.795	-0.469	0.021
-1.552	-0.217	0.03	-1.726	-0.517	0.023	-1.74	-0.447	0.015	-1.774	-0.441	0.007
-1.534	-0.189	0.016	-1.705	-0.422	0.042	-1.72	-0.425	0.012	-1.753	-0.401	0.01
-1.515	-0.142	0.011	-1.685	-0.402	0.028	-1.699	-0.388	0.023	-1.732	-0.349	0.014
-1.497	-0.123	0.027	-1.665	-0.355	0.015	-1.678	-0.331	0.022	-1.711	-0.331	0.013
-1.478	-0.084	0.034	-1.644	-0.34	0.008	-1.658	-0.284	0.018	-1.69	-0.287	0.023
-1.46	-0.059	0.039	-1.624	-0.287	0.016	-1.637	-0.259	0.01	-1.669	-0.247	0.017
-1.442	-0.063	0.016	-1.603	-0.26	0.017	-1.617	-0.239	0.026	-1.648	-0.183	0.016
-1.423	-0.036	0.008	-1.583	-0.211	0.024	-1.596	-0.174	0.021	-1.627	-0.153	0.008
-1.405	-0.024	0.011	-1.562	-0.181	0.017	-1.575	-0.156	0.012	-1.606	-0.164	0.012
-1.387	-0.016	0.022	-1.542	-0.129	0.02	-1.555	-0.129	0.029	-1.585	-0.143	0.005
-1.368	0.002	0.018	-1.522	-0.145	0.015	-1.534	-0.104	0.042	-1.564	-0.101	0.02
-1.35	0.016	0.01	-1.501	-0.131	0.01	-1.514	-0.095	0.002	-1.543	-0.073	0.021
-1.331	0.013	0.015	-1.481	-0.097	0.012	-1.493	-0.064	0.021	-1.522	-0.059	0.006
-1.313	0.022	0.013	-1.46	-0.067	0.018	-1.473	-0.043	0.003	-1.501	-0.071	0.019
-1.295	0	0.009	-1.44	-0.054	0.006	-1.452	-0.059	0.002	-1.48	-0.028	0.023
-1.276	0.02	0.008	-1.419	-0.043	0.007	-1.431	-0.017	0.024	-1.459	0.002	0.008
-1.258	0.023	0.007	-1.399	-0.018	0.019	-1.411	-0.007	0.015	-1.438	0.012	0.011
-1.24	0.028	0.004	-1.379	0.007	0.005	-1.39	0.022	0.02	-1.417	0.025	0.021
-1.221	0.007	0.018	-1.358	-0.009	0.01	-1.37	0.009	0.013	-1.396	-0.002	0.015
-1.203	0.032	0.012	-1.338	-0.033	0.012	-1.349	0.004	0.01	-1.375	0.007	0.005
-1.185	0.029	0.007	-1.317	0.002	0.016	-1.328	0.001	0.016	-1.354	0.011	0.018
-1.166	0.016	0.024	-1.297	0.014	0.008	-1.308	0.027	0.017	-1.333	0.012	0.003
-1.148	0.006	0.018	-1.276	0.007	0.013	-1.287	-0.006	0.008	-1.312	0.017	0.017
-1.129	-0.016	0.007	-1.256	-0.003	0.012	-1.267	0.005	0.006	-1.291	0.013	0.004
-1.111	-0.014	0.006	-1.236	0.016	0.01	-1.246	-0.004	0.005	-1.27	0.006	0.009
-1.093	-0.014	0.009	-1.215	-0.002	0.005	-1.225	0.019	0.014	-1.249	0.012	0.009
-1.074	-0.028	0.008	-1.195	0.012	0.017	-1.205	0.02	0.01	-1.228	0.003	0.009
-1.056	-0.007	0.003	-1.174	0.014	0.021	-1.184	-0.002	0.007	-1.207	-0.012	0.005
-1.038	-0.022	0.006	-1.154	-0.009	0.01	-1.164	-0.008	0.006	-1.186	-0.008	0.008
-1.019	-0.03	0.004	-1.134	-0.009	0.005	-1.143	-0.019	0.011	-1.165	-0.01	0.003
-1.001	-0.038	0.01	-1.113	-0.035	0.008	-1.122	-0.022	0.02	-1.144	-0.005	0.002
-0.983	-0.036	0.008	-1.093	-0.027	0.006	-1.102	-0.027	0.011	-1.123	-0.014	0.004
-0.964	-0.048	0.012	-1.072	-0.011	0.008	-1.081	-0.013	0.009	-1.102	-0.025	0.003
-0.946	-0.047	0.01	-1.052	-0.022	0.006	-1.061	-0.03	0.003	-1.081	-0.032	0.006
-0.927	-0.042	0.007	-1.031	-0.028	0.007	-1.04	-0.044	0.008	-1.06	-0.033	0.005
-0.909	-0.048	0.011	-1.011	-0.043	0.015	-1.019	-0.038	0.002	-1.039	-0.027	0.003
-0.891	-0.051	0.008	-0.991	-0.031	0.011	-0.999	-0.046	0.002	-1.018	-0.038	0.014
-0.872	-0.059	0.005	-0.97	-0.038	0.011	-0.978	-0.042	0.006	-0.997	-0.053	0.01
-0.854	-0.065	0.006	-0.95	-0.053	0.006	-0.958	-0.048	0.005	-0.976	-0.05	0.01
-0.836	-0.06	0.009	-0.929	-0.048	0.01	-0.937	-0.047	0.007	-0.955	-0.063	0.006
-0.817	-0.063	0.004	-0.909	-0.052	0.002	-0.916	-0.058	0.005	-0.934	-0.071	0.012
-0.799	-0.056	0.002	-0.888	-0.049	0.003	-0.896	-0.063	0.006	-0.913	-0.057	0.007
-0.781	-0.063	0.014	-0.868	-0.066	0.001	-0.875	-0.043	0.007	-0.892	-0.06	0.009
-0.762	-0.066	0.006	-0.848	-0.056	0.004	-0.855	-0.055	0.012	-0.871	-0.061	0.002
-0.744	-0.05	0.002	-0.827	-0.059	0.008	-0.834	-0.052	0.003	-0.85	-0.065	0.005
-0.725	-0.052	0.012	-0.807	-0.065	0.001	-0.813	-0.069	0.005	-0.829	-0.064	0.009
-0.707	-0.057	0.01	-0.786	-0.074	0.005	-0.793	-0.059	0.007	-0.808	-0.062	0.007
-0.689	-0.059	0.004	-0.766	-0.06	0.01	-0.772	-0.064	0.003	-0.787	-0.061	0.005
-0.67	-0.053	0.005	-0.745	-0.049	0.007	-0.752	-0.053	0.007	-0.766	-0.041	0.011
-0.652	-0.061	0.003	-0.725	-0.067	0.006	-0.731	-0.042	0.004	-0.745	-0.058	0.008
-0.634	-0.046	0.011	-0.705	-0.059	0.007	-0.711	-0.041	0.006	-0.724	-0.054	0.01
-0.615	-0.045	0.006	-0.684	-0.05	0.005	-0.69	-0.053	0.002	-0.703	-0.038	0.003
-0.597	-0.035	0.005	-0.664	-0.052	0.004	-0.669	-0.041	0.004	-0.682	-0.038	0.007
-0.579	-0.049	0.007	-0.643	-0.047	0.014	-0.649	-0.033	0.008	-0.661	-0.037	0.003
-0.56	-0.031	0.004	-0.623	-0.045	0.007	-0.628	-0.037	0.002	-0.64	-0.029	0.01
-0.542	-0.036	0.009	-0.602	-0.043	0.01	-0.608	-0.036	0.006	-0.619	-0.029	0.008
-0.523	-0.037	0.007	-0.582	-0.029	0.007	-0.587	-0.04	0.008	-0.598	-0.029	0.005
-0.505	-0.027	0.003	-0.562	-0.028	0.009	-0.566	-0.015	0.005	-0.577	-0.025	0.003
-0.487	-0.03	0.009	-0.541	-0.037	0.003	-0.546	-0.034	0.014	-0.556	-0.024	0.002
-0.468	-0.033	0.007	-0.521	-0.043	0.008	-0.525	-0.031	0.001	-0.535	-0.025	0.015
-0.45	-0.029	0.005	-0.5	-0.042	0.003	-0.505	-0.036	0.006	-0.514	-0.028	0.007
-0.432	-0.012	0.002	-0.48	-0.025	0.011	-0.484	-0.026	0.013	-0.493	-0.026	0.006
-0.413	-0.013	0.01	-0.46	-0.028	0.003	-0.463	-0.034	0.009	-0.472	-0.034	0.005
-0.395	-0.004	0.007	-0.439	-0.025	0.009	-0.443	-0.029	0.014	-0.451	-0.037	0.004
-0.376	-0.001	0.009	-0.419	-0.02	0.013	-0.422	-0.029	0.006	-0.43	-0.043	0.007
-0.358	-0.001	0.002	-0.398	-0.028	0.01	-0.402	-0.017	0.01	-0.409	-0.034	0.006
-0.34	0.01	0.002	-0.378	-0.026	0.013	-0.381	-0.025	0.002	-0.388	-0.033	0.001
-0.321	0.011	0.004	-0.357	-0.024	0.012	-0.36	-0.033	0.007	-0.367	-0.035	0.01
-0.303	0.016	0.012	-0.337	-0.003	0.008	-0.34	-0.016	0.013	-0.346	-0.023	0.002
-0.285	0.031	0.003	-0.317	-0.013	0.004	-0.319	-0.01	0.012	-0.325	-0.026	0.008
-0.266	0.019	0.006	-0.296	0.006	0.003	-0.299	-0.01	0.008	-0.304	-0.018	0.001
-0.248	0.029	0.007	-0.276	0.023	0.007	-0.278	-0.001	0.006	-0.283	0.001	0.008
-0.23	0.044	0.008	-0.255	0.031	0.01	-0.257	0.021	0.006	-0.262	0.014	0.006
-0.211	0.05	0.012	-0.235	0.042	0.01	-0.237	0.023	0.007	-0.241	0.024	0.007
-0.193	0.063	0.002	-0.214	0.044	0.01	-0.216	0.041	0.011	-0.22	0.038	0.002
-0.174	0.064	0.014	-0.194	0.065	0.012	-0.196	0.044	0.015	-0.199	0.045	0.005
-0.156	0.073	0.003	-0.174	0.074	0.011	-0.175	0.073	0.006	-0.178	0.065	0.01
-0.138	0.061	0.013	-0.153	0.084	0.008	-0.154	0.08	0.003	-0.157	0.09	0.01
-0.119	0.069	0.006	-0.133	0.104	0.009	-0.134	0.095	0.012	-0.136	0.105	0.004
-0.101	0.083	0.008	-0.112	0.122	0.014	-0.113	0.108	0.014	-0.115	0.135	0.008
-0.083	0.087	0.001	-0.092	0.11	0.003	-0.093	0.119	0.013	-0.094	0.135	0.008
-0.064	0.086	0.008	-0.071	0.127	0.003	-0.072	0.145	0.002	-0.073	0.15	0.016
-0.046	0.095	0.003	-0.051	0.124	0.007	-0.051	0.133	0.005	-0.052	0.157	0.003
-0.028	0.094	0.008	-0.031	0.142	0.004	-0.031	0.151	0.004	-0.031	0.171	0.008
-0.009	0.094	0.016	-0.01	0.137	0.002	-0.01	0.144	0.005	-0.01	0.169	0.004
0.009	0.095	0.004	0.01	0.147	0.004	0.01	0.15	0.015	0.01	0.176	0.02
0.028	0.089	0.002	0.031	0.141	0.01	0.031	0.146	0.008	0.031	0.162	0.017
0.046	0.093	0.013	0.051	0.137	0.001	0.051	0.158	0.012	0.052	0.162	0.01
0.064	0.085	0.007	0.071	0.117	0.013	0.072	0.138	0.009	0.073	0.146	0.013
0.083	0.088	0.006	0.092	0.12	0.017	0.093	0.131	0.008	0.094	0.137	0.007
0.101	0.083	0.011	0.112	0.118	0.016	0.113	0.117	0.013	0.115	0.129	0.01
0.119	0.079	0.003	0.133	0.105	0.011	0.134	0.099	0.013	0.136	0.099	0.005
0.138	0.082	0.006	0.153	0.089	0.009	0.154	0.09	0.001	0.157	0.095	0.005
0.156	0.055	0.001	0.174	0.068	0.012	0.175	0.077	0.01	0.178	0.071	0.005
0.174	0.055	0.007	0.194	0.065	0.002	0.196	0.071	0.008	0.199	0.063	0.001
0.193	0.063	0.006	0.214	0.063	0.004	0.216	0.037	0.004	0.22	0.027	0.004
0.211	0.049	0.005	0.235	0.038	0.011	0.237	0.03	0.006	0.241	0.022	0.009
0.23	0.038	0.007	0.255	0.032	0.006	0.257	0.013	0.007	0.262	0.015	0.003
0.248	0.038	0.002	0.276	0.018	0.002	0.278	0.014	0.012	0.283	-0.001	0.004
0.266	0.038	0.004	0.296	0.001	0.004	0.299	0.009	0.008	0.304	-0.011	0.015
0.285	0.021	0.005	0.317	0.001	0.005	0.319	0.005	0.01	0.325	-0.019	0.014
0.303	0.012	0.015	0.337	-0.006	0.007	0.34	-0.014	0.012	0.346	-0.031	0.005
0.321	0.017	0.006	0.357	-0.003	0.006	0.36	-0.025	0.011	0.367	-0.04	0.002
0.34	0	0.009	0.378	-0.011	0.003	0.381	-0.023	0.013	0.388	-0.031	0.005
0.358	-0.002	0.006	0.398	-0.015	0.007	0.402	-0.026	0.002	0.409	-0.027	0.003
0.376	-0.002	0.002	0.419	-0.033	0.009	0.422	-0.03	0.015	0.43	-0.037	0.006
0.395	0	0.006	0.439	-0.032	0	0.443	-0.032	0.006	0.451	-0.039	0.006
0.413	-0.02	0.005	0.46	-0.03	0.005	0.463	-0.034	0.005	0.472	-0.03	0.012
0.432	-0.024	0.011	0.48	-0.032	0.008	0.484	-0.036	0.006	0.493	-0.026	0.007
0.45	-0.02	0.007	0.5	-0.036	0.008	0.505	-0.03	0.006	0.514	-0.03	0.01
0.468	-0.022	0.001	0.521	-0.034	0.006	0.525	-0.029	0.008	0.535	-0.022	0.007
0.487	-0.04	0.016	0.541	-0.028	0.007	0.546	-0.023	0.01	0.556	-0.028	0.001
0.505	-0.025	0.003	0.562	-0.041	0.008	0.566	-0.037	0.011	0.577	-0.029	0.006
0.523	-0.029	0.001	0.582	-0.043	0.006	0.587	-0.028	0.007	0.598	-0.034	0.01
0.542	-0.033	0.01	0.602	-0.033	0.01	0.608	-0.024	0.007	0.619	-0.029	0.008
0.56	-0.031	0.017	0.623	-0.044	0.002	0.628	-0.038	0.012	0.64	-0.035	0.01
0.579	-0.047	0.002	0.643	-0.047	0.004	0.649	-0.046	0.004	0.661	-0.046	0.004
0.597	-0.046	0.01	0.664	-0.049	0.006	0.669	-0.041	0.009	0.682	-0.043	0.015
0.615	-0.052	0.005	0.684	-0.048	0.01	0.69	-0.039	0.002	0.703	-0.045	0.004
0.634	-0.037	0.009	0.705	-0.058	0.006	0.711	-0.04	0.005	0.724	-0.046	0.013
0.652	-0.044	0.006	0.725	-0.048	0.006	0.731	-0.055	0.011	0.745	-0.049	0.009
0.67	-0.056	0.009	0.745	-0.056	0.006	0.752	-0.055	0.006	0.766	-0.064	0.005
0.689	-0.055	0.001	0.766	-0.076	0.006	0.772	-0.061	0.007	0.787	-0.054	0.004
0.707	-0.056	0.007	0.786	-0.07	0.009	0.793	-0.054	0.01	0.808	-0.063	0.007
0.725	-0.063	0.001	0.807	-0.059	0.005	0.813	-0.06	0.011	0.829	-0.053	0.008
0.744	-0.057	0.002	0.827	-0.051	0.001	0.834	-0.061	0.004	0.85	-0.058	0.008
0.762	-0.069	0.006	0.848	-0.057	0.007	0.855	-0.066	0.009	0.871	-0.07	0.002
0.781	-0.056	0.003	0.868	-0.051	0.003	0.875	-0.056	0.006	0.892	-0.061	0.004
0.799	-0.074	0.012	0.888	-0.059	0.003	0.896	-0.054	0.013	0.913	-0.051	0.009
0.817	-0.053	0.003	0.909	-0.055	0.008	0.916	-0.052	0.006	0.934	-0.055	0.004
0.836	-0.064	0.007	0.929	-0.052	0.003	0.937	-0.045	0.011	0.955	-0.057	0.009
0.854	-0.06	0.009	0.95	-0.053	0.003	0.958	-0.043	0.007	0.976	-0.045	0.018
0.872	-0.057	0.002	0.97	-0.038	0.002	0.978	-0.054	0.011	0.997	-0.045	0.003
0.891	-0.06	0.006	0.991	-0.049	0.008	0.999	-0.049	0.003	1.018	-0.044	0.014
0.909	-0.051	0.003	1.011	-0.038	0	1.019	-0.037	0.014	1.039	-0.029	0.004
0.927	-0.039	0.004	1.031	-0.031	0.011	1.04	-0.036	0.004	1.06	-0.04	0.005
0.946	-0.047	0.005	1.052	-0.026	0.009	1.061	-0.03	0.007	1.081	-0.042	0.008
0.964	-0.05	0.013	1.072	-0.028	0.008	1.081	-0.017	0.009	1.102	-0.024	0.013
0.983	-0.036	0.007	1.093	-0.026	0.006	1.102	-0.017	0.009	1.123	-0.02	0.015
1.001	-0.035	0.006	1.113	-0.011	0.004	1.122	-0.026	0.005	1.144	-0.016	0.001
1.019	-0.036	0.008	1.134	-0.013	0.01	1.143	-0.017	0.003	1.165	-0.017	0.006
1.038	-0.019	0.004	1.154	0.001	0.007	1.164	-0.014	0.009	1.186	-0.01	0.014
1.056	-0.022	0.01	1.174	0.001	0.017	1.184	0.003	0.009	1.207	0.004	0.013
1.074	-0.009	0.011	1.195	-0.005	0.013	1.205	-0.002	0.008	1.228	0.005	0.009
1.093	-0.004	0.016	1.215	0.009	0.015	1.225	0.008	0.006	1.249	0.006	0.008
1.111	-0.006	0.01	1.236	0.007	0.015	1.246	-0.001	0.009	1.27	0.014	0.007
1.129	-0.012	0.016	1.256	-0.003	0.004	1.267	0.011	0.002	1.291	0.019	0.008
1.148	-0.006	0.022	1.276	-0.001	0.022	1.287	0.006	0.014	1.312	0.014	0.016
1.166	0.02	0.009	1.297	0.008	0.014	1.308	0.021	0.016	1.333	0.031	0.012
1.185	0.011	0.005	1.317	0.004	0.021	1.328	0.017	0.002	1.354	0.027	0.012
1.203	0	0.013	1.338	0.009	0.011	1.349	-0.001	0.009	1.375	0.015	0.012
1.221	0.023	0.019	1.358	0.014	0.009	1.37	0.001	0.012	1.396	0.004	0.019
1.24	0.019	0.014	1.379	-0.003	0.005	1.39	0.004	0.02	1.417	-0.007	0.014
1.258	0.012	0.02	1.399	-0.029	0.016	1.411	-0.008	0.009	1.438	-0.012	0.021
1.276	0.016	0.003	1.419	-0.05	0.005	1.431	-0.011	0.009	1.459	-0.01	0.011
1.295	0.027	0.008	1.44	-0.036	0.025	1.452	-0.034	0.025	1.48	-0.012	0.004
1.313	0.022	0.013	1.46	-0.076	0.012	1.473	-0.032	0.011	1.501	-0.044	0.015
1.331	0.007	0.015	1.481	-0.097	0.011	1.493	-0.042	0.009	1.522	-0.071	0.005
1.35	0.008	0.006	1.501	-0.108	0.01	1.514	-0.075	0.013	1.543	-0.069	0.016
1.368	-0.007	0.015	1.522	-0.11	0.017	1.534	-0.12	0.016	1.564	-0.108	0.028
1.387	0.003	0.015	1.542	-0.15	0.012	1.555	-0.142	0.026	1.585	-0.131	0.01
1.405	-0.029	0.005	1.562	-0.186	0.008	1.575	-0.133	0.03	1.606	-0.155	0.027
1.423	-0.051	0.017	1.583	-0.222	0.012	1.596	-0.165	0.012	1.627	-0.159	0.017
1.442	-0.055	0.008	1.603	-0.247	0.009	1.617	-0.244	0.013	1.648	-0.204	0.008
1.46	-0.087	0.007	1.624	-0.28	0.006	1.637	-0.249	0.018	1.669	-0.259	0.018
1.478	-0.099	0.025	1.644	-0.318	0.026	1.658	-0.303	0.014	1.69	-0.29	0.028
1.497	-0.107	0.016	1.665	-0.345	0.009	1.678	-0.347	0.022	1.711	-0.362	0.017
1.515	-0.152	0.004	1.685	-0.382	0.034	1.699	-0.333	0.017	1.732	-0.363	0.012
1.534	-0.174	0.012	1.705	-0.444	0.02	1.72	-0.404	0.011	1.753	-0.403	0.01
1.552	-0.201	0.008	1.726	-0.449	0.02	1.74	-0.441	0.001	1.774	-0.448	0.015
1.57	-0.254	0.033	1.746	-0.498	0.012	1.761	-0.525	0.034	1.795	-0.475	0.014
1.589	-0.278	0.037	1.767	-0.547	0.01	1.781	-0.547	0.026	1.816	-0.515	0.026
1.607	-0.315	0.021	1.787	-0.593	0.013	1.802	-0.587	0.026	1.837	-0.565	0.021
1.625	-0.344	0.015	1.808	-0.64	0.008	1.823	-0.624	0.013	1.858	-0.567	0.032
1.644	-0.401	0.027	1.828	-0.661	0.013	1.843	-0.676	0.002	1.879	-0.596	0.022
1.662	-0.416	0.014	1.848	-0.7	0.027	1.864	-0.714	0.024	1.9	-0.625	0.026
1.68	-0.431	0.008	1.869	-0.722	0.033	1.884	-0.733	0.006	1.921	-0.667	0.023
1.699	-0.475	0.013	1.889	-0.737	0.03	1.905	-0.748	0.024	1.942	-0.694	0.014
1.717	-0.498	0.025	1.91	-0.798	0.006	1.926	-0.832	0.01	1.963	-0.741	0.032
1.736	-0.553	0.029	1.93	-0.807	0.017	1.946	-0.849	0.031	1.984	-0.751	0.03
1.754	-0.581	0.014	1.95	-0.854	0.01	1.967	-0.866	0.023	2.005	-0.806	0.017
1.772	-0.622	0.027	1.971	-0.874	0.023	1.987	-0.893	0.009	2.026	-0.833	0.012
1.791	-0.643	0.005	1.991	-0.909	0.007	2.008	-0.918	0.007	2.047	-0.83	0.009
1.809	-0.644	0.012	2.012	-0.924	0.031	2.029	-0.942	0.009	2.068	-0.819	0.018
1.827	-0.663	0.026	2.032	-0.944	0.035	2.049	-0.954	0.036	2.089	-0.804	0.031
1.846	-0.707	0.009	2.053	-0.906	0.04	2.07	-0.911	0.037	2.11	-0.839	0.015
1.864	-0.688	0.01	2.073	-0.913	0.019	2.09	-0.942	0.009	2.131	-0.837	0.025
1.882	-0.71	0.025	2.093	-0.909	0.011	2.111	-0.962	0.022	2.152	-0.823	0.008
1.901	-0.731	0.029	2.114	-0.886	0.011	2.132	-0.943	0.041	2.173	-0.792	0.035
1.919	-0.71	0.014	2.134	-0.878	0.023	2.152	-0.912	0.018	2.194	-0.764	0.019
1.938	-0.72	0.016	2.155	-0.851	0.016	2.173	-0.883	0.007	2.215	-0.757	0.017
1.956	-0.663	0.019	2.175	-0.858	0.015	2.193	-0.87	0.038	2.236	-0.714	0.005
1.974	-0.655	0.04	2.196	-0.801	0.03	2.214	-0.82	0.014	2.257	-0.666	0.005
1.993	-0.625	0.011	2.216	-0.778	0.013	2.235	-0.781	0.021	2.278	-0.612	0.019
2.011	-0.606	0.027	2.236	-0.723	0.022	2.255	-0.749	0.016	2.299	-0.543	0.021
2.029	-0.52	0.01	2.257	-0.663	0.025	2.276	-0.68	0.021	2.32	-0.478	0.011
2.048	-0.489	0.002	2.277	-0.62	0.029	2.296	-0.617	0.035	2.341	-0.419	0.029
2.066	-0.462	0.018	2.298	-0.55	0.027	2.317	-0.57	0.032	2.362	-0.352	0.027
2.084	-0.389	0.021	2.318	-0.512	0.028	2.337	-0.496	0.025	2.383	-0.314	0.023
2.103	-0.33	0.019	2.339	-0.435	0.011	2.358	-0.44	0.041	2.404	-0.237	0.014
2.121	-0.274	0.025	2.359	-0.397	0.013	2.379	-0.379	0.035	2.425	-0.167	0.008
2.14	-0.213	0.013	2.379	-0.316	0.015	2.399	-0.312	0.037	2.446	-0.121	0.012
2.158	-0.134	0.041	2.4	-0.285	0.008	2.42	-0.258	0.021	2.467	-0.041	0.018
2.176	-0.032	0.012	2.42	-0.229	0.018	2.44	-0.2	0.02	2.488	0.004	0.015
2.195	0.017	0.009	2.441	-0.177	0.017	2.461	-0.139	0.033	2.509	0.04	0.013
2.213	0.095	0.012	2.461	-0.145	0.025	2.482	-0.109	0.014	2.53	0.075	0.02
2.231	0.173	0.045	2.481	-0.094	0.014	2.502	-0.059	0.023	2.551	0.102	0.02
2.25	0.252	0.017	2.502	-0.048	0.014	2.523	-0.012	0.005	2.572	0.128	0.02
2.268	0.296	0.009	2.522	-0.019	0.019	2.543	0.043	0.018	2.593	0.164	0.013
2.286	0.38	0.022	2.543	-0.014	0.03	2.564	0.048	0.013	2.614	0.179	0.008
2.305	0.443	0.001	2.563	0.02	0.01	2.585	0.056	0.006	2.635	0.18	0.009
2.323	0.503	0.027	2.584	0.044	0.014	2.605	0.083	0.01	2.656	0.177	0.01
2.342	0.547	0.016	2.604	0.064	0.02	2.626	0.103	0.008	2.677	0.185	0.008
2.36	0.594	0.018	2.624	0.069	0.022	2.646	0.103	0.019	2.698	0.186	0.015
2.378	0.648	0.013	2.645	0.076	0.022	2.667	0.098	0.015	2.719	0.177	0.007
2.397	0.657	0.018	2.665	0.074	0.019	2.688	0.12	0.013	2.74	0.168	0.007
2.415	0.693	0.003	2.686	0.08	0.016	2.708	0.11	0.018	2.761	0.163	0.007
2.433	0.709	0.004	2.706	0.078	0.014	2.729	0.105	0.019	2.782	0.142	0.006
2.452	0.712	0.008	2.727	0.071	0.017	2.749	0.106	0.008	2.803	0.126	0.006
2.47	0.724	0.002	2.747	0.069	0.012	2.77	0.097	0.011	2.824	0.116	0.004
2.488	0.729	0.02	2.767	0.068	0.008	2.791	0.081	0.01	2.845	0.105	0.003
2.507	0.716	0.015	2.788	0.063	0.011	2.811	0.084	0.014	2.866	0.092	0.003
2.525	0.697	0.012	2.808	0.059	0.005	2.832	0.078	0.014	2.887	0.082	0.004
2.544	0.683	0.006	2.829	0.054	0.007	2.852	0.068	0.012	2.908	0.072	0.003
2.562	0.65	0.017	2.849	0.047	0.006	2.873	0.063	0.011	2.929	0.057	0.005
2.58	0.637	0.006	2.87	0.043	0.005	2.894	0.057	0.011	2.95	0.051	0.001
2.599	0.606	0.006	2.89	0.039	0.006	2.914	0.051	0.007	2.971	0.045	0.002
2.617	0.575	0.006	2.91	0.036	0.001	2.935	0.041	0.007	2.992	0.038	0.002
2.635	0.54	0.002	2.931	0.031	0.002	2.955	0.036	0.005	3.013	0.03	0.001
2.654	0.501	0.006	2.951	0.024	0.002	2.976	0.03	0.004	3.034	0.026	0.001
2.672	0.473	0.007	2.972	0.02	0.003	2.997	0.028	0.004	3.055	0.021	0.001
2.691	0.431	0.001	2.992	0.017	0.003	3.017	0.024	0.006	3.076	0.016	0.001
2.709	0.404	0.006	3.012	0.016	0.002	3.038	0.02	0.004	3.097	0.014	0.001
2.727	0.361	0.007	3.033	0.015	0	3.058	0.016	0.004	3.118	0.011	0
2.746	0.33	0.011	3.053	0.012	0.001	3.079	0.013	0.003	3.139	0.009	0.001
2.764	0.297	0.004	3.074	0.01	0.001	3.1	0.01	0.003	3.16	0.007	0.001
2.782	0.268	0.006	3.094	0.008	0.001	3.12	0.009	0.003	3.181	0.005	0
2.801	0.239	0.004	3.115	0.006	0.001	3.141	0.008	0.002	3.202	0.004	0
2.819	0.212	0.004	3.135	0.005	0.001	3.161	0.005	0.002	3.223	0.003	0
2.837	0.19	0.001	3.155	0.005	0.001	3.182	0.005	0.001	3.244	0.003	0.001
2.856	0.167	0.002	3.176	0.004	0.001	3.202	0.004	0.001	3.265	0.002	0
2.874	0.147	0.005	3.196	0.003	0.001	3.223	0.003	0.001	3.286	0.002	0
2.893	0.128	0.003	3.217	0.003	0	3.244	0.003	0.001	3.307	0.001	0
2.911	0.11	0.001	3.237	0.002	0	3.264	0.002	0.001	3.328	0.001	0
2.929	0.095	0.001	3.258	0.001	0	3.285	0.002	0.001	3.349	0.001	0
2.948	0.082	0.002	3.278	0.001	0	3.305	0.001	0.001	3.37	0	0
2.966	0.069	0.002	3.298	0.001	0.001	3.326	0.001	0	3.391	0	0
2.984	0.059	0.002	3.319	0.001	0	3.347	0.001	0	3.412	0	0
3.003	0.049	0.001	3.339	0.001	0	3.367	0	0	3.433	0	0
3.021	0.042	0.002	3.36	0.001	0	3.388	0	0	3.454	0	0
3.039	0.034	0.001	3.38	0	0	3.408	0	0	3.475	0	0
3.058	0.028	0.001	3.401	0	0	3.429	0	0	3.496	0	0
3.076	0.023	0.001	3.421	0	0	3.45	0	0	3.517	0	0
3.095	0.019	0.001	3.441	0	0	3.47	0	0	3.538	0	0
3.113	0.016	0.001	3.462	0	0	3.491	0	0	3.559	0	0
3.131	0.012	0	3.482	0	0	3.511	0	0	3.58	0	0
3.15	0.01	0.001	3.503	0	0	3.532	0	0	3.601	0	0
3.168	0.008	0	3.523	0	0	3.553	0	0	3.622	0	0
3.186	0.006	0	3.544	0	0	3.573	0	0	3.643	0	0
3.205	0.005	0	3.564	0	0	3.594	0	0	3.664	0	0
3.223	0.004	0	3.584	0	0	3.614	0	0	3.685	0	0
3.241	0.003	0	3.605	0	0	3.635	0	0	3.706	0	0
3.26	0.003	0	3.625	0	0	3.656	0	0	3.727	0	0
3.278	0.002	0	3.646	0	0	3.676	0	0	3.748	0	0
3.297	0.002	0	3.666	0	0	3.697	0	0	3.769	0	0
3.315	0.001	0	3.686	0	0	3.717	0	0	3.79	0	0
3.333	0.001	0	3.707	0	0	3.738	0	0	3.811	0	0
3.352	0.001	0	3.727	0	0	3.759	0	0	3.832	0	0
3.37	0.001	0	3.748	0	0	3.779	0	0	3.853	0	0
3.388	0	0	3.768	0	0	3.8	0	0	3.874	0	0
3.407	0	0	3.789	0	0	3.82	0	0	3.895	0	0
3.425	0	0	3.809	0	0	3.841	0	0	3.916	0	0
3.444	0	0	3.829	0	0	3.862	0	0	3.937	0	0
3.462	0	0	3.85	0	0	3.882	0	0	3.958	0	0
3.48	0	0	3.87	0	0	3.903	0	0	3.979	0	0
3.499	0	0	3.891	0	0	3.923	0	0	4	0	0
3.517	0	0	3.911	0	0	3.944	0	0	4.021	0	0
3.535	0	0	3.932	0	0	3.964	0	0	4.042	0	0
3.554	0	0	3.952	0	0	3.985	0	0	4.063	0	0
3.572	0	0	3.972	0	0	4.006	0	0	4.084	0	0
3.59	0	0	3.993	0	0	4.026	0	0	4.105	0	0
3.609	0	0	4.013	0	0	4.047	0	0	4.126	0	0
3.627	0	0	4.034	0	0	4.067	0	0	4.147	0	0
3.646	0	0	4.054	0	0	4.088	0	0	4.168	0	0
3.664	0	0	4.075	0	0	4.109	0	0	4.189	0	0
3.682	0	0	4.095	0	0	4.129	0	0	4.21	0	0
3.701	0	0	4.115	0	0	4.15	0	0	4.231	0	0
3.719	0	0	4.136	0	0	4.17	0	0	4.252	0	0
3.737	0	0	4.156	0	0	4.191	0	0	4.273	0	0
3.756	0	0	4.177	0	0	4.212	0	0	4.294	0	0
3.774	0	0	4.197	0	0	4.232	0	0	4.315	0	0
3.792	0	0	4.217	0	0	4.253	0	0	4.336	0	0
3.811	0	0	4.238	0	0	4.273	0	0	4.357	0	0
3.829	0	0	4.258	0	0	4.294	0	0	4.378	0	0
3.848	0	0	4.279	0	0	4.315	0	0	4.399	0	0
3.866	0	0	4.299	0	0	4.335	0	0	4.42	0	0
3.884	0	0	4.32	0	0	4.356	0	0	4.441	0	0
3.903	0	0	4.34	0	0	4.376	0	0	4.462	0	0
3.921	0	0	4.36	0	0	4.397	0	0	4.483	0	0
3.939	0	0	4.381	0	0	4.418	0	0	4.504	0	0
3.958	0	0	4.401	0	0	4.438	0	0	4.525	0	0
3.976	0	0	4.422	0	0	4.459	0	0	4.546	0	0
3.994	0	0	4.442	0	0	4.479	0	0	4.567	0	0
4.013	0	0	4.463	0	0	4.5	0	0	4.588	0	0
4.031	0	0	4.483	0	0	4.521	0	0	4.609	0	0
4.05	0	0	4.503	0	0	4.541	0	0	4.63	0	0
4.068	0	0	4.524	0	0	4.562	0	0	4.651	0	0
4.086	0	0	4.544	0	0	4.582	0	0	4.672	0	0
4.105	0	0	4.565	0	0	4.603	0	0	4.693	0	0
4.123	0	0	4.585	0	0	4.624	0	0	4.714	0	0
4.141	0	0	4.606	0	0	4.644	0	0	4.735	0	0
4.16	0	0	4.626	0	0	4.665	0	0	4.756	0	0
4.178	0	0	4.646	0	0	4.685	0	0	4.777	0	0
4.196	0	0	4.667	0	0	4.706	0	0	4.798	0	0
4.215	0	0	4.687	0	0	4.726	0	0	4.819	0	0
4.233	0	0	4.708	0	0	4.747	0	0	4.84	0	0
4.252	0	0	4.728	0	0	4.768	0	0	4.861	0	0
4.27	0	0	4.748	0	0	4.788	0	0	4.882	0	0
4.288	0	0	4.769	0	0	4.809	0	0	4.903	0	0
4.307	0	0	4.789	0	0	4.829	0	0	4.924	0	0
4.325	0	0	4.81	0	0	4.85	0	0	4.945	0	0
4.343	0	0	4.83	0	0	4.871	0	0	4.966	0	0
4.362	0	0	4.851	0	0	4.891	0	0	4.986	0	0
4.38	0	0	4.871	0	0	4.912	0	0	5.008	0	0
4.398	0	0	4.891	0	0	4.932	0	0	5.028	0	0
4.417	0	0	4.912	0	0	4.953	0	0	5.049	0	0
4.435	0	0	4.932	0	0	4.974	0	0	5.07	0	0
4.454	0	0	4.953	0	0	4.994	0	0	5.091	0	0
4.472	0	0	4.973	0	0	5.015	0	0	5.112	0	0
4.49	0	0	4.994	0	0	5.035	0	0	5.133	0	0
4.509	0	0	5.014	0	0	5.056	0	0	5.154	0	0
4.527	0	0	5.034	0	0	5.077	0	0	5.175	0	0
4.545	0	0	5.055	0	0	5.097	0	0	5.196	0	0
4.564	0	0	5.075	0	0	5.118	0	0	5.217	0	0
4.582	0	0	5.096	0	0	5.138	0	0	5.238	0	0
