# Supplementary material for: MemPrep, a new technology for isolating organellar membranes provides fingerprints of lipid bilayer stress
Source: EMBO J. 2024 Mar 15;43(8):13. doi: 10.1038/s44318-024-00063-y (PMC11021466; doi:10.1038/s44318-024-00063-y)
Supplement: Supplementary file 8 — EV and Appendix Figure Source Data [file 44318_2024_63_MOESM8_ESM.zip › Appendix Figure S5_acylchains.xlsx]

## Sheet: raw data
calculated based on lipidomics raw data (see Source Data)
control	Figure 3
inositol depletion	Figure 3
SCDcomplete	Figure 2 (ER Rtn1)
+ choline	Appendix Figure S3
pre-stress	Figure 4
DTT	Figure 4
TM	Figure 4

## Sheet: panel ABCD
length [C atoms]	double bonds	treatment	class	replicate
16.2174	0.673167	control	DAG	1
16.2229	0.681486	control	DAG	2
16.1806	0.694428	control	DAG	3
16.1129	0.462229	control	PI	1
16.1453	0.466765	control	PI	2
16.0951	0.469379	control	PI	3
16.5171	0.816198	control	PE	1
16.51	0.823777	control	PE	2
16.4894	0.819245	control	PE	3
16.2669	0.937544	control	PC	1
16.279	0.925244	control	PC	2
16.2298	0.927548	control	PC	3
16.5169	0.627861	control	PS	1
16.5326	0.612947	control	PS	2
16.5349	0.613361	control	PS	3
16.2649	0.788084	control	PA	1
16.3479	0.816223	control	PA	2
16.293	0.790931	control	PA	3
15.983	0.576422	inositol depletion	DAG	1
15.9871	0.565597	inositol depletion	DAG	2
15.9961	0.579317	inositol depletion	DAG	3
15.8063	0.376577	inositol depletion	PI	1
16.0955	0.397488	inositol depletion	PI	2
15.7605	0.378308	inositol depletion	PI	3
16.4293	0.784427	inositol depletion	PE	1
16.4033	0.768479	inositol depletion	PE	2
16.3785	0.755386	inositol depletion	PE	3
16.2363	0.800269	inositol depletion	PC	1
16.2446	0.774329	inositol depletion	PC	2
16.2137	0.772659	inositol depletion	PC	3
16.5261	0.631771	inositol depletion	PS	1
16.5157	0.61358	inositol depletion	PS	2
16.4565	0.602104	inositol depletion	PS	3
16.2953	0.663759	inositol depletion	PA	1
16.2944	0.667155	inositol depletion	PA	2
16.1614	0.645484	inositol depletion	PA	3
16.2503	0.702822	pre-stress	DAG	1
16.2854	0.692706	pre-stress	DAG	2
16.2535	0.681541	pre-stress	DAG	3
16.1608	0.475716	pre-stress	PI	1
16.1863	0.474675	pre-stress	PI	2
16.201	0.479152	pre-stress	PI	3
16.5205	0.843318	pre-stress	PE	1
16.5295	0.834892	pre-stress	PE	2
16.5249	0.840702	pre-stress	PE	3
16.3423	0.949036	pre-stress	PC	1
16.3192	0.929432	pre-stress	PC	2
16.3348	0.938232	pre-stress	PC	3
16.5353	0.616554	pre-stress	PS	1
16.5486	0.61902	pre-stress	PS	2
16.5712	0.595305	pre-stress	PS	3
16.3836	0.792223	pre-stress	PA	1
16.4118	0.765034	pre-stress	PA	2
16.3854	0.771121	pre-stress	PA	3
16.3361	0.662351	DTT	DAG	1
16.3542	0.650753	DTT	DAG	2
16.3559	0.663431	DTT	DAG	3
16.5233	0.488194	DTT	PI	1
16.3549	0.470998	DTT	PI	2
16.3455	0.475916	DTT	PI	3
16.6325	0.772851	DTT	PE	1
16.6422	0.758704	DTT	PE	2
16.6336	0.762601	DTT	PE	3
16.3249	0.861367	DTT	PC	1
16.3255	0.839728	DTT	PC	2
16.316	0.862144	DTT	PC	3
16.6809	0.651597	DTT	PS	1
16.6821	0.622101	DTT	PS	2
16.6514	0.615475	DTT	PS	3
16.4598	0.72758	DTT	PA	1
16.5515	0.731535	DTT	PA	2
16.5286	0.74005	DTT	PA	3
16.3523	0.662086	TM	DAG	1
16.3443	0.625565	TM	DAG	2
16.3517	0.656904	TM	DAG	3
16.3553	0.482311	TM	PI	1
16.3331	0.479034	TM	PI	2
16.3411	0.484611	TM	PI	3
16.687	0.735853	TM	PE	1
16.6863	0.719535	TM	PE	2
16.6797	0.725717	TM	PE	3
16.352	0.853355	TM	PC	1
16.3442	0.833663	TM	PC	2
16.3791	0.846312	TM	PC	3
16.6882	0.584319	TM	PS	1
16.7743	0.559316	TM	PS	2
16.6884	0.586301	TM	PS	3
16.5173	0.758119	TM	PA	1
16.5221	0.726298	TM	PA	2
16.5185	0.752042	TM	PA	3
16.299	0.659636	+choline	DAG	1
16.2731	0.652127	+choline	DAG	2
16.2856	0.65741	+choline	DAG	3
16.4308	0.484839	+choline	PI	1
16.454	0.471889	+choline	PI	2
16.4566	0.471182	+choline	PI	3
16.0832	0.827959	+choline	PE	1
16.0909	0.822367	+choline	PE	2
16.0784	0.821315	+choline	PE	3
16.6855	0.877327	+choline	PC	1
16.7049	0.874439	+choline	PC	2
16.679	0.878908	+choline	PC	3
16.2708	0.715818	+choline	PS	1
16.268	0.7052	+choline	PS	2
16.2876	0.702052	+choline	PS	3
16.7383	0.798764	+choline	PA	1
16.7513	0.781087	+choline	PA	2
16.7418	0.777699	+choline	PA	3
16.2872	0.680183	SCDcomplete	DAG	1
16.2823	0.665746	SCDcomplete	DAG	2
16.2974	0.682206	SCDcomplete	DAG	3
16.2705	0.669786	SCDcomplete	DAG	4
16.4834	0.454516	SCDcomplete	PI	1
16.4689	0.460942	SCDcomplete	PI	2
16.4638	0.457	SCDcomplete	PI	3
16.4449	0.497594	SCDcomplete	PI	4
16.1493	0.827928	SCDcomplete	PE	1
16.2013	0.82687	SCDcomplete	PE	2
16.2063	0.829674	SCDcomplete	PE	3
16.2148	0.841128	SCDcomplete	PE	4
16.5403	0.93819	SCDcomplete	PC	1
16.5513	0.939612	SCDcomplete	PC	2
16.5536	0.942005	SCDcomplete	PC	3
16.5525	0.940041	SCDcomplete	PC	4
16.1628	0.672628	SCDcomplete	PS	1
16.1572	0.659249	SCDcomplete	PS	2
16.1335	0.669661	SCDcomplete	PS	3
16.4204	0.692967	SCDcomplete	PS	4
16.6457	0.81224	SCDcomplete	PA	1
16.6861	0.805766	SCDcomplete	PA	2
16.6532	0.813069	SCDcomplete	PA	3
16.6656	0.815016	SCDcomplete	PA	4
