# Supplementary material for: MemPrep, a new technology for isolating organellar membranes provides fingerprints of lipid bilayer stress
Source: EMBO J. 2024 Mar 15;43(8):13. doi: 10.1038/s44318-024-00063-y (PMC11021466; doi:10.1038/s44318-024-00063-y)
Supplement: Supplementary file 8 — EV and Appendix Figure Source Data [file 44318_2024_63_MOESM8_ESM.zip › Figure EV1A_immunofluorescence/quantification.xlsx]

## Sheet: Sheet1
	Rtn1-bait		Elo3-bait
	ER-sfGFP	anti-FLAG	ER-sfGFP	anti-FLAG
	0.641568	0.91015	0.607593	0.55378
	0.628099	0.892455	0.433733	0.355116
	0.648567	0.998483	0.609387	0.552238
	0.858486	1.47964	0.480478	0.323219
	0.595215	0.996806	0.658592	0.510655
	0.354195	0.570524	0.644519	0.494925
	0.594072	0.945469	0.613453	0.498584
			0.618936	0.493147
			0.619452	0.503341
			0.630427	0.524053
			0.692039	0.534414
			0.614382	0.529607
			0.643672	0.577677
			0.590717	0.458706
mean	0.617172	0.970504	0.604099	0.493533
