# Supplementary material for: MemPrep, a new technology for isolating organellar membranes provides fingerprints of lipid bilayer stress
Source: EMBO J. 2024 Mar 15;43(8):13. doi: 10.1038/s44318-024-00063-y (PMC11021466; doi:10.1038/s44318-024-00063-y)
Supplement: Supplementary file 8 — EV and Appendix Figure Source Data [file 44318_2024_63_MOESM8_ESM.zip › Figure EV1B-E_proteomics.xlsx]

## Sheet: proteomics
protein_id	gene_name	found.in.conditions	found.in.reps	max.qupm	logFC	pvalue.limma	fdr.limma	comparison	subcellular location	sublocation
P39704	ERP2	4	3	5	4.43427	6.41908e-13	3.39685e-10	Elo3_ER - Elo3_Lysate	ER	ER membrane
P21825	SEC62	4	3	9	4.59913	7.01384e-13	3.39685e-10	Elo3_ER - Elo3_Lysate	ER	ER membrane
Q07451	YET3	4	3	11	5.17617	7.72702e-13	3.39685e-10	Elo3_ER - Elo3_Lysate	ER	ER membrane
Q99190	TSC13	4	3	3	4.69232	1.0739e-12	3.39685e-10	Elo3_ER - Elo3_Lysate	ER	ER membrane
P39996	GTT3	4	3	5	4.43274	1.08554e-12	3.39685e-10	Elo3_ER - Elo3_Lysate	nucleus	nuclear membrane
Q02774	SHR3	4	3	4	4.73525	1.35372e-12	3.39685e-10	Elo3_ER - Elo3_Lysate	ER	ER membrane
Q03579	LIP1	4	3	4	5.39291	1.46018e-12	3.39685e-10	Elo3_ER - Elo3_Lysate	ER	ER membrane
P00942	TPI1	4	3	7	-4.74215	1.4666e-12	3.39685e-10	Elo3_ER - Elo3_Lysate	NA	NA
P33296	UBC6	4	3	5	4.14376	1.46869e-12	3.39685e-10	Elo3_ER - Elo3_Lysate	ER	ER membrane
P38264	PHO88	4	3	14	4.76754	1.59618e-12	3.39685e-10	Elo3_ER - Elo3_Lysate	ambiguous	NA
P39685	POM152	4	3	27	4.20952	1.68647e-12	3.39685e-10	Elo3_ER - Elo3_Lysate	nucleus	NA
P53723	YNR021W	4	3	6	4.65155	1.70881e-12	3.39685e-10	Elo3_ER - Elo3_Lysate	ER	ER membrane
Q03880	PKR1	4	3	5	5.16866	1.85455e-12	3.39685e-10	Elo3_ER - Elo3_Lysate	ER	ER membrane
P40533	TED1	4	3	9	5.08676	1.98061e-12	3.39685e-10	Elo3_ER - Elo3_Lysate	ER	ER membrane
P34248	YKL100C / YPF1	4	3	2	4.30713	2.08757e-12	3.39685e-10	Elo3_ER - Elo3_Lysate	ambiguous	NA
P53159	MPS2	4	3	6	3.9749	2.76967e-12	3.39685e-10	Elo3_ER - Elo3_Lysate	ambiguous	NA
Q08960	TYW1	4	3	22	4.55154	2.9445e-12	3.39685e-10	Elo3_ER - Elo3_Lysate	ER	NA
Q12066	NUR1	4	3	5	4.26127	2.99023e-12	3.39685e-10	Elo3_ER - Elo3_Lysate	nucleus	nuclear membrane
P22214	SEC22	4	3	4	3.94707	3.0245e-12	3.39685e-10	Elo3_ER - Elo3_Lysate	ambiguous	NA
Q02795	SWP1	4	3	5	4.41392	3.07336e-12	3.39685e-10	Elo3_ER - Elo3_Lysate	ER	ER membrane
P43613	ERJ5	4	3	8	4.8422	3.10225e-12	3.39685e-10	Elo3_ER - Elo3_Lysate	ER	ER membrane
P38703	LAG1	4	3	4	5.09481	3.17758e-12	3.39685e-10	Elo3_ER - Elo3_Lysate	ER	ER membrane
P25580	PBN1	4	3	6	5.57473	3.20251e-12	3.39685e-10	Elo3_ER - Elo3_Lysate	ER	ER membrane
P38881	NVJ1	4	3	6	4.33124	3.21986e-12	3.39685e-10	Elo3_ER - Elo3_Lysate	nucleus	nuclear membrane
Q07541	YDL121C	4	3	4	4.54084	3.23048e-12	3.39685e-10	Elo3_ER - Elo3_Lysate	ambiguous	NA
P38878	LNP1	4	3	6	4.44433	3.2937e-12	3.39685e-10	Elo3_ER - Elo3_Lysate	ER	ER membrane
Q03281	HEH2	4	3	8	4.00782	3.32771e-12	3.39685e-10	Elo3_ER - Elo3_Lysate	nucleus	nuclear membrane
P32628	RAD23	4	3	7	-3.83153	3.61025e-12	3.39685e-10	Elo3_ER - Elo3_Lysate	ambiguous	NA
Q12402	YOP1	4	3	7	4.42825	3.8732e-12	3.39685e-10	Elo3_ER - Elo3_Lysate	ambiguous	NA
P39542	YJL193W	4	3	4	4.07676	4.19364e-12	3.39685e-10	Elo3_ER - Elo3_Lysate	ambiguous	NA
P36148	GPT2	4	3	14	4.6404	4.42652e-12	3.39685e-10	Elo3_ER - Elo3_Lysate	ambiguous	NA
Q05016	YMR226C	4	3	8	-4.00173	4.46325e-12	3.39685e-10	Elo3_ER - Elo3_Lysate	ambiguous	NA
P25628	ARE1	4	3	8	4.36699	4.52157e-12	3.39685e-10	Elo3_ER - Elo3_Lysate	ER	ER membrane
P33767	WBP1	4	3	7	4.72163	4.57597e-12	3.39685e-10	Elo3_ER - Elo3_Lysate	ER	ER membrane
Q03648	YMR209C	4	3	11	4.39751	4.57772e-12	3.39685e-10	Elo3_ER - Elo3_Lysate	ambiguous	NA
P36039	EMC3	4	3	4	4.23612	4.67385e-12	3.39685e-10	Elo3_ER - Elo3_Lysate	ER	ER membrane
P43619	BNA6	4	3	6	-3.65491	4.68488e-12	3.39685e-10	Elo3_ER - Elo3_Lysate	ambiguous	NA
Q12445	POM34	4	3	3	3.6163	4.69448e-12	3.39685e-10	Elo3_ER - Elo3_Lysate	nucleus	NA
P21375	OSM1	4	3	9	4.81788	4.71646e-12	3.39685e-10	Elo3_ER - Elo3_Lysate	mitochondrion	NA
P15705	STI1	4	3	26	-3.86996	5.01315e-12	3.39685e-10	Elo3_ER - Elo3_Lysate	ambiguous	NA
P40312	CYB5	4	3	3	4.71771	5.01983e-12	3.39685e-10	Elo3_ER - Elo3_Lysate	ER	ER membrane
P38813	BIG1	4	3	10	4.64598	5.0678e-12	3.39685e-10	Elo3_ER - Elo3_Lysate	ER	ER membrane
P53099	TPN1	4	3	2	4.36344	5.10223e-12	3.39685e-10	Elo3_ER - Elo3_Lysate	ambiguous	NA
P41800	MMM1	4	3	6	5.11999	5.14975e-12	3.39685e-10	Elo3_ER - Elo3_Lysate	ER	ER membrane
Q05787	HRD3	4	3	8	4.78428	5.18006e-12	3.39685e-10	Elo3_ER - Elo3_Lysate	ER	ER membrane
P32462	ERG24	4	3	3	3.98554	5.26909e-12	3.39685e-10	Elo3_ER - Elo3_Lysate	ambiguous	NA
P35723	YET1	4	3	10	4.55941	5.29877e-12	3.39685e-10	Elo3_ER - Elo3_Lysate	ER	ER membrane
P39727	ERV46	4	3	5	4.45884	5.54343e-12	3.45802e-10	Elo3_ER - Elo3_Lysate	ambiguous	NA
P40438|P40890	VTH1|VTH2	4	3	9	3.57861	5.68545e-12	3.45802e-10	Elo3_ER - Elo3_Lysate	NA	NA
P40526	DFG10	4	3	2	4.56573	5.76741e-12	3.45802e-10	Elo3_ER - Elo3_Lysate	ER	ER membrane
P48353	HLJ1	4	3	7	4.16831	5.94028e-12	3.45802e-10	Elo3_ER - Elo3_Lysate	NA	NA
P40351	ALG8	4	3	3	4.37604	5.9871e-12	3.45802e-10	Elo3_ER - Elo3_Lysate	ER	ER membrane
P53073	EMC4	4	3	3	5.06096	6.14965e-12	3.45802e-10	Elo3_ER - Elo3_Lysate	ER	ER membrane
P53898	NSG2	4	3	6	4.47005	6.19758e-12	3.45802e-10	Elo3_ER - Elo3_Lysate	ER	ER membrane
P53337	ERV29	4	3	4	4.54415	6.81279e-12	3.48825e-10	Elo3_ER - Elo3_Lysate	ER	ER membrane
Q12232	SLP1	4	3	5	3.69686	6.8771e-12	3.48825e-10	Elo3_ER - Elo3_Lysate	ER	ER membrane
P38992	SUR2	4	3	6	4.6343	7.04763e-12	3.48825e-10	Elo3_ER - Elo3_Lysate	ER	ER membrane
Q06644	PMT7	4	3	6	4.84883	7.16859e-12	3.48825e-10	Elo3_ER - Elo3_Lysate	ER	ER membrane
P14906	SEC63	4	3	18	4.93288	7.32871e-12	3.48825e-10	Elo3_ER - Elo3_Lysate	ambiguous	NA
P04817	CAN1	4	3	5	4.67139	7.39885e-12	3.48825e-10	Elo3_ER - Elo3_Lysate	ambiguous	NA
P50944	AVT4	4	3	3	4.95209	7.40334e-12	3.48825e-10	Elo3_ER - Elo3_Lysate	vacuole	NA
P48236	YGR149W	4	3	3	5.81715	7.44812e-12	3.48825e-10	Elo3_ER - Elo3_Lysate	ambiguous	NA
Q04651	ERV41	4	3	7	4.33119	7.51431e-12	3.48825e-10	Elo3_ER - Elo3_Lysate	ambiguous	NA
P34167	TIF3	4	3	14	-3.372	7.66064e-12	3.48825e-10	Elo3_ER - Elo3_Lysate	NA	NA
P29509	TRR1	4	3	8	-4.40401	7.96317e-12	3.48825e-10	Elo3_ER - Elo3_Lysate	ambiguous	NA
P47069	MPS3	4	3	3	3.69871	7.97632e-12	3.48825e-10	Elo3_ER - Elo3_Lysate	ambiguous	NA
P32784	SCT1	4	3	10	4.87174	8.1143e-12	3.48825e-10	Elo3_ER - Elo3_Lysate	ER	ER membrane
P53146	USE1	4	3	8	4.53854	8.13247e-12	3.48825e-10	Elo3_ER - Elo3_Lysate	ER	ER membrane
P26725	YUR1	4	3	8	4.45094	8.39216e-12	3.48825e-10	Elo3_ER - Elo3_Lysate	Golgi apparatus	NA
P40548	SNL1	4	3	3	4.21119	8.70445e-12	3.48825e-10	Elo3_ER - Elo3_Lysate	ambiguous	NA
P39107	MNN9	4	3	4	4.26172	8.7313e-12	3.48825e-10	Elo3_ER - Elo3_Lysate	ambiguous	NA
P25338	YGL010W	4	3	3	4.90319	8.97758e-12	3.48825e-10	Elo3_ER - Elo3_Lysate	ER	ER membrane
P33775	PMT1	4	3	13	4.48065	8.98451e-12	3.48825e-10	Elo3_ER - Elo3_Lysate	ER	ER membrane
P42934	PMT6	4	3	6	4.9591	8.99793e-12	3.48825e-10	Elo3_ER - Elo3_Lysate	ER	ER membrane
Q04947	RTN1	4	3	9	4.57098	9.21208e-12	3.48825e-10	Elo3_ER - Elo3_Lysate	ER	ER membrane
Q04697	GSF2	4	3	14	4.53235	9.22365e-12	3.48825e-10	Elo3_ER - Elo3_Lysate	ER	ER membrane
P31382	PMT2	4	3	13	4.86044	9.24446e-12	3.48825e-10	Elo3_ER - Elo3_Lysate	ER	ER membrane
P11632	NHP6A	4	3	4	-4.8985	9.38906e-12	3.48825e-10	Elo3_ER - Elo3_Lysate	nucleus	NA
Q06001	FAR10	4	3	9	5.18972	9.44556e-12	3.48825e-10	Elo3_ER - Elo3_Lysate	ambiguous	NA
P33754	SEC66	4	3	10	4.94613	9.49621e-12	3.48825e-10	Elo3_ER - Elo3_Lysate	ER	ER membrane
Q12396	EMP46	4	3	4	3.94698	9.58894e-12	3.48825e-10	Elo3_ER - Elo3_Lysate	ambiguous	NA
P22140	EPT1	4	3	3	4.81024	9.8972e-12	3.48825e-10	Elo3_ER - Elo3_Lysate	Golgi apparatus	NA
P41815	BAP3	4	3	6	4.458	9.92579e-12	3.48825e-10	Elo3_ER - Elo3_Lysate	ambiguous	NA
Q08227	INP54	4	3	6	4.75031	1.0043e-11	3.48825e-10	Elo3_ER - Elo3_Lysate	ER	ER peripheral
P47190	PMT3	4	3	4	5.49266	1.02456e-11	3.48825e-10	Elo3_ER - Elo3_Lysate	ER	ER membrane
P53878	YNL181W	4	3	11	4.75241	1.02619e-11	3.48825e-10	Elo3_ER - Elo3_Lysate	ER	ER membrane
P38869	SVP26	4	3	3	4.66104	1.0338e-11	3.48825e-10	Elo3_ER - Elo3_Lysate	Golgi apparatus	NA
P12684	HMG2	4	3	9	4.2907	1.04533e-11	3.48825e-10	Elo3_ER - Elo3_Lysate	ambiguous	NA
P33891	TIP20	4	3	7	3.85939	1.05232e-11	3.48825e-10	Elo3_ER - Elo3_Lysate	ER	ER peripheral
P43620	RMD8	4	3	9	4.00941	1.06128e-11	3.48825e-10	Elo3_ER - Elo3_Lysate	ambiguous	NA
P36057	SRP102	4	3	6	5.44151	1.07394e-11	3.48825e-10	Elo3_ER - Elo3_Lysate	ER	ER membrane
Q03640	TCB3	4	3	28	4.0185	1.07533e-11	3.48825e-10	Elo3_ER - Elo3_Lysate	ambiguous	NA
P39552	MST28	4	3	5	4.59951	1.07669e-11	3.48825e-10	Elo3_ER - Elo3_Lysate	ambiguous	NA
Q12674	DNF3	4	3	20	3.65993	1.1264e-11	3.6038e-10	Elo3_ER - Elo3_Lysate	Golgi apparatus	NA
Q04228	UBX2	4	3	7	4.63414	1.13628e-11	3.6038e-10	Elo3_ER - Elo3_Lysate	ER	ER membrane
Q12403	ERP3	4	3	3	4.97352	1.15701e-11	3.63131e-10	Elo3_ER - Elo3_Lysate	ER	ER membrane
P53120	YGL140C	4	3	12	4.34168	1.19591e-11	3.70961e-10	Elo3_ER - Elo3_Lysate	ambiguous	NA
P54837	ERV25	4	3	5	4.0625	1.20658e-11	3.70961e-10	Elo3_ER - Elo3_Lysate	ambiguous	NA
P32803	EMP24	4	3	5	4.86855	1.22492e-11	3.72797e-10	Elo3_ER - Elo3_Lysate	ambiguous	NA
Q04958	NTE1	4	3	21	4.21922	1.24515e-11	3.74159e-10	Elo3_ER - Elo3_Lysate	ambiguous	NA
P48559	YPT11	4	3	2	4.38112	1.25423e-11	3.74159e-10	Elo3_ER - Elo3_Lysate	ambiguous	NA
Q12025	YDR056C	4	3	2	4.46564	1.32422e-11	3.89907e-10	Elo3_ER - Elo3_Lysate	ER	ER membrane
P23900	FPS1	4	3	4	3.94588	1.3448e-11	3.89907e-10	Elo3_ER - Elo3_Lysate	ambiguous	NA
P38256	YBR096W	4	3	3	4.79288	1.34585e-11	3.89907e-10	Elo3_ER - Elo3_Lysate	NA	NA
P45978	SCD6	4	3	8	-3.51675	1.42972e-11	4.08656e-10	Elo3_ER - Elo3_Lysate	ambiguous	NA
P38250	IST2	4	3	22	4.95627	1.43769e-11	4.08656e-10	Elo3_ER - Elo3_Lysate	plasma membrane	NA
P25560	RER1	4	3	3	3.9617	1.51345e-11	4.26172e-10	Elo3_ER - Elo3_Lysate	Golgi apparatus	NA
Q12743	DFM1	4	3	7	4.24985	1.58941e-11	4.37284e-10	Elo3_ER - Elo3_Lysate	ER	ER membrane
P53109	AIM14	4	3	6	4.31892	1.59524e-11	4.37284e-10	Elo3_ER - Elo3_Lysate	ambiguous	NA
P32660	DNF1	4	3	25	3.88715	1.59646e-11	4.37284e-10	Elo3_ER - Elo3_Lysate	ambiguous	NA
P40989	GSC2	4	3	5	4.50114	1.62389e-11	4.3761e-10	Elo3_ER - Elo3_Lysate	ambiguous	NA
P39742	SEC72	4	3	6	4.95434	1.67463e-11	4.3761e-10	Elo3_ER - Elo3_Lysate	ambiguous	NA
P40075	SCS2	4	3	12	4.56957	1.69568e-11	4.3761e-10	Elo3_ER - Elo3_Lysate	ambiguous	NA
P23797	GPI12	4	3	3	4.60842	1.69676e-11	4.3761e-10	Elo3_ER - Elo3_Lysate	ER	ER membrane
P40504	KTR7	4	3	3	4.11939	1.69914e-11	4.3761e-10	Elo3_ER - Elo3_Lysate	ambiguous	NA
P11655	SEC12	4	3	5	5.15304	1.70006e-11	4.3761e-10	Elo3_ER - Elo3_Lysate	ambiguous	NA
P34222	PTH2	4	3	4	4.16851	1.72194e-11	4.3761e-10	Elo3_ER - Elo3_Lysate	ambiguous	NA
P46985	MNN11	4	3	9	4.0786	1.7375e-11	4.3761e-10	Elo3_ER - Elo3_Lysate	Golgi apparatus	NA
Q99252	ECM3	4	3	3	3.94514	1.74128e-11	4.3761e-10	Elo3_ER - Elo3_Lysate	ER	ER membrane
P53075	SHE10	4	3	15	3.7845	1.74289e-11	4.3761e-10	Elo3_ER - Elo3_Lysate	mitochondrion	NA
P38757	NEM1	4	3	3	4.64939	1.8106e-11	4.50854e-10	Elo3_ER - Elo3_Lysate	ambiguous	NA
Q08548	ALE1	4	3	8	4.30559	1.82615e-11	4.50999e-10	Elo3_ER - Elo3_Lysate	ER	ER membrane
P39524	DRS2	4	3	15	3.88798	1.89391e-11	4.6343e-10	Elo3_ER - Elo3_Lysate	Golgi apparatus	NA
P54070	KTR6	4	3	7	4.25419	1.95566e-11	4.6343e-10	Elo3_ER - Elo3_Lysate	ambiguous	NA
Q08967	FLC1	4	3	4	4.10424	1.9592e-11	4.6343e-10	Elo3_ER - Elo3_Lysate	ER	ER membrane
P32353	ERG3	4	3	8	4.83946	1.96786e-11	4.6343e-10	Elo3_ER - Elo3_Lysate	ER	ER membrane
P25045	LCB1	4	3	11	4.75001	1.97315e-11	4.6343e-10	Elo3_ER - Elo3_Lysate	ambiguous	NA
P38819	ERP5	4	3	2	4.92081	1.98096e-11	4.6343e-10	Elo3_ER - Elo3_Lysate	ER	ER membrane
P50108	MNN10	4	3	4	3.68859	1.98415e-11	4.6343e-10	Elo3_ER - Elo3_Lysate	ambiguous	NA
Q03707	SRC1	4	3	7	3.77353	2.02781e-11	4.69983e-10	Elo3_ER - Elo3_Lysate	nucleus	nuclear membrane
P21957	OPI1	4	3	6	3.21228	2.06815e-11	4.75637e-10	Elo3_ER - Elo3_Lysate	ambiguous	NA
Q99332	FRT1	4	3	5	4.431	2.08377e-11	4.75637e-10	Elo3_ER - Elo3_Lysate	ER	ER membrane
Q12006	PFA4	4	3	4	3.99645	2.21519e-11	5.00312e-10	Elo3_ER - Elo3_Lysate	ER	ER membrane
P48439	OST3	4	3	4	5.04069	2.22509e-11	5.00312e-10	Elo3_ER - Elo3_Lysate	ER	ER membrane
Q06169	PEX30	4	3	13	4.2526	2.26728e-11	5.06023e-10	Elo3_ER - Elo3_Lysate	peroxisome	NA
P35179	SSS1	4	3	3	4.9801	2.30827e-11	5.11384e-10	Elo3_ER - Elo3_Lysate	ER	ER membrane
P25340	ERG4	4	3	5	5.1133	2.36928e-11	5.2107e-10	Elo3_ER - Elo3_Lysate	ER	ER membrane
P10614	ERG11	4	3	12	3.98789	2.39383e-11	5.22652e-10	Elo3_ER - Elo3_Lysate	ER	ER membrane
P39986	SPF1	4	3	24	4.73816	2.42417e-11	5.2547e-10	Elo3_ER - Elo3_Lysate	ER	ER membrane
P23642	VAN1	4	3	8	3.6329	2.4538e-11	5.28094e-10	Elo3_ER - Elo3_Lysate	ambiguous	NA
Q04301	VBA1	4	3	4	4.06577	2.4858e-11	5.31186e-10	Elo3_ER - Elo3_Lysate	vacuole	NA
Q07830	GPI13	4	3	6	4.37669	2.58472e-11	5.44061e-10	Elo3_ER - Elo3_Lysate	ER	ER membrane
P07284	SES1	4	3	15	-3.10432	2.59736e-11	5.44061e-10	Elo3_ER - Elo3_Lysate	ambiguous	NA
P21147	OLE1	4	3	12	4.64412	2.61581e-11	5.44061e-10	Elo3_ER - Elo3_Lysate	ER	ER membrane
P53730	ALG12	4	3	7	4.7431	2.61828e-11	5.44061e-10	Elo3_ER - Elo3_Lysate	ER	ER membrane
P38925	SMF1	4	3	2	4.72093	2.65285e-11	5.44336e-10	Elo3_ER - Elo3_Lysate	plasma membrane	NA
Q03370	PEX29	4	3	7	4.01232	2.67295e-11	5.44336e-10	Elo3_ER - Elo3_Lysate	peroxisome	NA
Q05359	ERP1	4	3	6	3.95113	2.6738e-11	5.44336e-10	Elo3_ER - Elo3_Lysate	ER	ER membrane
P54781	ERG5	4	3	10	4.35831	2.69259e-11	5.44482e-10	Elo3_ER - Elo3_Lysate	ER	ER membrane
P22804	BET1	4	3	2	4.23029	2.75703e-11	5.53795e-10	Elo3_ER - Elo3_Lysate	ambiguous	NA
P28496	LAC1	4	3	5	4.52813	2.80303e-11	5.59307e-10	Elo3_ER - Elo3_Lysate	ER	ER membrane
P0CX49|P0CX50	RPL18A|RPL18B	4	3	13	3.5878	2.88413e-11	5.71703e-10	Elo3_ER - Elo3_Lysate	NA	NA
P36125	GMH1	4	3	2	3.74855	2.91908e-11	5.74849e-10	Elo3_ER - Elo3_Lysate	ambiguous	NA
Q92316	OST5	4	3	2	4.75331	2.96301e-11	5.76255e-10	Elo3_ER - Elo3_Lysate	ER	ER membrane
P43560	LAM5	4	3	12	4.44527	2.97404e-11	5.76255e-10	Elo3_ER - Elo3_Lysate	ER	ER membrane
Q06833	YPR091C	4	3	18	4.55165	2.9836e-11	5.76255e-10	Elo3_ER - Elo3_Lysate	ambiguous	NA
P32487	LYP1	4	3	5	3.78286	3.01611e-11	5.78591e-10	Elo3_ER - Elo3_Lysate	ambiguous	NA
Q04210	YET2	4	3	2	4.72167	3.0341e-11	5.78591e-10	Elo3_ER - Elo3_Lysate	ER	ER membrane
P25618	CWH43	4	3	10	4.52064	3.06807e-11	5.78674e-10	Elo3_ER - Elo3_Lysate	ambiguous	NA
P27825	CNE1	4	3	2	5.07258	3.07294e-11	5.78674e-10	Elo3_ER - Elo3_Lysate	ER	ER membrane
P31373	CYS3	4	3	11	-3.30444	3.13561e-11	5.83313e-10	Elo3_ER - Elo3_Lysate	ambiguous	NA
P32341	VPH2	4	3	3	4.10916	3.14748e-11	5.83313e-10	Elo3_ER - Elo3_Lysate	ER	ER membrane
Q08109	HRD1	4	3	4	4.65522	3.15566e-11	5.83313e-10	Elo3_ER - Elo3_Lysate	ER	ER membrane
P00560	PGK1	4	3	21	-3.38075	3.17767e-11	5.838e-10	Elo3_ER - Elo3_Lysate	ambiguous	NA
P40528	SYG1	4	3	7	4.08267	3.21296e-11	5.86706e-10	Elo3_ER - Elo3_Lysate	plasma membrane	NA
P53108	YIP5	4	3	2	4.05304	3.25281e-11	5.90405e-10	Elo3_ER - Elo3_Lysate	ambiguous	NA
P53253	NNF2	4	3	9	4.39474	3.293e-11	5.9412e-10	Elo3_ER - Elo3_Lysate	ER	ER membrane
P28791	SEC20	4	3	5	4.17089	3.32549e-11	5.9641e-10	Elo3_ER - Elo3_Lysate	ER	ER membrane
P47155	ILM1	4	3	3	5.22056	3.36184e-11	5.99363e-10	Elo3_ER - Elo3_Lysate	ER	ER membrane
P32361	IRE1	4	3	6	3.87657	3.40413e-11	6.00349e-10	Elo3_ER - Elo3_Lysate	ER	ER membrane
P39007	STT3	4	3	12	5.0421	3.40723e-11	6.00349e-10	Elo3_ER - Elo3_Lysate	ER	ER membrane
P25351	YCR023C	4	3	9	3.8527	3.46987e-11	6.05247e-10	Elo3_ER - Elo3_Lysate	ambiguous	NA
P43570	GYP8	4	3	2	4.18841	3.4752e-11	6.05247e-10	Elo3_ER - Elo3_Lysate	NA	NA
P37296	STV1	4	3	8	3.45734	3.54249e-11	6.13421e-10	Elo3_ER - Elo3_Lysate	ambiguous	NA
Q03529	SCS7	4	3	6	5.19398	3.61498e-11	6.22396e-10	Elo3_ER - Elo3_Lysate	ER	ER membrane
P53192	GET1	4	3	3	5.31363	3.63995e-11	6.22756e-10	Elo3_ER - Elo3_Lysate	ambiguous	NA
P05694	MET6	4	3	29	-4.1735	3.67526e-11	6.22756e-10	Elo3_ER - Elo3_Lysate	NA	NA
P32500	NDC1	4	3	3	4.16068	3.68739e-11	6.22756e-10	Elo3_ER - Elo3_Lysate	ambiguous	NA
Q99287	SEY1	4	3	25	4.56712	3.71854e-11	6.22756e-10	Elo3_ER - Elo3_Lysate	ER	ER membrane
P37020	GEF1	4	3	8	3.40738	3.72465e-11	6.22756e-10	Elo3_ER - Elo3_Lysate	ambiguous	NA
P54074	ASI1	4	3	4	4.39626	3.75344e-11	6.22756e-10	Elo3_ER - Elo3_Lysate	nucleus	nuclear membrane
P17898	CPT1	4	3	3	5.06118	3.78469e-11	6.22756e-10	Elo3_ER - Elo3_Lysate	ambiguous	NA
P40540	EMC5	4	3	2	5.32316	3.79651e-11	6.22756e-10	Elo3_ER - Elo3_Lysate	ER	ER membrane
Q6Q595	SCS22	4	3	2	5.2341	3.80309e-11	6.22756e-10	Elo3_ER - Elo3_Lysate	ambiguous	NA
P38179	ALG3	4	3	2	4.48474	3.87533e-11	6.31155e-10	Elo3_ER - Elo3_Lysate	ER	ER membrane
P38084	BAP2	4	3	9	3.715	3.94553e-11	6.34333e-10	Elo3_ER - Elo3_Lysate	plasma membrane	NA
P05748	RPL15A	4	3	8	3.07998	3.96396e-11	6.34333e-10	Elo3_ER - Elo3_Lysate	ambiguous	NA
P35719	MRP8	4	3	7	-4.21895	3.98871e-11	6.34333e-10	Elo3_ER - Elo3_Lysate	ambiguous	NA
P32915	SEC61	4	3	8	4.63592	3.99346e-11	6.34333e-10	Elo3_ER - Elo3_Lysate	ER	ER membrane
P38011	ASC1	4	3	6	-3.68788	4.00011e-11	6.34333e-10	Elo3_ER - Elo3_Lysate	ambiguous	NA
P38226	CST26	4	3	4	4.48061	4.10241e-11	6.43513e-10	Elo3_ER - Elo3_Lysate	lipid droplet	NA
Q12270	RBD2	4	3	4	4.01224	4.1124e-11	6.43513e-10	Elo3_ER - Elo3_Lysate	Golgi apparatus	NA
Q04562	TMN2	4	3	3	4.11249	4.13538e-11	6.43513e-10	Elo3_ER - Elo3_Lysate	vacuole	NA
P47124	HOC1	4	3	4	3.97511	4.14343e-11	6.43513e-10	Elo3_ER - Elo3_Lysate	Golgi apparatus	NA
P53845	YIF1	4	3	4	4.27347	4.1869e-11	6.4693e-10	Elo3_ER - Elo3_Lysate	ambiguous	NA
P16661	ALG1	4	3	6	3.92162	4.22714e-11	6.4749e-10	Elo3_ER - Elo3_Lysate	ER	ER membrane
Q3E7A7	YKL018C-A	4	3	4	4.51245	4.23351e-11	6.4749e-10	Elo3_ER - Elo3_Lysate	ambiguous	NA
Q12296	MAM3	4	3	9	3.17797	4.36278e-11	6.63892e-10	Elo3_ER - Elo3_Lysate	vacuole	NA
P25358	ELO2	4	3	3	3.71773	4.41103e-11	6.67041e-10	Elo3_ER - Elo3_Lysate	ER	ER membrane
Q01560	NPL3	4	3	6	-3.29797	4.44374e-11	6.67041e-10	Elo3_ER - Elo3_Lysate	ambiguous	NA
P48016	ATH1	4	3	4	3.60809	4.46035e-11	6.67041e-10	Elo3_ER - Elo3_Lysate	ambiguous	NA
P47013	LCB3	4	3	5	4.80144	4.47203e-11	6.67041e-10	Elo3_ER - Elo3_Lysate	ER	ER membrane
P53868	ALG9	4	3	4	4.63927	4.52762e-11	6.69725e-10	Elo3_ER - Elo3_Lysate	ER	ER membrane
P33333	SLC1	4	3	11	4.66981	4.53448e-11	6.69725e-10	Elo3_ER - Elo3_Lysate	lipid droplet	NA
Q12133	SPC3	4	3	2	4.02872	4.57753e-11	6.72786e-10	Elo3_ER - Elo3_Lysate	ER	ER membrane
Q99325	ATG40	4	3	3	3.77382	4.98815e-11	7.27042e-10	Elo3_ER - Elo3_Lysate	ambiguous	NA
P46982	MNN5	4	3	9	3.86315	4.99495e-11	7.27042e-10	Elo3_ER - Elo3_Lysate	Golgi apparatus	NA
P18410	SPO7	4	3	6	4.4273	5.05555e-11	7.32326e-10	Elo3_ER - Elo3_Lysate	ambiguous	NA
P25574	EMC1	4	3	11	4.58037	5.2465e-11	7.5635e-10	Elo3_ER - Elo3_Lysate	ER	ER membrane
P53203	PEX31	4	3	2	5.79041	5.29097e-11	7.59128e-10	Elo3_ER - Elo3_Lysate	peroxisome	NA
P53954	ALG11	4	3	10	4.67378	5.41448e-11	7.73167e-10	Elo3_ER - Elo3_Lysate	ER	ER membrane
P35724	MNR2	4	3	8	4.1769	5.53065e-11	7.86031e-10	Elo3_ER - Elo3_Lysate	ambiguous	NA
P40018	SMB1	4	3	2	-3.55383	5.63979e-11	7.9493e-10	Elo3_ER - Elo3_Lysate	ambiguous	NA
P47042	IKS1	4	3	5	4.23122	5.64604e-11	7.9493e-10	Elo3_ER - Elo3_Lysate	NA	NA
P25656	CDC50	4	3	4	4.00158	5.6928e-11	7.95389e-10	Elo3_ER - Elo3_Lysate	ambiguous	NA
P14772	BPT1	4	3	16	4.06288	5.70209e-11	7.95389e-10	Elo3_ER - Elo3_Lysate	vacuole	NA
P38356	BSD2	4	3	3	3.3313	5.95306e-11	8.26569e-10	Elo3_ER - Elo3_Lysate	ambiguous	NA
P53198	ERP6	4	3	2	4.67191	6.12397e-11	8.464e-10	Elo3_ER - Elo3_Lysate	ER	ER membrane
P38770	BRL1	4	3	9	3.5177	6.21804e-11	8.52821e-10	Elo3_ER - Elo3_Lysate	nucleus	nuclear membrane
Q05567	DPL1	4	3	14	4.18045	6.22704e-11	8.52821e-10	Elo3_ER - Elo3_Lysate	ER	ER membrane
Q07895	YLR001C	4	3	3	4.04866	6.33516e-11	8.63702e-10	Elo3_ER - Elo3_Lysate	vacuole	NA
Q03362	YDR476C	4	3	2	4.7156	6.41021e-11	8.69998e-10	Elo3_ER - Elo3_Lysate	ER	NA
Q06485	ATG33	4	3	2	2.96697	6.64851e-11	8.96904e-10	Elo3_ER - Elo3_Lysate	mitochondrion	NA
P47082	AVT1	4	3	6	3.92325	6.66799e-11	8.96904e-10	Elo3_ER - Elo3_Lysate	vacuole	NA
Q08693	TRE2	4	3	4	3.57628	6.76747e-11	9.06239e-10	Elo3_ER - Elo3_Lysate	ambiguous	NA
P14020	DPM1	4	3	12	4.25492	7.41172e-11	9.81071e-10	Elo3_ER - Elo3_Lysate	ER	ER membrane
P40578	MGA2	4	3	10	3.51062	7.44872e-11	9.81071e-10	Elo3_ER - Elo3_Lysate	ambiguous	NA
P19882	HSP60	4	3	22	-3.00896	7.45245e-11	9.81071e-10	Elo3_ER - Elo3_Lysate	mitochondrion	NA
Q99382	ENV10	4	3	3	3.68536	7.45653e-11	9.81071e-10	Elo3_ER - Elo3_Lysate	ER	ER membrane
P25621	FEN2	4	3	2	4.13518	7.6676e-11	1.00446e-09	Elo3_ER - Elo3_Lysate	plasma membrane	NA
Q02486	ABF2	4	3	3	-4.77475	7.74493e-11	1.01019e-09	Elo3_ER - Elo3_Lysate	ambiguous	NA
Q12186	MSL5	4	3	2	3.42245	7.8166e-11	1.01342e-09	Elo3_ER - Elo3_Lysate	nucleus	NA
P43611	OSW7	4	3	5	3.98451	7.83694e-11	1.01342e-09	Elo3_ER - Elo3_Lysate	NA	NA
P54072	YLR152C	4	3	2	3.09465	7.89727e-11	1.01686e-09	Elo3_ER - Elo3_Lysate	ambiguous	NA
P40071	TMN3	4	3	3	3.63588	7.97838e-11	1.02075e-09	Elo3_ER - Elo3_Lysate	Golgi apparatus	NA
P39547	UIP3	4	3	2	5.1011	7.99522e-11	1.02075e-09	Elo3_ER - Elo3_Lysate	ambiguous	NA
Q12675	DNF2	4	3	19	3.66237	8.06025e-11	1.02471e-09	Elo3_ER - Elo3_Lysate	plasma membrane	NA
P39719	FLC2	4	3	11	3.97522	8.25181e-11	1.04465e-09	Elo3_ER - Elo3_Lysate	ER	ER membrane
P05374	CHO2	4	3	20	4.73346	8.35931e-11	1.05383e-09	Elo3_ER - Elo3_Lysate	ER	ER membrane
P38799	YHR078W	4	3	2	4.31463	8.40943e-11	1.05573e-09	Elo3_ER - Elo3_Lysate	ambiguous	NA
P38879	EGD2	4	3	6	-2.98385	8.71421e-11	1.08778e-09	Elo3_ER - Elo3_Lysate	ambiguous	NA
P22768	ARG1	4	3	13	-3.6351	8.76948e-11	1.08778e-09	Elo3_ER - Elo3_Lysate	ambiguous	NA
P38130	KTR3	4	3	4	3.77515	8.77298e-11	1.08778e-09	Elo3_ER - Elo3_Lysate	ambiguous	NA
P36164	TVP38	4	3	2	3.28456	8.91497e-11	1.10058e-09	Elo3_ER - Elo3_Lysate	Golgi apparatus	NA
P17505	MDH1	4	3	6	-4.09931	8.96185e-11	1.10058e-09	Elo3_ER - Elo3_Lysate	mitochondrion	NA
Q03795	YMR155W	4	3	2	3.36754	8.98579e-11	1.10058e-09	Elo3_ER - Elo3_Lysate	ambiguous	NA
Q07716	AIM6	4	3	2	3.74249	9.18219e-11	1.11783e-09	Elo3_ER - Elo3_Lysate	NA	NA
P25365	SED4	4	3	2	4.22717	9.20085e-11	1.11783e-09	Elo3_ER - Elo3_Lysate	ambiguous	NA
P39543	SOP4	4	3	3	6.71875	9.28288e-11	1.11955e-09	Elo3_ER - Elo3_Lysate	ER	ER membrane
P42838	LEM3	4	3	5	4.00384	9.28934e-11	1.11955e-09	Elo3_ER - Elo3_Lysate	plasma membrane	NA
P38176	AVT5	4	3	2	4.31197	9.36551e-11	1.12423e-09	Elo3_ER - Elo3_Lysate	vacuole	NA
Q06089	YPR098C	4	3	2	3.77793	9.42616e-11	1.12702e-09	Elo3_ER - Elo3_Lysate	mitochondrion	MOM
P40549	MNT3	4	3	6	4.36664	9.56415e-11	1.139e-09	Elo3_ER - Elo3_Lysate	Golgi apparatus	NA
P48813	GNP1	4	3	11	3.7539	9.68467e-11	1.14881e-09	Elo3_ER - Elo3_Lysate	mitochondrion	NA
P48231	TCB2	4	3	24	4.42881	9.76709e-11	1.1501e-09	Elo3_ER - Elo3_Lysate	ambiguous	NA
P14180	CHS2	4	3	9	3.94356	9.79957e-11	1.1501e-09	Elo3_ER - Elo3_Lysate	ambiguous	NA
Q05924	DCR2	4	3	11	3.72693	9.80997e-11	1.1501e-09	Elo3_ER - Elo3_Lysate	ambiguous	NA
P40514	YIL067C	4	3	3	3.7431	9.86735e-11	1.15234e-09	Elo3_ER - Elo3_Lysate	vacuole	NA
P39535	PHO90	4	3	6	3.58612	9.92026e-11	1.15404e-09	Elo3_ER - Elo3_Lysate	ambiguous	NA
P38717	SIP3	4	3	15	4.3064	9.99024e-11	1.15771e-09	Elo3_ER - Elo3_Lysate	ER	ER membrane
P27514	PHO91	4	3	2	4.18004	1.00714e-10	1.16265e-09	Elo3_ER - Elo3_Lysate	vacuole	NA
Q08001	LAM6	4	3	9	3.65367	1.02519e-10	1.17605e-09	Elo3_ER - Elo3_Lysate	ER	ER membrane
Q12150	CSF1	4	3	6	3.99592	1.02747e-10	1.17605e-09	Elo3_ER - Elo3_Lysate	ambiguous	NA
P32857	PTM1	4	3	3	3.94482	1.03046e-10	1.17605e-09	Elo3_ER - Elo3_Lysate	ambiguous	NA
P39109	YCF1	4	3	19	3.95332	1.04435e-10	1.18425e-09	Elo3_ER - Elo3_Lysate	vacuole	NA
P40318	SSM4	4	3	16	4.30365	1.04551e-10	1.18425e-09	Elo3_ER - Elo3_Lysate	ambiguous	NA
P53312	LSC2	4	3	13	-2.82946	1.0555e-10	1.18839e-09	Elo3_ER - Elo3_Lysate	mitochondrion	NA
P31381	FUN26	4	3	3	3.15518	1.05704e-10	1.18839e-09	Elo3_ER - Elo3_Lysate	ambiguous	NA
P15367	SEC11	4	3	6	4.00021	1.06632e-10	1.19436e-09	Elo3_ER - Elo3_Lysate	ER	ER membrane
P50077	CCH1	4	3	7	3.53916	1.07796e-10	1.20126e-09	Elo3_ER - Elo3_Lysate	plasma membrane	NA
Q99271	NHA1	4	3	7	3.44825	1.08375e-10	1.20126e-09	Elo3_ER - Elo3_Lysate	ambiguous	NA
Q12324	YVC1	4	3	2	4.05691	1.08503e-10	1.20126e-09	Elo3_ER - Elo3_Lysate	vacuole	NA
P28777	ARO2	4	3	14	-3.04089	1.08843e-10	1.20126e-09	Elo3_ER - Elo3_Lysate	NA	NA
P40309	KHA1	4	3	4	3.98125	1.1188e-10	1.23028e-09	Elo3_ER - Elo3_Lysate	ambiguous	NA
P40350	ALG5	4	3	10	4.57075	1.12753e-10	1.23536e-09	Elo3_ER - Elo3_Lysate	ER	ER membrane
P40970	LCB2	4	3	12	4.58995	1.13958e-10	1.23988e-09	Elo3_ER - Elo3_Lysate	ambiguous	NA
P38631	FKS1	4	3	16	3.88879	1.13988e-10	1.23988e-09	Elo3_ER - Elo3_Lysate	ambiguous	NA
Q08245	ZEO1	4	3	9	-4.09838	1.15274e-10	1.24935e-09	Elo3_ER - Elo3_Lysate	plasma membrane	NA
P06169	PDC1	4	3	15	-3.30142	1.16418e-10	1.25723e-09	Elo3_ER - Elo3_Lysate	ambiguous	NA
P47090	YJR015W	4	3	3	5.13621	1.17818e-10	1.26176e-09	Elo3_ER - Elo3_Lysate	ER	ER membrane
P12683	HMG1	4	3	6	4.37897	1.17874e-10	1.26176e-09	Elo3_ER - Elo3_Lysate	ambiguous	NA
Q12466	TCB1	4	3	26	4.27639	1.18094e-10	1.26176e-09	Elo3_ER - Elo3_Lysate	ambiguous	NA
P38626	CBR1	4	3	14	3.87883	1.20884e-10	1.287e-09	Elo3_ER - Elo3_Lysate	mitochondrion	MOM
Q04080	GPI17	4	3	3	5.67166	1.23237e-10	1.30744e-09	Elo3_ER - Elo3_Lysate	ER	ER membrane
Q06116	YPR117W	4	3	3	4.16724	1.27132e-10	1.34403e-09	Elo3_ER - Elo3_Lysate	ambiguous	NA
Q03103	ERO1	4	3	15	4.23137	1.28506e-10	1.3538e-09	Elo3_ER - Elo3_Lysate	ER	ER peripheral
P25376	AGP1	4	3	3	4.1825	1.29568e-10	1.35435e-09	Elo3_ER - Elo3_Lysate	plasma membrane	NA
P00817	IPP1	4	3	11	-2.72596	1.29586e-10	1.35435e-09	Elo3_ER - Elo3_Lysate	ambiguous	NA
Q06179	FMP27	4	3	35	4.7014	1.29906e-10	1.35435e-09	Elo3_ER - Elo3_Lysate	ambiguous	NA
P25334	CPR4	4	3	4	3.87646	1.30563e-10	1.3565e-09	Elo3_ER - Elo3_Lysate	ambiguous	NA
P53154	GUP1	4	3	4	4.36853	1.35377e-10	1.39563e-09	Elo3_ER - Elo3_Lysate	ambiguous	NA
P40557	EPS1	4	3	11	3.56561	1.35583e-10	1.39563e-09	Elo3_ER - Elo3_Lysate	ER	ER membrane
P35210	SPT23	4	3	5	3.98422	1.35718e-10	1.39563e-09	Elo3_ER - Elo3_Lysate	NA	NA
P25360	PHO87	4	3	4	3.61385	1.3661e-10	1.40002e-09	Elo3_ER - Elo3_Lysate	ambiguous	NA
P38069	MNN2	4	3	18	3.76035	1.37859e-10	1.404e-09	Elo3_ER - Elo3_Lysate	Golgi apparatus	NA
Q12746	PGA3	4	3	6	4.84882	1.3822e-10	1.404e-09	Elo3_ER - Elo3_Lysate	ambiguous	NA
P32486	KRE6	4	3	6	3.68167	1.38614e-10	1.404e-09	Elo3_ER - Elo3_Lysate	Golgi apparatus	NA
Q05521	DPP1	4	3	5	3.87564	1.39244e-10	1.404e-09	Elo3_ER - Elo3_Lysate	vacuole	NA
P53918	ESBP6	4	3	2	3.74653	1.39377e-10	1.404e-09	Elo3_ER - Elo3_Lysate	ER	ER membrane
Q06200	ECM7	4	3	2	3.65138	1.39794e-10	1.404e-09	Elo3_ER - Elo3_Lysate	ambiguous	NA
P40986	CDC1	4	3	5	4.06098	1.40736e-10	1.40876e-09	Elo3_ER - Elo3_Lysate	ambiguous	NA
P07170	ADK1	4	3	7	-3.40448	1.41457e-10	1.41129e-09	Elo3_ER - Elo3_Lysate	ambiguous	NA
P53735	ZRG17	4	3	3	3.61397	1.43979e-10	1.43172e-09	Elo3_ER - Elo3_Lysate	ER	ER membrane
Q03441	RMD1	4	3	6	3.6572	1.46005e-10	1.44709e-09	Elo3_ER - Elo3_Lysate	ambiguous	NA
P32629	ANP1	4	3	7	3.55526	1.4698e-10	1.44949e-09	Elo3_ER - Elo3_Lysate	ambiguous	NA
Q01976|Q01976-2	YSA1	4	3	2	-4.52526	1.4721e-10	1.44949e-09	Elo3_ER - Elo3_Lysate	NA	NA
P25371	ADP1	4	3	9	3.63537	1.49294e-10	1.46522e-09	Elo3_ER - Elo3_Lysate	ER	ER membrane
P43636	ALG2	4	3	5	4.6235	1.50375e-10	1.471e-09	Elo3_ER - Elo3_Lysate	ER	ER membrane
P38775	YHR045W	4	3	7	3.90808	1.50859e-10	1.471e-09	Elo3_ER - Elo3_Lysate	ambiguous	NA
P38353	SSH1	4	3	7	5.27775	1.52736e-10	1.4803e-09	Elo3_ER - Elo3_Lysate	ER	ER membrane
Q06681	YSP2	4	3	20	3.95092	1.52795e-10	1.4803e-09	Elo3_ER - Elo3_Lysate	ambiguous	NA
P38995	CCC2	4	3	4	3.88064	1.54654e-10	1.4935e-09	Elo3_ER - Elo3_Lysate	Golgi apparatus	NA
P23724	PRE7	4	3	5	-2.73313	1.56377e-10	1.50261e-09	Elo3_ER - Elo3_Lysate	ambiguous	NA
P30777	GPI10	4	3	5	4.75554	1.56636e-10	1.50261e-09	Elo3_ER - Elo3_Lysate	ER	ER membrane
Q12442	IZH2	4	3	3	4.16483	1.57093e-10	1.50261e-09	Elo3_ER - Elo3_Lysate	ambiguous	NA
P36142	YKR051W	4	3	2	3.80154	1.57837e-10	1.50495e-09	Elo3_ER - Elo3_Lysate	ambiguous	NA
Q06508	LOA1	4	3	5	3.66442	1.60199e-10	1.51809e-09	Elo3_ER - Elo3_Lysate	ambiguous	NA
P17064	FCY2	4	3	2	4.87158	1.60223e-10	1.51809e-09	Elo3_ER - Elo3_Lysate	ambiguous	NA
P19145	GAP1	4	3	4	4.05024	1.62087e-10	1.53093e-09	Elo3_ER - Elo3_Lysate	ambiguous	NA
P06775	HIP1	4	3	4	3.79802	1.6351e-10	1.53577e-09	Elo3_ER - Elo3_Lysate	ambiguous	NA
Q06810	OPY2	4	3	2	3.60229	1.63618e-10	1.53577e-09	Elo3_ER - Elo3_Lysate	ambiguous	NA
P36121	RPC37	4	3	3	-3.65208	1.71001e-10	1.60008e-09	Elo3_ER - Elo3_Lysate	nucleus	NA
Q04399	GMC1	4	3	3	3.53556	1.73291e-10	1.61649e-09	Elo3_ER - Elo3_Lysate	NA	NA
P53273	YGR125W	4	3	5	3.12907	1.75003e-10	1.62742e-09	Elo3_ER - Elo3_Lysate	vacuole	NA
P53322	TNA1	4	3	2	3.7099	1.76368e-10	1.63506e-09	Elo3_ER - Elo3_Lysate	ambiguous	NA
P31755	OCH1	4	3	4	3.95474	1.78581e-10	1.65051e-09	Elo3_ER - Elo3_Lysate	ambiguous	NA
P53224	ORM1	4	3	2	4.54769	1.80597e-10	1.65905e-09	Elo3_ER - Elo3_Lysate	ER	ER membrane
P38966	YDR089W	4	3	5	4.11372	1.80607e-10	1.65905e-09	Elo3_ER - Elo3_Lysate	vacuole	NA
P25515	VMA3	4	3	2	4.42194	1.81614e-10	1.66323e-09	Elo3_ER - Elo3_Lysate	vacuole	NA
P38800	LAM4	4	3	10	3.9444	1.82369e-10	1.66508e-09	Elo3_ER - Elo3_Lysate	ER	ER membrane
P37292	SHM1	4	3	15	-3.51257	1.89024e-10	1.72064e-09	Elo3_ER - Elo3_Lysate	mitochondrion	NA
P46964	OST2	4	3	2	3.89793	1.93691e-10	1.7578e-09	Elo3_ER - Elo3_Lysate	ER	ER membrane
P32802	EMP70	4	3	5	3.81612	1.95871e-10	1.77225e-09	Elo3_ER - Elo3_Lysate	ambiguous	NA
P00445	SOD1	4	3	10	-3.71053	1.98656e-10	1.79206e-09	Elo3_ER - Elo3_Lysate	ambiguous	NA
P42839	VNX1	4	3	6	2.45755	2.02033e-10	1.81664e-09	Elo3_ER - Elo3_Lysate	vacuole	NA
Q12015	YOR223W	4	3	2	3.76562	2.02586e-10	1.81664e-09	Elo3_ER - Elo3_Lysate	ER	ER membrane
P46989	ATG27	4	3	10	3.31244	2.0578e-10	1.83981e-09	Elo3_ER - Elo3_Lysate	ambiguous	NA
P38196	FUI1	4	3	8	4.16225	2.06824e-10	1.84367e-09	Elo3_ER - Elo3_Lysate	ambiguous	NA
P38335	MTC4	4	3	8	3.51033	2.07561e-10	1.84479e-09	Elo3_ER - Elo3_Lysate	ambiguous	NA
P38342	TSC10	4	3	6	4.14856	2.09487e-10	1.85643e-09	Elo3_ER - Elo3_Lysate	ER	ER membrane
P53983	ASI3	4	3	4	3.92375	2.12555e-10	1.87809e-09	Elo3_ER - Elo3_Lysate	nucleus	nuclear membrane
P38329	VHC1	4	3	7	4.08821	2.14232e-10	1.88737e-09	Elo3_ER - Elo3_Lysate	vacuole	NA
P53388	DIP5	4	3	7	3.84336	2.16031e-10	1.89767e-09	Elo3_ER - Elo3_Lysate	ambiguous	NA
P38310	FTH1	4	3	5	3.85884	2.20045e-10	1.92732e-09	Elo3_ER - Elo3_Lysate	vacuole	NA
P07245	ADE3	4	3	16	-2.41451	2.20922e-10	1.92939e-09	Elo3_ER - Elo3_Lysate	ambiguous	NA
P40319	ELO3	4	3	3	4.53421	2.22808e-10	1.94023e-09	Elo3_ER - Elo3_Lysate	ER	ER membrane
P36062	AVT3	4	3	3	3.07019	2.26512e-10	1.9668e-09	Elo3_ER - Elo3_Lysate	vacuole	NA
P20967	KGD1	4	3	13	-2.36524	2.29616e-10	1.98197e-09	Elo3_ER - Elo3_Lysate	mitochondrion	NA
Q12160	YPR063C	4	3	4	3.61506	2.30109e-10	1.98197e-09	Elo3_ER - Elo3_Lysate	ER	ER membrane
P40345	LRO1	4	3	8	4.11679	2.30233e-10	1.98197e-09	Elo3_ER - Elo3_Lysate	ambiguous	NA
Q99312	ISN1	4	3	4	-2.50942	2.33732e-10	2.00637e-09	Elo3_ER - Elo3_Lysate	NA	NA
P38177	YBL086C	4	3	3	3.97352	2.40522e-10	2.05879e-09	Elo3_ER - Elo3_Lysate	NA	NA
P27809	KRE2	4	3	11	3.85681	2.41499e-10	2.06129e-09	Elo3_ER - Elo3_Lysate	Golgi apparatus	NA
P43585	VTC2	4	3	18	2.89874	2.43454e-10	2.06844e-09	Elo3_ER - Elo3_Lysate	ambiguous	NA
P29465	CHS3	4	3	11	3.94359	2.43912e-10	2.06844e-09	Elo3_ER - Elo3_Lysate	ambiguous	NA
P52893	ALT1	4	3	3	-2.53609	2.44396e-10	2.06844e-09	Elo3_ER - Elo3_Lysate	mitochondrion	NA
P32800|P32800-2	PEX2	4	3	2	3.40606	2.48306e-10	2.09565e-09	Elo3_ER - Elo3_Lysate	NA	NA
P39106	MNN1	4	3	15	3.97446	2.49752e-10	2.0963e-09	Elo3_ER - Elo3_Lysate	Golgi apparatus	NA
P32319	PEP1	4	3	25	3.38645	2.49775e-10	2.0963e-09	Elo3_ER - Elo3_Lysate	ambiguous	NA
P53221	RPL26B	4	3	3	-4.05701	2.50779e-10	2.09888e-09	Elo3_ER - Elo3_Lysate	ambiguous	NA
Q12209	FRE8	4	3	2	4.07913	2.52218e-10	2.10433e-09	Elo3_ER - Elo3_Lysate	ambiguous	NA
Q08650	DGA1	4	3	4	3.89124	2.52827e-10	2.10433e-09	Elo3_ER - Elo3_Lysate	ambiguous	NA
Q12205	MNL2	4	3	7	3.45608	2.57531e-10	2.13757e-09	Elo3_ER - Elo3_Lysate	ER	ER membrane
P43555	EMP47	4	3	9	3.82079	2.59122e-10	2.14487e-09	Elo3_ER - Elo3_Lysate	ambiguous	NA
P36085	STB6	4	3	6	3.64308	2.65025e-10	2.18773e-09	Elo3_ER - Elo3_Lysate	NA	NA
P32623	UTR2	4	3	2	3.3099	2.69057e-10	2.21494e-09	Elo3_ER - Elo3_Lysate	extracellular region	NA
P15625	FRS2	4	3	14	-3.03627	2.76215e-10	2.26767e-09	Elo3_ER - Elo3_Lysate	ambiguous	NA
Q99385	VCX1	4	3	2	3.7885	2.84054e-10	2.32569e-09	Elo3_ER - Elo3_Lysate	vacuole	NA
Q04396	LPP1	4	3	3	3.11362	2.91315e-10	2.37653e-09	Elo3_ER - Elo3_Lysate	Golgi apparatus	NA
P25037	UBP1	4	3	13	2.80888	2.9184e-10	2.37653e-09	Elo3_ER - Elo3_Lysate	NA	NA
P13259	PCT1	4	3	6	2.3737	2.96066e-10	2.40444e-09	Elo3_ER - Elo3_Lysate	ambiguous	NA
P32563	VPH1	4	3	19	3.61057	3.02462e-10	2.44978e-09	Elo3_ER - Elo3_Lysate	vacuole	NA
P22696	ESS1	4	3	4	-2.74596	3.038e-10	2.45402e-09	Elo3_ER - Elo3_Lysate	ambiguous	NA
Q08913|Q08991	YOR390W|YPL279C	4	3	2	4.12139	3.09618e-10	2.49433e-09	Elo3_ER - Elo3_Lysate	NA	NA
Q01846	MDM1	4	3	6	3.6223	3.12649e-10	2.50934e-09	Elo3_ER - Elo3_Lysate	ambiguous	NA
P38972	ADE6	4	3	20	-2.56967	3.13146e-10	2.50934e-09	Elo3_ER - Elo3_Lysate	ambiguous	NA
P40155	PEX17	4	3	3	3.76781	3.1475e-10	2.5155e-09	Elo3_ER - Elo3_Lysate	peroxisome	NA
P38910	HSP10	4	3	5	-3.15878	3.18143e-10	2.53048e-09	Elo3_ER - Elo3_Lysate	mitochondrion	NA
Q12200	NCR1	4	3	8	3.70216	3.18305e-10	2.53048e-09	Elo3_ER - Elo3_Lysate	vacuole	NA
P38244	PFF1	4	3	10	3.90423	3.24944e-10	2.57646e-09	Elo3_ER - Elo3_Lysate	vacuole	NA
P49573	CTR1	4	3	5	4.60925	3.28662e-10	2.5991e-09	Elo3_ER - Elo3_Lysate	ambiguous	NA
Q12001	ALG6	4	3	3	4.3655	3.3101e-10	2.60382e-09	Elo3_ER - Elo3_Lysate	ER	ER membrane
Q12284	ERV2	4	3	2	2.84345	3.31816e-10	2.60382e-09	Elo3_ER - Elo3_Lysate	ER	ER membrane
P40527	NEO1	4	3	14	3.54319	3.31852e-10	2.60382e-09	Elo3_ER - Elo3_Lysate	ambiguous	NA
P07286	ALG7	4	3	2	5.28433	3.43262e-10	2.68084e-09	Elo3_ER - Elo3_Lysate	ER	ER membrane
P32352	ERG2	4	3	3	3.62696	3.43446e-10	2.68084e-09	Elo3_ER - Elo3_Lysate	ER	ER membrane
P25639	YCR061W	4	3	3	4.3687	3.48733e-10	2.71507e-09	Elo3_ER - Elo3_Lysate	ambiguous	NA
Q06538	CSC1	4	3	3	3.02236	3.52016e-10	2.73357e-09	Elo3_ER - Elo3_Lysate	ambiguous	NA
P52871	SBH2	4	3	2	5.75724	3.57603e-10	2.76656e-09	Elo3_ER - Elo3_Lysate	ER	ER membrane
P32476	ERG1	4	3	18	4.01232	3.58498e-10	2.76656e-09	Elo3_ER - Elo3_Lysate	ambiguous	NA
P40006	IRC22	4	3	4	3.96035	3.59019e-10	2.76656e-09	Elo3_ER - Elo3_Lysate	ER	ER membrane
P12685	TRK1	4	3	7	3.47568	3.69091e-10	2.83692e-09	Elo3_ER - Elo3_Lysate	ambiguous	NA
P53629	ARE2	4	3	7	5.04974	3.70808e-10	2.84286e-09	Elo3_ER - Elo3_Lysate	ER	ER membrane
P13586	PMR1	4	3	22	3.57929	3.80063e-10	2.90642e-09	Elo3_ER - Elo3_Lysate	Golgi apparatus	NA
P43569	CAF16	4	3	5	-2.38825	3.87386e-10	2.95492e-09	Elo3_ER - Elo3_Lysate	ambiguous	NA
P38736	GOS1	4	3	3	3.58773	3.91237e-10	2.97326e-09	Elo3_ER - Elo3_Lysate	Golgi apparatus	NA
P33894	STE13	4	3	8	3.51025	3.91764e-10	2.97326e-09	Elo3_ER - Elo3_Lysate	vacuole	NA
P32773	TOA1	4	3	2	-2.36675	3.94805e-10	2.98881e-09	Elo3_ER - Elo3_Lysate	ambiguous	NA
Q12443	RTN2	4	3	14	4.87751	3.9671e-10	2.99416e-09	Elo3_ER - Elo3_Lysate	ER	ER membrane
Q12274	YOR097C	4	3	3	3.79933	3.97498e-10	2.99416e-09	Elo3_ER - Elo3_Lysate	ambiguous	NA
P39954	SAH1	4	3	14	-2.87813	3.98554e-10	2.99462e-09	Elo3_ER - Elo3_Lysate	NA	NA
P15790	CKA1	4	3	4	-2.29639	4.0955e-10	3.06959e-09	Elo3_ER - Elo3_Lysate	NA	NA
P16120	THR4	4	3	15	-6.05646	4.12184e-10	3.08166e-09	Elo3_ER - Elo3_Lysate	NA	NA
P46950	SNG1	4	3	3	3.09086	4.13525e-10	3.08403e-09	Elo3_ER - Elo3_Lysate	ambiguous	NA
P52867	PMT5	4	3	3	4.89595	4.15956e-10	3.0945e-09	Elo3_ER - Elo3_Lysate	ER	ER membrane
Q92317	NCB2	4	3	2	-2.67699	4.18833e-10	3.10395e-09	Elo3_ER - Elo3_Lysate	nucleus	NA
P40073	SHO1	4	3	5	3.5576	4.20017e-10	3.10395e-09	Elo3_ER - Elo3_Lysate	ambiguous	NA
P37291	SHM2	4	3	12	-3.16888	4.21528e-10	3.10395e-09	Elo3_ER - Elo3_Lysate	ambiguous	NA
P39006	PSD1	4	3	5	3.23987	4.21714e-10	3.10395e-09	Elo3_ER - Elo3_Lysate	ambiguous	NA
Q03774	TRM82	4	3	5	-3.1373	4.22377e-10	3.10395e-09	Elo3_ER - Elo3_Lysate	nucleus	NA
P07275	PUT2	4	3	8	-2.39453	4.23523e-10	3.10481e-09	Elo3_ER - Elo3_Lysate	mitochondrion	MIM
P33310	MDL1	4	3	2	2.92152	4.25271e-10	3.11005e-09	Elo3_ER - Elo3_Lysate	mitochondrion	MIM
P39015	STM1	4	3	16	-3.6709	4.28688e-10	3.12745e-09	Elo3_ER - Elo3_Lysate	ambiguous	NA
P32771	SFA1	4	3	2	-2.46555	4.34951e-10	3.16548e-09	Elo3_ER - Elo3_Lysate	NA	NA
P38286	IFA38	4	3	4	4.74435	4.39849e-10	3.19341e-09	Elo3_ER - Elo3_Lysate	ER	ER membrane
P12866	STE6	4	3	5	3.23155	4.42289e-10	3.2034e-09	Elo3_ER - Elo3_Lysate	ambiguous	NA
P38851	LAM1	4	3	9	4.01095	4.4764e-10	3.23439e-09	Elo3_ER - Elo3_Lysate	ambiguous	NA
Q03944	VPS64	4	3	9	3.06062	4.50324e-10	3.24599e-09	Elo3_ER - Elo3_Lysate	ER	ER membrane
P38934	BFR1	4	3	19	-2.56445	4.5912e-10	3.29924e-09	Elo3_ER - Elo3_Lysate	NA	NA
P47143	ADO1	4	3	7	-4.44089	4.599e-10	3.29924e-09	Elo3_ER - Elo3_Lysate	NA	NA
P40056	GET2	4	3	5	2.75485	4.69172e-10	3.35727e-09	Elo3_ER - Elo3_Lysate	ambiguous	NA
Q12697	YPK9	4	3	12	3.63052	4.70218e-10	3.35727e-09	Elo3_ER - Elo3_Lysate	vacuole	NA
P38090	AGP2	4	3	4	3.79744	4.74062e-10	3.37671e-09	Elo3_ER - Elo3_Lysate	ambiguous	NA
P38131	KTR4	4	3	8	4.04211	4.78751e-10	3.40207e-09	Elo3_ER - Elo3_Lysate	ambiguous	NA
P38221	CDS1	4	3	5	5.11805	4.81925e-10	3.41464e-09	Elo3_ER - Elo3_Lysate	ambiguous	NA
Q08004	BUD20	4	3	3	-3.00707	4.82787e-10	3.41464e-09	Elo3_ER - Elo3_Lysate	ambiguous	NA
P40009	YND1	4	3	3	4.92632	4.89988e-10	3.45365e-09	Elo3_ER - Elo3_Lysate	Golgi apparatus	NA
P32368	SAC1	4	3	10	4.00242	4.90595e-10	3.45365e-09	Elo3_ER - Elo3_Lysate	ambiguous	NA
P46672	ARC1	4	3	17	-2.67592	4.91831e-10	3.45428e-09	Elo3_ER - Elo3_Lysate	ambiguous	NA
P10080	SBP1	4	3	5	-4.36015	5.12439e-10	3.59065e-09	Elo3_ER - Elo3_Lysate	ambiguous	NA
P36049	EBP2	4	3	9	-2.91073	5.23691e-10	3.66097e-09	Elo3_ER - Elo3_Lysate	nucleus	NA
Q12452	ERG27	4	3	6	3.66081	5.26097e-10	3.66928e-09	Elo3_ER - Elo3_Lysate	ambiguous	NA
P53134	YGL114W	4	3	5	3.161	5.28081e-10	3.67461e-09	Elo3_ER - Elo3_Lysate	ambiguous	NA
P53740	YNR048W	4	3	2	4.80365	5.33831e-10	3.70607e-09	Elo3_ER - Elo3_Lysate	Golgi apparatus	NA
P36029	TPO5	4	3	2	3.38557	5.37018e-10	3.71962e-09	Elo3_ER - Elo3_Lysate	Golgi apparatus	NA
P19880	YAP1	4	3	4	-3.33645	5.49092e-10	3.79453e-09	Elo3_ER - Elo3_Lysate	ambiguous	NA
P38792	RRP4	4	3	2	-2.55725	5.54706e-10	3.82022e-09	Elo3_ER - Elo3_Lysate	ambiguous	NA
P53121	FLC3	4	3	5	2.90855	5.55346e-10	3.82022e-09	Elo3_ER - Elo3_Lysate	ER	ER membrane
P46956	PHO86	4	3	3	4.60964	5.57709e-10	3.82774e-09	Elo3_ER - Elo3_Lysate	ambiguous	NA
P40961	PHB1	4	3	3	2.37987	5.6583e-10	3.87395e-09	Elo3_ER - Elo3_Lysate	mitochondrion	MIM
Q12096	GNT1	4	3	5	3.48844	5.67014e-10	3.87395e-09	Elo3_ER - Elo3_Lysate	ambiguous	NA
P54113	ADE16	4	3	10	-3.36575	5.69185e-10	3.87999e-09	Elo3_ER - Elo3_Lysate	NA	NA
P38922	HRB1	4	3	7	-2.15698	5.86417e-10	3.98843e-09	Elo3_ER - Elo3_Lysate	ambiguous	NA
Q8J0M4	YCL012C	4	3	3	4.25199	5.89698e-10	4.00171e-09	Elo3_ER - Elo3_Lysate	NA	NA
Q04660	ERB1	4	3	6	-2.23529	5.91828e-10	4.00714e-09	Elo3_ER - Elo3_Lysate	nucleus	NA
P46971	PMT4	4	3	5	4.43358	6.00146e-10	4.05435e-09	Elo3_ER - Elo3_Lysate	ER	ER membrane
P39010	AKR1	4	3	7	3.6791	6.02204e-10	4.05915e-09	Elo3_ER - Elo3_Lysate	ambiguous	NA
P41895	TFG1	4	3	7	-2.23624	6.04265e-10	4.06396e-09	Elo3_ER - Elo3_Lysate	nucleus	NA
P32288	GLN1	4	3	10	-3.43551	6.05654e-10	4.06422e-09	Elo3_ER - Elo3_Lysate	ambiguous	NA
P32419	MDH3	4	3	5	-2.2986	6.09372e-10	4.08009e-09	Elo3_ER - Elo3_Lysate	peroxisome	NA
Q03862	ARX1	4	3	6	-2.34146	6.1726e-10	4.12373e-09	Elo3_ER - Elo3_Lysate	ambiguous	NA
P18962	DAP2	4	3	8	3.49589	6.1997e-10	4.13268e-09	Elo3_ER - Elo3_Lysate	vacuole	NA
P53879	RHO5	4	3	5	2.29379	6.25096e-10	4.15765e-09	Elo3_ER - Elo3_Lysate	ambiguous	NA
Q04969	SPC2	4	3	3	5.32017	6.36545e-10	4.22447e-09	Elo3_ER - Elo3_Lysate	ER	ER membrane
P32614	FRD1	4	3	12	-3.16035	6.39797e-10	4.23672e-09	Elo3_ER - Elo3_Lysate	ambiguous	NA
P39925	AFG3	4	3	7	2.35236	6.48865e-10	4.28522e-09	Elo3_ER - Elo3_Lysate	mitochondrion	MIM
Q12009	TRM8	4	3	3	-2.35494	6.49965e-10	4.28522e-09	Elo3_ER - Elo3_Lysate	nucleus	NA
P08004	CHS1	4	3	11	3.42583	6.60899e-10	4.34779e-09	Elo3_ER - Elo3_Lysate	plasma membrane	NA
P38999	LYS9	4	3	8	-2.52967	6.62409e-10	4.34823e-09	Elo3_ER - Elo3_Lysate	NA	NA
P35196	RER2	4	3	6	3.34629	6.68514e-10	4.37877e-09	Elo3_ER - Elo3_Lysate	ER	ER peripheral
Q12301	YDL180W	4	3	2	4.85495	6.74715e-10	4.4098e-09	Elo3_ER - Elo3_Lysate	vacuole	NA
Q04602	VBA4	4	3	3	3.33359	6.77303e-10	4.41713e-09	Elo3_ER - Elo3_Lysate	vacuole	NA
P49095	GCV2	4	3	9	-2.30585	6.85816e-10	4.45504e-09	Elo3_ER - Elo3_Lysate	mitochondrion	NA
P47154	STE24	4	3	6	3.85569	6.86074e-10	4.45504e-09	Elo3_ER - Elo3_Lysate	ER	ER membrane
P11986	INO1	4	3	8	-4.69926	6.981e-10	4.52339e-09	Elo3_ER - Elo3_Lysate	ambiguous	NA
P46367	ALD4	4	3	9	-2.40003	7.06065e-10	4.56518e-09	Elo3_ER - Elo3_Lysate	mitochondrion	NA
P32798	COT1	4	3	3	3.87105	7.14278e-10	4.60839e-09	Elo3_ER - Elo3_Lysate	vacuole	NA
Q12239	YOL107W	4	3	2	3.21594	7.22481e-10	4.64431e-09	Elo3_ER - Elo3_Lysate	Golgi apparatus	NA
P38428	CUE1	4	3	8	3.95984	7.22927e-10	4.64431e-09	Elo3_ER - Elo3_Lysate	ER	ER membrane
P51996	YPT32	4	3	5	3.14437	7.33355e-10	4.70128e-09	Elo3_ER - Elo3_Lysate	Golgi apparatus	NA
P17536	TPM1	4	3	11	-4.29718	7.39004e-10	4.72743e-09	Elo3_ER - Elo3_Lysate	ambiguous	NA
Q12142	ATG9	4	3	3	3.01414	7.44772e-10	4.75423e-09	Elo3_ER - Elo3_Lysate	ambiguous	NA
P39962	YCK3	4	3	9	3.10184	7.47736e-10	4.76306e-09	Elo3_ER - Elo3_Lysate	ambiguous	NA
P32906	MNS1	4	3	7	3.8046	7.50854e-10	4.77283e-09	Elo3_ER - Elo3_Lysate	ER	ER membrane
P40825|P40825-2	ALA1	4	3	24	-3.4186	7.59266e-10	4.80879e-09	Elo3_ER - Elo3_Lysate	NA	NA
P11633	NHP6B	4	3	2	-4.57517	7.59703e-10	4.80879e-09	Elo3_ER - Elo3_Lysate	nucleus	NA
Q03714	USA1	4	3	10	3.74101	7.70485e-10	4.86682e-09	Elo3_ER - Elo3_Lysate	ER	ER membrane
P32386	YBT1	4	3	31	3.77299	7.75868e-10	4.89057e-09	Elo3_ER - Elo3_Lysate	vacuole	NA
Q06104	YPR109W	4	3	2	3.19068	7.79217e-10	4.90142e-09	Elo3_ER - Elo3_Lysate	ambiguous	NA
P47161	VPS70	4	3	2	4.55246	7.86133e-10	4.93462e-09	Elo3_ER - Elo3_Lysate	ambiguous	NA
P28795	PEX3	4	3	3	4.28693	7.91843e-10	4.96013e-09	Elo3_ER - Elo3_Lysate	peroxisome	NA
P15180	KRS1	4	3	18	-2.73043	7.94225e-10	4.96473e-09	Elo3_ER - Elo3_Lysate	ambiguous	NA
P21538	REB1	4	3	6	-3.12826	8.16766e-10	5.09203e-09	Elo3_ER - Elo3_Lysate	nucleus	NA
P39726	GCV3	4	3	4	-2.7294	8.1797e-10	5.09203e-09	Elo3_ER - Elo3_Lysate	mitochondrion	NA
P38166	SFT2	4	3	4	3.53979	8.20776e-10	5.09897e-09	Elo3_ER - Elo3_Lysate	Golgi apparatus	NA
P38206	RFT1	4	3	2	5.13995	8.27376e-10	5.12939e-09	Elo3_ER - Elo3_Lysate	ER	ER membrane
P43561	FET5	4	3	8	3.50948	8.55178e-10	5.29086e-09	Elo3_ER - Elo3_Lysate	plasma membrane	NA
P38969	PNT1	4	3	4	2.71734	8.58791e-10	5.30233e-09	Elo3_ER - Elo3_Lysate	mitochondrion	MIM
P07560	SEC4	4	3	13	3.20499	8.87933e-10	5.47105e-09	Elo3_ER - Elo3_Lysate	ambiguous	NA
P53691	CPR6	4	3	8	-4.01864	8.92884e-10	5.49033e-09	Elo3_ER - Elo3_Lysate	ambiguous	NA
P07280|P07281	RPS19A|RPS19B	4	3	9	-2.30337	9.11928e-10	5.596e-09	Elo3_ER - Elo3_Lysate	NA	NA
Q04991	FMP42	4	3	3	3.35683	9.28066e-10	5.68346e-09	Elo3_ER - Elo3_Lysate	vacuole	NA
P53759	DUS1	4	3	2	-2.22102	9.30182e-10	5.68486e-09	Elo3_ER - Elo3_Lysate	NA	NA
P32334	MSB2	4	3	2	4.35974	9.33374e-10	5.68957e-09	Elo3_ER - Elo3_Lysate	plasma membrane	NA
P40897	OPT1	4	3	3	3.29019	9.34729e-10	5.68957e-09	Elo3_ER - Elo3_Lysate	plasma membrane	NA
P43597	YFR016C	4	3	12	-2.69583	9.39126e-10	5.70481e-09	Elo3_ER - Elo3_Lysate	NA	NA
P53847	DSL1	4	3	5	3.77372	9.49764e-10	5.75783e-09	Elo3_ER - Elo3_Lysate	ER	ER peripheral
P00830	ATP2	4	3	11	-2.19874	9.66006e-10	5.84453e-09	Elo3_ER - Elo3_Lysate	mitochondrion	NA
P53728	CPR8	4	3	5	3.97087	9.75692e-10	5.8913e-09	Elo3_ER - Elo3_Lysate	NA	NA
Q03723	OST6	4	3	5	4.05802	9.80187e-10	5.90661e-09	Elo3_ER - Elo3_Lysate	ER	ER membrane
P53093	YIP4	4	3	2	3.19406	9.98544e-10	6.00522e-09	Elo3_ER - Elo3_Lysate	Golgi apparatus	NA
P13663	HOM2	4	3	9	-3.15438	1.01258e-09	6.06073e-09	Elo3_ER - Elo3_Lysate	NA	NA
P47075	VTC4	4	3	16	3.52759	1.01264e-09	6.06073e-09	Elo3_ER - Elo3_Lysate	ambiguous	NA
P33311	MDL2	4	3	8	2.41734	1.01381e-09	6.06073e-09	Elo3_ER - Elo3_Lysate	mitochondrion	MIM
P27810	KTR1	4	3	7	3.74093	1.03351e-09	6.15768e-09	Elo3_ER - Elo3_Lysate	Golgi apparatus	NA
P38967	TAT2	4	3	2	4.68125	1.03551e-09	6.15768e-09	Elo3_ER - Elo3_Lysate	ambiguous	NA
P38929	PMC1	4	3	16	3.60166	1.03616e-09	6.15768e-09	Elo3_ER - Elo3_Lysate	vacuole	NA
Q06107	YPR114W	4	3	2	4.28643	1.04175e-09	6.17873e-09	Elo3_ER - Elo3_Lysate	ER	ER membrane
P01123	YPT1	4	3	10	3.07313	1.06202e-09	6.28657e-09	Elo3_ER - Elo3_Lysate	ambiguous	NA
P34237	COY1	4	3	28	3.51122	1.07277e-09	6.33582e-09	Elo3_ER - Elo3_Lysate	Golgi apparatus	NA
Q04338	VTI1	4	3	9	3.40654	1.07455e-09	6.33582e-09	Elo3_ER - Elo3_Lysate	ambiguous	NA
P53890	BNI5	4	3	11	-2.174	1.11529e-09	6.56325e-09	Elo3_ER - Elo3_Lysate	ambiguous	NA
P38825	TOM71	4	3	11	2.98112	1.13558e-09	6.66961e-09	Elo3_ER - Elo3_Lysate	mitochondrion	MOM
Q12450	ERP4	4	3	2	4.10315	1.162e-09	6.81147e-09	Elo3_ER - Elo3_Lysate	ER	ER membrane
Q08760	RAX1	4	3	6	3.36578	1.16642e-09	6.82415e-09	Elo3_ER - Elo3_Lysate	ambiguous	NA
P25367	RNQ1	4	3	6	3.43161	1.18183e-09	6.90086e-09	Elo3_ER - Elo3_Lysate	ambiguous	NA
P42935	ELP2	4	3	4	-2.4728	1.20901e-09	7.04595e-09	Elo3_ER - Elo3_Lysate	ambiguous	NA
Q08448	YOR059C	4	3	3	3.67832	1.21802e-09	7.08477e-09	Elo3_ER - Elo3_Lysate	lipid droplet	NA
P53903	PGA2	4	3	4	4.50949	1.22224e-09	7.08882e-09	Elo3_ER - Elo3_Lysate	ambiguous	NA
P53885	MDG1	4	3	4	-2.25983	1.22407e-09	7.08882e-09	Elo3_ER - Elo3_Lysate	plasma membrane	NA
P26637	CDC60	4	3	19	-2.4324	1.22578e-09	7.08882e-09	Elo3_ER - Elo3_Lysate	ambiguous	NA
P36051	MCD4	4	3	6	5.82229	1.22965e-09	7.09756e-09	Elo3_ER - Elo3_Lysate	ambiguous	NA
P53059	MNT2	4	3	3	3.47357	1.23771e-09	7.13043e-09	Elo3_ER - Elo3_Lysate	Golgi apparatus	NA
P36044	MNN4	4	3	7	3.76247	1.24861e-09	7.1794e-09	Elo3_ER - Elo3_Lysate	ambiguous	NA
Q08179	MDM38	4	3	13	2.25904	1.25097e-09	7.1794e-09	Elo3_ER - Elo3_Lysate	mitochondrion	MIM
Q02725	VTC3	4	3	22	3.42801	1.25434e-09	7.18503e-09	Elo3_ER - Elo3_Lysate	ambiguous	NA
Q99299	AIM44	4	3	3	2.98619	1.27225e-09	7.2738e-09	Elo3_ER - Elo3_Lysate	ambiguous	NA
P32618	YEL043W / GTA1	4	3	7	4.44847	1.28916e-09	7.35652e-09	Elo3_ER - Elo3_Lysate	NA	NA
P46681	DLD2	4	3	5	-2.28039	1.29609e-09	7.37475e-09	Elo3_ER - Elo3_Lysate	mitochondrion	NA
Q99316	MPD2	4	3	3	2.73482	1.29725e-09	7.37475e-09	Elo3_ER - Elo3_Lysate	ER	NA
Q02883	FMP30	4	3	2	2.47895	1.30144e-09	7.38465e-09	Elo3_ER - Elo3_Lysate	mitochondrion	NA
Q3E846	COA6	4	3	2	-4.52481	1.31433e-09	7.44083e-09	Elo3_ER - Elo3_Lysate	ambiguous	NA
P14540	FBA1	4	3	13	-3.40617	1.31628e-09	7.44083e-09	Elo3_ER - Elo3_Lysate	NA	NA
P38205	NCL1	4	3	11	-3.11173	1.33453e-09	7.52987e-09	Elo3_ER - Elo3_Lysate	nucleus	NA
P47818	CCC1	4	3	8	3.53605	1.33717e-09	7.53066e-09	Elo3_ER - Elo3_Lysate	ambiguous	NA
Q07551	YDL124W	4	3	10	-3.12067	1.35174e-09	7.5985e-09	Elo3_ER - Elo3_Lysate	ambiguous	NA
P35732	DEF1	4	3	10	-2.2416	1.35615e-09	7.59861e-09	Elo3_ER - Elo3_Lysate	ambiguous	NA
P38787	PAN5	4	3	4	-2.78088	1.35681e-09	7.59861e-09	Elo3_ER - Elo3_Lysate	NA	NA
P18239	PET9	4	3	6	3.40133	1.35975e-09	7.60096e-09	Elo3_ER - Elo3_Lysate	mitochondrion	MIM
P41834	UFE1	4	3	3	3.22385	1.38772e-09	7.73115e-09	Elo3_ER - Elo3_Lysate	ER	ER membrane
Q08234	YOL075C	4	3	2	2.6245	1.38817e-09	7.73115e-09	Elo3_ER - Elo3_Lysate	ambiguous	NA
P06780	RHO1	4	3	2	2.15109	1.3917e-09	7.73419e-09	Elo3_ER - Elo3_Lysate	ambiguous	NA
P25297	PHO84	4	3	9	3.52003	1.39385e-09	7.73419e-09	Elo3_ER - Elo3_Lysate	ambiguous	NA
P40008	FMP52	4	3	5	2.33151	1.39885e-09	7.74766e-09	Elo3_ER - Elo3_Lysate	mitochondrion	MOM
P35206	CSG2	4	3	6	3.45337	1.40564e-09	7.7607e-09	Elo3_ER - Elo3_Lysate	ER	ER membrane
Q12003	ENV7	4	3	2	3.00314	1.40635e-09	7.7607e-09	Elo3_ER - Elo3_Lysate	vacuole	NA
Q08232	YOL073C	4	3	3	3.39731	1.40991e-09	7.76612e-09	Elo3_ER - Elo3_Lysate	ambiguous	NA
Q05979	BNA5	4	3	3	-4.00399	1.42798e-09	7.84752e-09	Elo3_ER - Elo3_Lysate	ambiguous	NA
Q12013	AKR2	4	3	4	3.27796	1.4299e-09	7.84752e-09	Elo3_ER - Elo3_Lysate	ambiguous	NA
P19358	SAM2	4	3	6	-3.06636	1.43468e-09	7.85944e-09	Elo3_ER - Elo3_Lysate	NA	NA
P47133	EMC2	4	3	7	4.36578	1.45294e-09	7.94501e-09	Elo3_ER - Elo3_Lysate	ER	ER peripheral
P38954	IPT1	4	3	2	3.21618	1.45973e-09	7.95022e-09	Elo3_ER - Elo3_Lysate	Golgi apparatus	NA
P39928	SLN1	4	3	6	3.70039	1.46048e-09	7.95022e-09	Elo3_ER - Elo3_Lysate	plasma membrane	NA
P06704	CDC31	4	3	3	-2.44364	1.46183e-09	7.95022e-09	Elo3_ER - Elo3_Lysate	ambiguous	NA
Q08280	BSC6	4	3	2	2.45604	1.46445e-09	7.95022e-09	Elo3_ER - Elo3_Lysate	Golgi apparatus	NA
P15873	POL30	4	3	4	-3.8639	1.48582e-09	8.05175e-09	Elo3_ER - Elo3_Lysate	nucleus	NA
P18414	ERD2	4	3	2	4.39588	1.49867e-09	8.10681e-09	Elo3_ER - Elo3_Lysate	ER	ER membrane
P38146	YPT10	4	3	4	2.99161	1.50838e-09	8.1447e-09	Elo3_ER - Elo3_Lysate	plasma membrane	NA
P11491	PHO8	4	3	9	3.31769	1.53652e-09	8.28184e-09	Elo3_ER - Elo3_Lysate	ambiguous	NA
P29311	BMH1	4	3	3	-3.00956	1.54636e-09	8.31996e-09	Elo3_ER - Elo3_Lysate	NA	NA
P52870	SBH1	4	3	2	5.22901	1.56499e-09	8.40009e-09	Elo3_ER - Elo3_Lysate	ER	ER membrane
P25375	PRD1	4	3	9	-2.58272	1.56683e-09	8.40009e-09	Elo3_ER - Elo3_Lysate	ambiguous	NA
P39012	GAA1	4	3	2	2.99666	1.59042e-09	8.51143e-09	Elo3_ER - Elo3_Lysate	ER	ER membrane
P53090	ARO8	4	3	8	-2.61535	1.59918e-09	8.54313e-09	Elo3_ER - Elo3_Lysate	ambiguous	NA
P46679	STB2	4	3	3	3.36487	1.61659e-09	8.60795e-09	Elo3_ER - Elo3_Lysate	NA	NA
P00549	CDC19	4	3	26	-2.80693	1.61703e-09	8.60795e-09	Elo3_ER - Elo3_Lysate	NA	NA
P47045	TIM54	4	3	5	2.35564	1.65109e-09	8.77378e-09	Elo3_ER - Elo3_Lysate	mitochondrion	MIM
P54115	ALD6	4	3	18	-3.21324	1.65913e-09	8.79275e-09	Elo3_ER - Elo3_Lysate	ambiguous	NA
Q12155	YLR050C	4	3	2	5.13375	1.6605e-09	8.79275e-09	Elo3_ER - Elo3_Lysate	ER	ER membrane
P32621	GDA1	4	3	8	3.68049	1.66827e-09	8.81839e-09	Elo3_ER - Elo3_Lysate	Golgi apparatus	NA
P07283	SEC53	4	3	8	-3.04778	1.67631e-09	8.8454e-09	Elo3_ER - Elo3_Lysate	ambiguous	NA
Q01532|Q01532-2	LAP3	4	3	4	-1.95749	1.75335e-09	9.22635e-09	Elo3_ER - Elo3_Lysate	NA	NA
Q05775	HCR1	4	3	6	-2.91912	1.75463e-09	9.22635e-09	Elo3_ER - Elo3_Lysate	ambiguous	NA
Q08412	CUE5	4	3	9	-2.96404	1.81928e-09	9.54964e-09	Elo3_ER - Elo3_Lysate	ambiguous	NA
P04449	RPL24A	4	3	3	2.1513	1.84758e-09	9.68129e-09	Elo3_ER - Elo3_Lysate	ambiguous	NA
Q08970	MMT2	4	3	3	2.54429	1.896e-09	9.90579e-09	Elo3_ER - Elo3_Lysate	mitochondrion	NA
P53184	PNC1	4	3	2	-2.2256	1.89699e-09	9.90579e-09	Elo3_ER - Elo3_Lysate	ambiguous	NA
Q07376	MCH1	4	3	2	2.8711	1.90222e-09	9.91588e-09	Elo3_ER - Elo3_Lysate	vacuole	NA
P13134	KEX2	4	3	6	3.41987	1.91951e-09	9.98872e-09	Elo3_ER - Elo3_Lysate	Golgi apparatus	NA
P41920	YRB1	4	3	5	-1.84488	1.96807e-09	1.02238e-08	Elo3_ER - Elo3_Lysate	ambiguous	NA
P34730	BMH2	4	3	2	-2.45489	1.97153e-09	1.02241e-08	Elo3_ER - Elo3_Lysate	ambiguous	NA
Q12438	GRX6	4	3	3	3.91225	1.97552e-09	1.02272e-08	Elo3_ER - Elo3_Lysate	vacuole	NA
P38797	PTC7	4	3	8	2.73152	1.98929e-09	1.02803e-08	Elo3_ER - Elo3_Lysate	mitochondrion	NA
P04840	POR1	4	3	11	2.28601	1.9926e-09	1.02803e-08	Elo3_ER - Elo3_Lysate	mitochondrion	MOM
P32469	DPH5	4	3	5	-3.39717	2.01339e-09	1.03698e-08	Elo3_ER - Elo3_Lysate	ambiguous	NA
Q12116	TMS1	4	3	2	3.99935	2.02969e-09	1.04359e-08	Elo3_ER - Elo3_Lysate	ambiguous	NA
P48836	VMA10	4	3	5	-3.31509	2.05101e-09	1.0518e-08	Elo3_ER - Elo3_Lysate	vacuole	NA
Q06247	YLR173W	4	3	2	3.81172	2.05263e-09	1.0518e-08	Elo3_ER - Elo3_Lysate	ambiguous	NA
Q08162	DIS3	4	3	4	-2.24552	2.13649e-09	1.09291e-08	Elo3_ER - Elo3_Lysate	ambiguous	NA
Q08580	PEX27	4	3	2	3.18241	2.14832e-09	1.09665e-08	Elo3_ER - Elo3_Lysate	peroxisome	NA
Q05946	UTP13	4	3	3	-2.17955	2.15108e-09	1.09665e-08	Elo3_ER - Elo3_Lysate	nucleus	NA
Q02825	SEN54	4	3	4	2.51726	2.16713e-09	1.09959e-08	Elo3_ER - Elo3_Lysate	ambiguous	NA
P38115	ARA1	4	3	9	-3.32474	2.16725e-09	1.09959e-08	Elo3_ER - Elo3_Lysate	ambiguous	NA
P41734	IAH1	4	3	2	-2.10566	2.16779e-09	1.09959e-08	Elo3_ER - Elo3_Lysate	NA	NA
P53299	TIM13	4	3	2	-3.34548	2.21889e-09	1.12362e-08	Elo3_ER - Elo3_Lysate	mitochondrion	NA
P27476	NSR1	4	3	16	-2.19803	2.23664e-09	1.13071e-08	Elo3_ER - Elo3_Lysate	nucleus	NA
P17558	PET123	4	3	2	-3.42467	2.29284e-09	1.15717e-08	Elo3_ER - Elo3_Lysate	mitochondrion	NA
P01097	INH1	4	3	2	-2.85549	2.30161e-09	1.15966e-08	Elo3_ER - Elo3_Lysate	mitochondrion	NA
P09624	LPD1	4	3	12	-2.64237	2.32007e-09	1.16577e-08	Elo3_ER - Elo3_Lysate	mitochondrion	NA
P06168	ILV5	4	3	9	-3.00981	2.32148e-09	1.16577e-08	Elo3_ER - Elo3_Lysate	mitochondrion	NA
Q05568	PEX10	4	3	2	3.27697	2.33947e-09	1.17285e-08	Elo3_ER - Elo3_Lysate	peroxisome	NA
P40499	ICE2	4	3	3	4.17483	2.34367e-09	1.173e-08	Elo3_ER - Elo3_Lysate	ER	ER membrane
P32529	RPA12	4	3	3	-3.19834	2.3897e-09	1.19406e-08	Elo3_ER - Elo3_Lysate	nucleus	NA
Q05911	ADE13	4	3	11	-2.02769	2.39501e-09	1.19473e-08	Elo3_ER - Elo3_Lysate	NA	NA
Q03327	UGO1	4	3	2	2.61046	2.42263e-09	1.20604e-08	Elo3_ER - Elo3_Lysate	mitochondrion	MOM
P42840	YNL320W	4	3	2	3.92843	2.42568e-09	1.20604e-08	Elo3_ER - Elo3_Lysate	mitochondrion	NA
P43682	SFT1	4	3	2	3.98156	2.4875e-09	1.23474e-08	Elo3_ER - Elo3_Lysate	Golgi apparatus	NA
P40501	AVT7	4	3	3	3.12595	2.5033e-09	1.24053e-08	Elo3_ER - Elo3_Lysate	vacuole	NA
Q08144	TLG2	4	3	7	3.917	2.51273e-09	1.24316e-08	Elo3_ER - Elo3_Lysate	ambiguous	NA
P53598	LSC1	4	3	5	-2.1977	2.51749e-09	1.24331e-08	Elo3_ER - Elo3_Lysate	mitochondrion	NA
P38068	GRX7	4	3	3	3.70215	2.52297e-09	1.24331e-08	Elo3_ER - Elo3_Lysate	NA	NA
Q08023	FMP25	4	3	6	2.27007	2.52611e-09	1.24331e-08	Elo3_ER - Elo3_Lysate	mitochondrion	NA
Q07959	IZH3	4	3	2	3.34775	2.52954e-09	1.24331e-08	Elo3_ER - Elo3_Lysate	ER	ER membrane
P18899	DDR48	4	3	4	-4.41546	2.54045e-09	1.24664e-08	Elo3_ER - Elo3_Lysate	NA	NA
P21304	PWP1	4	3	11	-2.70735	2.54893e-09	1.24877e-08	Elo3_ER - Elo3_Lysate	NA	NA
P04076	ARG4	4	3	8	-1.97855	2.58018e-09	1.26202e-08	Elo3_ER - Elo3_Lysate	NA	NA
P09436	ILS1	4	3	19	-2.5065	2.59777e-09	1.26805e-08	Elo3_ER - Elo3_Lysate	ambiguous	NA
P46949	FYV8	4	3	4	-2.10147	2.60091e-09	1.26805e-08	Elo3_ER - Elo3_Lysate	NA	NA
Q12063	NUS1	4	3	6	2.37695	2.61278e-09	1.27161e-08	Elo3_ER - Elo3_Lysate	ambiguous	NA
P25625	PER1	4	3	3	4.09684	2.61665e-09	1.27161e-08	Elo3_ER - Elo3_Lysate	ER	ER membrane
P20433	RPB4	4	3	4	-3.61081	2.64266e-09	1.28218e-08	Elo3_ER - Elo3_Lysate	ambiguous	NA
Q00816	REG1	4	3	7	-1.92502	2.65059e-09	1.28396e-08	Elo3_ER - Elo3_Lysate	nucleus	NA
Q07950	YEH2	4	3	3	3.15218	2.668e-09	1.28864e-08	Elo3_ER - Elo3_Lysate	plasma membrane	NA
P12686	MRP13	4	3	2	-2.03242	2.6688e-09	1.28864e-08	Elo3_ER - Elo3_Lysate	mitochondrion	NA
P43616	DUG1	4	3	11	-3.01597	2.71061e-09	1.30673e-08	Elo3_ER - Elo3_Lysate	ambiguous	NA
Q08299	ENB1	4	3	4	3.61307	2.73271e-09	1.31528e-08	Elo3_ER - Elo3_Lysate	ambiguous	NA
Q12427	STB3	4	3	2	-2.5136	2.78256e-09	1.33714e-08	Elo3_ER - Elo3_Lysate	ambiguous	NA
P25353	NPP1	4	3	2	3.73082	2.80009e-09	1.34215e-08	Elo3_ER - Elo3_Lysate	ambiguous	NA
P41940	PSA1	4	3	9	-3.10123	2.80189e-09	1.34215e-08	Elo3_ER - Elo3_Lysate	ambiguous	NA
Q12359	ATO3	4	3	5	3.56743	2.83888e-09	1.35771e-08	Elo3_ER - Elo3_Lysate	plasma membrane	NA
P29478	SEC65	4	3	5	-1.9005	2.91789e-09	1.39328e-08	Elo3_ER - Elo3_Lysate	ambiguous	NA
Q08651	ENV9	4	3	3	2.65015	2.92308e-09	1.39355e-08	Elo3_ER - Elo3_Lysate	lipid droplet	NA
P38169	BNA4	4	3	9	2.92707	2.93234e-09	1.39575e-08	Elo3_ER - Elo3_Lysate	mitochondrion	MOM
P40019	CHZ1	4	3	2	-3.28581	2.96728e-09	1.41016e-08	Elo3_ER - Elo3_Lysate	nucleus	NA
P38227	QDR3	4	3	2	3.38341	3.01553e-09	1.43083e-08	Elo3_ER - Elo3_Lysate	plasma membrane	NA
P38009	ADE17	4	3	10	-2.6424	3.03347e-09	1.43708e-08	Elo3_ER - Elo3_Lysate	NA	NA
Q02207	FOX2	4	3	2	2.56386	3.06472e-09	1.44961e-08	Elo3_ER - Elo3_Lysate	peroxisome	NA
P32378	COQ2	4	3	3	2.75362	3.12252e-09	1.47463e-08	Elo3_ER - Elo3_Lysate	mitochondrion	MIM
Q06143	DIC1	4	3	6	2.82486	3.15671e-09	1.48845e-08	Elo3_ER - Elo3_Lysate	mitochondrion	MIM
Q03322	TLG1	4	3	3	3.92015	3.1745e-09	1.4945e-08	Elo3_ER - Elo3_Lysate	ambiguous	NA
P38765	YHI9	4	3	2	-2.21554	3.18719e-09	1.49724e-08	Elo3_ER - Elo3_Lysate	NA	NA
Q12068	GRE2	4	3	6	-2.18318	3.19174e-09	1.49724e-08	Elo3_ER - Elo3_Lysate	ambiguous	NA
P33313	CNS1	4	3	4	-2.80964	3.19523e-09	1.49724e-08	Elo3_ER - Elo3_Lysate	ambiguous	NA
P33300	SUR1	4	3	3	4.76594	3.26118e-09	1.52577e-08	Elo3_ER - Elo3_Lysate	ambiguous	NA
P47120	LIA1	4	3	6	-2.63604	3.30076e-09	1.54189e-08	Elo3_ER - Elo3_Lysate	ambiguous	NA
Q03558	OYE2	4	3	9	-4.60632	3.3582e-09	1.56629e-08	Elo3_ER - Elo3_Lysate	ambiguous	NA
P14843	ARO3	4	3	9	-3.37042	3.3696e-09	1.56918e-08	Elo3_ER - Elo3_Lysate	NA	NA
P11927	KAR1	4	3	2	2.77819	3.39637e-09	1.57921e-08	Elo3_ER - Elo3_Lysate	ambiguous	NA
P49334	TOM22	4	3	3	2.96845	3.4036e-09	1.58013e-08	Elo3_ER - Elo3_Lysate	mitochondrion	MOM
Q12029	FSF1	4	3	5	2.67234	3.41055e-09	1.58092e-08	Elo3_ER - Elo3_Lysate	mitochondrion	NA
P41818	GLC8	4	3	6	-3.68035	3.44252e-09	1.59329e-08	Elo3_ER - Elo3_Lysate	NA	NA
Q04935	COX20	4	3	4	2.53988	3.48794e-09	1.61183e-08	Elo3_ER - Elo3_Lysate	mitochondrion	MIM
P38297	FZO1	4	3	4	1.98646	3.50511e-09	1.61729e-08	Elo3_ER - Elo3_Lysate	mitochondrion	MOM
Q12496	YOL098C	4	3	16	-1.75541	3.51834e-09	1.62091e-08	Elo3_ER - Elo3_Lysate	NA	NA
P80667	PEX13	4	3	7	3.62743	3.55173e-09	1.63379e-08	Elo3_ER - Elo3_Lysate	peroxisome	NA
P54783	ALO1	4	3	10	2.87937	3.59482e-09	1.65109e-08	Elo3_ER - Elo3_Lysate	mitochondrion	NA
P15624	FRS1	4	3	11	-2.62341	3.61419e-09	1.65747e-08	Elo3_ER - Elo3_Lysate	ambiguous	NA
P29704	ERG9	4	3	8	3.96431	3.63061e-09	1.66247e-08	Elo3_ER - Elo3_Lysate	ER	ER membrane
P35728	MPE1	4	3	3	-1.81981	3.65928e-09	1.67175e-08	Elo3_ER - Elo3_Lysate	nucleus	NA
P00360	TDH1	4	3	6	-3.71095	3.66219e-09	1.67175e-08	Elo3_ER - Elo3_Lysate	ambiguous	NA
P00358	TDH2	4	3	2	-2.94087	3.66752e-09	1.67175e-08	Elo3_ER - Elo3_Lysate	ambiguous	NA
P41921	GLR1	4	3	7	-1.79231	3.75352e-09	1.70786e-08	Elo3_ER - Elo3_Lysate	ambiguous	NA
P53950	VAC7	4	3	6	2.3497	3.75809e-09	1.70786e-08	Elo3_ER - Elo3_Lysate	vacuole	NA
P54867	SLG1	4	3	2	4.61455	3.79415e-09	1.72165e-08	Elo3_ER - Elo3_Lysate	plasma membrane	NA
P35178	RRP1	4	3	3	-2.02005	3.82565e-09	1.73314e-08	Elo3_ER - Elo3_Lysate	nucleus	NA
Q06815	MRL1	4	3	2	3.46224	3.83568e-09	1.73314e-08	Elo3_ER - Elo3_Lysate	ambiguous	NA
Q04636	POB3	4	3	6	-2.57797	3.83672e-09	1.73314e-08	Elo3_ER - Elo3_Lysate	nucleus	NA
P14907	NSP1	4	3	11	-2.00834	3.85888e-09	1.74054e-08	Elo3_ER - Elo3_Lysate	nucleus	NA
P00924	ENO1	4	3	10	-2.85015	3.88666e-09	1.74831e-08	Elo3_ER - Elo3_Lysate	ambiguous	NA
Q96VH5	MIC10	4	3	2	2.57095	3.88771e-09	1.74831e-08	Elo3_ER - Elo3_Lysate	mitochondrion	MIM
Q06679	UTP4	4	3	8	-2.29405	3.8961e-09	1.74947e-08	Elo3_ER - Elo3_Lysate	nucleus	NA
P25642	IMG2	4	3	2	-3.2662	3.91848e-09	1.75462e-08	Elo3_ER - Elo3_Lysate	mitochondrion	NA
P40362	UTP18	4	3	2	-2.70153	3.91921e-09	1.75462e-08	Elo3_ER - Elo3_Lysate	nucleus	NA
P21306	ATP15	4	3	3	-2.08486	3.94639e-09	1.76417e-08	Elo3_ER - Elo3_Lysate	mitochondrion	NA
P53199	ERG26	4	3	10	3.81109	3.99731e-09	1.78428e-08	Elo3_ER - Elo3_Lysate	ER	ER peripheral
P39718	PEX22	4	3	3	3.35942	4.00431e-09	1.78476e-08	Elo3_ER - Elo3_Lysate	peroxisome	NA
Q08492	BUD21	4	3	2	-2.06886	4.07196e-09	1.81223e-08	Elo3_ER - Elo3_Lysate	nucleus	NA
P36421	TYS1	4	3	12	-2.39299	4.11643e-09	1.82932e-08	Elo3_ER - Elo3_Lysate	ambiguous	NA
P07702	LYS2	4	3	17	-2.188	4.12874e-09	1.83006e-08	Elo3_ER - Elo3_Lysate	NA	NA
P53259	PCP1	4	3	2	2.36818	4.13024e-09	1.83006e-08	Elo3_ER - Elo3_Lysate	mitochondrion	MIM
P09620	KEX1	4	3	10	3.23893	4.16292e-09	1.84183e-08	Elo3_ER - Elo3_Lysate	Golgi apparatus	NA
P00890	CIT1	4	3	5	-2.81592	4.22598e-09	1.86699e-08	Elo3_ER - Elo3_Lysate	mitochondrion	NA
P32471	EFB1	4	3	6	-4.94285	4.25682e-09	1.87786e-08	Elo3_ER - Elo3_Lysate	NA	NA
P38088-2	GRS1	4	3	28	-2.56065	4.295e-09	1.89192e-08	Elo3_ER - Elo3_Lysate	NA	NA
Q05031	DFG5	4	3	3	3.28444	4.30125e-09	1.89192e-08	Elo3_ER - Elo3_Lysate	plasma membrane	NA
P38013	AHP1	4	3	6	-4.23239	4.46496e-09	1.96107e-08	Elo3_ER - Elo3_Lysate	ambiguous	NA
Q04458	HFD1	4	3	8	3.0394	4.47577e-09	1.96194e-08	Elo3_ER - Elo3_Lysate	ambiguous	NA
Q05584	GLO2	4	3	4	-2.19286	4.47996e-09	1.96194e-08	Elo3_ER - Elo3_Lysate	ambiguous	NA
P32377	MVD1	4	3	5	-4.27078	4.49925e-09	1.96752e-08	Elo3_ER - Elo3_Lysate	NA	NA
Q12035	FCF2	4	3	3	-2.11035	4.5146e-09	1.97074e-08	Elo3_ER - Elo3_Lysate	nucleus	NA
P21243	SCL1	4	3	10	-2.23687	4.51968e-09	1.97074e-08	Elo3_ER - Elo3_Lysate	ambiguous	NA
P38809	YHR097C	4	3	4	-1.79488	4.53216e-09	1.97332e-08	Elo3_ER - Elo3_Lysate	ambiguous	NA
P50085	PHB2	4	3	7	2.04518	4.56896e-09	1.98648e-08	Elo3_ER - Elo3_Lysate	mitochondrion	MIM
P18238	AAC3	4	3	3	2.54979	4.76803e-09	2.06882e-08	Elo3_ER - Elo3_Lysate	mitochondrion	MIM
Q05518	PAL1	4	3	8	-1.68232	4.77828e-09	2.06882e-08	Elo3_ER - Elo3_Lysate	plasma membrane	NA
Q12144	PER33	4	3	2	2.86159	4.78301e-09	2.06882e-08	Elo3_ER - Elo3_Lysate	ambiguous	NA
Q03218	MMT1	4	3	2	2.13165	4.78581e-09	2.06882e-08	Elo3_ER - Elo3_Lysate	mitochondrion	NA
P53925	YNL115C	4	3	3	3.61055	4.80972e-09	2.07617e-08	Elo3_ER - Elo3_Lysate	vacuole	NA
Q04201	CUE4	4	3	2	3.51528	4.82583e-09	2.08015e-08	Elo3_ER - Elo3_Lysate	ambiguous	NA
P53932	YNL095C	4	3	5	2.21193	4.85388e-09	2.08925e-08	Elo3_ER - Elo3_Lysate	ambiguous	NA
P25332	RBK1	4	3	4	-2.83228	4.86941e-09	2.09268e-08	Elo3_ER - Elo3_Lysate	ambiguous	NA
Q99220	YOS9	4	3	6	2.95656	4.87575e-09	2.09268e-08	Elo3_ER - Elo3_Lysate	ER	ER peripheral
P40215	NDE1	4	3	12	1.94482	4.89524e-09	2.09806e-08	Elo3_ER - Elo3_Lysate	mitochondrion	NA
P19516	COX11	4	3	2	2.32536	4.96372e-09	2.12439e-08	Elo3_ER - Elo3_Lysate	mitochondrion	MIM
P48558	BXI1	4	3	3	3.46006	4.99477e-09	2.13465e-08	Elo3_ER - Elo3_Lysate	ambiguous	NA
Q06325	YPS7	4	3	2	3.03076	5.07063e-09	2.16399e-08	Elo3_ER - Elo3_Lysate	ambiguous	NA
P32343	SSH4	4	3	4	2.90441	5.09316e-09	2.16828e-08	Elo3_ER - Elo3_Lysate	ambiguous	NA
P52553	YKE2	4	3	4	-1.92281	5.09506e-09	2.16828e-08	Elo3_ER - Elo3_Lysate	nucleus	NA
P53072	TAN1	4	3	4	-2.18633	5.1122e-09	2.17045e-08	Elo3_ER - Elo3_Lysate	ambiguous	NA
Q12078	SMF3	4	3	5	3.49242	5.11458e-09	2.17045e-08	Elo3_ER - Elo3_Lysate	ambiguous	NA
P53049	YOR1	4	3	17	3.35794	5.13143e-09	2.17454e-08	Elo3_ER - Elo3_Lysate	plasma membrane	NA
P53721	RCF2	4	3	2	2.56516	5.19735e-09	2.19892e-08	Elo3_ER - Elo3_Lysate	mitochondrion	NA
P36101	TCD2	4	3	6	2.33518	5.20355e-09	2.19892e-08	Elo3_ER - Elo3_Lysate	mitochondrion	MOM
P47114	YJR054W	4	3	4	3.20963	5.30366e-09	2.23806e-08	Elo3_ER - Elo3_Lysate	ambiguous	NA
P38875	GPI16	4	3	4	4.36617	5.31103e-09	2.23806e-08	Elo3_ER - Elo3_Lysate	ER	ER membrane
P53912	YNL134C	4	3	3	-3.25623	5.33816e-09	2.24635e-08	Elo3_ER - Elo3_Lysate	NA	NA
P11412	ZWF1	4	3	10	-3.16456	5.44967e-09	2.29008e-08	Elo3_ER - Elo3_Lysate	NA	NA
P36041	EAP1	4	3	4	-1.85374	5.57613e-09	2.33995e-08	Elo3_ER - Elo3_Lysate	ambiguous	NA
P53217	YGR026W	4	3	5	3.64242	5.60045e-09	2.34689e-08	Elo3_ER - Elo3_Lysate	plasma membrane	NA
P33336	SKN1	4	3	5	3.518	5.6295e-09	2.35579e-08	Elo3_ER - Elo3_Lysate	ambiguous	NA
Q12241	VAM3	4	3	5	2.49531	5.73418e-09	2.39627e-08	Elo3_ER - Elo3_Lysate	vacuole	NA
P38715	GRE3	4	3	10	-2.84843	5.84427e-09	2.43889e-08	Elo3_ER - Elo3_Lysate	ambiguous	NA
P28319	CWP1	4	3	6	2.17266	5.85927e-09	2.44177e-08	Elo3_ER - Elo3_Lysate	extracellular region	NA
P43557	FMP32	4	3	2	1.76507	5.92018e-09	2.46261e-08	Elo3_ER - Elo3_Lysate	mitochondrion	NA
P39004	HXT7	4	3	3	3.86904	5.92563e-09	2.46261e-08	Elo3_ER - Elo3_Lysate	ambiguous	NA
Q12178	FCY1	4	3	4	-3.05655	5.93852e-09	2.46457e-08	Elo3_ER - Elo3_Lysate	ambiguous	NA
P47173	YJR142W	4	3	6	-1.94126	6.00866e-09	2.48809e-08	Elo3_ER - Elo3_Lysate	NA	NA
Q12207	NCE102	4	3	4	3.15214	6.01171e-09	2.48809e-08	Elo3_ER - Elo3_Lysate	plasma membrane	NA
P33331	NTF2	4	3	2	-3.06898	6.11817e-09	2.52867e-08	Elo3_ER - Elo3_Lysate	ambiguous	NA
P42847	MRPS18	4	3	2	-2.20197	6.14009e-09	2.53426e-08	Elo3_ER - Elo3_Lysate	mitochondrion	NA
Q12680	GLT1	4	3	21	-1.84431	6.1962e-09	2.55392e-08	Elo3_ER - Elo3_Lysate	NA	NA
P18544	ARG8	4	3	2	-2.35644	6.23689e-09	2.56718e-08	Elo3_ER - Elo3_Lysate	mitochondrion	NA
P00447	SOD2	4	3	3	-4.279	6.30064e-09	2.58988e-08	Elo3_ER - Elo3_Lysate	mitochondrion	NA
Q08235	BRX1	4	3	5	-1.74813	6.31455e-09	2.59206e-08	Elo3_ER - Elo3_Lysate	nucleus	NA
P04456	RPL25	4	3	8	-2.9305	6.33885e-09	2.5985e-08	Elo3_ER - Elo3_Lysate	ambiguous	NA
Q12412	PNS1	4	3	3	3.57541	6.40476e-09	2.62195e-08	Elo3_ER - Elo3_Lysate	plasma membrane	NA
P53927	NOP15	4	3	3	-2.11952	6.46049e-09	2.64118e-08	Elo3_ER - Elo3_Lysate	ambiguous	NA
P40851	AXL1	4	3	3	2.64558	6.53008e-09	2.66425e-08	Elo3_ER - Elo3_Lysate	ambiguous	NA
Q07534	HEM25	4	3	3	2.50903	6.53463e-09	2.66425e-08	Elo3_ER - Elo3_Lysate	mitochondrion	NA
P40007	NOP16	4	3	4	-4.47764	6.5764e-09	2.67372e-08	Elo3_ER - Elo3_Lysate	nucleus	NA
P37898	AAP1	4	3	10	-2.18112	6.58141e-09	2.67372e-08	Elo3_ER - Elo3_Lysate	NA	NA
P50945	MIC27	4	3	3	1.78699	6.58447e-09	2.67372e-08	Elo3_ER - Elo3_Lysate	mitochondrion	MIM
P07806-2	VAS1	4	3	33	-2.52206	6.59573e-09	2.67469e-08	Elo3_ER - Elo3_Lysate	NA	NA
Q06668	OMS1	4	3	4	2.1951	6.61448e-09	2.67869e-08	Elo3_ER - Elo3_Lysate	mitochondrion	MIM
P38882	UTP9	4	3	4	-2.26876	6.64393e-09	2.687e-08	Elo3_ER - Elo3_Lysate	nucleus	NA
Q12365	BBP1	4	3	2	1.93809	6.65885e-09	2.68942e-08	Elo3_ER - Elo3_Lysate	ambiguous	NA
Q06493	YLH47	4	3	6	2.05942	6.79557e-09	2.7379e-08	Elo3_ER - Elo3_Lysate	mitochondrion	MIM
P40207	YMR134W	4	3	6	4.42804	6.79704e-09	2.7379e-08	Elo3_ER - Elo3_Lysate	ER	ER membrane
P07213	TOM70	4	3	23	2.53706	6.88461e-09	2.76947e-08	Elo3_ER - Elo3_Lysate	mitochondrion	MOM
P33330	SER1	4	3	8	-2.5864	7.00585e-09	2.81448e-08	Elo3_ER - Elo3_Lysate	NA	NA
P53262	VOA1	4	3	2	4.22126	7.05351e-09	2.82986e-08	Elo3_ER - Elo3_Lysate	ambiguous	NA
P38766	RRM3	4	3	3	2.08507	7.1837e-09	2.87539e-08	Elo3_ER - Elo3_Lysate	nucleus	NA
P53081	NIF3	4	3	2	-1.69374	7.18609e-09	2.87539e-08	Elo3_ER - Elo3_Lysate	mitochondrion	NA
P40451	AIM20	4	3	2	3.22036	7.21253e-09	2.88214e-08	Elo3_ER - Elo3_Lysate	vacuole	NA
Q03289	PFA5	4	3	2	4.26306	7.24561e-09	2.88847e-08	Elo3_ER - Elo3_Lysate	ambiguous	NA
P38791	DYS1	4	3	10	-4.55712	7.24753e-09	2.88847e-08	Elo3_ER - Elo3_Lysate	NA	NA
P39976	DLD3	4	3	13	-1.94134	7.34896e-09	2.92502e-08	Elo3_ER - Elo3_Lysate	ambiguous	NA
P00950	GPM1	4	3	12	-3.02053	7.40467e-09	2.94331e-08	Elo3_ER - Elo3_Lysate	ambiguous	NA
P05150	ARG3	4	3	2	-3.09517	7.42934e-09	2.94922e-08	Elo3_ER - Elo3_Lysate	ambiguous	NA
Q02776	TIM50	4	3	9	2.15852	7.48576e-09	2.96767e-08	Elo3_ER - Elo3_Lysate	mitochondrion	MIM
Q08749	TIM18	4	3	2	2.39836	7.49551e-09	2.96767e-08	Elo3_ER - Elo3_Lysate	mitochondrion	MIM
P40561	SGN1	4	3	3	-2.31397	7.51481e-09	2.97141e-08	Elo3_ER - Elo3_Lysate	ambiguous	NA
Q03973	HMO1	4	3	4	-3.14858	7.64853e-09	3.02032e-08	Elo3_ER - Elo3_Lysate	nucleus	NA
P39979	HPA3	4	3	2	-2.41884	7.72941e-09	3.04826e-08	Elo3_ER - Elo3_Lysate	ambiguous	NA
Q12368	SNU23	4	3	2	-1.80271	7.82859e-09	3.07987e-08	Elo3_ER - Elo3_Lysate	nucleus	NA
D6VTK4	STE2	4	3	5	3.37601	7.83001e-09	3.07987e-08	Elo3_ER - Elo3_Lysate	ambiguous	NA
P27697	COQ8	4	3	5	2.33617	7.8469e-09	3.08133e-08	Elo3_ER - Elo3_Lysate	mitochondrion	MIM
P38747	OTU2	4	3	4	-2.55521	7.85417e-09	3.08133e-08	Elo3_ER - Elo3_Lysate	NA	NA
P47160	ENT3	4	3	7	-1.78629	7.90353e-09	3.09666e-08	Elo3_ER - Elo3_Lysate	ambiguous	NA
P25555	GBP2	4	3	9	-1.82618	7.9412e-09	3.10738e-08	Elo3_ER - Elo3_Lysate	ambiguous	NA
P40502	AIM19	4	3	2	2.2653	7.95481e-09	3.10867e-08	Elo3_ER - Elo3_Lysate	mitochondrion	NA
P35180	TOM20	4	3	3	2.80859	7.97721e-09	3.11339e-08	Elo3_ER - Elo3_Lysate	mitochondrion	MOM
P38202	YBL028C	4	3	3	-3.58079	3.01113e-08	9.6645e-08	Elo3_ER - Elo3_Lysate	NA	NA
Q07824	TPO1	4	3	2	3.57112	8.17635e-09	3.18698e-08	Elo3_ER - Elo3_Lysate	plasma membrane	NA
P39968	VAC8	4	3	8	2.71131	8.40572e-09	3.27215e-08	Elo3_ER - Elo3_Lysate	vacuole	NA
P18562	FUR1	4	3	7	-2.41041	8.49285e-09	3.3018e-08	Elo3_ER - Elo3_Lysate	NA	NA
P38793	TRM5	4	3	5	-1.91483	8.56171e-09	3.32428e-08	Elo3_ER - Elo3_Lysate	ambiguous	NA
Q03516	RSN1	4	3	10	3.53855	8.58513e-09	3.32909e-08	Elo3_ER - Elo3_Lysate	ambiguous	NA
Q08285	RRP40	4	3	3	-1.82463	8.65412e-09	3.35152e-08	Elo3_ER - Elo3_Lysate	ambiguous	NA
P40483	YIL108W	4	3	11	2.48868	8.76137e-09	3.3887e-08	Elo3_ER - Elo3_Lysate	ambiguous	NA
P32899	IMP3	4	3	3	-1.63446	8.82232e-09	3.40791e-08	Elo3_ER - Elo3_Lysate	nucleus	NA
Q00873	CYT2	4	3	2	2.72535	9.12085e-09	3.51871e-08	Elo3_ER - Elo3_Lysate	mitochondrion	MIM
P53969	SAM50	4	3	3	1.9925	9.14326e-09	3.52259e-08	Elo3_ER - Elo3_Lysate	mitochondrion	MOM
P53633	YIP3	4	3	4	1.61623	9.15428e-09	3.52259e-08	Elo3_ER - Elo3_Lysate	Golgi apparatus	NA
P0CX55|P0CX56	RPS18A|RPS18B	4	3	12	2.37801	9.16741e-09	3.52314e-08	Elo3_ER - Elo3_Lysate	NA	NA
P07277	ERG12	4	3	3	-1.81875	9.2808e-09	3.56217e-08	Elo3_ER - Elo3_Lysate	cytosol	NA
P19414	ACO1	4	3	23	-2.53079	9.31382e-09	3.5703e-08	Elo3_ER - Elo3_Lysate	ambiguous	NA
Q3E705	EFG1	4	3	3	-2.07867	9.52785e-09	3.6477e-08	Elo3_ER - Elo3_Lysate	nucleus	NA
P42940	CIR1	4	3	7	-2.02385	9.7481e-09	3.72729e-08	Elo3_ER - Elo3_Lysate	mitochondrion	NA
P04802	DPS1	4	3	18	-2.27843	9.76596e-09	3.72938e-08	Elo3_ER - Elo3_Lysate	ambiguous	NA
Q04409	EMI2	4	3	6	-2.74358	9.90352e-09	3.77713e-08	Elo3_ER - Elo3_Lysate	ambiguous	NA
Q04182	PDR15	4	3	8	3.45462	9.92696e-09	3.78128e-08	Elo3_ER - Elo3_Lysate	ambiguous	NA
Q12522	TIF6	4	3	2	-2.24396	9.97273e-09	3.79392e-08	Elo3_ER - Elo3_Lysate	ambiguous	NA
Q12436	ZRT2	4	3	2	4.21559	1.0003e-08	3.80065e-08	Elo3_ER - Elo3_Lysate	ambiguous	NA
P46947	BUD13	4	3	4	-2.13771	1.00633e-08	3.81872e-08	Elo3_ER - Elo3_Lysate	ambiguous	NA
P13298	URA5	4	3	6	-3.09863	1.01102e-08	3.8317e-08	Elo3_ER - Elo3_Lysate	NA	NA
P22203	VMA4	4	3	8	-2.28465	1.03202e-08	3.90638e-08	Elo3_ER - Elo3_Lysate	vacuole	NA
Q02969	PEX25	4	3	3	3.33007	1.04868e-08	3.95701e-08	Elo3_ER - Elo3_Lysate	peroxisome	NA
P33734	HIS7	4	3	16	-3.221	1.05242e-08	3.95701e-08	Elo3_ER - Elo3_Lysate	NA	NA
Q03769	ENT5	4	3	3	-2.4462	1.05248e-08	3.95701e-08	Elo3_ER - Elo3_Lysate	ambiguous	NA
P12687	MRP7	4	3	6	-1.58452	1.05296e-08	3.95701e-08	Elo3_ER - Elo3_Lysate	mitochondrion	NA
P32342	SRP21	4	3	3	-1.54835	1.05315e-08	3.95701e-08	Elo3_ER - Elo3_Lysate	ambiguous	NA
Q12361	GPR1	4	3	4	2.71923	1.05388e-08	3.95701e-08	Elo3_ER - Elo3_Lysate	plasma membrane	NA
Q12229	UBX3	4	3	4	2.87585	1.05459e-08	3.95701e-08	Elo3_ER - Elo3_Lysate	ambiguous	NA
P0CX80|P0CX81	CUP1-1|CUP1-2	4	3	2	-2.80695	1.05728e-08	3.96217e-08	Elo3_ER - Elo3_Lysate	NA	NA
P42846	KRI1	4	3	10	-2.18116	1.07845e-08	4.0323e-08	Elo3_ER - Elo3_Lysate	nucleus	NA
P53128	MET13	4	3	2	-3.19119	1.07867e-08	4.0323e-08	Elo3_ER - Elo3_Lysate	NA	NA
Q03525	TMA23	4	3	3	2.04027	1.08378e-08	4.0464e-08	Elo3_ER - Elo3_Lysate	nucleus	NA
P32568	SNQ2	4	3	15	3.34442	1.09852e-08	4.089e-08	Elo3_ER - Elo3_Lysate	ambiguous	NA
Q01590	SED5	4	3	3	2.95243	1.099e-08	4.089e-08	Elo3_ER - Elo3_Lysate	ambiguous	NA
P37838	NOP4	4	3	8	-1.68227	1.09927e-08	4.089e-08	Elo3_ER - Elo3_Lysate	nucleus	NA
P53266	SHY1	4	3	2	2.35203	1.10841e-08	4.11792e-08	Elo3_ER - Elo3_Lysate	mitochondrion	MIM
P40850	MKT1	4	3	6	1.71051	1.11435e-08	4.13491e-08	Elo3_ER - Elo3_Lysate	cytosol	NA
P32795	YME1	4	3	10	1.89954	1.12464e-08	4.16734e-08	Elo3_ER - Elo3_Lysate	mitochondrion	MIM
P47140	AIM25	4	3	2	2.30921	1.12586e-08	4.16734e-08	Elo3_ER - Elo3_Lysate	mitochondrion	NA
Q05785	ENT2	4	3	4	-2.05801	1.14267e-08	4.22184e-08	Elo3_ER - Elo3_Lysate	ambiguous	NA
P40508	YIL077C	4	3	3	2.21727	1.14339e-08	4.22184e-08	Elo3_ER - Elo3_Lysate	mitochondrion	NA
P25044	PTP1	4	3	2	-1.7007	1.15182e-08	4.24778e-08	Elo3_ER - Elo3_Lysate	ambiguous	NA
P0CX84|P0CX85	RPL35A|RPL35B	4	3	6	-3.56691	1.15525e-08	4.2552e-08	Elo3_ER - Elo3_Lysate	NA	NA
Q12255	NYV1	4	3	3	3.51082	1.17106e-08	4.30707e-08	Elo3_ER - Elo3_Lysate	vacuole	NA
Q06506	RRP9	4	3	4	-2.93711	1.17219e-08	4.30707e-08	Elo3_ER - Elo3_Lysate	nucleus	NA
P38087	YMC2	4	3	4	2.60354	1.1775e-08	4.31642e-08	Elo3_ER - Elo3_Lysate	mitochondrion	MIM
P38555	YPT31	4	3	4	3.23053	1.1776e-08	4.31642e-08	Elo3_ER - Elo3_Lysate	Golgi apparatus	NA
P40991	NOP2	4	3	7	-1.94652	1.19988e-08	4.39276e-08	Elo3_ER - Elo3_Lysate	nucleus	NA
P27705	MIG1	4	3	3	-2.97092	1.2129e-08	4.4313e-08	Elo3_ER - Elo3_Lysate	nucleus	NA
P04801	THS1	4	3	26	-1.88741	1.21335e-08	4.4313e-08	Elo3_ER - Elo3_Lysate	ambiguous	NA
P40422	RPC10	4	3	3	-3.58051	1.21607e-08	4.43586e-08	Elo3_ER - Elo3_Lysate	nucleus	NA
P46655	GUS1	4	3	22	-2.11177	1.25137e-08	4.55909e-08	Elo3_ER - Elo3_Lysate	ambiguous	NA
P08456	CHO1	4	3	4	2.85807	1.26338e-08	4.59732e-08	Elo3_ER - Elo3_Lysate	ambiguous	NA
Q12071	VPS54	4	3	7	1.65416	1.26598e-08	4.60119e-08	Elo3_ER - Elo3_Lysate	ambiguous	NA
P25573	MGR1	4	3	5	1.91897	1.27204e-08	4.6159e-08	Elo3_ER - Elo3_Lysate	mitochondrion	MIM
P32867	SSO1	4	3	2	3.40182	1.27309e-08	4.6159e-08	Elo3_ER - Elo3_Lysate	ambiguous	NA
Q03455	MSC2	4	3	3	3.44251	1.29203e-08	4.67895e-08	Elo3_ER - Elo3_Lysate	ambiguous	NA
P40341	YTA12	4	3	15	1.68076	1.29423e-08	4.68127e-08	Elo3_ER - Elo3_Lysate	mitochondrion	NA
P09440	MIS1	4	3	9	-1.71754	1.30018e-08	4.69717e-08	Elo3_ER - Elo3_Lysate	mitochondrion	NA
P40022	YER034W	4	3	2	-2.8557	1.31457e-08	4.74348e-08	Elo3_ER - Elo3_Lysate	NA	NA
P00724|P00724-2	SUC2	4	3	2	-2.52004	1.31955e-08	4.75574e-08	Elo3_ER - Elo3_Lysate	NA	NA
P37303	GLY1	4	3	4	-2.23891	1.34031e-08	4.82288e-08	Elo3_ER - Elo3_Lysate	NA	NA
P36013	MAE1	4	3	10	-1.82112	1.34275e-08	4.82288e-08	Elo3_ER - Elo3_Lysate	mitochondrion	NA
P53112	PEX14	4	3	11	3.26588	1.34298e-08	4.82288e-08	Elo3_ER - Elo3_Lysate	peroxisome	NA
P11154	PYC1	4	3	2	-2.0825	1.34837e-08	4.83647e-08	Elo3_ER - Elo3_Lysate	ambiguous	NA
Q08581	SLK19	4	3	10	-2.29739	1.35148e-08	4.83808e-08	Elo3_ER - Elo3_Lysate	ambiguous	NA
P32379	PUP2	4	3	7	-2.24967	1.35203e-08	4.83808e-08	Elo3_ER - Elo3_Lysate	ambiguous	NA
P17695	GRX2	4	3	3	2.73899	1.37234e-08	4.9037e-08	Elo3_ER - Elo3_Lysate	ambiguous	NA
P53241	VHT1	4	3	2	3.02724	1.37362e-08	4.9037e-08	Elo3_ER - Elo3_Lysate	plasma membrane	NA
Q12476	AIR2	4	3	3	-1.66052	1.37896e-08	4.91694e-08	Elo3_ER - Elo3_Lysate	nucleus	NA
P32861	UGP1	4	3	17	-1.92399	1.38565e-08	4.93493e-08	Elo3_ER - Elo3_Lysate	NA	NA
P38694	MSC7	4	3	7	3.60353	1.40286e-08	4.99034e-08	Elo3_ER - Elo3_Lysate	ER	NA
P40474	QDR2	4	3	4	3.01121	1.41732e-08	5.03584e-08	Elo3_ER - Elo3_Lysate	plasma membrane	NA
P11938	RAP1	4	3	9	-2.06044	1.42227e-08	5.04745e-08	Elo3_ER - Elo3_Lysate	nucleus	NA
P39984	HAT2	4	3	4	-2.22627	1.47287e-08	5.22088e-08	Elo3_ER - Elo3_Lysate	ambiguous	NA
P19073	CDC42	4	3	4	1.90345	1.48546e-08	5.25933e-08	Elo3_ER - Elo3_Lysate	plasma membrane	NA
Q06440	CRN1	4	3	9	-2.3686	1.498e-08	5.29751e-08	Elo3_ER - Elo3_Lysate	NA	NA
P32843	YME2	4	3	5	1.98194	1.50077e-08	5.30108e-08	Elo3_ER - Elo3_Lysate	mitochondrion	MIM
P40088	FTR1	4	3	5	3.12232	1.50614e-08	5.3138e-08	Elo3_ER - Elo3_Lysate	ambiguous	NA
P32901	PTR2	4	3	2	3.30393	1.5109e-08	5.32437e-08	Elo3_ER - Elo3_Lysate	ambiguous	NA
Q06170	YLR326W	4	3	5	3.28281	1.51331e-08	5.32665e-08	Elo3_ER - Elo3_Lysate	ambiguous	NA
P39722	GEM1	4	3	2	2.13231	1.51783e-08	5.3363e-08	Elo3_ER - Elo3_Lysate	mitochondrion	MOM
Q06510	TAZ1	4	3	3	2.1279	1.52083e-08	5.34064e-08	Elo3_ER - Elo3_Lysate	mitochondrion	NA
P50087	MIC26	4	3	3	1.73844	1.5247e-08	5.34799e-08	Elo3_ER - Elo3_Lysate	mitochondrion	MIM
P53947	YNL058C	4	3	2	2.33825	1.57128e-08	5.50495e-08	Elo3_ER - Elo3_Lysate	vacuole	NA
P38988	GGC1	4	3	7	2.51226	1.58006e-08	5.52931e-08	Elo3_ER - Elo3_Lysate	mitochondrion	MIM
P25359	RRP43	4	3	3	-2.23686	1.58524e-08	5.541e-08	Elo3_ER - Elo3_Lysate	ambiguous	NA
Q99383	HRP1	4	3	5	-3.33338	1.59419e-08	5.56583e-08	Elo3_ER - Elo3_Lysate	ambiguous	NA
P52286	SKP1	4	3	8	-2.17421	1.59623e-08	5.56649e-08	Elo3_ER - Elo3_Lysate	ambiguous	NA
P49090	ASN2	4	3	7	-3.03553	1.60861e-08	5.60317e-08	Elo3_ER - Elo3_Lysate	NA	NA
Q12513	TMA17	4	3	2	-1.93733	1.61703e-08	5.62601e-08	Elo3_ER - Elo3_Lysate	ambiguous	NA
Q12010	YPQ1	4	3	4	3.12004	1.66052e-08	5.77064e-08	Elo3_ER - Elo3_Lysate	vacuole	NA
P31116	HOM6	4	3	10	-3.02231	1.66566e-08	5.78183e-08	Elo3_ER - Elo3_Lysate	NA	NA
P32466	HXT3	4	3	2	3.33168	1.67705e-08	5.81469e-08	Elo3_ER - Elo3_Lysate	ambiguous	NA
P30606	ITR2	4	3	5	3.13148	1.68248e-08	5.82179e-08	Elo3_ER - Elo3_Lysate	plasma membrane	NA
Q04472	MGR3	4	3	7	1.91834	1.68297e-08	5.82179e-08	Elo3_ER - Elo3_Lysate	mitochondrion	MIM
P35172	NTH2	4	3	2	1.53427	1.70783e-08	5.90102e-08	Elo3_ER - Elo3_Lysate	NA	NA
P20486	CKS1	4	3	2	-2.30292	1.71214e-08	5.90914e-08	Elo3_ER - Elo3_Lysate	NA	NA
P46680	AIP1	4	3	7	-2.32222	1.73582e-08	5.984e-08	Elo3_ER - Elo3_Lysate	ambiguous	NA
Q12400	TRM10	4	3	2	-2.05414	1.74281e-08	6.00123e-08	Elo3_ER - Elo3_Lysate	ambiguous	NA
P54885	PRO2	4	3	4	-4.73742	1.76696e-08	6.07747e-08	Elo3_ER - Elo3_Lysate	NA	NA
P18759	SEC18	4	3	13	1.49782	1.77992e-08	6.11506e-08	Elo3_ER - Elo3_Lysate	ambiguous	NA
Q02785	PDR12	4	3	10	3.1843	1.80332e-08	6.1884e-08	Elo3_ER - Elo3_Lysate	plasma membrane	NA
Q07381	TSR1	4	3	7	-1.76279	1.81321e-08	6.21524e-08	Elo3_ER - Elo3_Lysate	ambiguous	NA
P47127	AIM24	4	3	6	2.0604	1.84891e-08	6.33041e-08	Elo3_ER - Elo3_Lysate	mitochondrion	NA
P38137	PCS60	4	3	4	-1.53846	1.90445e-08	6.51087e-08	Elo3_ER - Elo3_Lysate	peroxisome	NA
P53285	VPS62	4	3	4	3.75071	1.90594e-08	6.51087e-08	Elo3_ER - Elo3_Lysate	ambiguous	NA
Q01662	MAP1	4	3	7	-2.36135	1.94359e-08	6.63199e-08	Elo3_ER - Elo3_Lysate	ambiguous	NA
P20435	RPO26	4	3	2	-4.99964	6.6283e-08	1.92214e-07	Elo3_ER - Elo3_Lysate	ambiguous	NA
P36147	PAM17	4	3	3	2.41326	2.01078e-08	6.85348e-08	Elo3_ER - Elo3_Lysate	mitochondrion	MIM
Q10740	LAP2	4	3	9	-2.7034	2.01496e-08	6.85996e-08	Elo3_ER - Elo3_Lysate	ambiguous	NA
P42941	SER2	4	3	4	-3.18119	2.02337e-08	6.88082e-08	Elo3_ER - Elo3_Lysate	NA	NA
P32905	RPS0A	4	3	4	-4.17273	2.02863e-08	6.88597e-08	Elo3_ER - Elo3_Lysate	ambiguous	NA
Q3E776	YBR255C-A	4	3	2	3.04106	2.02945e-08	6.88597e-08	Elo3_ER - Elo3_Lysate	ambiguous	NA
P14065	GCY1	4	3	3	-1.70325	2.06582e-08	7.00148e-08	Elo3_ER - Elo3_Lysate	ambiguous	NA
P32598	GLC7	4	3	3	-2.0466	2.08406e-08	7.05536e-08	Elo3_ER - Elo3_Lysate	ambiguous	NA
P38225	FAT1	4	3	8	2.26331	2.09444e-08	7.07829e-08	Elo3_ER - Elo3_Lysate	ambiguous	NA
P40064	NUP157	4	3	15	1.60777	2.09553e-08	7.07829e-08	Elo3_ER - Elo3_Lysate	nucleus	NA
P27637	BUD14	4	3	4	-2.42539	2.14736e-08	7.24524e-08	Elo3_ER - Elo3_Lysate	NA	NA
P35844	KES1	4	3	4	-2.82352	2.17291e-08	7.32324e-08	Elo3_ER - Elo3_Lysate	ambiguous	NA
P25087	ERG6	4	3	17	1.56251	2.22197e-08	7.48022e-08	Elo3_ER - Elo3_Lysate	ambiguous	NA
P04046	ADE4	4	3	14	-1.62216	2.27453e-08	7.64861e-08	Elo3_ER - Elo3_Lysate	NA	NA
P32454	APE2	4	3	12	-2.01034	2.29085e-08	7.69492e-08	Elo3_ER - Elo3_Lysate	ambiguous	NA
Q08422	TMC1	4	3	3	-2.08769	2.33424e-08	7.8319e-08	Elo3_ER - Elo3_Lysate	nucleus	NA
P40047	ALD5	4	3	8	-2.69212	2.33818e-08	7.83578e-08	Elo3_ER - Elo3_Lysate	mitochondrion	NA
P54839	ERG13	4	3	11	-2.15342	2.34315e-08	7.83578e-08	Elo3_ER - Elo3_Lysate	NA	NA
Q08054	CSI2	4	3	2	4.75842	2.34319e-08	7.83578e-08	Elo3_ER - Elo3_Lysate	NA	NA
Q99258	RIB3	4	3	4	-4.16	2.3529e-08	7.85951e-08	Elo3_ER - Elo3_Lysate	ambiguous	NA
P23641	MIR1	4	3	5	2.45831	2.36353e-08	7.88629e-08	Elo3_ER - Elo3_Lysate	mitochondrion	MIM
P53905	LSM7	4	3	3	-2.2084	2.37811e-08	7.92617e-08	Elo3_ER - Elo3_Lysate	ambiguous	NA
P46948	SKI6	4	3	2	-1.63412	2.39095e-08	7.96014e-08	Elo3_ER - Elo3_Lysate	ambiguous	NA
P00498	HIS1	4	3	5	-2.38959	2.39927e-08	7.97904e-08	Elo3_ER - Elo3_Lysate	ambiguous	NA
P32331	YMC1	4	3	5	2.52903	2.41915e-08	8.03629e-08	Elo3_ER - Elo3_Lysate	mitochondrion	MIM
P48510	DSK2	4	3	4	-1.92295	2.4241e-08	8.04385e-08	Elo3_ER - Elo3_Lysate	nucleus	NA
P19262	KGD2	4	3	3	-2.27401	2.43707e-08	8.078e-08	Elo3_ER - Elo3_Lysate	mitochondrion	NA
Q08157	YOL019W	4	3	6	3.12244	2.44577e-08	8.09791e-08	Elo3_ER - Elo3_Lysate	ambiguous	NA
P48164	RPS7B	4	3	6	-3.02482	2.47208e-08	8.17605e-08	Elo3_ER - Elo3_Lysate	ambiguous	NA
P24783	DBP2	4	3	12	-1.5969	2.51049e-08	8.29397e-08	Elo3_ER - Elo3_Lysate	ambiguous	NA
P40046	VTC1	4	3	3	3.33479	2.51373e-08	8.29558e-08	Elo3_ER - Elo3_Lysate	ambiguous	NA
P38341	MIC12	4	3	2	1.9285	2.54128e-08	8.37734e-08	Elo3_ER - Elo3_Lysate	mitochondrion	MIM
P38993	FET3	4	3	3	2.74912	2.55253e-08	8.40521e-08	Elo3_ER - Elo3_Lysate	plasma membrane	NA
P00815	HIS4	4	3	18	-2.05914	2.58534e-08	8.50397e-08	Elo3_ER - Elo3_Lysate	NA	NA
P41057	RPS29A	4	3	3	-4.19848	2.61297e-08	8.58549e-08	Elo3_ER - Elo3_Lysate	ambiguous	NA
P43577	GNA1	4	3	2	-3.73772	2.63131e-08	8.63631e-08	Elo3_ER - Elo3_Lysate	NA	NA
P05030	PMA1	4	3	11	3.20165	2.64803e-08	8.68172e-08	Elo3_ER - Elo3_Lysate	plasma membrane	NA
P54838	DAK1	4	3	14	-2.83232	2.65276e-08	8.6878e-08	Elo3_ER - Elo3_Lysate	NA	NA
P32854	PEP12	4	3	5	1.9662	2.66081e-08	8.7047e-08	Elo3_ER - Elo3_Lysate	ambiguous	NA
P33317	DUT1	4	3	3	-2.89929	2.69298e-08	8.80039e-08	Elo3_ER - Elo3_Lysate	NA	NA
P13188	GLN4	4	3	17	-2.05014	2.69883e-08	8.80993e-08	Elo3_ER - Elo3_Lysate	NA	NA
Q04869	YMR315W	4	3	3	-3.02215	2.70178e-08	8.81003e-08	Elo3_ER - Elo3_Lysate	NA	NA
P40098	FMP10	4	3	6	2.68966	2.71943e-08	8.858e-08	Elo3_ER - Elo3_Lysate	mitochondrion	NA
P11075	SEC7	4	3	17	1.65318	2.77154e-08	9.01683e-08	Elo3_ER - Elo3_Lysate	ambiguous	NA
P23639	PRE8	4	3	4	-1.74225	2.77418e-08	9.01683e-08	Elo3_ER - Elo3_Lysate	ambiguous	NA
P06738	GPH1	4	3	11	-1.89143	2.79577e-08	9.07722e-08	Elo3_ER - Elo3_Lysate	ambiguous	NA
Q12420	SNU66	4	3	3	-1.5514	2.81268e-08	9.1223e-08	Elo3_ER - Elo3_Lysate	nucleus	NA
P30605	ITR1	4	3	5	3.16708	2.83106e-08	9.17202e-08	Elo3_ER - Elo3_Lysate	plasma membrane	NA
P23644	TOM40	4	3	3	2.39502	2.83869e-08	9.18688e-08	Elo3_ER - Elo3_Lysate	mitochondrion	MOM
P34760	TSA1	4	3	5	-3.81349	2.91536e-08	9.42488e-08	Elo3_ER - Elo3_Lysate	ambiguous	NA
P49957	TRM9	4	3	3	-1.6025	2.93433e-08	9.47603e-08	Elo3_ER - Elo3_Lysate	ambiguous	NA
P08417	FUM1	4	3	9	-1.87427	2.94033e-08	9.48525e-08	Elo3_ER - Elo3_Lysate	ambiguous	NA
P36130	CAF4	4	3	2	1.85957	2.97576e-08	9.58928e-08	Elo3_ER - Elo3_Lysate	mitochondrion	MOM
P53206	YGR012W	4	3	4	2.04894	2.99103e-08	9.62818e-08	Elo3_ER - Elo3_Lysate	mitochondrion	NA
P38197	YBL036C	4	3	6	-2.69138	3.00936e-08	9.6645e-08	Elo3_ER - Elo3_Lysate	ambiguous	NA
P35691	TMA19	4	3	8	-4.5946	3.01194e-08	9.6645e-08	Elo3_ER - Elo3_Lysate	ambiguous	NA
P48589	RPS12	4	3	2	-2.32948	3.02868e-08	9.7079e-08	Elo3_ER - Elo3_Lysate	ambiguous	NA
P40576	INA22	4	3	4	2.12794	3.0591e-08	9.79496e-08	Elo3_ER - Elo3_Lysate	mitochondrion	MIM
P40070	LSM4	4	3	3	-3.96214	3.06341e-08	9.79836e-08	Elo3_ER - Elo3_Lysate	ambiguous	NA
P38720	GND1	4	3	10	-3.27699	3.0713e-08	9.81318e-08	Elo3_ER - Elo3_Lysate	ambiguous	NA
P37370	VRP1	4	3	2	-1.9037	3.10391e-08	9.90687e-08	Elo3_ER - Elo3_Lysate	ambiguous	NA
Q03212	EAR1	4	3	2	2.21586	3.10739e-08	9.90748e-08	Elo3_ER - Elo3_Lysate	ambiguous	NA
Q05471	SWR1	4	3	4	1.51174	3.16357e-08	1.00663e-07	Elo3_ER - Elo3_Lysate	nucleus	NA
P12709	PGI1	4	3	13	-3.71032	3.1639e-08	1.00663e-07	Elo3_ER - Elo3_Lysate	cytosol	NA
P38181	NUP170	4	3	8	1.64285	3.18046e-08	1.01084e-07	Elo3_ER - Elo3_Lysate	nucleus	NA
P36112	MIC60	4	3	6	1.87071	3.27897e-08	1.04105e-07	Elo3_ER - Elo3_Lysate	mitochondrion	MIM
P33302	PDR5	4	3	13	3.07039	3.33376e-08	1.05688e-07	Elo3_ER - Elo3_Lysate	plasma membrane	NA
P21264	ADE2	4	3	11	-1.42385	3.33586e-08	1.05688e-07	Elo3_ER - Elo3_Lysate	NA	NA
P36010	YNK1	4	3	4	-2.30142	3.34512e-08	1.0587e-07	Elo3_ER - Elo3_Lysate	ambiguous	NA
P38779	CIC1	4	3	7	-2.37116	3.35341e-08	1.06021e-07	Elo3_ER - Elo3_Lysate	nucleus	NA
Q04013	YHM2	4	3	7	2.72569	3.38896e-08	1.07033e-07	Elo3_ER - Elo3_Lysate	mitochondrion	NA
P37293	NAT2	4	3	4	2.55385	3.43311e-08	1.08314e-07	Elo3_ER - Elo3_Lysate	ambiguous	NA
P21954	IDP1	4	3	14	-1.8637	3.46889e-08	1.09328e-07	Elo3_ER - Elo3_Lysate	mitochondrion	NA
P38085	TAT1	4	3	6	3.30737	3.47338e-08	1.09355e-07	Elo3_ER - Elo3_Lysate	ambiguous	NA
P36517	MRPL4	4	3	2	-1.71858	3.48394e-08	1.09573e-07	Elo3_ER - Elo3_Lysate	mitochondrion	NA
Q03656	SKY1	4	3	7	1.62329	3.61387e-08	1.13455e-07	Elo3_ER - Elo3_Lysate	NA	NA
Q12516	SRF1	4	3	3	3.44281	3.61816e-08	1.13455e-07	Elo3_ER - Elo3_Lysate	ambiguous	NA
P43633	ALK1	4	3	2	1.87863	3.61865e-08	1.13455e-07	Elo3_ER - Elo3_Lysate	NA	NA
P32849	RAD5	4	3	3	1.53592	3.69054e-08	1.15588e-07	Elo3_ER - Elo3_Lysate	ambiguous	NA
P23585	HXT2	4	3	3	2.11073	3.81209e-08	1.19248e-07	Elo3_ER - Elo3_Lysate	ambiguous	NA
Q99260	YPT6	4	3	4	2.92	3.81534e-08	1.19248e-07	Elo3_ER - Elo3_Lysate	plasma membrane	NA
Q06523	YPR148C	4	3	2	-2.38631	3.82032e-08	1.19248e-07	Elo3_ER - Elo3_Lysate	ambiguous	NA
P23833	SCO1	4	3	2	2.6832	3.82322e-08	1.19248e-07	Elo3_ER - Elo3_Lysate	mitochondrion	MIM
P20484	MAK11	4	3	3	-2.08984	3.83207e-08	1.194e-07	Elo3_ER - Elo3_Lysate	nucleus	NA
P38260	FES1	4	3	5	-2.83799	3.85843e-08	1.20098e-07	Elo3_ER - Elo3_Lysate	ambiguous	NA
Q12136	SAS10	4	3	6	-1.71166	3.87009e-08	1.20336e-07	Elo3_ER - Elo3_Lysate	nucleus	NA
P33204	ARC19	4	3	3	-1.7179	3.93903e-08	1.22353e-07	Elo3_ER - Elo3_Lysate	ambiguous	NA
P14904	APE1	4	3	5	-1.62373	3.9713e-08	1.23229e-07	Elo3_ER - Elo3_Lysate	vacuole	NA
Q03435	NHP10	4	3	2	-3.26605	3.99908e-08	1.23963e-07	Elo3_ER - Elo3_Lysate	nucleus	NA
Q04432	HSP31	4	3	2	-2.57082	4.04976e-08	1.25274e-07	Elo3_ER - Elo3_Lysate	ambiguous	NA
Q03048	COF1	4	3	4	-2.67645	4.05019e-08	1.25274e-07	Elo3_ER - Elo3_Lysate	ambiguous	NA
P38355	YBR287W	4	3	2	2.26063	4.05383e-08	1.25274e-07	Elo3_ER - Elo3_Lysate	ambiguous	NA
P38708	YHR020W	4	3	14	-2.19244	4.06743e-08	1.25565e-07	Elo3_ER - Elo3_Lysate	NA	NA
Q05905	HRI1	4	3	5	-4.90663	4.10803e-08	1.26641e-07	Elo3_ER - Elo3_Lysate	ambiguous	NA
Q12285	MDY2	4	3	4	-1.56457	4.11102e-08	1.26641e-07	Elo3_ER - Elo3_Lysate	ambiguous	NA
P17255	VMA1	4	3	31	-1.79392	4.11489e-08	1.26641e-07	Elo3_ER - Elo3_Lysate	ambiguous	NA
Q12463	TRM11	4	3	2	-3.27739	4.14392e-08	1.27404e-07	Elo3_ER - Elo3_Lysate	ambiguous	NA
P47076	RPC17	4	3	2	-2.42002	4.20936e-08	1.29284e-07	Elo3_ER - Elo3_Lysate	nucleus	NA
P00958	MES1	4	3	17	-1.55937	4.24035e-08	1.30104e-07	Elo3_ER - Elo3_Lysate	ambiguous	NA
Q06706	IKI3	4	3	10	-1.41495	4.27473e-08	1.31025e-07	Elo3_ER - Elo3_Lysate	ambiguous	NA
P25349	YCP4	4	3	11	2.55361	4.29841e-08	1.31617e-07	Elo3_ER - Elo3_Lysate	ambiguous	NA
Q12024	YTM1	4	3	3	-2.20859	4.35544e-08	1.33228e-07	Elo3_ER - Elo3_Lysate	nucleus	NA
P15496	IDI1	4	3	4	-2.80917	4.41313e-08	1.34856e-07	Elo3_ER - Elo3_Lysate	ambiguous	NA
P07143	CYT1	4	3	3	1.8635	4.47747e-08	1.36683e-07	Elo3_ER - Elo3_Lysate	mitochondrion	MIM
P32558	SPT16	4	3	10	-1.59138	4.52389e-08	1.3796e-07	Elo3_ER - Elo3_Lysate	nucleus	NA
P41543	OST1	4	3	3	3.41588	4.55052e-08	1.38632e-07	Elo3_ER - Elo3_Lysate	ER	ER membrane
P23248	RPS1B	4	3	5	-1.98524	4.57806e-08	1.3933e-07	Elo3_ER - Elo3_Lysate	ambiguous	NA
P00330	ADH1	4	3	8	-2.68439	4.59194e-08	1.39605e-07	Elo3_ER - Elo3_Lysate	ambiguous	NA
P36015	YKT6	4	3	7	2.0055	4.59635e-08	1.39605e-07	Elo3_ER - Elo3_Lysate	plasma membrane	NA
Q12462	PEX11	4	3	2	2.96337	4.72877e-08	1.43482e-07	Elo3_ER - Elo3_Lysate	peroxisome	NA
P25654	YCR090C	4	3	3	-2.29368	4.73412e-08	1.435e-07	Elo3_ER - Elo3_Lysate	NA	NA
P00937	TRP3	4	3	8	-1.96137	4.76155e-08	1.44187e-07	Elo3_ER - Elo3_Lysate	NA	NA
Q03629	YML079W	4	3	3	-2.92298	4.77227e-08	1.44366e-07	Elo3_ER - Elo3_Lysate	NA	NA
P25655	CDC39	4	3	23	1.4407	4.80839e-08	1.45313e-07	Elo3_ER - Elo3_Lysate	ambiguous	NA
P32939	YPT7	4	3	4	2.90533	4.85868e-08	1.46685e-07	Elo3_ER - Elo3_Lysate	ambiguous	NA
Q12363	WTM1	4	3	5	-2.04379	4.89652e-08	1.4759e-07	Elo3_ER - Elo3_Lysate	ambiguous	NA
P32316	ACH1	4	3	4	-1.94031	4.89844e-08	1.4759e-07	Elo3_ER - Elo3_Lysate	ambiguous	NA
P53043	PPT1	4	3	8	-2.76036	4.90582e-08	1.47665e-07	Elo3_ER - Elo3_Lysate	nucleus	NA
P38523	MGE1	4	3	3	-3.32938	4.9241e-08	1.48028e-07	Elo3_ER - Elo3_Lysate	mitochondrion	NA
P36152	DRE2	4	3	2	-2.4433	4.9277e-08	1.48028e-07	Elo3_ER - Elo3_Lysate	ambiguous	NA
P53185	YGL036W	4	3	3	1.34954	4.99488e-08	1.49896e-07	Elo3_ER - Elo3_Lysate	ambiguous	NA
P29952	PMI40	4	3	8	-2.41063	5.01083e-08	1.50225e-07	Elo3_ER - Elo3_Lysate	ambiguous	NA
P0C0W9|Q3E757	RPL11A|RPL11B	4	3	7	-3.35554	5.08053e-08	1.52163e-07	Elo3_ER - Elo3_Lysate	NA	NA
P35725	YKL063C	4	3	5	3.48066	5.14859e-08	1.54049e-07	Elo3_ER - Elo3_Lysate	NA	NA
P47054	NUP192	4	3	9	1.34986	5.20306e-08	1.55524e-07	Elo3_ER - Elo3_Lysate	nucleus	NA
P07285	TRP4	4	3	7	-1.58624	5.21386e-08	1.55626e-07	Elo3_ER - Elo3_Lysate	NA	NA
P32366	VMA6	4	3	5	2.60035	5.2168e-08	1.55626e-07	Elo3_ER - Elo3_Lysate	vacuole	NA
P16639	ATE1	4	3	3	-1.96153	5.23324e-08	1.55962e-07	Elo3_ER - Elo3_Lysate	ambiguous	NA
P32527	ZUO1	4	3	12	-1.81112	5.242e-08	1.56069e-07	Elo3_ER - Elo3_Lysate	ambiguous	NA
P40988	FET4	4	3	3	2.88117	5.26862e-08	1.56706e-07	Elo3_ER - Elo3_Lysate	ambiguous	NA
Q04500	UTP14	4	3	10	-1.48361	5.34917e-08	1.58864e-07	Elo3_ER - Elo3_Lysate	nucleus	NA
P36066	YKL133C	4	3	2	2.19497	5.35651e-08	1.58864e-07	Elo3_ER - Elo3_Lysate	ambiguous	NA
O14467	MBF1	4	3	5	-1.90472	5.35699e-08	1.58864e-07	Elo3_ER - Elo3_Lysate	ambiguous	NA
P25605	ILV6	4	3	4	-1.74776	5.4373e-08	1.61087e-07	Elo3_ER - Elo3_Lysate	mitochondrion	NA
P40416	ATM1	4	3	3	1.93613	5.6303e-08	1.66642e-07	Elo3_ER - Elo3_Lysate	mitochondrion	MIM
P32339	HMX1	4	3	2	3.27068	5.69328e-08	1.6834e-07	Elo3_ER - Elo3_Lysate	ER	ER membrane
Q06146	YLR257W	4	3	6	-4.08277	5.70235e-08	1.68443e-07	Elo3_ER - Elo3_Lysate	ambiguous	NA
P53725	MPP6	4	3	2	-1.27622	5.72949e-08	1.69079e-07	Elo3_ER - Elo3_Lysate	nucleus	NA
P38067	UGA2	4	3	4	-1.51729	5.79262e-08	1.70775e-07	Elo3_ER - Elo3_Lysate	NA	NA
Q99297	ODC2	4	3	2	2.39122	5.80903e-08	1.71082e-07	Elo3_ER - Elo3_Lysate	mitochondrion	MIM
P18963	IRA1	4	3	5	1.64502	5.81441e-08	1.71082e-07	Elo3_ER - Elo3_Lysate	ambiguous	NA
Q8TGU7	YBR126W-A	4	3	4	4.3796	5.85875e-08	1.72219e-07	Elo3_ER - Elo3_Lysate	ER	NA
Q07651	FMP45	4	3	3	3.14911	5.90763e-08	1.73486e-07	Elo3_ER - Elo3_Lysate	plasma membrane	NA
P38833	YHR127W	4	3	3	-1.29476	5.92007e-08	1.73682e-07	Elo3_ER - Elo3_Lysate	NA	NA
P46671	FAR3	4	3	4	3.13631	5.94507e-08	1.74246e-07	Elo3_ER - Elo3_Lysate	ER	NA
P19263	RGR1	4	3	4	1.50352	6.02042e-08	1.76283e-07	Elo3_ER - Elo3_Lysate	nucleus	NA
P0CX25|P0CX26	RPL43A|RPL43B	4	3	4	-1.99311	6.22637e-08	1.82136e-07	Elo3_ER - Elo3_Lysate	NA	NA
P36163	OMA1	4	3	3	1.68249	6.36099e-08	1.85894e-07	Elo3_ER - Elo3_Lysate	mitochondrion	MIM
P38909	CYC2	4	3	3	2.22748	6.37429e-08	1.85968e-07	Elo3_ER - Elo3_Lysate	mitochondrion	MIM
P34078	LTV1	4	3	5	-1.99539	6.37588e-08	1.85968e-07	Elo3_ER - Elo3_Lysate	ambiguous	NA
Q12518	ENT1	4	3	5	-1.33188	6.38995e-08	1.86199e-07	Elo3_ER - Elo3_Lysate	ambiguous	NA
P38840	ARO9	4	3	6	-1.60444	6.45862e-08	1.88018e-07	Elo3_ER - Elo3_Lysate	ambiguous	NA
P41277	GPP1	4	3	4	-2.63681	6.51102e-08	1.8936e-07	Elo3_ER - Elo3_Lysate	ambiguous	NA
P10356	YER152C	4	3	2	-2.02295	6.52852e-08	1.89686e-07	Elo3_ER - Elo3_Lysate	NA	NA
P16603	NCP1	4	3	10	3.03311	6.54613e-08	1.90014e-07	Elo3_ER - Elo3_Lysate	ambiguous	NA
Q07953	SDO1	4	3	3	-1.60551	6.79901e-08	1.96798e-07	Elo3_ER - Elo3_Lysate	ambiguous	NA
P38266	AIM3	4	3	4	-1.76537	6.79944e-08	1.96798e-07	Elo3_ER - Elo3_Lysate	ambiguous	NA
Q02724	ULP1	4	3	2	1.86424	6.82997e-08	1.97492e-07	Elo3_ER - Elo3_Lysate	NA	NA
P49089	ASN1	4	3	11	-2.04687	6.86397e-08	1.98285e-07	Elo3_ER - Elo3_Lysate	NA	NA
P43587	YPI1	4	3	2	-4.99577	6.95027e-08	2.00586e-07	Elo3_ER - Elo3_Lysate	nucleus	NA
P40525|P87262	RPL34B|RPL34A	4	3	7	-2.91784	7.01885e-08	2.02371e-07	Elo3_ER - Elo3_Lysate	NA	NA
P53095	DSD1	4	3	5	-1.9079	7.11186e-08	2.04857e-07	Elo3_ER - Elo3_Lysate	NA	NA
P32332	OAC1	4	3	4	2.2599	7.21267e-08	2.07562e-07	Elo3_ER - Elo3_Lysate	mitochondrion	MIM
P35817	BDF1	4	3	5	-1.59364	7.23101e-08	2.07891e-07	Elo3_ER - Elo3_Lysate	nucleus	NA
P39105	PLB1	4	3	2	2.73969	7.24011e-08	2.07955e-07	Elo3_ER - Elo3_Lysate	plasma membrane	NA
P32566	SMI1	4	3	5	-1.94165	7.25864e-08	2.08288e-07	Elo3_ER - Elo3_Lysate	nucleus	NA
P43588	RPN11	4	3	4	-1.97639	7.31627e-08	2.09733e-07	Elo3_ER - Elo3_Lysate	NA	NA
P06115	CTT1	4	3	2	-2.67897	7.3229e-08	2.09733e-07	Elo3_ER - Elo3_Lysate	ambiguous	NA
P07251	ATP1	4	3	12	-1.58834	7.354e-08	2.10424e-07	Elo3_ER - Elo3_Lysate	mitochondrion	MIM
P37267	CBP4	4	3	4	2.54693	7.42543e-08	2.12266e-07	Elo3_ER - Elo3_Lysate	mitochondrion	MIM
P38065	APL3	4	3	5	1.48524	7.47125e-08	2.13373e-07	Elo3_ER - Elo3_Lysate	plasma membrane	NA
P53839	GOR1	4	3	3	-1.83176	7.53062e-08	2.14865e-07	Elo3_ER - Elo3_Lysate	ambiguous	NA
Q08282	PPM2	4	3	2	-1.31538	7.59274e-08	2.16433e-07	Elo3_ER - Elo3_Lysate	ambiguous	NA
P26786	RPS7A	4	3	4	-3.07582	7.72337e-08	2.1981e-07	Elo3_ER - Elo3_Lysate	ambiguous	NA
Q04491	SEC13	4	3	3	-2.1969	7.72582e-08	2.1981e-07	Elo3_ER - Elo3_Lysate	ambiguous	NA
P38756	TCD1	4	3	3	1.81175	7.79135e-08	2.21465e-07	Elo3_ER - Elo3_Lysate	mitochondrion	MOM
P24583	PKC1	4	3	6	1.27285	7.86562e-08	2.23366e-07	Elo3_ER - Elo3_Lysate	NA	NA
P43563	MOB2	4	3	2	1.6846	7.8847e-08	2.23697e-07	Elo3_ER - Elo3_Lysate	ambiguous	NA
P40509	SEC28	4	3	4	-1.77773	7.90073e-08	2.23941e-07	Elo3_ER - Elo3_Lysate	ambiguous	NA
P50095	IMD3	4	3	4	-2.72755	8.05328e-08	2.2805e-07	Elo3_ER - Elo3_Lysate	ambiguous	NA
P0CX20|P0CX21|P0CX22	YRF1-1|YRF1-5|YRF1-8	4	3	11	2.1668	8.08262e-08	2.28666e-07	Elo3_ER - Elo3_Lysate	NA	NA
P14126	RPL3	4	3	16	1.69419	8.39565e-08	2.37299e-07	Elo3_ER - Elo3_Lysate	ambiguous	NA
P38323	MCX1	4	3	5	1.71961	8.64151e-08	2.44019e-07	Elo3_ER - Elo3_Lysate	mitochondrion	MIM
P40468	TAO3	4	3	10	1.86256	8.72215e-08	2.46066e-07	Elo3_ER - Elo3_Lysate	NA	NA
P16370	RPB3	4	3	2	-1.62657	8.83763e-08	2.4909e-07	Elo3_ER - Elo3_Lysate	nucleus	NA
P43593	UBP6	4	3	11	-2.20312	8.85916e-08	2.49464e-07	Elo3_ER - Elo3_Lysate	NA	NA
P32600	TOR2	4	3	5	1.44918	8.98072e-08	2.52651e-07	Elo3_ER - Elo3_Lysate	ambiguous	NA
P25617	YCR016W	4	3	4	-1.76165	9.04796e-08	2.54305e-07	Elo3_ER - Elo3_Lysate	NA	NA
P32523	PRP19	4	3	5	-1.98115	9.07928e-08	2.54947e-07	Elo3_ER - Elo3_Lysate	nucleus	NA
P53111	ARI1	4	3	3	-3.50395	9.12458e-08	2.55981e-07	Elo3_ER - Elo3_Lysate	ambiguous	NA
P33749	MSN4	4	3	4	-1.33369	9.1775e-08	2.57226e-07	Elo3_ER - Elo3_Lysate	ambiguous	NA
P11484	SSB1	4	3	2	-1.69795	9.20162e-08	2.57662e-07	Elo3_ER - Elo3_Lysate	ambiguous	NA
P54000	SUB1	4	3	6	-1.47766	9.25755e-08	2.58988e-07	Elo3_ER - Elo3_Lysate	nucleus	NA
P16550	APA1	4	3	7	-2.49338	9.28953e-08	2.59641e-07	Elo3_ER - Elo3_Lysate	ambiguous	NA
P29056	BRF1	4	3	3	1.78131	9.32879e-08	2.60497e-07	Elo3_ER - Elo3_Lysate	nucleus	NA
P32347	HEM12	4	3	5	-1.82623	9.37403e-08	2.61518e-07	Elo3_ER - Elo3_Lysate	ambiguous	NA
P36060	MCR1	4	3	5	2.41425	9.44657e-08	2.63298e-07	Elo3_ER - Elo3_Lysate	ambiguous	NA
P38837	NSG1	4	3	3	2.80683	9.624e-08	2.67996e-07	Elo3_ER - Elo3_Lysate	ER	ER membrane
Q08977	YPL260W	4	3	6	-1.50495	9.68815e-08	2.69533e-07	Elo3_ER - Elo3_Lysate	ambiguous	NA
P40535	CST6	4	3	3	-1.82294	9.70101e-08	2.69539e-07	Elo3_ER - Elo3_Lysate	nucleus	NA
P38998	LYS1	4	3	2	-2.02525	9.70626e-08	2.69539e-07	Elo3_ER - Elo3_Lysate	peroxisome	NA
P38843	CHS7	4	3	2	2.06244	9.86406e-08	2.73669e-07	Elo3_ER - Elo3_Lysate	ER	ER membrane
P32911	SUI1	4	3	2	-3.31795	9.90884e-08	2.74658e-07	Elo3_ER - Elo3_Lysate	NA	NA
P25567	SRO9	4	3	9	-2.01765	9.95478e-08	2.75678e-07	Elo3_ER - Elo3_Lysate	ambiguous	NA
P36036	YRA2	4	3	4	-2.99883	9.98949e-08	2.76385e-07	Elo3_ER - Elo3_Lysate	nucleus	NA
P38716	YHR112C	4	3	4	-1.87288	1.00078e-07	2.76637e-07	Elo3_ER - Elo3_Lysate	NA	NA
Q12211	PUS1	4	3	11	-2.76615	1.00884e-07	2.7861e-07	Elo3_ER - Elo3_Lysate	nucleus	NA
Q06409	YLR422W	4	3	4	1.71112	1.01837e-07	2.80985e-07	Elo3_ER - Elo3_Lysate	ambiguous	NA
Q02884	ELP4	4	3	3	-2.18056	1.0283e-07	2.83465e-07	Elo3_ER - Elo3_Lysate	ambiguous	NA
P38431	TIF5	4	3	11	-1.88503	1.04465e-07	2.87707e-07	Elo3_ER - Elo3_Lysate	NA	NA
P53280	CAF130	4	3	2	1.37821	1.04978e-07	2.88856e-07	Elo3_ER - Elo3_Lysate	ambiguous	NA
Q12117	MRH1	4	3	5	2.7942	1.05355e-07	2.8963e-07	Elo3_ER - Elo3_Lysate	ambiguous	NA
P38138	ROT2	4	3	5	2.52841	1.05811e-07	2.9062e-07	Elo3_ER - Elo3_Lysate	ER	NA
P38628	PCM1	4	3	6	-2.15095	1.06026e-07	2.90945e-07	Elo3_ER - Elo3_Lysate	ambiguous	NA
P50094	IMD4	4	3	3	-4.912	1.08173e-07	2.96564e-07	Elo3_ER - Elo3_Lysate	ambiguous	NA
P39926	SSO2	4	3	4	3.54329	1.08303e-07	2.96652e-07	Elo3_ER - Elo3_Lysate	ambiguous	NA
Q12487	MRPL23	4	3	2	1.79651	1.09922e-07	3.00813e-07	Elo3_ER - Elo3_Lysate	mitochondrion	NA
Q04066	BNA7	4	3	2	-2.36123	1.11173e-07	3.03962e-07	Elo3_ER - Elo3_Lysate	NA	NA
P40450	BNR1	4	3	5	1.45542	1.11546e-07	3.04703e-07	Elo3_ER - Elo3_Lysate	NA	NA
Q12339	UTP23	4	3	4	-1.83655	1.13635e-07	3.10129e-07	Elo3_ER - Elo3_Lysate	ambiguous	NA
P39952	OXA1	4	3	2	1.58997	1.14784e-07	3.1298e-07	Elo3_ER - Elo3_Lysate	mitochondrion	MIM
P32327	PYC2	4	3	7	-1.70549	1.1731e-07	3.1958e-07	Elo3_ER - Elo3_Lysate	ambiguous	NA
Q03713	RCF1	4	3	6	1.86095	1.1769e-07	3.20324e-07	Elo3_ER - Elo3_Lysate	mitochondrion	NA
Q12166	LEU9	4	3	3	-1.36942	1.20601e-07	3.27951e-07	Elo3_ER - Elo3_Lysate	mitochondrion	NA
P40030	ERG28	4	3	2	4.52281	1.22018e-07	3.31506e-07	Elo3_ER - Elo3_Lysate	ER	ER membrane
P36136	SHB17	4	3	7	-1.92477	1.25008e-07	3.3921e-07	Elo3_ER - Elo3_Lysate	ambiguous	NA
P32505	NAB2	4	3	3	-2.33601	1.25079e-07	3.3921e-07	Elo3_ER - Elo3_Lysate	ambiguous	NA
Q08986	SAM3	4	3	3	2.37428	1.25277e-07	3.39436e-07	Elo3_ER - Elo3_Lysate	ambiguous	NA
P27614	CPS1	4	3	5	1.29471	1.25387e-07	3.39436e-07	Elo3_ER - Elo3_Lysate	vacuole	NA
Q05948	YLR225C	4	3	5	-1.27922	1.25727e-07	3.4005e-07	Elo3_ER - Elo3_Lysate	ambiguous	NA
Q02642	EGD1	4	3	3	-5.40194	1.27249e-07	3.43858e-07	Elo3_ER - Elo3_Lysate	ambiguous	NA
P22943	HSP12	4	3	8	-3.77611	1.27395e-07	3.43944e-07	Elo3_ER - Elo3_Lysate	NA	NA
P25586	KRR1	4	3	5	-1.77936	1.29215e-07	3.48545e-07	Elo3_ER - Elo3_Lysate	nucleus	NA
Q12465	RAX2	4	3	2	2.97682	1.30151e-07	3.50757e-07	Elo3_ER - Elo3_Lysate	ambiguous	NA
P53900	GIM3	4	3	2	-6.15999	1.30696e-07	3.5165e-07	Elo3_ER - Elo3_Lysate	NA	NA
P32496	RPN12	4	3	6	-1.71294	1.30716e-07	3.5165e-07	Elo3_ER - Elo3_Lysate	NA	NA
P53883	NOP13	4	3	13	-1.75395	1.31244e-07	3.52755e-07	Elo3_ER - Elo3_Lysate	nucleus	NA
P08466	NUC1	4	3	5	1.96675	1.31971e-07	3.54379e-07	Elo3_ER - Elo3_Lysate	mitochondrion	MIM
Q12246	LCB4	4	3	7	2.0124	1.32084e-07	3.54379e-07	Elo3_ER - Elo3_Lysate	ambiguous	NA
P38072	SCO2	4	3	3	2.34513	1.33428e-07	3.57667e-07	Elo3_ER - Elo3_Lysate	mitochondrion	MIM
P15274	AMD1	4	3	11	-1.36947	1.34556e-07	3.60371e-07	Elo3_ER - Elo3_Lysate	NA	NA
P38911	FPR3	4	3	3	-1.58655	1.35126e-07	3.61577e-07	Elo3_ER - Elo3_Lysate	nucleus	NA
Q08954	YPL199C	4	3	5	2.97891	1.38647e-07	3.70669e-07	Elo3_ER - Elo3_Lysate	ambiguous	NA
P19524	MYO2	4	3	14	1.46179	1.39082e-07	3.71503e-07	Elo3_ER - Elo3_Lysate	ambiguous	NA
Q06168	SFH1	4	3	3	-1.21868	1.40557e-07	3.75109e-07	Elo3_ER - Elo3_Lysate	nucleus	NA
Q08873	SCP1	4	3	2	-3.07341	1.42968e-07	3.81206e-07	Elo3_ER - Elo3_Lysate	ambiguous	NA
P05747	RPL29	4	3	2	-3.92212	1.44112e-07	3.83917e-07	Elo3_ER - Elo3_Lysate	ambiguous	NA
Q04599	MRPL1	4	3	3	-2.93658	1.44347e-07	3.84204e-07	Elo3_ER - Elo3_Lysate	mitochondrion	NA
P04161	ADE8	4	3	3	-3.83414	1.46472e-07	3.89513e-07	Elo3_ER - Elo3_Lysate	NA	NA
P53938	EOS1	4	3	3	3.68218	1.48799e-07	3.95353e-07	Elo3_ER - Elo3_Lysate	ER	ER membrane
P46959	GCD14	4	3	2	-2.1615	1.49138e-07	3.95907e-07	Elo3_ER - Elo3_Lysate	nucleus	NA
P10592	SSA2	4	3	6	-1.59231	1.49324e-07	3.9599e-07	Elo3_ER - Elo3_Lysate	ambiguous	NA
P40302	PRE5	4	3	6	-1.51504	1.49433e-07	3.9599e-07	Elo3_ER - Elo3_Lysate	ambiguous	NA
P40471	AYR1	4	3	7	2.474	1.50455e-07	3.98349e-07	Elo3_ER - Elo3_Lysate	ambiguous	NA
Q08193	GAS5	4	3	6	2.65032	1.5098e-07	3.99389e-07	Elo3_ER - Elo3_Lysate	extracellular region	NA
Q12745	SEC39	4	3	4	2.92377	1.51351e-07	4.00017e-07	Elo3_ER - Elo3_Lysate	ER	ER peripheral
P41903	TES1	4	3	3	-1.52487	1.51723e-07	4.0065e-07	Elo3_ER - Elo3_Lysate	peroxisome	NA
P38277	YBR138C	4	3	2	1.33665	1.51916e-07	4.00809e-07	Elo3_ER - Elo3_Lysate	ambiguous	NA
Q12480	AIM45	4	3	4	-1.2553	1.5251e-07	4.02023e-07	Elo3_ER - Elo3_Lysate	mitochondrion	NA
P40363	YJL068C	4	3	4	-2.67203	1.53584e-07	4.045e-07	Elo3_ER - Elo3_Lysate	ambiguous	NA
P40459	PAN6	4	3	5	-1.8412	1.53873e-07	4.04907e-07	Elo3_ER - Elo3_Lysate	ambiguous	NA
P38845	CRP1	4	3	6	-1.88088	1.55847e-07	4.09745e-07	Elo3_ER - Elo3_Lysate	NA	NA
Q12451	OSH2	4	3	13	1.23673	1.57907e-07	4.14799e-07	Elo3_ER - Elo3_Lysate	ambiguous	NA
P34223	SHP1	4	3	15	-1.8482	1.58171e-07	4.1513e-07	Elo3_ER - Elo3_Lysate	ambiguous	NA
P07255	COX9	4	3	3	2.75739	1.58737e-07	4.16253e-07	Elo3_ER - Elo3_Lysate	mitochondrion	MIM
P53178	ALG13	4	3	3	3.2558	1.58906e-07	4.16333e-07	Elo3_ER - Elo3_Lysate	ER	NA
P40308	TGL3	4	3	3	1.60997	1.59227e-07	4.16814e-07	Elo3_ER - Elo3_Lysate	lipid droplet	NA
P15992	HSP26	4	3	9	-2.54471	1.60574e-07	4.19974e-07	Elo3_ER - Elo3_Lysate	NA	NA
P22204	DBF2	4	3	4	1.34678	1.63666e-07	4.27689e-07	Elo3_ER - Elo3_Lysate	ambiguous	NA
P06243	CDC7	4	3	2	1.67041	1.67756e-07	4.37998e-07	Elo3_ER - Elo3_Lysate	NA	NA
Q06624	AOS1	4	3	4	-1.52397	1.69522e-07	4.42224e-07	Elo3_ER - Elo3_Lysate	NA	NA
Q05506	YDR341C	4	3	14	-2.10689	1.74118e-07	4.5382e-07	Elo3_ER - Elo3_Lysate	ambiguous	NA
P17106	CBF1	4	3	6	-3.10974	1.74419e-07	4.54212e-07	Elo3_ER - Elo3_Lysate	ambiguous	NA
P10659	SAM1	4	3	5	-1.59928	1.76339e-07	4.58818e-07	Elo3_ER - Elo3_Lysate	NA	NA
P38707	DED81	4	3	14	-1.59767	1.76957e-07	4.60027e-07	Elo3_ER - Elo3_Lysate	cytosol	NA
P39522	ILV3	4	3	10	-2.31438	1.77591e-07	4.61093e-07	Elo3_ER - Elo3_Lysate	mitochondrion	NA
P80210	ADE12	4	3	7	-2.37014	1.77673e-07	4.61093e-07	Elo3_ER - Elo3_Lysate	ambiguous	NA
P53250	TWF1	4	3	2	-1.53462	1.78385e-07	4.62541e-07	Elo3_ER - Elo3_Lysate	ambiguous	NA
P37297	STT4	4	3	11	1.25973	1.80814e-07	4.68438e-07	Elo3_ER - Elo3_Lysate	NA	NA
P00925	ENO2	4	3	15	-2.59098	1.81034e-07	4.68606e-07	Elo3_ER - Elo3_Lysate	ambiguous	NA
P29539	RIF1	4	3	6	1.35071	1.82499e-07	4.7199e-07	Elo3_ER - Elo3_Lysate	nucleus	NA
P32860	NFU1	4	3	6	-1.83007	1.82815e-07	4.72403e-07	Elo3_ER - Elo3_Lysate	mitochondrion	NA
P46957	POL31	4	3	3	-1.42799	1.84268e-07	4.75749e-07	Elo3_ER - Elo3_Lysate	nucleus	NA
Q06489	MRI1	4	3	7	-2.20094	1.85e-07	4.77229e-07	Elo3_ER - Elo3_Lysate	ambiguous	NA
P32521	PAN1	4	3	12	-1.5502	1.86185e-07	4.7987e-07	Elo3_ER - Elo3_Lysate	ambiguous	NA
P32492	MYO4	4	3	5	1.45363	1.86401e-07	4.7987e-07	Elo3_ER - Elo3_Lysate	ambiguous	NA
Q12271	INP53	4	3	14	-1.13834	1.86501e-07	4.7987e-07	Elo3_ER - Elo3_Lysate	ambiguous	NA
P34163	TGL1	4	3	4	1.8866	1.86664e-07	4.79879e-07	Elo3_ER - Elo3_Lysate	lipid droplet	NA
P33892	GCN1	4	3	42	1.30957	1.88469e-07	4.84106e-07	Elo3_ER - Elo3_Lysate	ambiguous	NA
Q06991	PUN1	4	3	2	2.597	1.89434e-07	4.86171e-07	Elo3_ER - Elo3_Lysate	plasma membrane	NA
P25608	YCR102C	4	3	2	-2.34861	1.9088e-07	4.89466e-07	Elo3_ER - Elo3_Lysate	NA	NA
P38625	GUA1	4	3	14	-1.70968	1.91393e-07	4.90363e-07	Elo3_ER - Elo3_Lysate	ambiguous	NA
Q12383	TRM13	4	3	3	-1.69418	1.91878e-07	4.91188e-07	Elo3_ER - Elo3_Lysate	ambiguous	NA
P04786	TOP1	4	3	10	-1.56707	1.92584e-07	4.92577e-07	Elo3_ER - Elo3_Lysate	nucleus	NA
P53226	BUD9	4	3	3	3.47944	1.92873e-07	4.92897e-07	Elo3_ER - Elo3_Lysate	plasma membrane	NA
Q12252	PHM7	4	3	2	2.73043	1.95562e-07	4.99346e-07	Elo3_ER - Elo3_Lysate	plasma membrane	NA
Q06188	YLR455W	4	3	3	-1.8074	1.98685e-07	5.06892e-07	Elo3_ER - Elo3_Lysate	nucleus	NA
Q08208	NOP12	4	3	12	-1.56594	1.99691e-07	5.09026e-07	Elo3_ER - Elo3_Lysate	nucleus	NA
Q05549	HRQ1	4	3	2	1.31141	2.00973e-07	5.11862e-07	Elo3_ER - Elo3_Lysate	nucleus	NA
P19158	IRA2	4	3	5	1.25967	2.05494e-07	5.22646e-07	Elo3_ER - Elo3_Lysate	ambiguous	NA
P34756	FAB1	4	3	11	1.24238	2.05554e-07	5.22646e-07	Elo3_ER - Elo3_Lysate	ambiguous	NA
P38237	UBP14	4	3	3	-1.37899	2.07776e-07	5.27849e-07	Elo3_ER - Elo3_Lysate	ambiguous	NA
P32582	CYS4	4	3	19	-2.84933	2.09264e-07	5.31182e-07	Elo3_ER - Elo3_Lysate	NA	NA
P04807	HXK2	4	3	13	-2.35475	2.10689e-07	5.34349e-07	Elo3_ER - Elo3_Lysate	NA	NA
P19881	PHO13	4	3	4	-2.31343	2.11747e-07	5.3658e-07	Elo3_ER - Elo3_Lysate	NA	NA
P40033	RSM18	4	3	2	-1.33392	2.12787e-07	5.38762e-07	Elo3_ER - Elo3_Lysate	mitochondrion	NA
P38079	YRO2	4	3	3	3.24098	2.13703e-07	5.40628e-07	Elo3_ER - Elo3_Lysate	ambiguous	NA
P00359	TDH3	4	3	2	-2.53763	2.14874e-07	5.43134e-07	Elo3_ER - Elo3_Lysate	ambiguous	NA
P19454	CKA2	4	3	4	-2.0019	2.15484e-07	5.44219e-07	Elo3_ER - Elo3_Lysate	NA	NA
P36090	ANR2	4	3	6	1.64968	2.18016e-07	5.50153e-07	Elo3_ER - Elo3_Lysate	lipid droplet	NA
Q08818	MSC6	4	3	3	-1.59913	2.19249e-07	5.52802e-07	Elo3_ER - Elo3_Lysate	mitochondrion	NA
Q08926	UIP4	4	3	3	2.24077	2.20057e-07	5.54374e-07	Elo3_ER - Elo3_Lysate	ambiguous	NA
Q12191	BUG1	4	3	5	-3.21517	2.21299e-07	5.57038e-07	Elo3_ER - Elo3_Lysate	ambiguous	NA
Q12449	AHA1	4	3	7	1.27094	2.22266e-07	5.5886e-07	Elo3_ER - Elo3_Lysate	ambiguous	NA
P00425	COX5B	4	3	2	2.17606	2.22394e-07	5.5886e-07	Elo3_ER - Elo3_Lysate	mitochondrion	MIM
P49017	COQ5	4	3	2	-2.4451	2.24698e-07	5.6418e-07	Elo3_ER - Elo3_Lysate	mitochondrion	MIM
P22146	GAS1	4	3	12	2.84856	2.31313e-07	5.80306e-07	Elo3_ER - Elo3_Lysate	ambiguous	NA
P32891	DLD1	4	3	5	1.74005	2.31949e-07	5.81415e-07	Elo3_ER - Elo3_Lysate	mitochondrion	MIM
Q03674	PLB2	4	3	2	2.06131	2.33107e-07	5.83833e-07	Elo3_ER - Elo3_Lysate	extracellular region	NA
P48412	UPF3	4	3	3	1.36505	2.33949e-07	5.85456e-07	Elo3_ER - Elo3_Lysate	nucleus	NA
Q12514	NOT5	4	3	3	-1.73116	2.34906e-07	5.87361e-07	Elo3_ER - Elo3_Lysate	ambiguous	NA
P40093	YER156C	4	3	10	-2.29933	2.36252e-07	5.90239e-07	Elo3_ER - Elo3_Lysate	NA	NA
P52488	UBA2	4	3	9	-1.70388	2.38066e-07	5.94278e-07	Elo3_ER - Elo3_Lysate	nucleus	NA
Q12497	FMP16	4	3	3	-1.98835	2.38865e-07	5.95779e-07	Elo3_ER - Elo3_Lysate	mitochondrion	NA
Q06708	VAC14	4	3	11	1.26494	2.42592e-07	6.04575e-07	Elo3_ER - Elo3_Lysate	vacuole	NA
Q01217	ARG5,6	4	3	15	-1.31217	2.43326e-07	6.05903e-07	Elo3_ER - Elo3_Lysate	mitochondrion	NA
Q08223	AIM39	4	3	2	1.7572	2.47689e-07	6.16257e-07	Elo3_ER - Elo3_Lysate	mitochondrion	NA
Q99321	DDP1	4	3	2	-1.42963	2.48072e-07	6.16699e-07	Elo3_ER - Elo3_Lysate	ambiguous	NA
P02400	RPP2B	4	3	3	-5.1311	2.48504e-07	6.17265e-07	Elo3_ER - Elo3_Lysate	ambiguous	NA
Q12374	NCA2	4	3	5	1.83711	2.49577e-07	6.1942e-07	Elo3_ER - Elo3_Lysate	mitochondrion	NA
P39111	VMA7	4	3	2	-2.07533	2.50062e-07	6.20112e-07	Elo3_ER - Elo3_Lysate	vacuole	NA
P52910	ACS2	4	3	13	-1.47827	2.50283e-07	6.20151e-07	Elo3_ER - Elo3_Lysate	ambiguous	NA
P38771	RRF1	4	3	3	-1.47865	2.51205e-07	6.21924e-07	Elo3_ER - Elo3_Lysate	mitochondrion	NA
P16451	PDX1	4	3	4	-1.44875	2.53827e-07	6.27899e-07	Elo3_ER - Elo3_Lysate	mitochondrion	NA
P0CX47|P0CX48	RPS11A|RPS11B	4	3	7	1.83909	2.55667e-07	6.31717e-07	Elo3_ER - Elo3_Lysate	NA	NA
Q08831	VTS1	4	3	2	-1.53399	2.5579e-07	6.31717e-07	Elo3_ER - Elo3_Lysate	ambiguous	NA
Q03655	GAS3	4	3	9	2.41881	2.58271e-07	6.37322e-07	Elo3_ER - Elo3_Lysate	extracellular region	NA
P35845	SWH1	4	3	7	1.16998	2.59013e-07	6.38631e-07	Elo3_ER - Elo3_Lysate	ambiguous	NA
P40343	VPS27	4	3	3	-1.19621	2.61458e-07	6.44131e-07	Elo3_ER - Elo3_Lysate	ambiguous	NA
Q06287	EMG1	4	3	3	-1.58583	2.6207e-07	6.45112e-07	Elo3_ER - Elo3_Lysate	nucleus	NA
P32179	MET22	4	3	7	-1.75122	2.64516e-07	6.50602e-07	Elo3_ER - Elo3_Lysate	ambiguous	NA
P0CX82|P0CX83	RPL19A|RPL19B	4	3	12	3.04657	2.66169e-07	6.54132e-07	Elo3_ER - Elo3_Lysate	NA	NA
P53235	YGR054W	4	3	9	-2.19189	2.68208e-07	6.58606e-07	Elo3_ER - Elo3_Lysate	NA	NA
P40094	COG3	4	3	5	1.40977	2.68746e-07	6.59392e-07	Elo3_ER - Elo3_Lysate	Golgi apparatus	NA
P21771	MRPS28	4	3	2	-1.87862	2.70075e-07	6.62113e-07	Elo3_ER - Elo3_Lysate	mitochondrion	NA
P48360	ARH1	4	3	4	-1.44372	2.70734e-07	6.63188e-07	Elo3_ER - Elo3_Lysate	mitochondrion	MIM
P32340	NDI1	4	3	3	1.6042	2.7669e-07	6.77227e-07	Elo3_ER - Elo3_Lysate	mitochondrion	MIM
P36132	KAE1	4	3	2	-1.68124	2.77341e-07	6.78269e-07	Elo3_ER - Elo3_Lysate	ambiguous	NA
P27472	GSY2	4	3	4	-1.58891	2.77821e-07	6.78892e-07	Elo3_ER - Elo3_Lysate	NA	NA
P01119	RAS1	4	3	9	2.43877	2.82417e-07	6.89564e-07	Elo3_ER - Elo3_Lysate	plasma membrane	NA
P47166	SGM1	4	3	3	-1.44878	2.83073e-07	6.90607e-07	Elo3_ER - Elo3_Lysate	Golgi apparatus	NA
P38326	SWC5	4	3	2	-1.72474	2.83439e-07	6.9094e-07	Elo3_ER - Elo3_Lysate	nucleus	NA
P06785	CDC21	4	3	4	-2.89627	2.87327e-07	6.99852e-07	Elo3_ER - Elo3_Lysate	nucleus	NA
P38870	YHR182W	4	3	2	1.13302	2.8889e-07	7.0309e-07	Elo3_ER - Elo3_Lysate	NA	NA
Q00764	TPS1	4	3	7	-2.08351	2.90183e-07	7.05668e-07	Elo3_ER - Elo3_Lysate	ambiguous	NA
P49167	RPL38	4	3	2	-3.94993	2.92044e-07	7.09619e-07	Elo3_ER - Elo3_Lysate	ambiguous	NA
P47061	VPS53	4	3	4	1.18504	2.92284e-07	7.09632e-07	Elo3_ER - Elo3_Lysate	ambiguous	NA
P36169	SKG1	4	3	5	1.89795	2.97728e-07	7.22267e-07	Elo3_ER - Elo3_Lysate	ambiguous	NA
P38986	ASP1	4	3	4	-2.29089	2.99999e-07	7.27189e-07	Elo3_ER - Elo3_Lysate	ambiguous	NA
P34227	PRX1	4	3	3	-1.7476	3.02109e-07	7.31715e-07	Elo3_ER - Elo3_Lysate	mitochondrion	NA
P22224	SEC15	4	3	6	1.17597	3.03191e-07	7.33747e-07	Elo3_ER - Elo3_Lysate	ambiguous	NA
P53230	TAM41	4	3	2	1.77389	3.04533e-07	7.36402e-07	Elo3_ER - Elo3_Lysate	mitochondrion	MIM
Q08687	TMA16	4	3	2	-3.72679	3.0725e-07	7.42377e-07	Elo3_ER - Elo3_Lysate	nucleus	NA
P25385	BOS1	4	3	6	1.90875	3.0912e-07	7.46296e-07	Elo3_ER - Elo3_Lysate	ambiguous	NA
Q04279	SEG1	4	3	11	-1.51811	3.10163e-07	7.48215e-07	Elo3_ER - Elo3_Lysate	plasma membrane	NA
P06105	SCP160	4	3	33	-1.44919	3.13084e-07	7.54657e-07	Elo3_ER - Elo3_Lysate	ambiguous	NA
P53832	WSC2	4	3	4	3.28668	3.13555e-07	7.55188e-07	Elo3_ER - Elo3_Lysate	plasma membrane	NA
P32465	HXT1	4	3	4	3.32272	3.15617e-07	7.59548e-07	Elo3_ER - Elo3_Lysate	ambiguous	NA
P05739	RPL6B	4	3	5	-2.95045	3.19602e-07	7.68523e-07	Elo3_ER - Elo3_Lysate	ambiguous	NA
P47096	BNA1	4	3	4	-1.75342	3.2028e-07	7.69542e-07	Elo3_ER - Elo3_Lysate	ambiguous	NA
P53720	SMM1	4	3	3	-1.36734	3.26474e-07	7.83798e-07	Elo3_ER - Elo3_Lysate	ambiguous	NA
P53196	RPN14	4	3	2	-1.29659	3.36926e-07	8.08248e-07	Elo3_ER - Elo3_Lysate	ambiguous	NA
P33442	RPS1A	4	3	5	-1.21165	3.37621e-07	8.09271e-07	Elo3_ER - Elo3_Lysate	ambiguous	NA
P36017	VPS21	4	3	5	2.38981	3.39911e-07	8.1411e-07	Elo3_ER - Elo3_Lysate	ambiguous	NA
P38921	PET8	4	3	2	2.30753	3.49443e-07	8.36276e-07	Elo3_ER - Elo3_Lysate	mitochondrion	MIM
P38152	CTP1	4	3	5	2.64785	3.50084e-07	8.37146e-07	Elo3_ER - Elo3_Lysate	mitochondrion	MIM
P32263	PRO3	4	3	5	-1.55389	3.55017e-07	8.48268e-07	Elo3_ER - Elo3_Lysate	NA	NA
Q06344	ESF1	4	3	7	-1.79145	3.55484e-07	8.48711e-07	Elo3_ER - Elo3_Lysate	nucleus	NA
Q12118	SGT2	4	3	12	-3.16399	3.58447e-07	8.55107e-07	Elo3_ER - Elo3_Lysate	ambiguous	NA
Q08096	RCL1	4	3	5	-1.36688	3.60285e-07	8.58813e-07	Elo3_ER - Elo3_Lysate	nucleus	NA
Q08748	YOR296W	4	3	3	1.43309	3.62951e-07	8.64483e-07	Elo3_ER - Elo3_Lysate	ambiguous	NA
P32589	SSE1	4	3	20	-2.46213	3.64395e-07	8.66742e-07	Elo3_ER - Elo3_Lysate	ambiguous	NA
Q02326	RPL6A	4	3	3	-2.41509	3.64475e-07	8.66742e-07	Elo3_ER - Elo3_Lysate	ambiguous	NA
P38242	ALG14	4	3	2	2.65646	3.66946e-07	8.71931e-07	Elo3_ER - Elo3_Lysate	ambiguous	NA
P39533	ACO2	4	3	9	-1.88628	3.67504e-07	8.72568e-07	Elo3_ER - Elo3_Lysate	mitochondrion	NA
P41338	ERG10	4	3	9	-2.26126	3.71031e-07	8.80249e-07	Elo3_ER - Elo3_Lysate	cytosol	NA
Q12074	SPE3	4	3	3	-2.26414	3.75652e-07	8.90511e-07	Elo3_ER - Elo3_Lysate	NA	NA
P39904	VPS52	4	3	2	1.25828	3.7783e-07	8.9497e-07	Elo3_ER - Elo3_Lysate	ambiguous	NA
P36534	MRPL40	4	3	2	-1.6785	3.78184e-07	8.95104e-07	Elo3_ER - Elo3_Lysate	mitochondrion	NA
Q08225	YOL057W	4	3	5	-1.45075	3.7922e-07	8.96852e-07	Elo3_ER - Elo3_Lysate	ambiguous	NA
P28272	URA1	4	3	6	-1.9197	3.81147e-07	9.00702e-07	Elo3_ER - Elo3_Lysate	ambiguous	NA
P38235	YBR053C	4	3	3	-1.99272	3.81911e-07	9.01801e-07	Elo3_ER - Elo3_Lysate	NA	NA
P38737	ECM29	4	3	13	1.25517	3.90502e-07	9.21364e-07	Elo3_ER - Elo3_Lysate	ambiguous	NA
P38928	AXL2	4	3	4	2.85142	3.91905e-07	9.23951e-07	Elo3_ER - Elo3_Lysate	plasma membrane	NA
P40693	RLP7	4	3	5	-1.68595	3.96547e-07	9.34165e-07	Elo3_ER - Elo3_Lysate	nucleus	NA
P07149	FAS1	4	3	43	-1.10285	4.00262e-07	9.42179e-07	Elo3_ER - Elo3_Lysate	NA	NA
P32611	RML2	4	3	4	1.5582	4.01041e-07	9.43275e-07	Elo3_ER - Elo3_Lysate	mitochondrion	NA
Q05040	FAR8	4	3	7	2.21916	4.05541e-07	9.53117e-07	Elo3_ER - Elo3_Lysate	ambiguous	NA
Q12481	RRP36	4	3	4	-1.51311	4.08206e-07	9.58111e-07	Elo3_ER - Elo3_Lysate	nucleus	NA
P32178	ARO7	4	3	7	-1.94042	4.08302e-07	9.58111e-07	Elo3_ER - Elo3_Lysate	ambiguous	NA
P48606	RBL2	4	3	3	-2.91267	4.10994e-07	9.63677e-07	Elo3_ER - Elo3_Lysate	ambiguous	NA
P47019	ALB1	4	3	3	-5.75011	4.12708e-07	9.66942e-07	Elo3_ER - Elo3_Lysate	ambiguous	NA
P40515	FIS1	4	3	3	1.8812	4.20459e-07	9.84338e-07	Elo3_ER - Elo3_Lysate	mitochondrion	MOM
P39715	ECM1	4	3	3	-2.41555	4.21442e-07	9.85874e-07	Elo3_ER - Elo3_Lysate	ambiguous	NA
P34221	PTC3	4	3	2	-1.53623	4.22079e-07	9.86597e-07	Elo3_ER - Elo3_Lysate	ambiguous	NA
P36528	MRPL17	4	3	3	-1.10032	4.23289e-07	9.88659e-07	Elo3_ER - Elo3_Lysate	mitochondrion	NA
P02309	HHF1	4	3	6	1.56277	4.28231e-07	9.99427e-07	Elo3_ER - Elo3_Lysate	nucleus	NA
P25303	SCJ1	4	3	5	1.91913	4.30433e-07	1.00379e-06	Elo3_ER - Elo3_Lysate	ER	ER lumen
P25441	RPC53	4	3	2	-4.27698	4.32572e-07	1.008e-06	Elo3_ER - Elo3_Lysate	nucleus	NA
P30657	PRE4	4	3	4	-1.47716	4.39127e-07	1.02248e-06	Elo3_ER - Elo3_Lysate	ambiguous	NA
P14120	RPL30	4	3	4	-3.55358	4.46343e-07	1.03848e-06	Elo3_ER - Elo3_Lysate	ambiguous	NA
P07263|P07263-2	HTS1	4	3	7	-2.53756	4.49511e-07	1.04504e-06	Elo3_ER - Elo3_Lysate	NA	NA
P08524	ERG20	4	3	8	-4.04034	4.55459e-07	1.05806e-06	Elo3_ER - Elo3_Lysate	NA	NA
Q05580	HEL2	4	3	7	-1.16591	4.58618e-07	1.06457e-06	Elo3_ER - Elo3_Lysate	ambiguous	NA
P43123	QRI1	4	3	5	-3.60717	4.60209e-07	1.06744e-06	Elo3_ER - Elo3_Lysate	ambiguous	NA
Q04373	PUF6	4	3	8	-1.66726	4.6789e-07	1.08442e-06	Elo3_ER - Elo3_Lysate	ambiguous	NA
Q12008	GPM2	4	3	3	-2.43127	4.69851e-07	1.08813e-06	Elo3_ER - Elo3_Lysate	ambiguous	NA
Q08686	TUM1	4	3	5	-2.50679	4.75854e-07	1.10119e-06	Elo3_ER - Elo3_Lysate	ambiguous	NA
Q12447	PAA1	4	3	7	-1.84651	4.77167e-07	1.10338e-06	Elo3_ER - Elo3_Lysate	ambiguous	NA
P53981	YNL010W	4	3	4	-2.50774	4.78196e-07	1.10491e-06	Elo3_ER - Elo3_Lysate	ambiguous	NA
P32844	SEC6	4	3	3	1.216	4.83726e-07	1.11683e-06	Elo3_ER - Elo3_Lysate	ambiguous	NA
Q03290	TFB3	4	3	4	-1.32012	4.85266e-07	1.11953e-06	Elo3_ER - Elo3_Lysate	nucleus	NA
Q06689	YLR413W	4	3	5	3.05625	4.88027e-07	1.12504e-06	Elo3_ER - Elo3_Lysate	plasma membrane	NA
Q04225	RRB1	4	3	4	-1.73099	4.90577e-07	1.13005e-06	Elo3_ER - Elo3_Lysate	nucleus	NA
Q04178	HPT1	4	3	4	-4.50473	5.05089e-07	1.16259e-06	Elo3_ER - Elo3_Lysate	ambiguous	NA
P38985	SRP14	4	3	4	-1.42662	5.19676e-07	1.19525e-06	Elo3_ER - Elo3_Lysate	ambiguous	NA
P35184	SQT1	4	3	2	-2.39905	5.2162e-07	1.19881e-06	Elo3_ER - Elo3_Lysate	NA	NA
Q08220	GSH2	4	3	10	-3.28922	5.23842e-07	1.203e-06	Elo3_ER - Elo3_Lysate	NA	NA
P32617	IES6	4	3	2	-1.40578	5.27078e-07	1.20951e-06	Elo3_ER - Elo3_Lysate	nucleus	NA
P31688	TPS2	4	3	15	-1.5802	5.29991e-07	1.21475e-06	Elo3_ER - Elo3_Lysate	ambiguous	NA
P40545	HIS6	4	3	4	-2.52424	5.30169e-07	1.21475e-06	Elo3_ER - Elo3_Lysate	ambiguous	NA
P38064	MRPL16	4	3	3	-1.69354	5.33099e-07	1.22054e-06	Elo3_ER - Elo3_Lysate	mitochondrion	NA
P36105|P38754	RPL14A|RPL14B	4	3	7	-2.05777	5.35536e-07	1.22519e-06	Elo3_ER - Elo3_Lysate	NA	NA
P38750	YHL008C	4	3	2	2.19825	5.36371e-07	1.22617e-06	Elo3_ER - Elo3_Lysate	ambiguous	NA
Q07684	MFG1	4	3	2	1.31873	5.36997e-07	1.22667e-06	Elo3_ER - Elo3_Lysate	nucleus	NA
P14063	MRPL31	4	3	3	2.0361	5.37906e-07	1.22781e-06	Elo3_ER - Elo3_Lysate	mitochondrion	NA
P39523	YMR124W	4	3	2	-1.0144	5.39429e-07	1.23036e-06	Elo3_ER - Elo3_Lysate	NA	NA
P27616	ADE1	4	3	6	-3.15555	5.40437e-07	1.23172e-06	Elo3_ER - Elo3_Lysate	NA	NA
P53214	MTL1	4	3	2	2.40445	5.44872e-07	1.24089e-06	Elo3_ER - Elo3_Lysate	ambiguous	NA
Q08963	LEA1	4	3	2	-1.3275	5.47681e-07	1.24635e-06	Elo3_ER - Elo3_Lysate	nucleus	NA
P42834	MDJ2	4	3	2	1.4137	5.48811e-07	1.24798e-06	Elo3_ER - Elo3_Lysate	mitochondrion	MIM
P38248	ECM33	4	3	7	2.44958	5.54007e-07	1.25884e-06	Elo3_ER - Elo3_Lysate	ambiguous	NA
Q02875	SYH1	4	3	8	-0.993229	5.57233e-07	1.26522e-06	Elo3_ER - Elo3_Lysate	ambiguous	NA
Q12000	TMA46	4	3	10	-1.91007	5.65051e-07	1.282e-06	Elo3_ER - Elo3_Lysate	ambiguous	NA
P53335	PXR1	4	3	6	1.71403	5.66292e-07	1.28385e-06	Elo3_ER - Elo3_Lysate	nucleus	NA
P07244	ADE5,7	4	3	17	-1.65906	5.69683e-07	1.29057e-06	Elo3_ER - Elo3_Lysate	ambiguous	NA
P20604	SIT4	4	3	3	-1.54505	5.71808e-07	1.29441e-06	Elo3_ER - Elo3_Lysate	ambiguous	NA
P38695	HXT5	4	3	2	2.71539	5.73784e-07	1.29791e-06	Elo3_ER - Elo3_Lysate	ambiguous	NA
P53318	COQ6	4	3	4	-1.42776	5.79573e-07	1.31002e-06	Elo3_ER - Elo3_Lysate	mitochondrion	MIM
P04147	PAB1	4	3	20	-2.53597	5.8781e-07	1.32764e-06	Elo3_ER - Elo3_Lysate	ambiguous	NA
P07262	GDH1	4	3	11	-2.7342	5.89008e-07	1.32935e-06	Elo3_ER - Elo3_Lysate	NA	NA
P08539	GPA1	4	3	13	2.21083	5.9077e-07	1.33233e-06	Elo3_ER - Elo3_Lysate	ambiguous	NA
P40055	UTP7	4	3	8	-1.67449	5.92842e-07	1.336e-06	Elo3_ER - Elo3_Lysate	nucleus	NA
Q00362	CDC55	4	3	3	-1.28172	5.98247e-07	1.34717e-06	Elo3_ER - Elo3_Lysate	NA	NA
P28708	PRR1	4	3	4	1.11014	6.04557e-07	1.36037e-06	Elo3_ER - Elo3_Lysate	ambiguous	NA
Q04062	RPN9	4	3	6	-2.29921	6.0704e-07	1.36494e-06	Elo3_ER - Elo3_Lysate	NA	NA
Q12055	FAP7	4	3	2	-1.31914	6.13311e-07	1.37801e-06	Elo3_ER - Elo3_Lysate	ambiguous	NA
P53114	NUT1	4	3	5	1.34526	6.20724e-07	1.39362e-06	Elo3_ER - Elo3_Lysate	nucleus	NA
P40956	GTS1	4	3	7	-1.65853	6.2206e-07	1.39558e-06	Elo3_ER - Elo3_Lysate	nucleus	NA
Q02908	ELP3	4	3	6	-1.16064	6.26798e-07	1.40439e-06	Elo3_ER - Elo3_Lysate	ambiguous	NA
P39721	AIM2	4	3	3	-1.4417	6.26918e-07	1.40439e-06	Elo3_ER - Elo3_Lysate	ambiguous	NA
Q12043	TGL5	4	3	2	1.43439	6.36226e-07	1.42418e-06	Elo3_ER - Elo3_Lysate	lipid droplet	NA
P32792	YSC83	4	3	3	3.5438	6.44215e-07	1.44099e-06	Elo3_ER - Elo3_Lysate	mitochondrion	MOM
P40024	ARB1	4	3	18	-1.21142	6.45989e-07	1.44338e-06	Elo3_ER - Elo3_Lysate	ambiguous	NA
Q08961	RKM1	4	3	6	-1.57346	6.4624e-07	1.44338e-06	Elo3_ER - Elo3_Lysate	ambiguous	NA
Q03446	RCR2	4	3	2	2.29272	6.61841e-07	1.47713e-06	Elo3_ER - Elo3_Lysate	ambiguous	NA
P16862	PFK2	4	3	18	-2.09387	6.63975e-07	1.4808e-06	Elo3_ER - Elo3_Lysate	ambiguous	NA
P32565	RPN2	4	3	16	-1.54191	6.73091e-07	1.50002e-06	Elo3_ER - Elo3_Lysate	NA	NA
Q03835	GRX3	4	3	2	-2.10864	6.79248e-07	1.51262e-06	Elo3_ER - Elo3_Lysate	NA	NA
Q06252	YLR179C	4	3	6	-2.91063	6.82023e-07	1.51768e-06	Elo3_ER - Elo3_Lysate	NA	NA
Q01802	AAT1	4	3	5	1.10391	6.88286e-07	1.53048e-06	Elo3_ER - Elo3_Lysate	mitochondrion	NA
P53909	AAH1	4	3	4	-2.06449	6.93489e-07	1.54092e-06	Elo3_ER - Elo3_Lysate	ambiguous	NA
P51998	YML6	4	3	6	-1.47167	7.06797e-07	1.56933e-06	Elo3_ER - Elo3_Lysate	mitochondrion	NA
P53133	YGL117W	4	3	3	1.28325	7.3179e-07	1.62363e-06	Elo3_ER - Elo3_Lysate	NA	NA
P32590	SSE2	4	3	10	-2.32034	7.32618e-07	1.62427e-06	Elo3_ER - Elo3_Lysate	NA	NA
P32602	SEC17	4	3	3	-1.34209	7.33301e-07	1.62458e-06	Elo3_ER - Elo3_Lysate	ambiguous	NA
Q12495	RLF2	4	3	3	-1.72479	7.34533e-07	1.62612e-06	Elo3_ER - Elo3_Lysate	nucleus	NA
P53946	ARP5	4	3	6	-1.31999	7.36277e-07	1.62878e-06	Elo3_ER - Elo3_Lysate	nucleus	NA
P15891	ABP1	4	3	19	-1.41302	7.41397e-07	1.63891e-06	Elo3_ER - Elo3_Lysate	ambiguous	NA
P41814	GCD10	4	3	6	-1.34985	7.47153e-07	1.65042e-06	Elo3_ER - Elo3_Lysate	nucleus	NA
P45976	FIP1	4	3	3	-1.32365	7.70406e-07	1.70054e-06	Elo3_ER - Elo3_Lysate	nucleus	NA
P02294	HTB2	4	3	2	-2.18249	7.7456e-07	1.70846e-06	Elo3_ER - Elo3_Lysate	nucleus	NA
P43586	LOC1	4	3	3	-1.33811	7.78093e-07	1.71499e-06	Elo3_ER - Elo3_Lysate	nucleus	NA
P53277	SYF2	4	3	2	-1.06254	7.79662e-07	1.71719e-06	Elo3_ER - Elo3_Lysate	nucleus	NA
Q06631	BFR2	4	3	4	-1.20045	7.8479e-07	1.72678e-06	Elo3_ER - Elo3_Lysate	nucleus	NA
Q08920	CBC2	4	3	3	-1.41741	7.85159e-07	1.72678e-06	Elo3_ER - Elo3_Lysate	ambiguous	NA
Q06678	MRPL35	4	3	2	-1.40001	7.88481e-07	1.73282e-06	Elo3_ER - Elo3_Lysate	mitochondrion	NA
P32380	SPC110	4	3	6	-1.08416	7.90305e-07	1.73556e-06	Elo3_ER - Elo3_Lysate	ambiguous	NA
P38627	URA8	4	3	6	-1.07634	7.92787e-07	1.73873e-06	Elo3_ER - Elo3_Lysate	ambiguous	NA
Q07986	YLR036C	4	3	3	4.99689	7.92901e-07	1.73873e-06	Elo3_ER - Elo3_Lysate	ambiguous	NA
P10823	GPA2	4	3	8	2.24488	8.02386e-07	1.75825e-06	Elo3_ER - Elo3_Lysate	plasma membrane	NA
P47044	YJL055W	4	3	3	-1.58533	8.0571e-07	1.76294e-06	Elo3_ER - Elo3_Lysate	NA	NA
P36165	TGL4	4	3	6	1.37261	8.05999e-07	1.76294e-06	Elo3_ER - Elo3_Lysate	lipid droplet	NA
P32900	SKG6	4	3	2	1.82954	8.06285e-07	1.76294e-06	Elo3_ER - Elo3_Lysate	ambiguous	NA
P53278	YGR130C	4	3	14	-1.40001	8.12219e-07	1.77463e-06	Elo3_ER - Elo3_Lysate	NA	NA
P0CX43|P0CX44	RPL1A|RPL1B	4	3	8	-1.91712	8.17363e-07	1.78458e-06	Elo3_ER - Elo3_Lysate	NA	NA
Q12256	TPO4	4	3	4	2.602	8.37623e-07	1.82749e-06	Elo3_ER - Elo3_Lysate	plasma membrane	NA
P47102	GEA1	4	3	6	1.22558	8.45317e-07	1.84294e-06	Elo3_ER - Elo3_Lysate	ambiguous	NA
Q01163	RSM23	4	3	6	-1.23666	8.46883e-07	1.84502e-06	Elo3_ER - Elo3_Lysate	mitochondrion	NA
P10964	RPA190	4	3	29	-1.43699	8.50768e-07	1.85214e-06	Elo3_ER - Elo3_Lysate	nucleus	NA
Q06451	TPO3	4	3	4	3.97058	8.59614e-07	1.87005e-06	Elo3_ER - Elo3_Lysate	plasma membrane	NA
P10961	HSF1	4	3	7	-1.07917	8.78776e-07	1.91035e-06	Elo3_ER - Elo3_Lysate	nucleus	NA
P23292	YCK2	4	3	7	2.29349	8.82257e-07	1.91654e-06	Elo3_ER - Elo3_Lysate	plasma membrane	NA
P24814	GRR1	4	3	3	1.2653	8.89012e-07	1.92982e-06	Elo3_ER - Elo3_Lysate	ambiguous	NA
Q03532	HAS1	4	3	7	-1.25245	8.91342e-07	1.93349e-06	Elo3_ER - Elo3_Lysate	nucleus	NA
Q06245	SEC10	4	3	3	1.50864	9.104e-07	1.97341e-06	Elo3_ER - Elo3_Lysate	NA	NA
P06634	DED1	4	3	16	-1.40871	9.38157e-07	2.03211e-06	Elo3_ER - Elo3_Lysate	ambiguous	NA
Q12458	YPR1	4	3	7	-3.67565	9.39592e-07	2.03376e-06	Elo3_ER - Elo3_Lysate	ambiguous	NA
Q12387	MDM20	4	3	7	-0.997258	9.49406e-07	2.05352e-06	Elo3_ER - Elo3_Lysate	ambiguous	NA
P39938	RPS26A	4	3	4	-2.15897	9.56044e-07	2.0664e-06	Elo3_ER - Elo3_Lysate	ambiguous	NA
P38427	TSL1	4	3	14	-1.25592	9.7128e-07	2.09783e-06	Elo3_ER - Elo3_Lysate	ambiguous	NA
P28000	RPC19	4	3	2	-1.81122	9.78011e-07	2.1093e-06	Elo3_ER - Elo3_Lysate	nucleus	NA
P03965	CPA2	4	3	18	-1.5972	9.78594e-07	2.1093e-06	Elo3_ER - Elo3_Lysate	ambiguous	NA
Q05515	SVF1	4	3	4	-2.47264	9.78691e-07	2.1093e-06	Elo3_ER - Elo3_Lysate	ambiguous	NA
P09457	ATP5	4	3	2	-1.14717	9.8273e-07	2.11526e-06	Elo3_ER - Elo3_Lysate	mitochondrion	NA
P07278	BCY1	4	3	10	-1.04846	9.82862e-07	2.11526e-06	Elo3_ER - Elo3_Lysate	ambiguous	NA
P53962	YNL035C	4	3	3	-1.33396	9.86671e-07	2.12194e-06	Elo3_ER - Elo3_Lysate	NA	NA
P0C0V8|Q3E754	RPS21A|RPS21B	4	3	3	-7.69306	2.31691e-06	4.64462e-06	Elo3_ER - Elo3_Lysate	NA	NA
P40012	HEM14	4	3	4	1.67734	9.9046e-07	2.12857e-06	Elo3_ER - Elo3_Lysate	mitochondrion	MIM
P35169	TOR1	4	3	9	1.67917	9.92245e-07	2.13089e-06	Elo3_ER - Elo3_Lysate	ambiguous	NA
P07273	DST1	4	3	8	-1.12384	9.93615e-07	2.13231e-06	Elo3_ER - Elo3_Lysate	nucleus	NA
P37012	PGM2	4	3	5	-3.48996	1.00855e-06	2.16283e-06	Elo3_ER - Elo3_Lysate	ambiguous	NA
P38230	ZTA1	4	3	6	-1.27795	1.01258e-06	2.16992e-06	Elo3_ER - Elo3_Lysate	NA	NA
P22133	MDH2	4	3	5	-2.59325	1.02657e-06	2.19833e-06	Elo3_ER - Elo3_Lysate	ambiguous	NA
Q06321	ATG26	4	3	3	1.08406	1.03707e-06	2.21924e-06	Elo3_ER - Elo3_Lysate	ambiguous	NA
P32583	SRP40	4	3	6	-1.52789	1.04817e-06	2.24141e-06	Elo3_ER - Elo3_Lysate	NA	NA
P08678	CYR1	4	3	13	1.10549	1.05312e-06	2.25039e-06	Elo3_ER - Elo3_Lysate	NA	NA
P38698	PPX1	4	3	3	-1.86845	1.05723e-06	2.25758e-06	Elo3_ER - Elo3_Lysate	NA	NA
P53316	YGR250C	4	3	3	-1.11336	1.06751e-06	2.27791e-06	Elo3_ER - Elo3_Lysate	NA	NA
P38989	SMC2	4	3	11	1.08179	1.07515e-06	2.29258e-06	Elo3_ER - Elo3_Lysate	ambiguous	NA
Q12189	RKI1	4	3	4	-1.41747	1.07723e-06	2.2954e-06	Elo3_ER - Elo3_Lysate	NA	NA
Q05778	PBA1	4	3	2	-1.17728	1.07975e-06	2.29915e-06	Elo3_ER - Elo3_Lysate	ambiguous	NA
P33750	SOF1	4	3	8	-1.75243	1.08782e-06	2.31468e-06	Elo3_ER - Elo3_Lysate	nucleus	NA
P53859	CSL4	4	3	5	-1.84131	1.09818e-06	2.33508e-06	Elo3_ER - Elo3_Lysate	ambiguous	NA
P38689	PRS3	4	3	7	-1.40401	1.09922e-06	2.33564e-06	Elo3_ER - Elo3_Lysate	ambiguous	NA
Q02206	RSC4	4	3	4	-1.30718	1.10018e-06	2.33603e-06	Elo3_ER - Elo3_Lysate	nucleus	NA
Q12250	RPN5	4	3	9	-1.53171	1.10239e-06	2.33909e-06	Elo3_ER - Elo3_Lysate	NA	NA
P13856	RSR1	4	3	7	1.36396	1.13078e-06	2.39765e-06	Elo3_ER - Elo3_Lysate	plasma membrane	NA
P00899	TRP2	4	3	10	-1.4439	1.14188e-06	2.41947e-06	Elo3_ER - Elo3_Lysate	NA	NA
Q05931	SSQ1	4	3	4	-1.26418	1.16142e-06	2.45914e-06	Elo3_ER - Elo3_Lysate	mitochondrion	NA
P07991	CAR2	4	3	6	-1.88779	1.17362e-06	2.48322e-06	Elo3_ER - Elo3_Lysate	ambiguous	NA
P32495	NHP2	4	3	4	-1.9794	1.18041e-06	2.49584e-06	Elo3_ER - Elo3_Lysate	nucleus	NA
Q12527	ATG11	4	3	5	1.25538	1.18897e-06	2.51219e-06	Elo3_ER - Elo3_Lysate	ambiguous	NA
P38789	SSF1	4	3	4	-1.72615	1.22101e-06	2.57807e-06	Elo3_ER - Elo3_Lysate	nucleus	NA
P53131	PRP43	4	3	9	-1.13142	1.24441e-06	2.62563e-06	Elo3_ER - Elo3_Lysate	nucleus	NA
P11792	SCH9	4	3	4	0.988218	1.25418e-06	2.6444e-06	Elo3_ER - Elo3_Lysate	NA	NA
P53551	HHO1	4	3	7	-2.99927	1.25865e-06	2.65196e-06	Elo3_ER - Elo3_Lysate	nucleus	NA
P46669	RPA43	4	3	6	-2.1212	1.27964e-06	2.69431e-06	Elo3_ER - Elo3_Lysate	nucleus	NA
P38074	HMT1	4	3	3	-1.7723	1.28721e-06	2.70835e-06	Elo3_ER - Elo3_Lysate	nucleus	NA
P33332	SEC3	4	3	17	1.2987	1.2922e-06	2.71585e-06	Elo3_ER - Elo3_Lysate	NA	NA
P38705	DIA4	4	3	2	-1.58464	1.29258e-06	2.71585e-06	Elo3_ER - Elo3_Lysate	mitochondrion	NA
Q06178	NMA1	4	3	5	-0.979414	1.29795e-06	2.72524e-06	Elo3_ER - Elo3_Lysate	ambiguous	NA
P38061	RPL32	4	3	6	-2.59517	1.30844e-06	2.74535e-06	Elo3_ER - Elo3_Lysate	ambiguous	NA
P32916	SRP101	4	3	9	1.17346	1.32418e-06	2.77645e-06	Elo3_ER - Elo3_Lysate	ER	ER peripheral
P38891	BAT1	4	3	6	-1.99916	1.32567e-06	2.77764e-06	Elo3_ER - Elo3_Lysate	mitochondrion	NA
P25043	PUP1	4	3	3	-1.02757	1.33435e-06	2.79389e-06	Elo3_ER - Elo3_Lysate	ambiguous	NA
Q06010	STE23	4	3	5	-1.02812	1.34338e-06	2.81084e-06	Elo3_ER - Elo3_Lysate	ambiguous	NA
P32873	BEM3	4	3	7	1.07133	1.36309e-06	2.85009e-06	Elo3_ER - Elo3_Lysate	ambiguous	NA
P08964	MYO1	4	3	23	1.10225	1.36881e-06	2.86006e-06	Elo3_ER - Elo3_Lysate	NA	NA
Q12153	SSF2	4	3	4	-1.95171	1.37532e-06	2.87168e-06	Elo3_ER - Elo3_Lysate	nucleus	NA
P53849	GIS2	4	3	5	-3.40661	1.37932e-06	2.87803e-06	Elo3_ER - Elo3_Lysate	ambiguous	NA
P38198	STU1	4	3	6	1.17473	1.3875e-06	2.89311e-06	Elo3_ER - Elo3_Lysate	ambiguous	NA
P38805	RPF1	4	3	3	-1.50433	1.42386e-06	2.96687e-06	Elo3_ER - Elo3_Lysate	nucleus	NA
P20434	RPB5	4	3	4	-1.44747	1.44372e-06	3.00617e-06	Elo3_ER - Elo3_Lysate	nucleus	NA
P39953	YEA6	4	3	2	2.65771	1.4511e-06	3.01945e-06	Elo3_ER - Elo3_Lysate	mitochondrion	MIM
Q02159	UBC7	4	3	2	2.08237	1.47548e-06	3.0679e-06	Elo3_ER - Elo3_Lysate	ER	ER peripheral
Q06106	MRD1	4	3	13	-1.25552	1.47642e-06	3.0679e-06	Elo3_ER - Elo3_Lysate	nucleus	NA
P17709	GLK1	4	3	7	-3.17618	1.47788e-06	3.06881e-06	Elo3_ER - Elo3_Lysate	NA	NA
P43589	SAD1	4	3	4	-1.19951	1.47975e-06	3.07058e-06	Elo3_ER - Elo3_Lysate	nucleus	NA
P36097	TTI1	4	3	2	1.14022	1.48292e-06	3.07504e-06	Elo3_ER - Elo3_Lysate	ambiguous	NA
Q12032	AIM41	4	3	2	-2.32035	1.48535e-06	3.07796e-06	Elo3_ER - Elo3_Lysate	mitochondrion	NA
P06208	LEU4	4	3	5	-1.21004	1.48845e-06	3.08115e-06	Elo3_ER - Elo3_Lysate	ambiguous	NA
P38295	EHT1	4	3	4	1.82713	1.48893e-06	3.08115e-06	Elo3_ER - Elo3_Lysate	NA	NA
P15454	GUK1	4	3	7	-2.91599	1.49102e-06	3.08336e-06	Elo3_ER - Elo3_Lysate	NA	NA
P53852	YNL247W	4	3	17	-1.68626	1.51022e-06	3.12092e-06	Elo3_ER - Elo3_Lysate	NA	NA
P09232	PRB1	4	3	5	-1.78792	1.51986e-06	3.13868e-06	Elo3_ER - Elo3_Lysate	vacuole	NA
Q04119	PPN1	4	3	5	1.61566	1.5312e-06	3.15993e-06	Elo3_ER - Elo3_Lysate	ambiguous	NA
P38174	MAP2	4	3	7	-1.13311	1.54483e-06	3.18588e-06	Elo3_ER - Elo3_Lysate	ambiguous	NA
P43590	YFR006W	4	3	6	1.22121	1.55104e-06	3.19651e-06	Elo3_ER - Elo3_Lysate	ambiguous	NA
P36084	MUD2	4	3	3	-2.23593	1.55777e-06	3.20818e-06	Elo3_ER - Elo3_Lysate	NA	NA
P04037	COX4	4	3	5	0.96769	1.56709e-06	3.22516e-06	Elo3_ER - Elo3_Lysate	mitochondrion	MIM
P43609	RSC8	4	3	11	-1.49255	1.5727e-06	3.2345e-06	Elo3_ER - Elo3_Lysate	nucleus	NA
P40032	TPA1	4	3	7	-1.22556	1.5959e-06	3.27998e-06	Elo3_ER - Elo3_Lysate	nucleus	NA
P40462	TMA108	4	3	6	-1.32199	1.61075e-06	3.30823e-06	Elo3_ER - Elo3_Lysate	ambiguous	NA
P36150	MET1	4	3	4	-1.48159	1.61698e-06	3.31878e-06	Elo3_ER - Elo3_Lysate	NA	NA
Q00245	RHO3	4	3	3	1.93617	1.61893e-06	3.32052e-06	Elo3_ER - Elo3_Lysate	plasma membrane	NA
Q03264	NGL2	4	3	4	-1.19038	1.62309e-06	3.32679e-06	Elo3_ER - Elo3_Lysate	ambiguous	NA
P39993	GEA2	4	3	9	1.08179	1.6328e-06	3.34441e-06	Elo3_ER - Elo3_Lysate	ambiguous	NA
P22515	UBA1	4	3	15	-2.28943	1.67276e-06	3.42392e-06	Elo3_ER - Elo3_Lysate	ambiguous	NA
P39931	SSP120	4	3	3	1.90449	1.67757e-06	3.43145e-06	Elo3_ER - Elo3_Lysate	NA	NA
P53136	NSA1	4	3	2	-2.01139	1.69783e-06	3.47052e-06	Elo3_ER - Elo3_Lysate	nucleus	NA
P25719	CPR3	4	3	6	-2.98475	1.70551e-06	3.48386e-06	Elo3_ER - Elo3_Lysate	mitochondrion	NA
P15303	SEC23	4	3	5	-1.2323	1.73802e-06	3.54788e-06	Elo3_ER - Elo3_Lysate	ambiguous	NA
Q03705	CGI121	4	3	4	-1.42486	1.74346e-06	3.55657e-06	Elo3_ER - Elo3_Lysate	nucleus	NA
P41832	BNI1	4	3	16	1.1473	1.74888e-06	3.56521e-06	Elo3_ER - Elo3_Lysate	ambiguous	NA
P20436	RPB8	4	3	4	-2.57476	1.76186e-06	3.58924e-06	Elo3_ER - Elo3_Lysate	nucleus	NA
P20459	SUI2	4	3	5	-1.89252	1.77882e-06	3.62134e-06	Elo3_ER - Elo3_Lysate	NA	NA
P09880	TRL1	4	3	6	-1.59947	1.7989e-06	3.65745e-06	Elo3_ER - Elo3_Lysate	NA	NA
Q12515	PAR32	4	3	4	-1.36481	1.79899e-06	3.65745e-06	Elo3_ER - Elo3_Lysate	ambiguous	NA
P53163	MNP1	4	3	2	-2.56141	1.85822e-06	3.77534e-06	Elo3_ER - Elo3_Lysate	mitochondrion	NA
P53968	CRZ1	4	3	3	-4.62533	1.88337e-06	3.82385e-06	Elo3_ER - Elo3_Lysate	ambiguous	NA
P25294	SIS1	4	3	9	-0.975012	1.90025e-06	3.85553e-06	Elo3_ER - Elo3_Lysate	ambiguous	NA
P32917	STE5	4	3	3	0.930414	1.90653e-06	3.8634e-06	Elo3_ER - Elo3_Lysate	ambiguous	NA
Q03897	MTC5	4	3	3	0.95168	1.90747e-06	3.8634e-06	Elo3_ER - Elo3_Lysate	vacuole	NA
P50109	PSP2	4	3	6	-1.43403	1.90798e-06	3.8634e-06	Elo3_ER - Elo3_Lysate	ambiguous	NA
P48234	ENP2	4	3	7	-1.32292	1.96745e-06	3.98115e-06	Elo3_ER - Elo3_Lysate	nucleus	NA
P38306	YBR197C	4	3	2	1.25856	1.98375e-06	4.01144e-06	Elo3_ER - Elo3_Lysate	NA	NA
P02293	HTB1	4	3	2	-1.85751	2.00231e-06	4.04625e-06	Elo3_ER - Elo3_Lysate	nucleus	NA
P38182	ATG8	4	3	2	1.7049	2.01434e-06	4.06784e-06	Elo3_ER - Elo3_Lysate	ambiguous	NA
P53139	YGL108C	4	3	3	2.45469	2.02012e-06	4.07678e-06	Elo3_ER - Elo3_Lysate	plasma membrane	NA
P41896	TFG2	4	3	4	-1.38476	2.03464e-06	4.10333e-06	Elo3_ER - Elo3_Lysate	nucleus	NA
P38351	PAF1	4	3	2	-1.15838	2.06626e-06	4.16431e-06	Elo3_ER - Elo3_Lysate	nucleus	NA
P11353	HEM13	4	3	5	-1.97943	2.07836e-06	4.1859e-06	Elo3_ER - Elo3_Lysate	ambiguous	NA
P39548	YAR028W	4	3	2	1.94711	2.12613e-06	4.27924e-06	Elo3_ER - Elo3_Lysate	ambiguous	NA
Q12408	NPC2	4	3	2	-2.02148	2.135e-06	4.29422e-06	Elo3_ER - Elo3_Lysate	vacuole	NA
Q00055	GPD1	4	3	4	-1.65482	2.15317e-06	4.32788e-06	Elo3_ER - Elo3_Lysate	ambiguous	NA
Q03246	MRPS17	4	3	3	-1.02888	2.16252e-06	4.34379e-06	Elo3_ER - Elo3_Lysate	mitochondrion	NA
P38749	YAP3	4	3	2	-1.15584	2.23079e-06	4.47793e-06	Elo3_ER - Elo3_Lysate	ambiguous	NA
P46995	SET2	4	3	7	-1.00827	2.23937e-06	4.49215e-06	Elo3_ER - Elo3_Lysate	nucleus	NA
P38624	PRE3	4	3	3	-2.44129	2.33548e-06	4.67873e-06	Elo3_ER - Elo3_Lysate	ambiguous	NA
P21560	CBP3	4	3	3	1.21286	2.34881e-06	4.7023e-06	Elo3_ER - Elo3_Lysate	mitochondrion	NA
Q08822	CIR2	4	3	4	-1.08028	2.39392e-06	4.78942e-06	Elo3_ER - Elo3_Lysate	mitochondrion	MIM
P47083	MPP10	4	3	9	-1.69113	2.41156e-06	4.82151e-06	Elo3_ER - Elo3_Lysate	nucleus	NA
P32898	CYM1	4	3	6	-1.07561	2.42864e-06	4.85245e-06	Elo3_ER - Elo3_Lysate	mitochondrion	NA
P46678	BDP1	4	3	3	-0.85675	2.4635e-06	4.91883e-06	Elo3_ER - Elo3_Lysate	nucleus	NA
P23301	HYP2	4	3	4	-2.01228	2.49418e-06	4.97368e-06	Elo3_ER - Elo3_Lysate	ambiguous	NA
P12945	NAT1	4	3	12	-0.941664	2.49427e-06	4.97368e-06	Elo3_ER - Elo3_Lysate	ambiguous	NA
Q04934	IVY1	4	3	3	-1.26601	2.50266e-06	4.98711e-06	Elo3_ER - Elo3_Lysate	vacuole	NA
P38795	QNS1	4	3	2	-1.16977	2.52316e-06	5.02465e-06	Elo3_ER - Elo3_Lysate	NA	NA
P33399	LHP1	4	3	8	-3.83971	2.5798e-06	5.13405e-06	Elo3_ER - Elo3_Lysate	nucleus	NA
Q12453	CEX1	4	3	3	1.06666	2.60894e-06	5.1886e-06	Elo3_ER - Elo3_Lysate	ambiguous	NA
Q12019	MDN1	4	3	45	1.33464	2.64003e-06	5.24698e-06	Elo3_ER - Elo3_Lysate	nucleus	NA
P40413	CCT5	4	3	13	-0.980417	2.65065e-06	5.26461e-06	Elo3_ER - Elo3_Lysate	ambiguous	NA
P16649	TUP1	4	3	12	-1.36145	2.68031e-06	5.32001e-06	Elo3_ER - Elo3_Lysate	nucleus	NA
Q05050	EIS1	4	3	16	-1.02763	2.70799e-06	5.37141e-06	Elo3_ER - Elo3_Lysate	ambiguous	NA
P23291	YCK1	4	3	2	2.21896	2.71594e-06	5.38365e-06	Elo3_ER - Elo3_Lysate	ambiguous	NA
P38075	PDX3	4	3	3	-1.58609	2.80827e-06	5.56299e-06	Elo3_ER - Elo3_Lysate	mitochondrion	NA
P42951	LSB6	4	3	2	1.78363	2.81487e-06	5.57059e-06	Elo3_ER - Elo3_Lysate	ambiguous	NA
Q12109	WRS1	4	3	8	-2.31356	2.8158e-06	5.57059e-06	Elo3_ER - Elo3_Lysate	ambiguous	NA
Q05636	RRP45	4	3	4	-1.37248	2.83037e-06	5.59575e-06	Elo3_ER - Elo3_Lysate	ambiguous	NA
P40040	THO1	4	3	3	-3.87221	2.83926e-06	5.60964e-06	Elo3_ER - Elo3_Lysate	NA	NA
P43572	EPL1	4	3	3	1.28801	2.91295e-06	5.75145e-06	Elo3_ER - Elo3_Lysate	nucleus	NA
P32832	NPL6	4	3	7	-1.35175	2.92464e-06	5.77075e-06	Elo3_ER - Elo3_Lysate	nucleus	NA
P53228	NQM1	4	3	8	-1.27162	2.97405e-06	5.86419e-06	Elo3_ER - Elo3_Lysate	NA	NA
P38861	NMD3	4	3	3	-2.1828	2.97589e-06	5.86419e-06	Elo3_ER - Elo3_Lysate	ambiguous	NA
P10962	MAK16	4	3	3	-1.72338	2.99388e-06	5.8958e-06	Elo3_ER - Elo3_Lysate	nucleus	NA
P48563	MON2	4	3	14	1.3358	3.03496e-06	5.97279e-06	Elo3_ER - Elo3_Lysate	Golgi apparatus	NA
Q08817	SOG2	4	3	4	1.06747	3.04904e-06	5.99657e-06	Elo3_ER - Elo3_Lysate	ambiguous	NA
P42938	TDA10	4	3	2	-2.05192	3.05476e-06	6.00391e-06	Elo3_ER - Elo3_Lysate	ambiguous	NA
Q03661	ESC1	4	3	6	-1.1373	3.0587e-06	6.00774e-06	Elo3_ER - Elo3_Lysate	nucleus	NA
P38713	OSH3	4	3	5	1.08722	3.07333e-06	6.03253e-06	Elo3_ER - Elo3_Lysate	ambiguous	NA
Q05854	YLR278C	4	3	3	1.02084	3.08477e-06	6.05105e-06	Elo3_ER - Elo3_Lysate	nucleus	NA
Q02205	MEH1	4	3	4	1.17737	3.12203e-06	6.12016e-06	Elo3_ER - Elo3_Lysate	vacuole	NA
P32799	COX13	4	3	2	1.4199	3.13112e-06	6.13399e-06	Elo3_ER - Elo3_Lysate	mitochondrion	MIM
P29547	CAM1	4	3	5	-1.26029	3.14682e-06	6.16034e-06	Elo3_ER - Elo3_Lysate	ambiguous	NA
P38325	OM14	4	3	2	2.04973	3.14866e-06	6.16034e-06	Elo3_ER - Elo3_Lysate	mitochondrion	MOM
P39676	YHB1	4	3	5	-1.74065	3.18108e-06	6.21972e-06	Elo3_ER - Elo3_Lysate	ambiguous	NA
P20133	BET2	4	3	3	-1.45654	3.19683e-06	6.24646e-06	Elo3_ER - Elo3_Lysate	NA	NA
P42949	PAM16	4	3	3	1.57003	3.28623e-06	6.41698e-06	Elo3_ER - Elo3_Lysate	mitochondrion	MIM
P32264	PRO1	4	3	4	-1.8052	3.38423e-06	6.60407e-06	Elo3_ER - Elo3_Lysate	ambiguous	NA
P53255	DRN1	4	3	4	-1.4705	3.42006e-06	6.66966e-06	Elo3_ER - Elo3_Lysate	ambiguous	NA
P38688	SRP72	4	3	7	-0.953345	3.43138e-06	6.68742e-06	Elo3_ER - Elo3_Lysate	ambiguous	NA
Q06078	UTP21	4	3	6	-0.896623	3.45878e-06	6.73647e-06	Elo3_ER - Elo3_Lysate	nucleus	NA
Q12168	ACF2	4	3	5	-1.29556	3.4699e-06	6.75297e-06	Elo3_ER - Elo3_Lysate	ambiguous	NA
P38788	SSZ1	4	3	12	-2.11455	3.47174e-06	6.75297e-06	Elo3_ER - Elo3_Lysate	ambiguous	NA
P42843	SKP2	4	3	4	-1.19996	3.48733e-06	6.77892e-06	Elo3_ER - Elo3_Lysate	ambiguous	NA
Q08269	ALR1	4	3	7	2.52792	3.54818e-06	6.89276e-06	Elo3_ER - Elo3_Lysate	plasma membrane	NA
Q03798	AIM36	4	3	3	1.52673	3.56061e-06	6.91245e-06	Elo3_ER - Elo3_Lysate	mitochondrion	NA
P0CX39|P0CX40	RPS8A|RPS8B	4	3	8	1.47207	3.56492e-06	6.91637e-06	Elo3_ER - Elo3_Lysate	NA	NA
Q06604	BSP1	4	3	3	-1.07291	3.58671e-06	6.95415e-06	Elo3_ER - Elo3_Lysate	ambiguous	NA
P53314	CPD1	4	3	3	-0.94316	3.64663e-06	7.06579e-06	Elo3_ER - Elo3_Lysate	Golgi apparatus	NA
P35997|P38711	RPS27A|RPS27B	4	3	3	-2.4883	3.6897e-06	7.14465e-06	Elo3_ER - Elo3_Lysate	NA	NA
P53254	UTP22	4	3	13	-1.01598	3.76037e-06	7.27681e-06	Elo3_ER - Elo3_Lysate	nucleus	NA
P61830	HHT1	4	3	4	1.24678	3.81903e-06	7.38559e-06	Elo3_ER - Elo3_Lysate	nucleus	NA
P39705	NUP60	4	3	7	-1.16978	3.84268e-06	7.42656e-06	Elo3_ER - Elo3_Lysate	nucleus	NA
P0CX27|P0CX28	RPL42A|RPL42B	4	3	5	-1.01854	3.84904e-06	7.43408e-06	Elo3_ER - Elo3_Lysate	NA	NA
Q07623	NOP6	4	3	5	-1.2512	3.86131e-06	7.453e-06	Elo3_ER - Elo3_Lysate	nucleus	NA
P22141	PRE1	4	3	2	-1.29705	3.91639e-06	7.55448e-06	Elo3_ER - Elo3_Lysate	ambiguous	NA
Q6Q560	ISD11	4	3	4	-1.60199	3.92308e-06	7.56253e-06	Elo3_ER - Elo3_Lysate	mitochondrion	NA
P28321	YJU3	4	3	7	1.52349	3.93606e-06	7.58269e-06	Elo3_ER - Elo3_Lysate	ambiguous	NA
P36139	PET10	4	3	4	1.26668	3.98655e-06	7.67506e-06	Elo3_ER - Elo3_Lysate	lipid droplet	NA
P32610	VMA8	4	3	4	1.12006	4.00103e-06	7.69802e-06	Elo3_ER - Elo3_Lysate	vacuole	NA
P32855	SEC8	4	3	5	1.2422	4.00622e-06	7.7031e-06	Elo3_ER - Elo3_Lysate	ambiguous	NA
Q12234	RUD3	4	3	3	-1.46183	4.0833e-06	7.84628e-06	Elo3_ER - Elo3_Lysate	Golgi apparatus	NA
P27801	PEP3	4	3	11	1.156	4.19518e-06	8.05613e-06	Elo3_ER - Elo3_Lysate	vacuole	NA
P38203	LSM2	4	3	2	-0.988046	4.2327e-06	8.12301e-06	Elo3_ER - Elo3_Lysate	ambiguous	NA
P32588	PUB1	4	3	5	-1.81391	4.24646e-06	8.14423e-06	Elo3_ER - Elo3_Lysate	ambiguous	NA
P06843	SPT2	4	3	3	-1.2604	4.26186e-06	8.16856e-06	Elo3_ER - Elo3_Lysate	nucleus	NA
P53261	NOP7	4	3	14	-1.26193	4.30232e-06	8.24088e-06	Elo3_ER - Elo3_Lysate	nucleus	NA
Q08287	NOP8	4	3	5	1.20085	4.36863e-06	8.36257e-06	Elo3_ER - Elo3_Lysate	nucleus	NA
Q07878	VPS13	4	3	19	0.959165	4.38169e-06	8.38224e-06	Elo3_ER - Elo3_Lysate	ambiguous	NA
P47137	YJR096W	4	3	2	-2.39483	4.4016e-06	8.41498e-06	Elo3_ER - Elo3_Lysate	NA	NA
Q04177	UTP5	4	3	3	-0.894119	4.51926e-06	8.63446e-06	Elo3_ER - Elo3_Lysate	nucleus	NA
P38071	ETR1	4	3	4	-3.04773	4.59088e-06	8.76573e-06	Elo3_ER - Elo3_Lysate	mitochondrion	NA
P19658	EXO70	4	3	2	1.0637	4.61944e-06	8.81467e-06	Elo3_ER - Elo3_Lysate	ambiguous	NA
P47039	BNA3	4	3	5	-1.4871	4.67545e-06	8.91591e-06	Elo3_ER - Elo3_Lysate	ambiguous	NA
P17649	UGA1	4	3	3	-1.35747	4.71031e-06	8.9767e-06	Elo3_ER - Elo3_Lysate	ambiguous	NA
P54858	DOS2	4	3	3	-1.60482	4.78431e-06	9.11196e-06	Elo3_ER - Elo3_Lysate	NA	NA
Q04728	ARG7	4	3	6	-1.6062	4.80898e-06	9.15317e-06	Elo3_ER - Elo3_Lysate	mitochondrion	NA
Q04431	KRE28	4	3	3	1.01511	4.82164e-06	9.17146e-06	Elo3_ER - Elo3_Lysate	ambiguous	NA
P39707	SEN34	4	3	2	1.49597	4.84196e-06	9.2043e-06	Elo3_ER - Elo3_Lysate	ambiguous	NA
Q06608	YPR172W	4	3	5	-1.41889	4.87696e-06	9.26499e-06	Elo3_ER - Elo3_Lysate	ambiguous	NA
P47912	FAA4	4	3	14	1.03845	4.90393e-06	9.31035e-06	Elo3_ER - Elo3_Lysate	lipid droplet	NA
Q03660	TRS130	4	3	2	1.24894	4.91681e-06	9.32894e-06	Elo3_ER - Elo3_Lysate	Golgi apparatus	NA
P89102	SEC5	4	3	10	1.21114	4.928e-06	9.34251e-06	Elo3_ER - Elo3_Lysate	NA	NA
P36094	SPC42	4	3	5	-1.38614	4.93017e-06	9.34251e-06	Elo3_ER - Elo3_Lysate	ambiguous	NA
P27882	ERV1	4	3	2	-1.66038	4.96225e-06	9.39739e-06	Elo3_ER - Elo3_Lysate	mitochondrion	NA
P32831	NGR1	4	3	3	-1.05288	5.07078e-06	9.59691e-06	Elo3_ER - Elo3_Lysate	NA	NA
P25694	CDC48	4	3	23	-1.51735	5.09707e-06	9.64059e-06	Elo3_ER - Elo3_Lysate	ambiguous	NA
P0CX51|P0CX52	RPS16A|RPS16B	4	3	10	-3.6682	5.10926e-06	9.65759e-06	Elo3_ER - Elo3_Lysate	NA	NA
P27895	CIN8	4	3	4	1.55726	5.14328e-06	9.7158e-06	Elo3_ER - Elo3_Lysate	ambiguous	NA
P47171	HIR3	4	3	2	1.1225	5.17448e-06	9.76861e-06	Elo3_ER - Elo3_Lysate	nucleus	NA
P28789	HEM3	4	3	5	-1.21068	5.18469e-06	9.78176e-06	Elo3_ER - Elo3_Lysate	NA	NA
P32499	NUP2	4	3	10	-1.80305	5.29398e-06	9.9817e-06	Elo3_ER - Elo3_Lysate	nucleus	NA
Q04894	ADH6	4	3	6	-3.02682	5.30586e-06	9.99786e-06	Elo3_ER - Elo3_Lysate	NA	NA
P32449	ARO4	4	3	9	-2.06729	5.36183e-06	1.0097e-05	Elo3_ER - Elo3_Lysate	NA	NA
P23638	PRE9	4	3	7	-1.05503	5.38179e-06	1.01282e-05	Elo3_ER - Elo3_Lysate	ambiguous	NA
P39702	VPS8	4	3	4	1.34509	5.3996e-06	1.01554e-05	Elo3_ER - Elo3_Lysate	Golgi apparatus	NA
Q02805	ROD1	4	3	2	0.976532	5.4367e-06	1.02188e-05	Elo3_ER - Elo3_Lysate	ambiguous	NA
P48363	PAC10	4	3	3	-1.92866	5.51352e-06	1.03568e-05	Elo3_ER - Elo3_Lysate	NA	NA
P40510	SER33	4	3	3	-1.45481	5.56046e-06	1.04384e-05	Elo3_ER - Elo3_Lysate	NA	NA
Q12377	RPN6	4	3	2	-0.992963	5.61382e-06	1.0532e-05	Elo3_ER - Elo3_Lysate	NA	NA
Q00711	SDH1	4	3	6	1.24544	5.63915e-06	1.0573e-05	Elo3_ER - Elo3_Lysate	mitochondrion	MIM
P40580	IRC24	4	3	4	-1.54008	5.71695e-06	1.07122e-05	Elo3_ER - Elo3_Lysate	NA	NA
P53860	PDR16	4	3	7	-1.38133	5.73027e-06	1.07305e-05	Elo3_ER - Elo3_Lysate	ambiguous	NA
Q02260	SMD1	4	3	2	-1.32788	5.7806e-06	1.0818e-05	Elo3_ER - Elo3_Lysate	ambiguous	NA
Q03653	EFR3	4	3	6	1.08271	5.79485e-06	1.08379e-05	Elo3_ER - Elo3_Lysate	NA	NA
P53207	SNU71	4	3	5	-1.23988	5.81737e-06	1.08733e-05	Elo3_ER - Elo3_Lysate	ambiguous	NA
Q07951	IRC25	4	3	2	-1.19668	5.89407e-06	1.10098e-05	Elo3_ER - Elo3_Lysate	NA	NA
P32787	MGM101	4	3	4	-1.36049	5.89964e-06	1.10134e-05	Elo3_ER - Elo3_Lysate	mitochondrion	NA
P33327	GDH2	4	3	2	-1.07519	5.90848e-06	1.10231e-05	Elo3_ER - Elo3_Lysate	NA	NA
P28737	MSP1	4	3	3	1.05056	5.97588e-06	1.11419e-05	Elo3_ER - Elo3_Lysate	ambiguous	NA
P53599	SSK2	4	3	2	0.890627	6.04275e-06	1.12534e-05	Elo3_ER - Elo3_Lysate	NA	NA
P39966	PTC2	4	3	5	-1.49861	6.04314e-06	1.12534e-05	Elo3_ER - Elo3_Lysate	NA	NA
P13433	RPO41	4	3	4	0.933304	6.05981e-06	1.12775e-05	Elo3_ER - Elo3_Lysate	mitochondrion	NA
P39526	LAA1	4	3	2	0.990525	6.08867e-06	1.13242e-05	Elo3_ER - Elo3_Lysate	Golgi apparatus	NA
P38798	NMD2	4	3	4	1.0561	6.12755e-06	1.13894e-05	Elo3_ER - Elo3_Lysate	ambiguous	NA
Q3E795	YLR361C-A	4	3	2	-1.37244	6.17437e-06	1.14694e-05	Elo3_ER - Elo3_Lysate	NA	NA
P40037	HMF1	4	3	2	-1.46053	6.19641e-06	1.15033e-05	Elo3_ER - Elo3_Lysate	ambiguous	NA
P27351	APL1	4	3	4	1.06075	6.23946e-06	1.1576e-05	Elo3_ER - Elo3_Lysate	plasma membrane	NA
P41697	BUD6	4	3	10	1.05388	6.26395e-06	1.16143e-05	Elo3_ER - Elo3_Lysate	NA	NA
P53336	YGR283C	4	3	4	-1.92352	6.28368e-06	1.16438e-05	Elo3_ER - Elo3_Lysate	nucleus	NA
Q3E772	YGR169C-A	4	3	2	-2.99601	6.29545e-06	1.16584e-05	Elo3_ER - Elo3_Lysate	ambiguous	NA
P40157	VID27	4	3	10	0.80974	6.30838e-06	1.16752e-05	Elo3_ER - Elo3_Lysate	ambiguous	NA
P41058	RPS29B	4	3	3	-3.10726	6.3125e-06	1.16756e-05	Elo3_ER - Elo3_Lysate	ambiguous	NA
Q12306	SMT3	4	3	3	-1.22185	6.32055e-06	1.16833e-05	Elo3_ER - Elo3_Lysate	NA	NA
P19097	FAS2	4	3	54	-0.873485	6.3414e-06	1.17147e-05	Elo3_ER - Elo3_Lysate	NA	NA
P49723	RNR4	4	3	8	-2.11948	6.36266e-06	1.17468e-05	Elo3_ER - Elo3_Lysate	nucleus	NA
P33334	PRP8	4	3	4	0.901282	6.38004e-06	1.17705e-05	Elo3_ER - Elo3_Lysate	nucleus	NA
Q07653	HBT1	4	3	2	-1.43708	6.38335e-06	1.17705e-05	Elo3_ER - Elo3_Lysate	ambiguous	NA
P11325	NAM2	4	3	3	-0.871091	6.48552e-06	1.19516e-05	Elo3_ER - Elo3_Lysate	mitochondrion	NA
P39016	MPT5	4	3	3	1.15789	6.5649e-06	1.20905e-05	Elo3_ER - Elo3_Lysate	ambiguous	NA
P53141	MLC1	4	3	8	-2.19906	6.57488e-06	1.21015e-05	Elo3_ER - Elo3_Lysate	ambiguous	NA
P38340	TAE1	4	3	3	-3.10081	6.5932e-06	1.21278e-05	Elo3_ER - Elo3_Lysate	ambiguous	NA
P53009	SCY1	4	3	6	1.03875	6.66852e-06	1.22588e-05	Elo3_ER - Elo3_Lysate	NA	NA
P25368	RRP7	4	3	2	-0.859333	6.76568e-06	1.24299e-05	Elo3_ER - Elo3_Lysate	nucleus	NA
Q12502	LDB19	4	3	2	-1.01475	6.78242e-06	1.2453e-05	Elo3_ER - Elo3_Lysate	ambiguous	NA
P38777	FSH1	4	3	3	-3.46317	6.89767e-06	1.26569e-05	Elo3_ER - Elo3_Lysate	ambiguous	NA
Q12080	NOP53	4	3	6	-1.47598	6.92407e-06	1.26976e-05	Elo3_ER - Elo3_Lysate	nucleus	NA
P28707	SBA1	4	3	2	-1.72232	6.93735e-06	1.27143e-05	Elo3_ER - Elo3_Lysate	NA	NA
P22936	APN1	4	3	6	-1.3696	6.98019e-06	1.27803e-05	Elo3_ER - Elo3_Lysate	nucleus	NA
Q08962	NIP7	4	3	3	-0.868092	6.98184e-06	1.27803e-05	Elo3_ER - Elo3_Lysate	ambiguous	NA
Q12389	DBP10	4	3	8	-1.22213	6.98754e-06	1.27829e-05	Elo3_ER - Elo3_Lysate	nucleus	NA
Q12272	TPT1	4	3	2	-0.851457	6.99487e-06	1.27886e-05	Elo3_ER - Elo3_Lysate	NA	NA
P05626	ATP4	4	3	10	1.32906	7.41415e-06	1.35469e-05	Elo3_ER - Elo3_Lysate	mitochondrion	NA
P32643	TMT1	4	3	3	-1.85545	7.43093e-06	1.35693e-05	Elo3_ER - Elo3_Lysate	ambiguous	NA
Q12509	ARP6	4	3	2	-1.36838	7.47607e-06	1.36435e-05	Elo3_ER - Elo3_Lysate	ambiguous	NA
P46784|Q08745	RPS10B|RPS10A	4	3	4	-2.44523	7.56837e-06	1.38036e-05	Elo3_ER - Elo3_Lysate	NA	NA
P53959	COG6	4	3	9	1.00461	7.65357e-06	1.39505e-05	Elo3_ER - Elo3_Lysate	Golgi apparatus	NA
P14681	KSS1	4	3	2	1.08881	7.81561e-06	1.42373e-05	Elo3_ER - Elo3_Lysate	ambiguous	NA
P53844	PDR17	4	3	5	-1.05713	7.88703e-06	1.43587e-05	Elo3_ER - Elo3_Lysate	ambiguous	NA
Q12362	RIB2	4	3	2	-0.991872	7.94391e-06	1.44535e-05	Elo3_ER - Elo3_Lysate	ambiguous	NA
P40566	YIR007W	4	3	2	-0.923136	8.03753e-06	1.46063e-05	Elo3_ER - Elo3_Lysate	ambiguous	NA
Q12114	CHS5	4	3	2	-0.871058	8.03759e-06	1.46063e-05	Elo3_ER - Elo3_Lysate	Golgi apparatus	NA
P23255	TAF2	4	3	4	0.945069	8.07416e-06	1.46639e-05	Elo3_ER - Elo3_Lysate	nucleus	NA
P25491	YDJ1	4	3	10	-0.894101	8.08207e-06	1.46694e-05	Elo3_ER - Elo3_Lysate	ambiguous	NA
P50110	SAM37	4	3	4	1.5193	8.13213e-06	1.47514e-05	Elo3_ER - Elo3_Lysate	mitochondrion	MOM
P51862	ROM2	4	3	3	1.02061	8.26338e-06	1.49805e-05	Elo3_ER - Elo3_Lysate	NA	NA
P38063	PRS4	4	3	3	-1.84024	8.3039e-06	1.50449e-05	Elo3_ER - Elo3_Lysate	ambiguous	NA
P23254	TKL1	4	3	19	-1.86875	8.41308e-06	1.52335e-05	Elo3_ER - Elo3_Lysate	NA	NA
P49435	APT1	4	3	5	-1.85079	8.43064e-06	1.52562e-05	Elo3_ER - Elo3_Lysate	ambiguous	NA
P38281	APD1	4	3	3	-1.17317	8.52303e-06	1.54141e-05	Elo3_ER - Elo3_Lysate	ambiguous	NA
P33201	MRT4	4	3	7	-2.32671	8.53976e-06	1.54351e-05	Elo3_ER - Elo3_Lysate	ambiguous	NA
Q06625	GDB1	4	3	10	-1.08742	8.58765e-06	1.55123e-05	Elo3_ER - Elo3_Lysate	ambiguous	NA
P36047	SDS22	4	3	5	-2.42893	8.74164e-06	1.5781e-05	Elo3_ER - Elo3_Lysate	nucleus	NA
Q03214	ECM5	4	3	2	1.02624	8.79755e-06	1.58692e-05	Elo3_ER - Elo3_Lysate	nucleus	NA
P54114	ALD3	4	3	3	-1.73913	8.80099e-06	1.58692e-05	Elo3_ER - Elo3_Lysate	ambiguous	NA
P29703	RAM2	4	3	2	-0.846982	8.93708e-06	1.61049e-05	Elo3_ER - Elo3_Lysate	ambiguous	NA
P24000	RPL24B	4	3	3	1.11725	8.97332e-06	1.61606e-05	Elo3_ER - Elo3_Lysate	ambiguous	NA
Q06053	DUS3	4	3	8	-1.50712	9.36917e-06	1.68634e-05	Elo3_ER - Elo3_Lysate	ambiguous	NA
Q03921	DOP1	4	3	9	1.14366	9.41699e-06	1.69393e-05	Elo3_ER - Elo3_Lysate	Golgi apparatus	NA
Q07834	YLL032C	4	3	2	0.887618	9.46685e-06	1.70189e-05	Elo3_ER - Elo3_Lysate	ambiguous	NA
P15700	URA6	4	3	5	-1.61933	9.62578e-06	1.72943e-05	Elo3_ER - Elo3_Lysate	ambiguous	NA
P10591	SSA1	4	3	7	-1.1413	9.66302e-06	1.7341e-05	Elo3_ER - Elo3_Lysate	ambiguous	NA
P33315	TKL2	4	3	2	-1.78444	9.6633e-06	1.7341e-05	Elo3_ER - Elo3_Lysate	NA	NA
Q12753	HAA1	4	3	2	-1.03047	9.82205e-06	1.76154e-05	Elo3_ER - Elo3_Lysate	nucleus	NA
Q08641	ABP140	4	3	7	-1.85619	9.93477e-06	1.78069e-05	Elo3_ER - Elo3_Lysate	ambiguous	NA
Q08199	SIL1	4	3	3	1.04679	9.94662e-06	1.78151e-05	Elo3_ER - Elo3_Lysate	ER	ER lumen
P09064	SUI3	4	3	10	-1.15315	9.95114e-06	1.78151e-05	Elo3_ER - Elo3_Lysate	NA	NA
P23503	NAR1	4	3	5	-1.45611	1.00856e-05	1.8045e-05	Elo3_ER - Elo3_Lysate	ambiguous	NA
Q07500	NDE2	4	3	2	1.47937	1.05001e-05	1.87756e-05	Elo3_ER - Elo3_Lysate	mitochondrion	NA
Q02648	TRM44	4	3	7	-1.46673	1.06503e-05	1.90329e-05	Elo3_ER - Elo3_Lysate	ambiguous	NA
P34240	ZRT3	4	3	2	2.54299	1.06961e-05	1.91034e-05	Elo3_ER - Elo3_Lysate	vacuole	NA
P32328	DBF20	4	3	2	0.89513	1.10564e-05	1.97352e-05	Elo3_ER - Elo3_Lysate	NA	NA
P36069	PMU1	4	3	4	-1.43205	1.11459e-05	1.98831e-05	Elo3_ER - Elo3_Lysate	ambiguous	NA
Q02204	MRPL13	4	3	4	-0.975872	1.13812e-05	2.02908e-05	Elo3_ER - Elo3_Lysate	mitochondrion	NA
Q12486	YOR131C	4	3	3	0.933095	1.13897e-05	2.0294e-05	Elo3_ER - Elo3_Lysate	ambiguous	NA
Q03161	YMR099C	4	3	5	-0.941946	1.14378e-05	2.03676e-05	Elo3_ER - Elo3_Lysate	NA	NA
P07347	ARD1	4	3	2	-0.830343	1.1446e-05	2.03703e-05	Elo3_ER - Elo3_Lysate	ambiguous	NA
P43610	IRC5	4	3	6	0.921926	1.14972e-05	2.04492e-05	Elo3_ER - Elo3_Lysate	nucleus	NA
P33401	PGM1	4	3	4	-0.957621	1.16284e-05	2.06704e-05	Elo3_ER - Elo3_Lysate	ambiguous	NA
P49367	LYS4	4	3	7	-1.26395	1.16714e-05	2.07347e-05	Elo3_ER - Elo3_Lysate	mitochondrion	NA
P20448	HCA4	4	3	5	-0.954059	1.17353e-05	2.08359e-05	Elo3_ER - Elo3_Lysate	nucleus	NA
Q00402	NUM1	4	3	21	1.53835	1.17632e-05	2.08731e-05	Elo3_ER - Elo3_Lysate	ambiguous	NA
P32468	CDC12	4	3	4	-0.875866	1.19126e-05	2.11257e-05	Elo3_ER - Elo3_Lysate	ambiguous	NA
P36161	NUP133	4	3	11	0.785227	1.19826e-05	2.12374e-05	Elo3_ER - Elo3_Lysate	nucleus	NA
P32324	EFT1	4	3	30	-1.27417	1.21268e-05	2.14712e-05	Elo3_ER - Elo3_Lysate	ambiguous	NA
Q07914	PAM18	4	3	2	1.59516	1.21288e-05	2.14712e-05	Elo3_ER - Elo3_Lysate	mitochondrion	MIM
Q08723	RPN8	4	3	5	-0.990625	1.23666e-05	2.18794e-05	Elo3_ER - Elo3_Lysate	NA	NA
P47103	CPR7	4	3	2	-2.04827	1.29332e-05	2.28684e-05	Elo3_ER - Elo3_Lysate	NA	NA
P53319	GND2	4	3	2	-1.13364	1.30468e-05	2.30558e-05	Elo3_ER - Elo3_Lysate	NA	NA
P0CS90	SSC1	4	3	19	-1.87998	1.30792e-05	2.30995e-05	Elo3_ER - Elo3_Lysate	mitochondrion	NA
P21801	SDH2	4	3	4	1.19198	1.31016e-05	2.31196e-05	Elo3_ER - Elo3_Lysate	mitochondrion	MIM
Q05933	ARC18	4	3	2	-1.3002	1.31059e-05	2.31196e-05	Elo3_ER - Elo3_Lysate	ambiguous	NA
P00128	QCR7	4	3	2	2.04394	1.32921e-05	2.34342e-05	Elo3_ER - Elo3_Lysate	mitochondrion	MIM
Q12345	IES3	4	3	2	-1.0346	1.33052e-05	2.34436e-05	Elo3_ER - Elo3_Lysate	nucleus	NA
Q06063	DUS4	4	3	3	-1.71634	1.34047e-05	2.36051e-05	Elo3_ER - Elo3_Lysate	NA	NA
P49166	RPL37A	4	3	3	-1.43331	1.34313e-05	2.36382e-05	Elo3_ER - Elo3_Lysate	ambiguous	NA
P07264	LEU1	4	3	17	-1.56508	1.3775e-05	2.42234e-05	Elo3_ER - Elo3_Lysate	NA	NA
Q03957	CTK1	4	3	3	-1.19495	1.37799e-05	2.42234e-05	Elo3_ER - Elo3_Lysate	ambiguous	NA
P27692	SPT5	4	3	18	-0.856782	1.39494e-05	2.45071e-05	Elo3_ER - Elo3_Lysate	ambiguous	NA
P32473	PDB1	4	3	5	-1.43792	1.40808e-05	2.47235e-05	Elo3_ER - Elo3_Lysate	mitochondrion	NA
P32266	MGM1	4	3	2	1.07718	1.41129e-05	2.47653e-05	Elo3_ER - Elo3_Lysate	ambiguous	NA
P14693	SAM35	4	3	3	1.62697	1.42347e-05	2.49646e-05	Elo3_ER - Elo3_Lysate	mitochondrion	MOM
Q04183	TRS120	4	3	5	0.782427	1.43939e-05	2.52291e-05	Elo3_ER - Elo3_Lysate	Golgi apparatus	NA
P00431	CCP1	4	3	5	-1.05741	1.44218e-05	2.52634e-05	Elo3_ER - Elo3_Lysate	mitochondrion	NA
P53877	IPI3	4	3	6	-0.893731	1.45556e-05	2.54829e-05	Elo3_ER - Elo3_Lysate	nucleus	NA
P16140	VMA2	4	3	19	-1.02611	1.46507e-05	2.56345e-05	Elo3_ER - Elo3_Lysate	vacuole	NA
Q08925	MRN1	4	3	5	-1.00297	1.46599e-05	2.56357e-05	Elo3_ER - Elo3_Lysate	ambiguous	NA
P0CX41|P0CX42	RPL23A|RPL23B	4	3	3	1.27634	1.54633e-05	2.7025e-05	Elo3_ER - Elo3_Lysate	NA	NA
P34244	HSL1	4	3	3	1.31755	1.57755e-05	2.75545e-05	Elo3_ER - Elo3_Lysate	ambiguous	NA
P40513	MAM33	4	3	2	-1.31646	1.59798e-05	2.78952e-05	Elo3_ER - Elo3_Lysate	mitochondrion	NA
P40892	YJL218W	4	3	2	-1.37214	1.62805e-05	2.84036e-05	Elo3_ER - Elo3_Lysate	NA	NA
P47029	ALY2	4	3	3	-0.784985	1.63548e-05	2.85168e-05	Elo3_ER - Elo3_Lysate	ambiguous	NA
P15424	MSS116	4	3	8	-0.875192	1.64e-05	2.8579e-05	Elo3_ER - Elo3_Lysate	mitochondrion	NA
P40531	GVP36	4	3	8	-2.85392	1.64626e-05	2.86715e-05	Elo3_ER - Elo3_Lysate	Golgi apparatus	NA
P21242	PRE10	4	3	3	-1.19891	1.6509e-05	2.87358e-05	Elo3_ER - Elo3_Lysate	ambiguous	NA
P53168	DUO1	4	3	2	-0.861818	1.65509e-05	2.8792e-05	Elo3_ER - Elo3_Lysate	ambiguous	NA
P07807	DFR1	4	3	2	-0.937609	1.65644e-05	2.8792e-05	Elo3_ER - Elo3_Lysate	NA	NA
P40482	SEC24	4	3	10	-0.673755	1.657e-05	2.8792e-05	Elo3_ER - Elo3_Lysate	ambiguous	NA
P16861	PFK1	4	3	22	-1.32418	1.66287e-05	2.88774e-05	Elo3_ER - Elo3_Lysate	ambiguous	NA
P53829	CAF40	4	3	6	0.981731	1.67657e-05	2.90986e-05	Elo3_ER - Elo3_Lysate	ambiguous	NA
P22543	VPS34	4	3	2	0.810873	1.70965e-05	2.96555e-05	Elo3_ER - Elo3_Lysate	ambiguous	NA
P46151	MET12	4	3	2	-2.82267	1.71579e-05	2.9745e-05	Elo3_ER - Elo3_Lysate	NA	NA
P19812	UBR1	4	3	9	-0.73143	1.71866e-05	2.97777e-05	Elo3_ER - Elo3_Lysate	NA	NA
P32381	ARP2	4	3	7	-0.791	1.75422e-05	3.03762e-05	Elo3_ER - Elo3_Lysate	ambiguous	NA
P38111	MEC1	4	3	5	0.939717	1.77497e-05	3.07179e-05	Elo3_ER - Elo3_Lysate	nucleus	NA
P47176	BAT2	4	3	2	-2.02223	1.78164e-05	3.08157e-05	Elo3_ER - Elo3_Lysate	ambiguous	NA
P32608	RTG2	4	3	6	-1.04475	1.81137e-05	3.13119e-05	Elo3_ER - Elo3_Lysate	NA	NA
P48445	BPL1	4	3	3	-1.0695	1.81617e-05	3.13768e-05	Elo3_ER - Elo3_Lysate	ambiguous	NA
P23643	VPS3	4	3	3	0.781325	1.82514e-05	3.15137e-05	Elo3_ER - Elo3_Lysate	ambiguous	NA
P32074	SEC21	4	3	18	0.816009	1.82696e-05	3.15271e-05	Elo3_ER - Elo3_Lysate	ambiguous	NA
P19657	PMA2	4	3	3	2.62669	1.83285e-05	3.16106e-05	Elo3_ER - Elo3_Lysate	plasma membrane	NA
P38821	APE4	4	3	2	-1.45985	1.83453e-05	3.16215e-05	Elo3_ER - Elo3_Lysate	ambiguous	NA
P50861	RIB4	4	3	2	-1.42032	1.86684e-05	3.216e-05	Elo3_ER - Elo3_Lysate	mitochondrion	NA
Q03104	MSC1	4	3	5	2.01308	1.90612e-05	3.2818e-05	Elo3_ER - Elo3_Lysate	NA	NA
P32790	SLA1	4	3	7	-0.754394	1.93447e-05	3.3287e-05	Elo3_ER - Elo3_Lysate	ambiguous	NA
P34241	URB1	4	3	9	0.957159	1.93855e-05	3.33382e-05	Elo3_ER - Elo3_Lysate	nucleus	NA
P38768	PIH1	4	3	2	1.04144	1.94463e-05	3.33982e-05	Elo3_ER - Elo3_Lysate	ambiguous	NA
Q06214	JIP5	4	3	5	-0.943693	1.94517e-05	3.33982e-05	Elo3_ER - Elo3_Lysate	nucleus	NA
P47117	ARP3	4	3	5	-0.843908	1.94536e-05	3.33982e-05	Elo3_ER - Elo3_Lysate	ambiguous	NA
Q08951	APL5	4	3	6	0.750722	1.9488e-05	3.3438e-05	Elo3_ER - Elo3_Lysate	ambiguous	NA
Q08202	OPI10	4	3	3	-1.9359	1.97101e-05	3.38e-05	Elo3_ER - Elo3_Lysate	ambiguous	NA
P12887	UNG1	4	3	4	-0.963874	1.98731e-05	3.40601e-05	Elo3_ER - Elo3_Lysate	ambiguous	NA
Q08826	SNX3	4	3	3	-1.02555	2.01379e-05	3.44943e-05	Elo3_ER - Elo3_Lysate	ambiguous	NA
P25604	STP22	4	3	2	0.768444	2.02116e-05	3.46009e-05	Elo3_ER - Elo3_Lysate	ambiguous	NA
Q07622	ACK1	4	3	4	0.872317	2.03388e-05	3.47989e-05	Elo3_ER - Elo3_Lysate	NA	NA
P0CX45|P0CX46	RPL2A|RPL2B	4	3	10	1.21162	2.0497e-05	3.50496e-05	Elo3_ER - Elo3_Lysate	NA	NA
P19541	RDS2	4	3	3	0.832279	2.05373e-05	3.50986e-05	Elo3_ER - Elo3_Lysate	ambiguous	NA
Q12159	YRA1	4	3	7	-2.29468	2.07177e-05	3.53868e-05	Elo3_ER - Elo3_Lysate	nucleus	NA
Q06709	REH1	4	3	3	-1.00489	2.11849e-05	3.61643e-05	Elo3_ER - Elo3_Lysate	ambiguous	NA
Q04847	ROY1	4	3	3	-1.18641	2.14178e-05	3.65412e-05	Elo3_ER - Elo3_Lysate	ambiguous	NA
P40048	PTP3	4	3	2	0.867372	2.17085e-05	3.70163e-05	Elo3_ER - Elo3_Lysate	ambiguous	NA
P46674	SAC3	4	3	3	0.819713	2.18214e-05	3.71878e-05	Elo3_ER - Elo3_Lysate	nucleus	nuclear membrane
P04051	RPO31	4	3	19	-0.775657	2.19898e-05	3.74535e-05	Elo3_ER - Elo3_Lysate	nucleus	NA
P53177	TYW3	4	3	3	-0.932667	2.2051e-05	3.75365e-05	Elo3_ER - Elo3_Lysate	NA	NA
P38764	RPN1	4	3	15	-1.0765	2.24928e-05	3.8267e-05	Elo3_ER - Elo3_Lysate	NA	NA
P05317	RPP0	4	3	12	-0.816843	2.26253e-05	3.84707e-05	Elo3_ER - Elo3_Lysate	ambiguous	NA
P40051	ICP55	4	3	2	-0.893793	2.27061e-05	3.85714e-05	Elo3_ER - Elo3_Lysate	ambiguous	NA
P21734	UBC1	4	3	4	-0.819228	2.27102e-05	3.85714e-05	Elo3_ER - Elo3_Lysate	NA	NA
P40106	GPP2	4	3	4	-2.00193	2.27759e-05	3.86613e-05	Elo3_ER - Elo3_Lysate	ambiguous	NA
P53850	RTC4	4	3	2	0.812089	2.28267e-05	3.87257e-05	Elo3_ER - Elo3_Lysate	ambiguous	NA
P16474	KAR2	4	3	18	1.40006	2.30842e-05	3.91405e-05	Elo3_ER - Elo3_Lysate	ER	ER lumen
Q04792	GAD1	4	3	2	-1.40558	2.31115e-05	3.91648e-05	Elo3_ER - Elo3_Lysate	NA	NA
P36007	SRY1	4	3	5	1.07096	2.33429e-05	3.95346e-05	Elo3_ER - Elo3_Lysate	NA	NA
Q12314	SFM1	4	3	8	-1.96141	2.37168e-05	4.01453e-05	Elo3_ER - Elo3_Lysate	ambiguous	NA
Q08217	PSK2	4	3	4	0.899596	2.38681e-05	4.03788e-05	Elo3_ER - Elo3_Lysate	ambiguous	NA
P32458	CDC11	4	3	2	-0.945721	2.42909e-05	4.10547e-05	Elo3_ER - Elo3_Lysate	ambiguous	NA
P40078	NSA2	4	3	3	-0.837858	2.42949e-05	4.10547e-05	Elo3_ER - Elo3_Lysate	nucleus	NA
P53145	LSG1	4	3	14	-0.914526	2.43416e-05	4.11058e-05	Elo3_ER - Elo3_Lysate	ambiguous	NA
P06101	CDC37	4	3	7	-1.74324	2.43524e-05	4.11058e-05	Elo3_ER - Elo3_Lysate	ambiguous	NA
P18852	STE18	4	3	2	1.41637	2.47202e-05	4.17032e-05	Elo3_ER - Elo3_Lysate	ambiguous	NA
P08067	RIP1	4	3	5	1.12416	2.48299e-05	4.18648e-05	Elo3_ER - Elo3_Lysate	mitochondrion	MIM
Q02931	NAN1	4	3	4	-1.19097	2.4894e-05	4.19495e-05	Elo3_ER - Elo3_Lysate	nucleus	NA
P38996	NAB3	4	3	4	-1.16545	2.52734e-05	4.2565e-05	Elo3_ER - Elo3_Lysate	nucleus	NA
P35189	TAF14	4	3	3	-1.735	2.54762e-05	4.28826e-05	Elo3_ER - Elo3_Lysate	nucleus	NA
P53152	MMS2	4	3	3	-1.13529	2.60656e-05	4.38502e-05	Elo3_ER - Elo3_Lysate	NA	NA
P53063	RAI1	4	3	7	-1.4335	2.63236e-05	4.42594e-05	Elo3_ER - Elo3_Lysate	nucleus	NA
P15801	MIP1	4	3	4	0.819177	2.6737e-05	4.49296e-05	Elo3_ER - Elo3_Lysate	mitochondrion	NA
P41810	SEC26	4	3	14	0.709206	2.69472e-05	4.52574e-05	Elo3_ER - Elo3_Lysate	ambiguous	NA
Q02046	MTD1	4	3	6	-1.31991	2.69886e-05	4.53009e-05	Elo3_ER - Elo3_Lysate	ambiguous	NA
P38773	DOG2	4	3	2	-2.49141	2.70031e-05	4.53009e-05	Elo3_ER - Elo3_Lysate	NA	NA
P53834	HCH1	4	3	2	-0.941998	2.71853e-05	4.55811e-05	Elo3_ER - Elo3_Lysate	ambiguous	NA
Q08923	CTI6	4	3	2	-1.31867	2.74015e-05	4.59181e-05	Elo3_ER - Elo3_Lysate	nucleus	NA
P35202	THI80	4	3	3	-1.65109	2.75026e-05	4.60619e-05	Elo3_ER - Elo3_Lysate	NA	NA
P25632	RSC6	4	3	3	-1.49588	2.78204e-05	4.65456e-05	Elo3_ER - Elo3_Lysate	nucleus	NA
P07253	CBP6	4	3	3	1.56133	2.78223e-05	4.65456e-05	Elo3_ER - Elo3_Lysate	mitochondrion	NA
P38145	RIB5	4	3	2	-2.71499	4.87411e-05	7.87015e-05	Elo3_ER - Elo3_Lysate	NA	NA
P23542	AAT2	4	3	5	-1.15196	2.8054e-05	4.69071e-05	Elo3_ER - Elo3_Lysate	ambiguous	NA
Q06835	RDS3	4	3	2	-1.1264	2.89022e-05	4.82986e-05	Elo3_ER - Elo3_Lysate	nucleus	NA
P17967	PDI1	4	3	16	-1.21836	2.91715e-05	4.87215e-05	Elo3_ER - Elo3_Lysate	ER	ER lumen
P22336	RFA1	4	3	9	-1.42793	2.92208e-05	4.87769e-05	Elo3_ER - Elo3_Lysate	nucleus	NA
P47008	SFH5	4	3	3	-1.14176	2.9271e-05	4.88336e-05	Elo3_ER - Elo3_Lysate	ambiguous	NA
P07260	CDC33	4	3	6	-1.53676	2.95443e-05	4.92622e-05	Elo3_ER - Elo3_Lysate	NA	NA
Q04311	VMS1	4	3	3	-1.67459	2.9595e-05	4.93196e-05	Elo3_ER - Elo3_Lysate	ambiguous	NA
Q08204	SMC5	4	3	3	0.810863	2.97394e-05	4.95328e-05	Elo3_ER - Elo3_Lysate	nucleus	NA
Q01919	KIN4	4	3	6	0.97314	2.98146e-05	4.96306e-05	Elo3_ER - Elo3_Lysate	NA	NA
Q04410	GRH1	4	3	2	-1.64241	2.98895e-05	4.97279e-05	Elo3_ER - Elo3_Lysate	ambiguous	NA
P40507	AIR1	4	3	2	-1.14951	2.99498e-05	4.98006e-05	Elo3_ER - Elo3_Lysate	ambiguous	NA
Q03776	PRP42	4	3	2	-0.818258	3.01225e-05	5.00602e-05	Elo3_ER - Elo3_Lysate	nucleus	NA
P35688	LRG1	4	3	4	0.705206	3.03135e-05	5.03497e-05	Elo3_ER - Elo3_Lysate	ambiguous	NA
P40054	SER3	4	3	2	-2.03735	3.05317e-05	5.06766e-05	Elo3_ER - Elo3_Lysate	NA	NA
P26263	PDC6	4	3	3	-2.35284	3.05439e-05	5.06766e-05	Elo3_ER - Elo3_Lysate	ambiguous	NA
P46675	STU2	4	3	8	0.974707	3.08044e-05	5.10808e-05	Elo3_ER - Elo3_Lysate	ambiguous	NA
P25582	SPB1	4	3	7	0.746896	3.08497e-05	5.11278e-05	Elo3_ER - Elo3_Lysate	nucleus	NA
P32944	SWE1	4	3	2	0.715323	3.0954e-05	5.12724e-05	Elo3_ER - Elo3_Lysate	ambiguous	NA
Q08484	GYP1	4	3	2	0.793638	3.12076e-05	5.1664e-05	Elo3_ER - Elo3_Lysate	Golgi apparatus	NA
P00812	CAR1	4	3	7	-1.76976	3.14214e-05	5.19894e-05	Elo3_ER - Elo3_Lysate	NA	NA
Q08732	HRK1	4	3	4	-0.731115	3.15162e-05	5.21177e-05	Elo3_ER - Elo3_Lysate	ambiguous	NA
P53953	SFB2	4	3	9	-0.881738	3.18261e-05	5.26012e-05	Elo3_ER - Elo3_Lysate	ambiguous	NA
Q06494	YPR127W	4	3	5	-1.68641	3.23934e-05	5.35095e-05	Elo3_ER - Elo3_Lysate	ambiguous	NA
P33329	PPZ2	4	3	4	1.10735	3.28511e-05	5.42359e-05	Elo3_ER - Elo3_Lysate	NA	NA
P34246	MTC2	4	3	3	1.16941	3.30697e-05	5.45668e-05	Elo3_ER - Elo3_Lysate	NA	NA
Q08965	BMS1	4	3	12	-1.26332	3.32175e-05	5.47808e-05	Elo3_ER - Elo3_Lysate	ambiguous	NA
P32902	MRP4	4	3	3	0.811387	3.34864e-05	5.51939e-05	Elo3_ER - Elo3_Lysate	mitochondrion	NA
P40303	PRE6	4	3	6	-0.881369	3.3868e-05	5.57924e-05	Elo3_ER - Elo3_Lysate	ambiguous	NA
P39936	TIF4632	4	3	11	-0.78011	3.46144e-05	5.69909e-05	Elo3_ER - Elo3_Lysate	ambiguous	NA
P32367	TFC1	4	3	2	1.009	3.51101e-05	5.77754e-05	Elo3_ER - Elo3_Lysate	nucleus	NA
P28274	URA7	4	3	11	-0.720799	3.52031e-05	5.78968e-05	Elo3_ER - Elo3_Lysate	NA	NA
P43639	CKB1	4	3	2	-1.02587	3.52963e-05	5.80184e-05	Elo3_ER - Elo3_Lysate	NA	NA
P0CX53|P0CX54	RPL12A|RPL12B	4	3	6	-2.26449	3.62013e-05	5.94735e-05	Elo3_ER - Elo3_Lysate	NA	NA
P01120	RAS2	4	3	12	1.62529	3.6664e-05	6.02009e-05	Elo3_ER - Elo3_Lysate	plasma membrane	NA
P26321	RPL5	4	3	9	-3.20568	3.67185e-05	6.02575e-05	Elo3_ER - Elo3_Lysate	ambiguous	NA
P34909	MOT2	4	3	3	-1.07039	3.6767e-05	6.03042e-05	Elo3_ER - Elo3_Lysate	ambiguous	NA
P17883	SKI3	4	3	9	0.702889	3.70627e-05	6.07561e-05	Elo3_ER - Elo3_Lysate	ambiguous	NA
P53210	YGR017W	4	3	2	-1.43168	3.77263e-05	6.18104e-05	Elo3_ER - Elo3_Lysate	NA	NA
P31385	DEP1	4	3	2	-1.05215	3.79196e-05	6.20934e-05	Elo3_ER - Elo3_Lysate	ambiguous	NA
P34160	STO1	4	3	8	-1.10955	3.83435e-05	6.27534e-05	Elo3_ER - Elo3_Lysate	ambiguous	NA
Q03690	CLU1	4	3	19	-0.647496	3.88614e-05	6.35664e-05	Elo3_ER - Elo3_Lysate	ambiguous	NA
P32896	PDC2	4	3	4	0.834352	3.89547e-05	6.36844e-05	Elo3_ER - Elo3_Lysate	NA	NA
Q12343	MED4	4	3	3	-1.12574	3.91268e-05	6.39311e-05	Elo3_ER - Elo3_Lysate	nucleus	NA
P28273	OXP1	4	3	18	-0.830626	3.92364e-05	6.40754e-05	Elo3_ER - Elo3_Lysate	ambiguous	NA
P53110	YGL159W	4	3	2	-0.906092	3.94966e-05	6.44654e-05	Elo3_ER - Elo3_Lysate	NA	NA
P31374	PSK1	4	3	8	0.8619	3.99851e-05	6.52274e-05	Elo3_ER - Elo3_Lysate	ambiguous	NA
P36224	JNM1	4	3	2	-0.996829	4.07073e-05	6.63409e-05	Elo3_ER - Elo3_Lysate	ambiguous	NA
Q12532	RQC2	4	3	11	-1.17453	4.07136e-05	6.63409e-05	Elo3_ER - Elo3_Lysate	ambiguous	NA
P23287	CNA1	4	3	3	-0.769867	4.07337e-05	6.63409e-05	Elo3_ER - Elo3_Lysate	NA	NA
P32481	GCD11	4	3	9	-1.33801	4.11422e-05	6.697e-05	Elo3_ER - Elo3_Lysate	NA	NA
P36166	PXL1	4	3	5	0.838015	4.22926e-05	6.88054e-05	Elo3_ER - Elo3_Lysate	NA	NA
P25386	USO1	4	3	23	0.793465	4.2381e-05	6.8912e-05	Elo3_ER - Elo3_Lysate	ambiguous	NA
P60010	ACT1	4	3	9	-1.3097	4.28534e-05	6.96425e-05	Elo3_ER - Elo3_Lysate	ambiguous	NA
P20424	SRP54	4	3	9	0.794875	4.30997e-05	6.99816e-05	Elo3_ER - Elo3_Lysate	ambiguous	NA
Q03976	RSM24	4	3	2	-1.07195	4.31085e-05	6.99816e-05	Elo3_ER - Elo3_Lysate	mitochondrion	NA
O74700	TIM9	4	3	4	-1.53736	4.45044e-05	7.22087e-05	Elo3_ER - Elo3_Lysate	mitochondrion	NA
Q06522	YPR147C	4	3	2	2.59908	4.52268e-05	7.33414e-05	Elo3_ER - Elo3_Lysate	lipid droplet	NA
P53281	LSB1	4	3	2	1.16393	4.59239e-05	7.44319e-05	Elo3_ER - Elo3_Lysate	ambiguous	NA
P38139	LDH1	4	3	3	1.4153	4.66989e-05	7.56471e-05	Elo3_ER - Elo3_Lysate	lipid droplet	NA
P38862	ATG7	4	3	2	0.82404	4.76435e-05	7.71359e-05	Elo3_ER - Elo3_Lysate	ambiguous	NA
P53438	SOK2	4	3	2	-0.707967	4.7888e-05	7.74901e-05	Elo3_ER - Elo3_Lysate	nucleus	NA
Q04739	GAL83	4	3	3	-1.11567	4.79968e-05	7.76244e-05	Elo3_ER - Elo3_Lysate	ambiguous	NA
P52489	PYK2	4	3	4	-0.859927	4.83447e-05	7.81452e-05	Elo3_ER - Elo3_Lysate	NA	NA
P14832	CPR1	4	3	7	-1.93741	4.85083e-05	7.83675e-05	Elo3_ER - Elo3_Lysate	ambiguous	NA
P35996	MRPL38	4	3	2	-0.720841	4.87851e-05	7.87303e-05	Elo3_ER - Elo3_Lysate	mitochondrion	NA
P39729	RBG1	4	3	7	-0.817839	4.89281e-05	7.89188e-05	Elo3_ER - Elo3_Lysate	ambiguous	NA
P38883	RIX1	4	3	3	-0.954036	4.90582e-05	7.90864e-05	Elo3_ER - Elo3_Lysate	nucleus	NA
Q04371	YMR027W	4	3	9	-1.92956	4.93166e-05	7.94603e-05	Elo3_ER - Elo3_Lysate	NA	NA
P40160	RIO2	4	3	5	-1.44693	4.93869e-05	7.94964e-05	Elo3_ER - Elo3_Lysate	ambiguous	NA
P38273	CCZ1	4	3	2	0.853117	4.93917e-05	7.94964e-05	Elo3_ER - Elo3_Lysate	ambiguous	NA
P53326	YGR266W	4	3	4	-0.683291	4.95557e-05	7.97178e-05	Elo3_ER - Elo3_Lysate	NA	NA
P24280	SEC14	4	3	7	-1.70665	4.99617e-05	8.0328e-05	Elo3_ER - Elo3_Lysate	ambiguous	NA
P32788	YBL010C	4	3	3	-1.18078	5.01572e-05	8.05992e-05	Elo3_ER - Elo3_Lysate	nucleus	NA
P32579	SUA5	4	3	2	-1.08703	5.17089e-05	8.30485e-05	Elo3_ER - Elo3_Lysate	ambiguous	NA
P53144	YGL101W	4	3	3	-1.02756	5.31289e-05	8.52813e-05	Elo3_ER - Elo3_Lysate	NA	NA
P21374	ISY1	4	3	3	-1.19602	5.31558e-05	8.52813e-05	Elo3_ER - Elo3_Lysate	ambiguous	NA
P10664	RPL4A	4	3	2	-1.35225	5.34434e-05	8.56972e-05	Elo3_ER - Elo3_Lysate	ambiguous	NA
P41812	POP1	4	3	5	1.08547	5.45527e-05	8.74294e-05	Elo3_ER - Elo3_Lysate	ambiguous	NA
Q04336	YMR196W	4	3	5	-1.26257	5.48835e-05	8.79129e-05	Elo3_ER - Elo3_Lysate	NA	NA
Q04411	URC2	4	3	2	-1.047	5.52832e-05	8.8506e-05	Elo3_ER - Elo3_Lysate	ambiguous	NA
Q04031	RRP17	4	3	2	-1.36542	5.6431e-05	9.02957e-05	Elo3_ER - Elo3_Lysate	nucleus	NA
Q03466	EBS1	4	3	3	0.682701	5.65049e-05	9.03659e-05	Elo3_ER - Elo3_Lysate	ambiguous	NA
P47169	MET5	4	3	20	-1.23556	5.68985e-05	9.09121e-05	Elo3_ER - Elo3_Lysate	ambiguous	NA
Q02455	MLP1	4	3	28	-0.637189	5.69068e-05	9.09121e-05	Elo3_ER - Elo3_Lysate	nucleus	NA
P53739	FPK1	4	3	3	0.825324	6.01791e-05	9.60889e-05	Elo3_ER - Elo3_Lysate	ambiguous	NA
P38682	GLO3	4	3	10	-0.597422	6.06214e-05	9.67437e-05	Elo3_ER - Elo3_Lysate	Golgi apparatus	NA
Q04600	TMA64	4	3	6	-0.980719	6.09713e-05	9.72507e-05	Elo3_ER - Elo3_Lysate	NA	NA
Q12525	MHT1	4	3	3	-0.94684	6.12202e-05	9.7596e-05	Elo3_ER - Elo3_Lysate	ambiguous	NA
Q12267	SMC4	4	3	12	0.820668	6.33453e-05	0.00010093	Elo3_ER - Elo3_Lysate	ambiguous	NA
P27466	CMK1	4	3	2	-1.46891	6.35822e-05	0.000101254	Elo3_ER - Elo3_Lysate	NA	NA
P12868	PEP5	4	3	4	0.891005	6.37569e-05	0.000101479	Elo3_ER - Elo3_Lysate	vacuole	NA
P38439	LEO1	4	3	3	-0.686107	6.49213e-05	0.000103278	Elo3_ER - Elo3_Lysate	nucleus	NA
P37302	APE3	4	3	7	-1.40951	6.51002e-05	0.000103508	Elo3_ER - Elo3_Lysate	vacuole	NA
P22855	AMS1	4	3	9	0.77064	6.5255e-05	0.000103699	Elo3_ER - Elo3_Lysate	vacuole	NA
P48837	NUP57	4	3	4	-0.919869	6.5302e-05	0.000103719	Elo3_ER - Elo3_Lysate	nucleus	NA
P12688	YPK1	4	3	3	0.727478	6.54516e-05	0.000103902	Elo3_ER - Elo3_Lysate	ambiguous	NA
P07256	COR1	4	3	8	0.682725	6.58077e-05	0.000104412	Elo3_ER - Elo3_Lysate	mitochondrion	MIM
P49954	NIT3	4	3	3	-1.19102	6.70411e-05	0.000106261	Elo3_ER - Elo3_Lysate	NA	NA
P14922	CYC8	4	3	9	-0.780273	6.70435e-05	0.000106261	Elo3_ER - Elo3_Lysate	nucleus	NA
P47150	RSM7	4	3	4	-1.13959	6.72756e-05	0.000106573	Elo3_ER - Elo3_Lysate	mitochondrion	NA
P32774	TOA2	4	3	3	-1.00764	7.05027e-05	0.000111626	Elo3_ER - Elo3_Lysate	ambiguous	NA
P51534	SHE4	4	3	9	0.843301	7.05476e-05	0.000111639	Elo3_ER - Elo3_Lysate	ambiguous	NA
P53840	TOF1	4	3	6	0.80582	7.10163e-05	0.000112321	Elo3_ER - Elo3_Lysate	nucleus	NA
P40958	MAD2	4	3	3	0.855284	7.19892e-05	0.0001138	Elo3_ER - Elo3_Lysate	nucleus	NA
P47018	MTC1	4	3	8	-1.09873	7.27661e-05	0.000114968	Elo3_ER - Elo3_Lysate	ambiguous	NA
P04806	HXK1	4	3	10	-2.28393	7.28653e-05	0.000115064	Elo3_ER - Elo3_Lysate	NA	NA
P34216	EDE1	4	3	19	-0.686838	7.39971e-05	0.000116791	Elo3_ER - Elo3_Lysate	ambiguous	NA
P23180	AIM17	4	3	3	-0.879933	7.45681e-05	0.00011763	Elo3_ER - Elo3_Lysate	mitochondrion	NA
Q06505	SPN1	4	3	9	-0.686213	7.4962e-05	0.00011813	Elo3_ER - Elo3_Lysate	nucleus	NA
P17891	CLC1	4	3	4	-4.00163	7.49634e-05	0.00011813	Elo3_ER - Elo3_Lysate	ambiguous	NA
P36018	YPT52	4	3	5	1.47519	7.50396e-05	0.000118188	Elo3_ER - Elo3_Lysate	ambiguous	NA
P47170	IML1	4	3	6	0.753453	7.63158e-05	0.000120136	Elo3_ER - Elo3_Lysate	vacuole	NA
P40498	UTP25	4	3	5	-1.40104	7.643e-05	0.000120253	Elo3_ER - Elo3_Lysate	nucleus	NA
Q05024	TRI1	4	3	3	-0.874287	7.65331e-05	0.000120352	Elo3_ER - Elo3_Lysate	ambiguous	NA
P53866	SQS1	4	3	3	-0.656295	7.80495e-05	0.000122672	Elo3_ER - Elo3_Lysate	ambiguous	NA
Q03148	SNZ1	4	3	8	-1.59786	7.84389e-05	0.00012322	Elo3_ER - Elo3_Lysate	NA	NA
P39683	NPT1	4	3	8	-1.31134	7.85876e-05	0.00012339	Elo3_ER - Elo3_Lysate	ambiguous	NA
P53096	HOS2	4	3	2	0.825229	7.87438e-05	0.00012357	Elo3_ER - Elo3_Lysate	nucleus	NA
P46683	YAR1	4	3	2	-1.24739	7.93572e-05	0.000124468	Elo3_ER - Elo3_Lysate	NA	NA
P40353	ATF1	4	3	2	-0.648275	7.96262e-05	0.000124825	Elo3_ER - Elo3_Lysate	ambiguous	NA
Q12315	GLE1	4	3	4	0.741659	8.00069e-05	0.000125357	Elo3_ER - Elo3_Lysate	nucleus	NA
P20051	URA4	4	3	6	-1.41959	8.04866e-05	0.000126043	Elo3_ER - Elo3_Lysate	NA	NA
P53855	ATG2	4	3	2	0.748441	8.06763e-05	0.000126274	Elo3_ER - Elo3_Lysate	ambiguous	NA
P31539	HSP104	4	3	26	-1.21268	8.07968e-05	0.000126397	Elo3_ER - Elo3_Lysate	ambiguous	NA
Q08645	MET7	4	3	2	-0.95991	8.15569e-05	0.00012752	Elo3_ER - Elo3_Lysate	ambiguous	NA
Q05812	MSC3	4	3	11	-0.652967	8.16898e-05	0.000127661	Elo3_ER - Elo3_Lysate	plasma membrane	NA
P20676	NUP1	4	3	7	-0.963822	8.26825e-05	0.000129146	Elo3_ER - Elo3_Lysate	nucleus	NA
P38804	RTC3	4	3	2	-2.69036	8.39864e-05	0.000131115	Elo3_ER - Elo3_Lysate	ambiguous	NA
P24004	PEX1	4	3	3	0.702962	8.56934e-05	0.00013371	Elo3_ER - Elo3_Lysate	ambiguous	NA
Q07648	DTD1	4	3	2	-4.18096	8.60559e-05	0.000134206	Elo3_ER - Elo3_Lysate	ambiguous	NA
Q08979	KEL3	4	3	3	-0.734052	8.67836e-05	0.000135271	Elo3_ER - Elo3_Lysate	NA	NA
Q03790	NUP53	4	3	4	0.833026	8.81837e-05	0.000137382	Elo3_ER - Elo3_Lysate	nucleus	NA
P33759	MRPS5	4	3	2	-1.00961	8.86099e-05	0.000137975	Elo3_ER - Elo3_Lysate	mitochondrion	NA
Q03088	SVL3	4	3	4	-0.799976	8.88565e-05	0.000138288	Elo3_ER - Elo3_Lysate	ambiguous	NA
P06701	SIR3	4	3	4	0.834353	9.03501e-05	0.000140539	Elo3_ER - Elo3_Lysate	nucleus	NA
Q08421	ETT1	4	3	7	-1.0224	9.17469e-05	0.000142638	Elo3_ER - Elo3_Lysate	nucleus	NA
Q03768	GIR2	4	3	4	-1.09979	9.24808e-05	0.000143705	Elo3_ER - Elo3_Lysate	NA	NA
P18851	STE4	4	3	2	1.28956	9.41894e-05	0.000146285	Elo3_ER - Elo3_Lysate	NA	NA
P18900	COQ1	4	3	3	0.843669	9.45875e-05	0.000146828	Elo3_ER - Elo3_Lysate	mitochondrion	MIM
P34226	SKT5	4	3	7	0.706273	9.47507e-05	0.000147005	Elo3_ER - Elo3_Lysate	plasma membrane	NA
Q07527	TRM3	4	3	10	-0.632237	9.59982e-05	0.000148864	Elo3_ER - Elo3_Lysate	ambiguous	NA
P53731	ARC35	4	3	5	-0.973927	9.62924e-05	0.000149168	Elo3_ER - Elo3_Lysate	ambiguous	NA
P07271|P07271-2	PIF1	4	3	3	0.982035	9.62931e-05	0.000149168	Elo3_ER - Elo3_Lysate	NA	NA
P09798	CDC16	4	3	4	0.722675	9.77663e-05	0.000151372	Elo3_ER - Elo3_Lysate	nucleus	NA
P23776	EXG1	4	3	2	-0.769221	9.87826e-05	0.000152867	Elo3_ER - Elo3_Lysate	extracellular region	NA
P40029	MXR1	4	3	3	-1.28484	9.91673e-05	0.000153383	Elo3_ER - Elo3_Lysate	NA	NA
Q12221	PUF2	4	3	2	0.934267	9.98199e-05	0.000154314	Elo3_ER - Elo3_Lysate	ambiguous	NA
P40096	BUR6	4	3	2	-1.47115	0.000100209	0.000154803	Elo3_ER - Elo3_Lysate	nucleus	NA
P38890	SET5	4	3	2	-0.68833	0.000100239	0.000154803	Elo3_ER - Elo3_Lysate	ambiguous	NA
Q04693	RSE1	4	3	2	-0.905504	0.000101132	0.000156102	Elo3_ER - Elo3_Lysate	nucleus	NA
P38339	RGD1	4	3	3	0.700715	0.000102555	0.000158217	Elo3_ER - Elo3_Lysate	ambiguous	NA
P51402	RPL37B	4	3	2	-1.26362	0.000103794	0.000160046	Elo3_ER - Elo3_Lysate	ambiguous	NA
P09959	SWI6	4	3	5	-0.862529	0.000104111	0.000160454	Elo3_ER - Elo3_Lysate	ambiguous	NA
P20081	FPR1	4	3	2	-1.00352	0.00010541	0.000162357	Elo3_ER - Elo3_Lysate	ambiguous	NA
Q07897	CMS1	4	3	3	-0.659471	0.000105454	0.000162357	Elo3_ER - Elo3_Lysate	nucleus	NA
P26783	RPS5	4	3	10	1.34272	0.000106922	0.000164458	Elo3_ER - Elo3_Lysate	ambiguous	NA
Q02555	RNT1	4	3	6	-0.701393	0.000106927	0.000164458	Elo3_ER - Elo3_Lysate	NA	NA
P40563	AIM21	4	3	7	-1.02988	0.000107004	0.000164491	Elo3_ER - Elo3_Lysate	ambiguous	NA
P40151	MGS1	4	3	4	1.15707	0.000107441	0.000165078	Elo3_ER - Elo3_Lysate	nucleus	NA
P21827	SRM1	4	3	2	-1.00787	0.000107674	0.000165353	Elo3_ER - Elo3_Lysate	nucleus	NA
P38077	ATP3	4	3	9	-1.2069	0.00010794	0.000165677	Elo3_ER - Elo3_Lysate	mitochondrion	NA
P32910	RPC34	4	3	3	-1.05071	0.000111981	0.000171792	Elo3_ER - Elo3_Lysate	nucleus	NA
P05755	RPS9B	4	3	2	-1.59665	0.000113945	0.000174716	Elo3_ER - Elo3_Lysate	ambiguous	NA
P22138	RPA135	4	3	13	-0.78197	0.000114144	0.000174932	Elo3_ER - Elo3_Lysate	nucleus	NA
P13185	KIN1	4	3	12	0.727658	0.000114375	0.000175197	Elo3_ER - Elo3_Lysate	ambiguous	NA
P53140	RMD9	4	3	2	-1.40316	0.000114654	0.000175534	Elo3_ER - Elo3_Lysate	mitochondrion	MIM
Q99216	PNO1	4	3	5	-0.863316	0.000115803	0.000177204	Elo3_ER - Elo3_Lysate	ambiguous	NA
P16547	OM45	4	3	7	1.20065	0.000116193	0.00017771	Elo3_ER - Elo3_Lysate	mitochondrion	MOM
P40495	LYS12	4	3	9	0.642311	0.000117279	0.00017928	Elo3_ER - Elo3_Lysate	mitochondrion	NA
P28495	CAP1	4	3	2	-1.53297	0.00011785	0.000180062	Elo3_ER - Elo3_Lysate	NA	NA
P40081	YER134C	4	3	4	-1.35961	0.000119211	0.000182049	Elo3_ER - Elo3_Lysate	ambiguous	NA
P33416	HSP78	4	3	14	-1.01529	0.000119922	0.000183042	Elo3_ER - Elo3_Lysate	mitochondrion	NA
Q05672	RBS1	4	3	3	-0.626946	0.00012162	0.00018554	Elo3_ER - Elo3_Lysate	ambiguous	NA
Q07589	YDL144C	4	3	2	-0.615029	0.000123214	0.000187877	Elo3_ER - Elo3_Lysate	ambiguous	NA
P11745	RNA1	4	3	7	-1.58801	0.000123379	0.000188033	Elo3_ER - Elo3_Lysate	ambiguous	NA
P16387	PDA1	4	3	6	-0.804637	0.000124914	0.000190277	Elo3_ER - Elo3_Lysate	mitochondrion	NA
P34247	UTP11	4	3	4	-0.942242	0.000125337	0.000190824	Elo3_ER - Elo3_Lysate	nucleus	NA
P38635	HIS2	4	3	4	-0.988365	0.000125772	0.00019139	Elo3_ER - Elo3_Lysate	NA	NA
P53104	ATG1	4	3	2	0.82994	0.000127442	0.000193833	Elo3_ER - Elo3_Lysate	ambiguous	NA
P32259	SIN4	4	3	7	0.693549	0.000128532	0.000195392	Elo3_ER - Elo3_Lysate	nucleus	NA
P38199	HEK2	4	3	5	-1.2426	0.000128896	0.000195846	Elo3_ER - Elo3_Lysate	ambiguous	NA
Q03002	FRK1	4	3	2	0.896094	0.00013005	0.000197501	Elo3_ER - Elo3_Lysate	ambiguous	NA
P09547	SWI1	4	3	4	0.634557	0.000130798	0.000198535	Elo3_ER - Elo3_Lysate	nucleus	NA
P32775	GLC3	4	3	4	-0.886014	0.000131235	0.0001991	Elo3_ER - Elo3_Lysate	NA	NA
P53267	DAM1	4	3	2	-1.31964	0.000131418	0.000199277	Elo3_ER - Elo3_Lysate	ambiguous	NA
P18961	YPK2	4	3	3	0.656597	0.000133842	0.00020285	Elo3_ER - Elo3_Lysate	ambiguous	NA
P29055	SUA7	4	3	8	0.703019	0.000135116	0.000204679	Elo3_ER - Elo3_Lysate	nucleus	NA
Q12494	KCS1	4	3	5	-0.590988	0.000135487	0.000205137	Elo3_ER - Elo3_Lysate	ambiguous	NA
P31334	MRPL9	4	3	2	-0.978549	0.000137805	0.000208541	Elo3_ER - Elo3_Lysate	mitochondrion	NA
P05759	RPS31	4	3	9	0.837207	0.000141231	0.00021362	Elo3_ER - Elo3_Lysate	ambiguous	NA
P06778|P06778-2|P06778-3	RAD52	4	3	3	-0.87415	0.000143849	0.00021747	Elo3_ER - Elo3_Lysate	NA	NA
P25569	GID7	4	3	5	0.644815	0.000148498	0.000224364	Elo3_ER - Elo3_Lysate	ambiguous	NA
Q04087	LRS4	4	3	2	-0.836436	0.000148558	0.000224364	Elo3_ER - Elo3_Lysate	nucleus	NA
P38814	SBE22	4	3	4	0.757074	0.000152816	0.000230676	Elo3_ER - Elo3_Lysate	ambiguous	NA
P00424	COX5A	4	3	2	1.58389	0.000152891	0.000230676	Elo3_ER - Elo3_Lysate	mitochondrion	MIM
Q12040	YOR283W	4	3	5	-0.764266	0.000154863	0.000233529	Elo3_ER - Elo3_Lysate	ambiguous	NA
Q03308	VPS16	4	3	6	0.743516	0.000154937	0.000233529	Elo3_ER - Elo3_Lysate	ambiguous	NA
[truncated: 16,081 more rows]
