# Supplementary material for: MemPrep, a new technology for isolating organellar membranes provides fingerprints of lipid bilayer stress
Source: EMBO J. 2024 Mar 15;43(8):13. doi: 10.1038/s44318-024-00063-y (PMC11021466; doi:10.1038/s44318-024-00063-y)
Supplement: Supplementary file 8 — EV and Appendix Figure Source Data [file 44318_2024_63_MOESM8_ESM.zip › Figure EV2_lipidomics.xlsx]

## Sheet: raw
see Source Data file for Figure 2

## Sheet: panel AB
class	ER Rtn1 [mol%]	ER Rtn1 SD [mol%]	ER Elo3 [mol%]	ER Elo3 SD [mol%]
CDP-DAG	0.119189	0.0185781	0.198982	0.151208
Cer	0.277734	0.0904671	0.263981	0.0568694
CL	0.245281	0.119919	0.239047	0.117687
DAG	6.06729	0.445748	6.87559	0.497549
EE	0.406918	0.0758298	0.738308	0.179799
Erg	9.74245	0.345532	9.84537	1.04947
IPC	2.04859	0.585224	1.50929	0.665599
LPA	0	0	0.0224458	0.0221283
LPC	0.323627	0.0369833	0.32372	0.0605119
LPE	0.247605	0.0494875	0.251849	0.0615745
LPI	0.388238	0.12002	0.369248	0.0666333
LPS	0	0	0.00773293	0.0154659
M(IP)2C	1.69893	0.318071	1.11403	0.263284
MIPC	0.285757	0.045838	0.267558	0.0695887
PA	2.85319	0.62096	2.76235	0.313847
PC	21.7901	1.01208	23.1882	1.02321
PE	24.128	0.660739	22.0556	0.950842
PG	0.0376174	0.00669938	0.0624661	0.0136592
PI	22.2721	1.18918	22.2254	1.64362
PS	3.1388	0.281769	3.28068	0.403337
TAG	3.92853	1.02458	4.3981	0.529731
	re-plotted from Figure 2AB

## Sheet: panel C
total number of double bonds	ER Rtn1 [mol%]	ER Rtn1 SD [mol%]	ER Elo3 [mol%]	ER Elo3 SD [mol%]
0	4.21057	0.925641	3.47398	0.653184
1	43.4473	1.03286	43.5424	1.56069
2	52.3247	1.05924	52.9378	1.39434
	re-plotted from Figure 2C
