# Supplementary material for: MemPrep, a new technology for isolating organellar membranes provides fingerprints of lipid bilayer stress
Source: EMBO J. 2024 Mar 15;43(8):13. doi: 10.1038/s44318-024-00063-y (PMC11021466; doi:10.1038/s44318-024-00063-y)
Supplement: Supplementary file 8 — EV and Appendix Figure Source Data [file 44318_2024_63_MOESM8_ESM.zip › Figure EV3_qPCR.xlsx]

## Sheet: Ct values
strain	condition	replicate	splicedHAC1 Ct	PDI Ct	KAR2 Ct	TAF10 Ct	splicedHAC1 dCt	PDI dCt	KAR2 dCt	splicedHAC1 ddCt	PDI ddCt	KAR2 ddCt	splicedHAC1 (fold change)	splicedHAC1 (%)	PDI (fold change)	KAR2 (fold change)
Rtn1-bait	+choline	1	19.37	14.72	13.64	17.03	2.34	-2.31	-3.39	4.8425	0.3975	-1.15875	0.0348548	3.09934	0.759173	2.23264
Rtn1-bait	+choline	2	20.06	14.16	14.87	18.08	1.98	-3.92	-3.21	4.4825	-1.2125	-0.97875	0.0447335	3.97777	2.31739	1.97076
Rtn1-bait	+choline	3	16.68	14.83	14.76	18.06	-1.38	-3.23	-3.3	1.1225	-0.5225	-1.06875	0.459297	40.8414	1.43644	2.09762
Rtn1-bait	+choline	4	18.66	15.11	15.21	17.81	0.85	-2.7	-2.6	3.3525	0.0075	-0.36875	0.0979032	8.70571	0.994815	1.29123
Rtn1-bait	inositol depletion	1	15.19	13.25	13.16	17.72	-2.53	-4.47	-4.56	-0.0275	-1.7625	-2.32875	1.01924	90.6328	3.39286	5.0237
Rtn1-bait	inositol depletion	2	14.61	13.19	12.57	17.8	-3.19	-4.61	-5.23	-0.6875	-1.9025	-2.99875	1.61049	143.207	3.7386	7.99307
Rtn1-bait	inositol depletion	3	17.19	14.59	15.88	18.2	-1.01	-3.61	-2.32	1.4925	-0.9025	-0.08875	0.355396	31.6024	1.8693	1.06345
Rtn1-bait	inositol depletion	4	15.87	13.79	13.83	18.01	-2.14	-4.22	-4.18	0.3625	-1.5125	-1.94875	0.777816	69.1646	2.85304	3.8604
Rtn1-bait	inositol depletion	5	16.4	14.17	14	18.36	-1.96	-4.19	-4.36	0.5425	-1.4825	-2.12875	0.68658	61.0518	2.79433	4.37338
Rtn1-bait	inositol depletion	6	15.32	13.13	13.23	18.07	-2.75	-4.94	-4.84	-0.2475	-2.2325	-2.60875	1.18715	105.563	4.69948	6.09975
Rtn1-bait	inositol depletion	7	16.28	15.29	14.17	19.2	-2.92	-3.91	-5.03	-0.4175	-1.2025	-2.79875	1.33561	118.765	2.30138	6.95837
Rtn1-bait	inositol depletion	8	15.51	13.91	13.16	19.03	-3.52	-5.12	-5.87	-1.0175	-2.4125	-3.63875	2.02441	180.013	5.32396	12.4558
Rtn1-bait	control	1	20.98	15.3	15.83	17.72	3.26	-2.42	-1.89	5.7625	0.2875	0.34125	0.0184211	1.63803	0.819321	0.789357
Rtn1-bait	control	2	20.08	14.75	14.94	17.55	2.53	-2.8	-2.61	5.0325	-0.0925	-0.37875	0.0305539	2.7169	1.06622	1.30021
Rtn1-bait	control	3	21.06	14.93	16	16.8	4.26	-1.87	-0.8	6.7625	0.8375	1.43125	0.00921053	0.819015	0.559612	0.370809
Rtn1-bait	control	4	21.25	15.45	16.24	18.17	3.08	-2.72	-1.93	5.5825	-0.0125	0.30125	0.0208689	1.8557	1.0087	0.811549
Rtn1-bait	control	5	20.99	15.24	15.71	17.78	3.21	-2.54	-2.07	5.7125	0.1675	0.16125	0.0190707	1.69579	0.890384	0.89425
Rtn1-bait	control	6	19.14	13.74	14.13	16.37	2.77	-2.63	-2.24	5.2725	0.0775	-0.00875	0.0258714	2.30052	0.947698	1.00608
Rtn1-bait	control	7	21.17	16.13	16.4	19.02	2.15	-2.89	-2.62	4.6525	-0.1825	-0.38875	0.0397611	3.53562	1.13485	1.30926
Rtn1-bait	control	8	20.66	15.05	15.15	18.84	1.82	-3.79	-3.69	4.3225	-1.0825	-1.45875	0.0499802	4.44432	2.1177	2.7487
BY4741	+choline	1	19.79	14.99	14.63	17.38	2.41	-2.39	-2.75	4.9125	0.3175	-0.51875	0.033204	2.95255	0.802459	1.43271
BY4741	+choline	2	20.04	14.4	15.76	18.13	1.91	-3.73	-2.37	4.4125	-1.0225	-0.13875	0.0469575	4.17554	2.03144	1.10095
BY4741	+choline	3	19.36	15.08	15.06	18.15	1.21	-3.07	-3.09	3.7125	-0.3625	-0.85875	0.0762827	6.78318	1.28565	1.81347
BY4741	+choline	4	19.75	15.06	15.3	18.15	1.6	-3.09	-2.85	4.1025	-0.3825	-0.61875	0.0582136	5.17644	1.3036	1.53554
BY4741	inositol depletion	1	15.03	13.44	13.05	17.36	-2.33	-3.92	-4.31	0.1725	-1.2125	-2.07875	0.887304	78.9004	2.31739	4.22441
BY4741	inositol depletion	2	14.69	13.28	12.56	17.88	-3.19	-4.6	-5.32	-0.6875	-1.8925	-3.08875	1.61049	143.207	3.71278	8.50759
BY4741	inositol depletion	3	15.5	13.26	13.06	16.98	-1.48	-3.72	-3.92	1.0225	-1.0125	-1.68875	0.492263	43.7728	2.0174	3.22377
BY4741	inositol depletion	4	15.52	13.67	13.45	18.1	-2.58	-4.43	-4.65	-0.0775	-1.7225	-2.41875	1.05519	93.829	3.30008	5.34708
BY4741	inositol depletion	5	15.81	13.64	13.21	18	-2.19	-4.36	-4.79	0.3125	-1.6525	-2.55875	0.805245	71.6037	3.14378	5.89197
BY4741	inositol depletion	6	15.27	13.66	13.67	18.15	-2.88	-4.49	-4.48	-0.3775	-1.7825	-2.24875	1.29909	115.517	3.44022	4.75271
BY4741	inositol depletion	7	15.95	14.34	13.98	19.06	-3.11	-4.72	-5.08	-0.6075	-2.0125	-2.84875	1.52362	135.482	4.03481	7.20376
BY4741	inositol depletion	8	15.59	13.51	13.06	18.88	-3.29	-5.37	-5.82	-0.7875	-2.6625	-3.58875	1.72608	153.486	6.33129	12.0315
BY4741	control	1	20.32	15	15.43	17.45	2.87	-2.45	-2.02	5.3725	0.2575	0.21125	0.0241388	2.14646	0.836536	0.863788
BY4741	control	2	20.11	14.74	15.01	17.82	2.29	-3.08	-2.81	4.7925	-0.3725	-0.57875	0.0360839	3.20864	1.29459	1.49355
BY4741	control	3	20.94	14.75	15.74	16.92	4.02	-2.17	-1.18	6.5225	0.5375	1.05125	0.0108776	0.96725	0.688964	0.48255
BY4741	control	4	20.94	15.64	16.12	17.8	3.14	-2.16	-1.68	5.6425	0.5475	0.55125	0.0200188	1.7801	0.684205	0.682429
BY4741	control	5	21	15.39	15.64	17.48	3.52	-2.09	-1.84	6.0225	0.6175	0.39125	0.0153832	1.3679	0.651799	0.762469
BY4741	control	6	18.92	13.08	13.99	16.55	2.37	-3.47	-2.56	4.8725	-0.7625	-0.32875	0.0341375	3.03556	1.69643	1.25592
BY4741	control	7	21.25	15.82	16.07	19.07	2.18	-3.25	-3	4.6825	-0.5425	-0.76875	0.0389428	3.46285	1.45649	1.70379
BY4741	control	8	20.25	14.63	15.15	18.95	1.3	-4.32	-3.8	3.8025	-1.6125	-1.56875	0.0716693	6.37295	3.05781	2.96648

## Sheet: panel ABC
strain	condition	splicedHAC1 (%)	splicedHAC1 SD (%)	PDI (fold change)	PDI SD (fold change)	KAR2 (fold change)	KAR2 SD (fold change)
Rtn1-bait	+choline	14.1561	17.9598	1.37695	0.686935	1.89806	0.418445
Rtn1-bait	inositol depletion	100	47.6383	3.37162	1.17804	5.9785	3.362
Rtn1-bait	control	2.37574	1.16169	1.06806	0.45922	1.15378	0.711289
BY4741	+choline	4.77193	1.62014	1.35579	0.506727	1.47067	0.294308
BY4741	inositol depletion	104.475	38.7636	3.53722	1.31494	6.39785	2.82095
BY4741	control	2.79271	1.70313	1.29585	0.815823	1.27637	0.802137
