# Supplementary material for: MemPrep, a new technology for isolating organellar membranes provides fingerprints of lipid bilayer stress
Source: EMBO J. 2024 Mar 15;43(8):13. doi: 10.1038/s44318-024-00063-y (PMC11021466; doi:10.1038/s44318-024-00063-y)
Supplement: Supplementary file 8 — EV and Appendix Figure Source Data [file 44318_2024_63_MOESM8_ESM.zip › Figure EV4ABC_qPCR.xlsx]

## Sheet: Ct values
strain	condition	replicate	splicedHAC1 Ct	PDI Ct	KAR2 Ct	TAF10 Ct	splicedHAC1 dCt	PDI dCt	KAR2 dCt	splicedHAC1 ddCt	PDI ddCt	KAR2 ddCt	splicedHAC1 (fold change)	splicedHAC1 (%)	PDI (fold change)	KAR2 (fold change)
BY4741	pre-stressed	1	19.98	15	14.14	17.23	2.75	-2.23	-3.09	6.56	0.845	-0.1875	0.0105985	1.05736	0.556711	1.13879
BY4741	pre-stressed	2	20.04	14.07	14.62	17.53	2.51	-3.46	-2.91	6.32	-0.385	-0.0075	0.0125167	1.24874	1.30586	1.00521
BY4741	pre-stressed	3	19.6	14.7	14.67	17.94	1.66	-3.24	-3.27	5.47	-0.165	-0.3675	0.0225614	2.25085	1.12117	1.29012
BY4741	pre-stressed	4	19.63	14.91	15.01	17.6	2.03	-2.69	-2.59	5.84	0.385	0.3125	0.0174576	1.74167	0.765779	0.805245
BY4741	TM	1	14.75	14	12.81	18.61	-3.86	-4.61	-5.8	-0.05	-1.535	-2.8975	1.03526	103.284	2.89788	7.45134
BY4741	TM	2	14.84	14.03	12.85	18.56	-3.72	-4.53	-5.71	0.09	-1.455	-2.8075	0.939523	93.7319	2.74157	7.0007
BY4741	TM	3	14.3	14.06	12.43	18.03	-3.73	-3.97	-5.6	0.08	-0.895	-2.6975	0.946058	94.3839	1.85961	6.48677
BY4741	TM	4	14.62	13.87	12.97	18.44	-3.82	-4.57	-5.47	-0.01	-1.495	-2.5675	1.00696	100.459	2.81864	5.92781
BY4741	untreated	1	20.41	18.31	18.16	23.02	-2.61	-4.71	-4.86	1.2	-1.635	-1.9575	0.435275	43.4254	3.10588	3.88388
BY4741	untreated	2	19.47	18.36	17.51	21.73	-2.26	-3.37	-4.22	1.55	-0.295	-1.3175	0.34151	34.0709	1.22688	2.49234
BY4741	untreated	3	18.91	17.46	16.92	21.47	-2.56	-4.01	-4.55	1.25	-0.935	-1.6475	0.420448	41.9462	1.91189	3.1329
BY4741	untreated	4	18.83	17.68	16.93	21.33	-2.5	-3.65	-4.4	1.31	-0.575	-1.4975	0.403321	40.2375	1.48968	2.82353
dIRE1	pre-stressed	1	25.76	14.95	14.42	17.23	8.53	-2.28	-2.81	12.34	0.795	0.0925	0.000192881	0.0192429	0.576343	0.937896
dIRE1	pre-stressed	2	25.21	14.24	15.34	17.88	7.33	-3.64	-2.54	11.14	-0.565	0.3625	0.000443125	0.0442085	1.47939	0.777816
dIRE1	pre-stressed	3	25.94	15.34	16.07	18.33	7.61	-2.99	-2.26	11.42	0.085	0.6425	0.000364953	0.0364097	0.942785	0.640602
dIRE1	pre-stressed	4	26.49	15.11	15.45	17.73	8.76	-2.62	-2.28	12.57	0.455	0.6225	0.000164457	0.0164072	0.72951	0.649544
dIRE1	TM	1	24.74	15.42	16.94	18.76	5.98	-3.34	-1.82	9.79	-0.265	1.0825	0.00112958	0.112693	1.20164	0.47221
dIRE1	TM	2	24.17	15.34	16.83	18.41	5.76	-3.07	-1.58	9.57	0.005	1.3225	0.00131566	0.131257	0.99654	0.399841
dIRE1	TM	3	25.11	15.58	17.18	18.01	7.1	-2.43	-0.83	10.91	0.645	2.0725	0.000519712	0.0518493	0.639493	0.237747
dIRE1	TM	4	24.1	14.77	16.26	17.61	6.49	-2.84	-1.35	10.3	0.235	1.5525	0.000793215	0.0791355	0.849685	0.340919
Rtn1-bait	pre-stressed	1	19.75	14.64	13.88	17.17	2.58	-2.53	-3.29	6.39	0.545	-0.3875	0.0119239	1.18959	0.685391	1.30812
Rtn1-bait	pre-stressed	2	20.23	14.01	14.83	17.67	2.56	-3.66	-2.84	6.37	-0.585	0.0625	0.0120904	1.2062	1.50004	0.957603
Rtn1-bait	pre-stressed	3	19.9	14.76	15.11	18.02	1.88	-3.26	-2.91	5.69	-0.185	-0.0075	0.0193704	1.9325	1.13682	1.00521
Rtn1-bait	pre-stressed	4	20.52	15.27	15.55	18.12	2.4	-2.85	-2.57	6.21	0.225	0.3325	0.0135084	1.34767	0.855595	0.794159
Rtn1-bait	TM	1	14.77	14.11	12.83	18.61	-3.84	-4.5	-5.78	-0.03	-1.425	-2.8775	1.02101	101.862	2.68515	7.34876
Rtn1-bait	TM	2	14.41	13.83	12.57	18.18	-3.77	-4.35	-5.61	0.04	-1.275	-2.7075	0.972655	97.0374	2.41999	6.53189
Rtn1-bait	TM	3	14.52	14.41	12.94	18.2	-3.68	-3.79	-5.26	0.13	-0.715	-2.3575	0.913831	91.1688	1.64148	5.12482
Rtn1-bait	TM	4	14.65	14.11	13.16	18.6	-3.95	-4.49	-5.44	-0.14	-1.415	-2.5375	1.10191	109.932	2.6666	5.80582
Rtn1-bait	DTT	1	15.54	15.11	14.12	18.88	-3.34	-3.77	-4.76	0.47	-0.695	-1.8575	0.721965	72.0271	1.61888	3.62379
Rtn1-bait	DTT	2	15.19	14.58	13.54	18.69	-3.5	-4.11	-5.15	0.31	-1.035	-2.2475	0.806642	80.475	2.04911	4.74859
Rtn1-bait	DTT	3	14.72	12.5	11.51	17.7	-2.98	-5.2	-6.19	0.83	-2.125	-3.2875	0.562529	56.121	4.36203	9.76419
Rtn1-bait	DTT	4	14.86	12.34	11.43	17.84	-2.98	-5.5	-6.41	0.83	-2.425	-3.5075	0.562529	56.121	5.37029	11.3727
Rtn1-bait	untreated	1	19.22	17.65	17.15	21.54	-2.32	-3.89	-4.39	1.49	-0.815	-1.4875	0.356013	35.5178	1.7593	2.80403
Rtn1-bait	untreated	2	19.4	18.06	17.07	21.42	-2.02	-3.36	-4.35	1.79	-0.285	-1.4475	0.289172	28.8494	1.21841	2.72735
Rtn1-bait	untreated	3	19.01	17.62	17.03	21.39	-2.38	-3.77	-4.36	1.43	-0.695	-1.4575	0.371131	37.026	1.61888	2.74632
Rtn1-bait	untreated	4	19.25	17.86	17.21	21.41	-2.16	-3.55	-4.2	1.65	-0.475	-1.2975	0.31864	31.7893	1.38992	2.45803

## Sheet: panel ABC
strain	condition	splicedHAC1 (%)	splicedHAC1 SD (%)	PDI (fold change)	PDI SD (fold change)	KAR2 (fold change)	KAR2 SD (fold change)
BY4741	pre-stess	1.57465	0.535084	0.937379	0.338581	1.05984	0.205801
BY4741	TM	97.9647	4.66382	2.57943	0.484102	6.71666	0.657157
BY4741	untreated	39.92	4.11122	1.93358	0.830906	3.08316	0.594449
dIRE1	pre-stess	0.0290671	0.013416	0.932006	0.394649	0.751464	0.139199
dIRE1	TM	0.0937337	0.035284	0.921839	0.237201	0.362679	0.0990951
Rtn1-bait	pre-stess	1.41899	0.34961	1.04446	0.356222	1.01627	0.214535
Rtn1-bait	TM	100	7.93472	2.3533	0.489696	6.20282	0.955887
Rtn1-bait	DTT	66.186	12.123	3.35008	1.80692	7.37731	3.77091
Rtn1-bait	untreated	33.2956	3.69197	1.49663	0.239954	2.68393	0.154093
