# Supplementary material for: MemPrep, a new technology for isolating organellar membranes provides fingerprints of lipid bilayer stress
Source: EMBO J. 2024 Mar 15;43(8):13. doi: 10.1038/s44318-024-00063-y (PMC11021466; doi:10.1038/s44318-024-00063-y)
Supplement: Supplementary file 8 — EV and Appendix Figure Source Data [file 44318_2024_63_MOESM8_ESM.zip › Figure EV4D_charge_per_lipid.xlsx]

## Sheet: class mol%
class	charge	ER Rtn1 1 [mol%]	ER Rtn1 2 [mol%]	ER Rtn1 3 [mol%]	ER Rtn1 4 [mol%]	ER Rtn1 +choline 1 [mol%]	ER Rtn1 +choline 2 [mol%]	ER Rtn1 +choline 3 [mol%]	ER Rtn1 control 1 [mol%]	ER Rtn1 control 2 [mol%]	ER Rtn1 control 3 [mol%]	ER Rtn1 inositol depletion 1 [mol%]	ER Rtn1 inositol depletion 2 [mol%]	ER Rtn1 inositol depletion 3 [mol%]	ER Rtn1 pre-stress 1 [mol%]	ER Rtn1 pre-stress 2 [mol%]	ER Rtn1 pre-stress 3 [mol%]	ER Rtn1 DTT 1 [mol%]	ER Rtn1 DTT 2 [mol%]	ER Rtn1 DTT 3 [mol%]	ER Rtn1 TM 1 [mol%]	ER Rtn1 TM 2 [mol%]	ER Rtn1 TM 3 [mol%]
CDP-DAG	-2	0.113867	0.115699	0.10173	0.145459	0.202338	0.248022	0.270682	0.0538922	0.0651652	0.0360023	2.00968	1.66782	1.68446	0.0512569	0.0328498	0.0243937	0.538685	0.703401	0.502483	0.615731	0.637268	0.584461
Cer	0	0.258018	0.239702	0.204017	0.409201	0.206461	0.213311	0.236704	0.309517	0.369113	0.340209	0.340025	0.488811	0.295709	0.385676	0.335892	0.318571	0.338739	0.282359	0.294204	0.475494	0.37472	0.281498
CL	-2	0.090273	0.298171	0.370848	0.221834	0.176357	0.293568	0.295701	0.654519	0.557162	0.59841	0.669366	0.471735	0.568907	0.677887	0.671736	0.743919	0.453607	0.510445	0.570713	0.614694	0.621118	0.646881
DAG	0	5.96772	6.58802	5.52032	6.1931	6.99045	6.6121	6.76344	7.38743	7.00246	7.65996	8.50871	8.67557	8.44195	7.81168	6.882	7.18599	12.3603	11.2402	11.2606	12.7933	11.9742	12.8723
EE	0	0.340964	0.474185	0.470971	0.341551	0.707862	1.05171	0.434589	0.558282	0.982124	0.774791	0.467398	0.487968	0.7169	0.44704	0.580084	0.607932	1.15375	1.77539	1.5519	2.02316	3.11693	1.71886
Erg	0	9.444	9.44261	10.0523	10.0308	9.62647	9.73763	9.65195	8.46214	8.15413	8.86357	9.39404	10.8771	9.84579	8.8483	8.91201	8.99675	8.24819	8.2444	7.9633	9.07752	9.37949	9.21797
IPC	-1	1.95136	2.46833	2.51574	1.25891	1.81052	2.15195	2.12194	1.24655	1.2132	1.43037	1.46802	2.77146	1.92874	1.44426	1.48328	1.47812	1.20993	1.11684	1.26688	0.78462	0.563089	0.620712
LPA	-1	0	0	0	0	0	0	0	0.0422323	0.0383407	0.0330552	0.0711326	0.112366	0.0722853	0.0553639	0.0595885	0.0383476	0.182491	0.0539096	0.0567056	0.0388823	0.0260354	0.0190429
LPC	0	0.338207	0.285539	0.302489	0.368272	0.370425	0.420198	0.384304	0.470533	0.406816	0.441942	0.458537	0.436147	0.34231	0.592888	0.402863	0.396422	0.21734	0.207454	0.245793	0.218497	0.185274	0.223807
LPE	0	0.224283	0.215151	0.229697	0.321288	0.097654	0.103319	0.104347	0.171832	0.1558	0.16137	0.149959	0.166152	0.171544	0.274571	0.226693	0.227986	0.0515385	0.0613409	0.0492444	0.0474865	0.0422729	0.045778
LPI	-1	0.30645	0.313085	0.370371	0.563047	0.217278	0.165766	0.0748611	0.554289	0.415282	0.439968	0.0561682	0	0.0532306	0.590134	0.521353	0.64642	0.151086	0.108964	0.267167	0.148423	0.0887028	0.237146
LPS	-1	0	0	0	0	0	0	0	0.0136691	0.0119876	0.0122635	0.015815	0	0.0136878	0	0	0	0	0	0	0	0	0
M(IP)2C	-2	1.78565	2.03515	1.70368	1.27124	1.29428	2.08082	1.85568	0.923426	0.668151	0.968616	0.834442	0.696586	1.05985	1.16916	1.41664	1.27972	1.23111	0.856588	1.23128	1.77914	1.18983	1.6535
MIPC	-1	0.271684	0.307071	0.33517	0.229105	0.474552	0.61671	0.520034	0.199435	0.149641	0.227664	0.407914	0.608271	0.53714	0.262166	0.260589	0.244279	0.10003	0.103412	0.0995167	0.145514	0.129935	0.129554
PA	-1	3.00205	2.92721	3.48481	1.99868	3.37692	3.40151	4.10629	1.88125	2.16078	2.43388	5.78416	5.38562	6.6705	2.88116	2.66669	2.60458	3.74468	4.0599	4.22633	3.70994	3.48727	3.87273
PC	0	23.1855	20.8478	21.3035	21.8236	34.2798	32.8814	33.5235	23.9495	23.4348	22.3183	27.9862	25.4425	25.1832	20.4251	21.0544	20.8382	30.585	31.7503	30.2321	29.1477	28.9509	28.8912
PE	0	23.9668	23.3152	24.3425	24.8876	14.3099	13.9923	13.9242	19.8121	19.9255	19.6521	20.9923	21.6263	20.9795	21.7759	20.2155	20.9978	11.036	10.6201	10.8766	9.45779	9.25339	9.74283
PG	-1	0.0371079	0.0289055	0.039402	0.0450541	0.0602579	0.0441766	0.066373	0.488933	0.38121	0.37695	0.802095	1.98359	0.757369	0.489205	0.481544	0.380343	1.25348	0.777073	0.446051	0.8191	0.797627	0.620659
PI	-1	20.5765	22.3908	22.8267	23.2946	16.9804	16.4057	16.1103	24.1212	23.7056	23.1025	6.87697	5.18199	6.22716	24.4984	24.9151	24.8048	17.7736	16.573	19.6023	18.1273	15.7593	19.2616
PS	-1	3.06105	3.20265	2.80813	3.48335	5.9483	5.88256	6.01472	5.80484	6.04467	6.83483	8.20074	7.79333	8.60264	4.25976	5.55067	5.04207	4.77269	5.48541	4.82185	3.99419	4.30534	3.70641
TAG	0	5.07863	4.5047	3.01759	3.1132	2.8698	3.69728	3.54034	2.89449	4.158	3.29337	4.50632	5.12668	5.84715	3.06014	3.33045	3.13489	4.59776	5.46948	4.43495	5.98147	9.11735	5.65316

## Sheet: charge
class	charge	ER Rtn1 1	ER Rtn1 2	ER Rtn1 3	ER Rtn1 4	ER Rtn1 +choline 1	ER Rtn1 +choline 2	ER Rtn1 +choline 3	ER Rtn1 control 1	ER Rtn1 control 2	ER Rtn1 control 3	ER Rtn1 inositol depletion 1	ER Rtn1 inositol depletion 2	ER Rtn1 inositol depletion 3	ER Rtn1 pre-stress 1	ER Rtn1 pre-stress 2	ER Rtn1 pre-stress 3	ER Rtn1 DTT 1	ER Rtn1 DTT 2	ER Rtn1 DTT 3	ER Rtn1 TM 1	ER Rtn1 TM 2	ER Rtn1 TM 3
CDP-DAG	charge	-0.227735	-0.231397	-0.20346	-0.290919	-0.404676	-0.496045	-0.541363	-0.107784	-0.13033	-0.0720046	-4.01935	-3.33564	-3.36893	-0.102514	-0.0656996	-0.0487874	-1.07737	-1.4068	-1.00497	-1.23146	-1.27454	-1.16892
Cer	charge	0	0	0	0	0	0	0	0	0	0	0	0	0	0	0	0	0	0	0	0	0	0
CL	charge	-0.180546	-0.596341	-0.741696	-0.443668	-0.352714	-0.587136	-0.591402	-1.30904	-1.11432	-1.19682	-1.33873	-0.943469	-1.13781	-1.35577	-1.34347	-1.48784	-0.907214	-1.02089	-1.14143	-1.22939	-1.24224	-1.29376
DAG	charge	0	0	0	0	0	0	0	0	0	0	0	0	0	0	0	0	0	0	0	0	0	0
EE	charge	0	0	0	0	0	0	0	0	0	0	0	0	0	0	0	0	0	0	0	0	0	0
Erg	charge	0	0	0	0	0	0	0	0	0	0	0	0	0	0	0	0	0	0	0	0	0	0
IPC	charge	-1.95136	-2.46833	-2.51574	-1.25891	-1.81052	-2.15195	-2.12194	-1.24655	-1.2132	-1.43037	-1.46802	-2.77146	-1.92874	-1.44426	-1.48328	-1.47812	-1.20993	-1.11684	-1.26688	-0.78462	-0.563089	-0.620712
LPA	charge	0	0	0	0	0	0	0	-0.0422323	-0.0383407	-0.0330552	-0.0711326	-0.112366	-0.0722853	-0.0553639	-0.0595885	-0.0383476	-0.182491	-0.0539096	-0.0567056	-0.0388823	-0.0260354	-0.0190429
LPC	charge	0	0	0	0	0	0	0	0	0	0	0	0	0	0	0	0	0	0	0	0	0	0
LPE	charge	0	0	0	0	0	0	0	0	0	0	0	0	0	0	0	0	0	0	0	0	0	0
LPI	charge	-0.30645	-0.313085	-0.370371	-0.563047	-0.217278	-0.165766	-0.0748611	-0.554289	-0.415282	-0.439968	-0.0561682	0	-0.0532306	-0.590134	-0.521353	-0.64642	-0.151086	-0.108964	-0.267167	-0.148423	-0.0887028	-0.237146
LPS	charge	0	0	0	0	0	0	0	-0.0136691	-0.0119876	-0.0122635	-0.015815	0	-0.0136878	0	0	0	0	0	0	0	0	0
M(IP)2C	charge	-3.57131	-4.0703	-3.40737	-2.54248	-2.58856	-4.16164	-3.71135	-1.84685	-1.3363	-1.93723	-1.66888	-1.39317	-2.11971	-2.33833	-2.83328	-2.55945	-2.46222	-1.71318	-2.46256	-3.55829	-2.37967	-3.307
MIPC	charge	-0.271684	-0.307071	-0.33517	-0.229105	-0.474552	-0.61671	-0.520034	-0.199435	-0.149641	-0.227664	-0.407914	-0.608271	-0.53714	-0.262166	-0.260589	-0.244279	-0.10003	-0.103412	-0.0995167	-0.145514	-0.129935	-0.129554
PA	charge	-3.00205	-2.92721	-3.48481	-1.99868	-3.37692	-3.40151	-4.10629	-1.88125	-2.16078	-2.43388	-5.78416	-5.38562	-6.6705	-2.88116	-2.66669	-2.60458	-3.74468	-4.0599	-4.22633	-3.70994	-3.48727	-3.87273
PC	charge	0	0	0	0	0	0	0	0	0	0	0	0	0	0	0	0	0	0	0	0	0	0
PE	charge	0	0	0	0	0	0	0	0	0	0	0	0	0	0	0	0	0	0	0	0	0	0
PG	charge	-0.0371079	-0.0289055	-0.039402	-0.0450541	-0.0602579	-0.0441766	-0.066373	-0.488933	-0.38121	-0.37695	-0.802095	-1.98359	-0.757369	-0.489205	-0.481544	-0.380343	-1.25348	-0.777073	-0.446051	-0.8191	-0.797627	-0.620659
PI	charge	-20.5765	-22.3908	-22.8267	-23.2946	-16.9804	-16.4057	-16.1103	-24.1212	-23.7056	-23.1025	-6.87697	-5.18199	-6.22716	-24.4984	-24.9151	-24.8048	-17.7736	-16.573	-19.6023	-18.1273	-15.7593	-19.2616
PS	charge	-3.06105	-3.20265	-2.80813	-3.48335	-5.9483	-5.88256	-6.01472	-5.80484	-6.04467	-6.83483	-8.20074	-7.79333	-8.60264	-4.25976	-5.55067	-5.04207	-4.77269	-5.48541	-4.82185	-3.99419	-4.30534	-3.70641
TAG	charge	0	0	0	0	0	0	0	0	0	0	0	0	0	0	0	0	0	0	0	0	0	0
average	charge	-0.331857	-0.365361	-0.367328	-0.341499	-0.322142	-0.339131	-0.338587	-0.37616	-0.367017	-0.380975	-0.3071	-0.295089	-0.314892	-0.382771	-0.401813	-0.39335	-0.336347	-0.324194	-0.353958	-0.337871	-0.300537	-0.342375

## Sheet: panel D
sample	ER Rtn1	ER Rtn1 +choline	ER Rtn1 control	ER Rtn1 inositol depletion	ER Rtn1 pre-stress	ER Rtn1 DTT	ER Rtn1 TM
average charge per lipid	-0.351511	-0.333287	-0.374717	-0.305694	-0.392645	-0.338166	-0.326928
SD	0.0175929	0.00965564	0.00708995	0.0099761	0.00954064	0.0149651	0.0229655
