# Supplementary material for: MemPrep, a new technology for isolating organellar membranes provides fingerprints of lipid bilayer stress
Source: EMBO J. 2024 Mar 15;43(8):13. doi: 10.1038/s44318-024-00063-y (PMC11021466; doi:10.1038/s44318-024-00063-y)
Supplement: Supplementary file 8 — EV and Appendix Figure Source Data [file 44318_2024_63_MOESM8_ESM.zip › Figure EV5BC_quantification.xlsx]

## Sheet: Sheet1
fraction	treatment	anti-myc (fold enrichment)	anti-myc SD (fold enrichment)	anti-Dpm1 (fold enrichment)	anti-Dpm1 SD (fold enrichment)	anti-Vph1 (fold enrichment)	anti-Vph1 SD (fold enrichment)	anti-Por1 (fold enrichment)	anti-Por1 SD (fold enrichment)	anti-Pep12 (fold enrichment)	anti-Pep12 SD (fold enrichment)
P100	TM	10.0717	1.87046	7.7445	1.78911	4.79285	0.568603	4.04973	0.447281	6.35598	1.43309
isolate	TM	73.6908	11.6659	115.539	38.6094	2.76461	0.0569556	1.33102	0.235091	1.84208	0.827348
P100	DTT	15.3434	4.44044	12.8629	4.1501	4.28184	0.834259	4.70939	0.324173	5.90375	1.02139
isolate	DTT	94.6814	22.4047	157.368	35.3935	1.63206	0.281632	1.56735	0.106951	1.55571	0.229286
