# Supplementary material for: MemPrep, a new technology for isolating organellar membranes provides fingerprints of lipid bilayer stress
Source: EMBO J. 2024 Mar 15;43(8):13. doi: 10.1038/s44318-024-00063-y (PMC11021466; doi:10.1038/s44318-024-00063-y)
Supplement: Supplementary file 8 — EV and Appendix Figure Source Data [file 44318_2024_63_MOESM8_ESM.zip › Figure EV5D_correlation.xlsx]

## Sheet: Sheet1
gene name	DTT fold change (log2)	TM fold change (log2)	cluster
ATH1	0.295346	2.39219	1
CHS7	0.664648	1.52757	1
CPR2	0.496129	2.10492	1
CTS1	0.273183	1.9648	1
DAP2	-0.0192621	1.78274	1
DCW1	-0.163622	2.7011	1
DDP1	0.253866	2.0167	1
EXG2	-0.0583798	1.81976	1
FAD1	0.416171	1.68179	1
GAS1	-0.350851	1.70399	1
GAS5	0.0336547	1.62492	1
HSP30	0.443864	1.3564	1
KRE9	-0.0134594	1.38044	1
MID1	-0.472978	1.67073	1
MKC7	-0.201704	2.22321	1
MRL1	0.171613	1.77426	1
OCH1	0.766268	2.00773	1
PDX3	0.0820011	1.47388	1
RME1	0.471246	1.79122	1
ROT2	0.159525	1.80763	1
SCW11	-0.00341986	2.28781	1
SNG1	0.204815	1.81437	1
STE13	0.698329	1.95022	1
TRE2	0.0367739	1.63799	1
TUL1	0.478419	1.34476	1
VAC7	0.362097	1.45682	1
VPS62	-0.0441353	1.43086	1
YDR415C	0.427299	2.16651	1
YLR001C	0.340224	2.37196	1
YLR173W	-0.187008	1.54444	1
YOR389W	0.436388	1.61342	1
YOS9	0.0349478	1.70504	1
CTR1	1.79468	-2.04524	2
FRE1	1.39108	-0.63592	2
FRE7	1.56427	-0.554666	2
GIC2	0.590358	-0.488818	2
TAF8	1.29157	-0.0486448	2
TVP38	0.733964	-0.304562	2
ABP140	0.700336	0.962557	3
AEP2	0.717513	0.7305	3
AGX1	1.07962	1.09011	3
ALD3	1.08004	1.28208	3
APJ1	1.01466	0.997452	3
APL6	1.32519	1.20244	3
APM1	1.07401	0.963426	3
ATG1	0.890845	0.700543	3
ATG2	0.630401	0.923274	3
ATG34	0.929561	0.67077	3
BPH1	0.860902	0.854461	3
BXI1	0.847348	0.996285	3
CDC23	0.903706	0.746032	3
CDC53	1.02659	0.968301	3
CEF1	0.990472	0.944882	3
CHS6	1.02709	0.924938	3
CMK2	1.06243	0.958161	3
COP1	0.998704	0.907068	3
COQ3	0.840526	0.789855	3
COQ4	0.895852	0.823543	3
COQ6	0.986475	1.00459	3
COS8	0.986926	1.20488	3
CPS1	0.661679	1.39525	3
CSN12	1.18516	1.14346	3
CTK1	0.846835	0.743611	3
CTR2	0.58611	1.02826	3
CUE3	0.999714	0.845097	3
DBP1	0.761786	0.835311	3
DFM1	0.931726	0.847514	3
DHH1	0.934243	0.748559	3
DUR1,2	0.751868	0.982658	3
ECM30	1.0618	0.900923	3
ERD2	1.27366	1.18237	3
ERV29	0.942964	0.748208	3
ETR1	1.06161	1.06861	3
FAA2	0.979745	0.655163	3
FLC3	0.370759	1.16064	3
FRS2	0.929383	1.05238	3
GCN1	0.823936	0.777564	3
GCY1	0.516533	1.16538	3
GLC7	0.793075	0.877442	3
GLK1	1.07424	1.15471	3
GLO3	0.984127	0.910429	3
GRE2	0.822094	0.724722	3
GSY1	0.619571	1.28608	3
GSY2	0.461751	1.12176	3
GTB1	0.613586	1.32575	3
GTT1	1.05647	0.788445	3
GYP7	1.11601	0.875638	3
HSL1	1.37536	0.976947	3
HTB1	0.995547	0.986949	3
IDH1	1.19336	1.02272	3
IDH2	0.756149	0.876187	3
IDP3	0.793862	1.1329	3
IES6	0.610806	0.714283	3
IML2	1.14441	0.901055	3
KGD1	0.861647	0.868676	3
KRE6	0.598318	1.29979	3
KSP1	1.04436	0.961522	3
KSS1	1.2373	0.891223	3
KTR4	0.896463	0.684185	3
LCB5	0.901603	0.761558	3
LCL2	0.819848	1.54309	3
LGE1	0.949161	0.957807	3
LST8	0.978332	1.01689	3
MEP1	0.949312	1.28092	3
MID2	0.978421	0.998292	3
MRH4	0.814091	0.858339	3
MRN1	0.887586	0.960443	3
MRP2	0.607367	1.06438	3
MRP7	0.954709	0.88699	3
MRPS35	0.910843	1.04871	3
MRPS5	0.976235	0.991097	3
MRX9	0.711179	1.03378	3
MSC1	1.09143	1.23806	3
MSC3	0.911383	0.882457	3
MSP1	1.12261	1.21019	3
MSS116	0.866535	0.785373	3
MUK1	0.964597	0.926159	3
MYO3	1.26802	1.16001	3
NAM9	0.817548	0.788143	3
NHP2	0.917998	0.788116	3
NTH1	1.15601	1.10702	3
OM45	0.62459	0.961692	3
PAM1	0.923974	0.831689	3
PAR32	0.621893	0.875204	3
PBP1	0.925369	0.652394	3
PBP4	1.01286	0.778935	3
PDI1	0.924185	1.3351	3
PEP1	0.854923	1.09042	3
PEP12	1.17392	1.08348	3
PEP8	0.848855	0.813925	3
PIB2	1.02366	1.03369	3
PIL1	0.832211	0.971377	3
PIN3	0.818057	0.91755	3
PKP2	0.791926	0.88292	3
PMC1	1.19761	1.05177	3
PMT3	0.879455	0.837621	3
PNC1	0.737437	1.32971	3
PPZ1	1.20864	1.24982	3
PPZ2	0.899116	0.885885	3
PTK2	1.018	1.02047	3
PUT1	1.09224	1.26624	3
RAF1	0.899167	0.75508	3
RAM2	1.01111	0.980943	3
RAV1	0.763684	0.987729	3
REX3	1.21391	0.913193	3
RGP1	1.28097	1.1073	3
RMD5	1.1836	1.03078	3
ROD1	1.24873	0.979668	3
RPS15	0.969623	1.17176	3
RPS16A|RPS16B	1.17771	1.14842	3
RPS20	0.868757	0.746035	3
RPS29B	0.774902	1.38219	3
RPS7A	0.844374	1.1009	3
RRP1	1.17447	1.09097	3
RRT8	0.9082	1.15986	3
RSM23	0.862779	0.938396	3
RSM28	1.23032	1.11231	3
RSP5	0.76033	1.05742	3
RTN2	0.937941	1.26093	3
RVS161	0.871277	0.568799	3
SCJ1	0.737338	1.51296	3
SCS3	1.51395	1.10084	3
SDS24	0.699311	0.800904	3
SEC13	0.950636	0.898566	3
SEC21	0.849054	0.906437	3
SEC27	1.09702	0.974194	3
SFB3	0.97467	0.974117	3
SHE4	1.06436	0.934714	3
SLH1	1.12469	0.932123	3
SLT2	1.08348	1.13493	3
SLY1	1.01524	1.07642	3
SPC1	1.24498	0.561877	3
SRP68	0.988765	0.937293	3
SRP72	1.16294	1.00218	3
SSD1	1.17771	0.772291	3
SSE2	1.20438	1.41746	3
SSH4	0.961391	1.14074	3
STB2	0.950295	0.968176	3
STE11	1.14666	0.992515	3
SWS2	0.736199	0.896446	3
TCM62	1.01593	1.05457	3
TGL1	1.03912	1.14144	3
TGL3	0.907954	0.799259	3
TGL5	1.03812	0.680159	3
TPK1	1.10906	1.12308	3
TPO4	1.3071	1.26728	3
TPS1	0.8493	0.922607	3
TRS130	0.869037	0.818557	3
TUB2	0.822933	0.748044	3
UBP11	0.953405	0.639761	3
UBP5	0.898916	1.16306	3
UBP9	0.893145	0.807064	3
UBX6	1.20754	1.36963	3
UGP1	1.02072	0.984168	3
VAR1	0.8268	0.918238	3
VID28	0.965127	1.04212	3
VPS35	0.994027	0.938631	3
VPS45	1.1901	0.866544	3
VPS8	0.820006	0.847754	3
YBR056W	0.774431	0.801135	3
YDL124W	0.796761	1.58942	3
YDR018C	1.05023	1.60672	3
YKL107W	0.893605	1.03038	3
YLR419W	1.07613	0.878261	3
YML131W	0.934614	0.688363	3
YMR087W	0.88703	1.09236	3
YMR265C	0.939988	0.913501	3
YMR310C	1.07252	1.05937	3
YMR315W	0.82212	1.32853	3
YNL194C	0.799543	1.1067	3
YPK2	0.906523	1.16916	3
YPR148C	1.1933	1.20743	3
AHP1	-0.709599	1.06185	4
APE1	0.36257	0.942157	4
CDC1	0.00361211	0.93828	4
CPR4	-0.495651	1.40385	4
DCR2	0.0907347	0.791269	4
DFG16	-0.310594	0.759319	4
DOG2	0.251739	0.951753	4
ECM33	-0.554083	1.60649	4
ECM7	0.00429891	0.641507	4
EMP47	-0.332555	0.907849	4
EPS1	-0.276164	1.02733	4
ERP2	-0.0408162	0.627235	4
FCY1	-1.47224	0.817286	4
FET5	-0.0922754	1.07151	4
FPR2	0.362581	1.12693	4
FTH1	-0.071988	1.13889	4
GMC1	0.307824	1.22886	4
GNT1	0.117875	1.10237	4
GPX2	-0.197954	0.641374	4
HMX1	-0.203155	0.773087	4
HOC1	-0.0101797	0.802046	4
KEX2	-0.510692	1.0007	4
KRE2	-0.373549	0.635766	4
KTR6	-0.292123	0.859399	4
LPP1	0.243949	0.972064	4
LSM7	0.348508	1.26379	4
MBF1	0.252656	1.3256	4
MNN1	-0.180171	0.74961	4
MNN2	-0.0792184	0.982686	4
MNT2	0.133233	0.819772	4
MNT3	-0.0765491	0.983273	4
NDE2	0.270746	1.006	4
NPP1	-0.350121	0.69831	4
PAA1	-0.4153	1.44662	4
PBI2	0.152556	0.952663	4
PHO8	-0.0132377	0.708976	4
PIC2	0.0156359	0.657113	4
RAX2	-1.08473	1.19952	4
RDS3	0.268712	1.15533	4
RPS28B|RPS28A	-0.18821	1.05035	4
SDO1	-0.464947	1.01624	4
SSP120	-0.489439	0.761472	4
TPI1	-0.506851	1.04772	4
TRE1	-0.461144	0.767834	4
TRR1	-0.225485	0.714258	4
UIP4	0.063799	0.682999	4
VPS70	0.00549578	1.34226	4
VRG4	-0.0170968	0.920516	4
YJR015W	-0.240113	0.632274	4
YLR126C	0.241376	0.971188	4
YLR179C	-1.15398	0.851618	4
YMR155W	-0.00965076	1.04397	4
YPS7	-1.20648	1.11418	4
AXL2	0.76423	3.62358	5
BAR1	0.369706	3.319	5
BGL2	1.89398	3.15914	5
CPR5	1.10932	2.88203	5
CSH1	0.799411	2.23903	5
CWH41	0.820822	3.04552	5
ECM38	1.38722	3.98539	5
EGT2	-0.630296	3.92642	5
EMP46	1.3529	2.62654	5
EUG1	1.24531	2.53956	5
EXG1	1.47271	3.19115	5
FLC1	1.86107	2.58701	5
FLC2	1.32257	2.76431	5
INO1	1.76187	2.53957	5
KRE5	1.31283	3.19775	5
KTR2	0.349547	2.95459	5
LHS1	1.12523	3.75594	5
MNN4	1.00814	2.82249	5
MNT4	1.6358	2.41365	5
NPC2	0.995096	2.33729	5
PHO3	0.534497	4.19418	5
PLB1	1.31834	3.51008	5
PPN1	0.885345	2.30707	5
PRD1	1.01693	2.96601	5
PST1	0.482987	3.72353	5
RIM21	1.14041	2.32981	5
SCW4	1.95534	3.77854	5
SGA1	0.30279	2.93686	5
SUR1	1.80939	2.75706	5
TOS1	1.67328	3.29203	5
YDR262W	1.12617	2.89013	5
YFR018C	0.499215	2.74592	5
YJL132W	0.925249	2.53792	5
YJL171C	0.707595	3.12425	5
YJR061W	1.38179	3.58915	5
YNL115C	1.32455	2.30902	5
YNL217W	1.36323	2.41004	5
YPL277C	1.15291	3.00298	5
APE3	1.35885	4.54041	6
CRH1	2.33111	4.34481	6
DIA3	0.421756	3.81981	6
ECM14	3.30402	5.21796	6
MPD1	2.18711	4.66628	6
PEP4	2.60327	4.47161	6
PLB3	2.00299	5.17468	6
PRB1	2.94707	4.66519	6
PRC1	2.57878	5.21117	6
RNY1	2.59856	5.33476	6
ROT1	0.959641	5.21322	6
ULI1	3.02474	5.54037	6
YBR139W	2.49877	5.79169	6
YCL049C	1.71613	4.74892	6
YGP1	0.799609	5.94397	6
YHR202W	1.95569	4.32011	6
YPS1	2.53496	5.29774	6
YPS3	3.28471	6.87354	6
YSP3	2.5962	5.20538	6
ZPS1	1.06442	5.36676	6
AAC1	0.27968	0.646676	7
ACH1	0.672654	0.688451	7
AIM17	0.465773	0.843189	7
ALD5	0.51569	0.856001	7
ALK2	0.675959	0.721663	7
APL1	0.62488	0.435141	7
APL4	0.668794	0.442318	7
APM4	0.683197	0.487475	7
APN1	0.636662	0.757018	7
ARA1	0.346324	0.588971	7
ARC18	0.704497	0.577208	7
ARE2	0.793266	0.534242	7
ASE1	0.587386	0.326914	7
ATG11	0.696872	0.553536	7
ATG20	0.661527	0.440081	7
ATG21	0.786646	0.787648	7
ATG26	0.61077	0.374144	7
ATG33	0.516261	0.675325	7
ATG40	0.68526	0.63417	7
AVO2	0.672952	0.707929	7
AVT6	0.316159	0.666014	7
BCH1	0.789917	0.606421	7
BCH2	0.737896	0.622932	7
BCY1	0.284264	0.696869	7
BEM4	0.717744	0.696281	7
BFR1	0.550526	0.947058	7
BIK1	0.762322	0.0286501	7
BMH1	0.616294	0.340154	7
BRR2	0.697992	0.570691	7
CAR2	0.529876	0.79826	7
CBK1	0.724897	0.767812	7
CCL1	0.723926	0.662036	7
CDC15	0.595208	0.211759	7
CDC16	0.620483	0.435494	7
CDC27	0.62492	0.394114	7
CDC55	0.676553	0.463483	7
CFT1	0.785915	0.554662	7
CHC1	0.620672	0.515131	7
CHS1	0.795381	0.704944	7
CIC1	0.625001	0.522515	7
CIT1	0.587285	0.390685	7
CKA1	0.84278	0.754342	7
CKA2	0.766455	0.661064	7
CKB1	0.591579	0.485262	7
COQ1	0.8085	0.771077	7
COQ11	0.589086	0.584693	7
COQ9	0.743593	0.785164	7
COS6	0.803005	0.714349	7
CSG2	0.562521	0.744867	7
CSI2	0.908439	0.334983	7
CTF18	0.672495	0.75488	7
CTT1	0.29253	0.835929	7
DCS1	0.438799	0.594764	7
DDI1	0.516384	0.723576	7
DIS3	0.678759	0.368297	7
DOA4	0.547761	0.67473	7
DOP1	0.733488	0.710314	7
DPM1	0.629514	0.329321	7
DSS1	0.91839	0.683144	7
DUG1	0.572582	0.752298	7
ECM21	0.893752	0.723184	7
ECM27	0.562653	0.597962	7
EDC3	0.863258	0.666025	7
ELP3	0.645014	0.371509	7
EPL1	0.752797	0.413968	7
ERG12	0.426046	0.744635	7
ETP1	0.661013	0.466606	7
FBP26	0.718538	0.605972	7
FIG4	0.69531	0.828088	7
FRA1	0.632276	0.657049	7
FRT2	0.506783	0.687919	7
FUS3	0.799173	0.215017	7
FZF1	0.56095	0.618169	7
GAT1	0.486369	0.914067	7
GCN2	0.628371	0.620582	7
GGA1	0.597779	0.42342	7
GND1	0.798306	0.580914	7
GPD1	0.76397	0.528759	7
GPM1	0.530385	0.805011	7
GRE3	0.163421	0.670929	7
GUT2	0.325142	0.757901	7
GVP36	0.805579	0.561785	7
GWT1	0.754673	0.779256	7
HAT2	0.573685	0.588048	7
HER2	0.590435	0.495917	7
HFD1	0.684167	0.537478	7
HIS6	0.825907	1.03053	7
HOS2	0.623762	0.45051	7
HPR1	0.764143	0.682465	7
HRK1	0.798317	0.770239	7
HRR25	0.709628	0.543267	7
HSH155	0.781122	0.511072	7
HSP12	0.323705	0.835316	7
HSP60	0.806549	0.425766	7
HSP78	0.423816	0.712946	7
HTA1|HTA2	0.786038	0.593978	7
HTB2	0.620703	0.605352	7
HTD2	0.494937	0.600457	7
HTZ1	0.811155	0.64292	7
HXT1	0.669969	0.0363804	7
ICT1	0.664687	0.606301	7
IML1	0.770205	0.80893	7
INO80	0.67871	0.54384	7
IRA1	0.61359	0.499266	7
ISD11	0.568894	0.722245	7
IST1	0.655394	0.640983	7
KAE1	0.645529	0.729732	7
KGD2	0.777945	0.862449	7
KIP1	0.730987	0.391392	7
KIP2	0.745974	0.452828	7
LDH1	0.634134	0.373189	7
LSM12	0.773943	0.660501	7
MAG2	0.743287	0.573973	7
MAP2	0.674197	0.608266	7
MCD1	0.365114	0.821136	7
MDH2	0.223344	0.686587	7
MDJ1	0.556682	0.71913	7
MET3	0.53581	0.617661	7
MGE1	0.654831	0.879856	7
MGM101	0.64595	0.788458	7
MGS1	0.459174	0.655597	7
MHR1	0.460764	0.589536	7
MKT1	0.317075	0.89006	7
MON2	0.749028	0.684379	7
MPH1	0.59724	0.407428	7
MRP51	0.76881	0.627889	7
MRPL27	0.480607	0.625983	7
MRPL28	0.66763	0.708211	7
MRPL35	0.664447	0.676544	7
MRPL9	0.752243	0.778075	7
MRS1	0.727186	0.683203	7
MRT4	0.783219	0.777739	7
MRX1	0.588479	0.634083	7
MSB2	0.749247	0.89687	7
MTC5	0.626886	0.404184	7
MTF2	0.689195	0.773935	7
MTG1	0.646904	0.803464	7
MYO2	0.689855	0.616409	7
NAB6	0.684026	0.703864	7
NAT5	0.489154	0.595903	7
NCR1	0.418467	0.832305	7
NDI1	0.49106	0.772356	7
NGR1	0.501633	0.676492	7
NOP53	0.176157	0.655157	7
NPR3	0.76277	0.453334	7
NUM1	0.369561	0.683902	7
NUT2	0.736331	0.348576	7
ORM2	0.798855	0.697642	7
OSW7	0.633907	0.547874	7
PCS60	0.677526	0.761745	7
PDA1	0.647718	0.480128	7
PDB1	0.777087	0.63754	7
PET111	0.592522	0.289894	7
PGM2	0.522367	0.921429	7
PKH2	0.602894	0.53512	7
PNS1	0.391012	0.707561	7
PSD2	0.767989	0.663135	7
PST2	0.447122	0.795684	7
PSY4	0.587701	0.787056	7
PWP1	0.645364	0.292305	7
RAD3	0.618934	0.389137	7
RAV2	0.665312	0.569334	7
RCM1	0.62492	0.639918	7
RCO1	0.706015	0.429231	7
RCR1	0.861654	0.616183	7
RDL1	0.74617	-0.0386595	7
RFC1	0.745439	0.585176	7
RFC2	0.766744	0.767236	7
RFC3	0.826922	0.715938	7
RGA2	0.631807	0.545704	7
RGD2	0.700544	0.245396	7
RHO1	0.78399	0.600152	7
RIC1	0.772647	0.530996	7
RML2	0.280717	0.82193	7
RNH1	0.692557	0.757542	7
RPD3	0.78382	0.646547	7
RPL22A	0.769583	0.746758	7
RPL25	0.713392	0.765402	7
RPL30	0.664134	0.668365	7
RPL34B|RPL34A	0.618384	0.723303	7
RPL35A|RPL35B	0.721942	0.598911	7
RPS14B	0.509466	0.726485	7
RPS30A|RPS30B	0.232867	0.771907	7
RPS5	0.729142	0.675384	7
RPS6A|RPS6B	0.467678	0.703412	7
RPS7B	0.560196	0.790075	7
RPS9A	0.819294	0.692469	7
RPT3	0.636451	0.477503	7
RSC30	0.606788	0.450937	7
RSM18	0.43101	0.763897	7
RSR1	0.672719	0.329321	7
RTC3	0.29625	0.789395	7
RTC5	0.702615	0.737976	7
RTK1	0.408471	0.610459	7
RTS1	0.637033	0.465903	7
SAC7	0.682083	0.612367	7
SCC4	0.615743	0.473756	7
SCD5	0.839355	0.691675	7
SDH2	0.0746802	0.659016	7
SEC15	0.671413	0.588964	7
SEC17	0.899986	0.618595	7
SEC24	0.865227	0.689403	7
SEC26	0.66415	0.637587	7
SEC28	0.719728	0.515667	7
SEC31	0.729149	0.752021	7
SEC72	0.641983	0.358676	7
SGV1	0.626829	0.389591	7
SHR5	0.707283	0.34924	7
SIA1	0.669288	0.906897	7
SIN4	0.697503	0.626952	7
SKI3	0.724611	0.472635	7
SKI8	0.867341	0.633585	7
SLF1	0.734426	0.59372	7
SLM1	0.63731	0.471485	7
SMF1	0.805924	0.667817	7
SNX41	0.699321	0.526643	7
SPT20	0.686711	0.351351	7
SRP14	0.638175	0.400844	7
SRP21	0.628969	0.641148	7
SSA1	0.656909	0.270172	7
SSL1	0.63519	0.340374	7
SSN3	0.781148	0.606668	7
SWA2	0.716747	0.394376	7
TAP42	0.670133	0.376935	7
TES1	0.856046	0.879616	7
THP3	0.654096	0.526164	7
TLG2	0.618048	0.219907	7
TMA108	0.618455	0.448494	7
TOR2	0.630708	0.529526	7
TPA1	0.586172	0.220643	7
TPK2	0.575051	0.744061	7
TRS120	0.678249	0.578912	7
TRS65	0.843923	0.7465	7
TSA1	0.450905	0.761537	7
TSC11	0.614926	0.481173	7
TUB3	0.554412	0.674318	7
VAM6	0.778276	0.72586	7
VMA8	0.615672	0.332797	7
VPS16	0.898602	0.776343	7
VPS21	0.680387	0.627911	7
VPS33	0.826995	0.721279	7
VPS34	0.614795	0.381323	7
VPS54	0.5985	0.456036	7
WTM1	0.37776	0.655638	7
YAK1	0.365034	0.637571	7
YBR230W-A	0.629831	0.479031	7
YCL012C	0.51063	0.810247	7
YDL199C	0.70021	0.699388	7
YDR387C	0.458754	0.678493	7
YDR476C	0.790542	0.566253	7
YET1	0.89763	0.556073	7
YET3	0.699154	0.491224	7
YFR006W	0.450183	0.643134	7
YGR122W	0.754756	0.748682	7
YGR237C	0.698762	0.592808	7
YHC1	0.746661	0.703673	7
YIP3	0.55379	0.850251	7
YKL133C	0.51174	0.754439	7
YLL058W	0.810362	0.829445	7
YLR050C	0.435543	0.70625	7
YLR177W	0.753476	0.83441	7
YLR225C	0.557812	0.60525	7
YLR361C-A	0.792745	0.348788	7
YMR160W	0.646968	0.633675	7
YMR196W	0.449729	0.621581	7
YNG1	0.786024	0.568807	7
YNL193W	0.59947	0.639697	7
YOL019W	0.806855	0.600755	7
YOR093C	0.68522	0.702909	7
YOR296W	0.711578	0.231628	7
YPK1	0.704052	0.488331	7
YPR098C	0.658065	0.67444	7
YPR127W	0.367936	0.715188	7
YPT52	0.638505	0.340636	7
YSC83	0.236251	0.605312	7
YSC84	0.772573	0.647293	7
ZTA1	0.495314	0.598526	7
ADR1	1.76324	1.37721	8
ARP3	1.19986	1.53025	8
ATG15	1.17464	1.40916	8
ATG8	1.5847	1.28278	8
BNA2	1.55002	1.91822	8
CLD1	1.27865	1.2476	8
COS10	1.53626	2.18157	8
COS7	1.48073	1.79103	8
CSR2	1.43797	1.75592	8
DDR48	1.31533	1.2941	8
DFG5	1.14626	2.04787	8
ERO1	1.6587	2.0159	8
FMP45	1.9867	1.49157	8
GDE1	1.60082	1.70283	8
GIT1	1.00587	1.61034	8
HAL5	1.55356	1.46521	8
HBT1	1.41765	1.34511	8
HSP26	1.71714	2.25791	8
HSP42	2.05843	1.65173	8
IKS1	1.31239	1.4245	8
JEM1	1.07438	2.23173	8
KAR2	1.28385	1.63026	8
KNS1	1.25115	1.70355	8
KTR1	1.17674	2.17826	8
MCD4	1.42632	1.33471	8
MPT5	1.94581	2.05328	8
NQM1	1.92581	1.64728	8
PET10	2.01416	2.00657	8
PHM7	1.69799	1.69936	8
PRM4	1.80867	1.9084	8
PRM5	2.28513	1.54403	8
PRM8	1.57838	1.55953	8
PRX1	1.36679	1.55179	8
PTP2	1.44006	1.63448	8
RET2	1.18443	1.30786	8
RPS29A	1.31242	1.61572	8
SFB2	1.38539	1.2399	8
SIL1	1.42765	2.31049	8
SIP5	1.74986	1.66933	8
SKM1	1.5896	1.67795	8
SSA4	1.46447	1.50275	8
TDH1	1.7217	1.65928	8
TPS2	1.59819	1.362	8
TSL1	1.61858	1.63468	8
UGX2	1.42544	1.51812	8
UIP3	1.32066	1.42462	8
UTH1	1.96959	1.66353	8
YBL029C-A	1.45479	1.70301	8
YHR097C	1.64286	1.52288	8
YIL055C	1.47152	1.31825	8
YIL108W	1.26829	1.54548	8
YJR054W	1.49749	2.08668	8
YKL023W	1.55509	1.39286	8
YKL151C	1.226	1.49178	8
YLR149C	1.4656	1.50356	8
YNL200C	1.3936	1.56235	8
YNL208W	2.19345	1.94678	8
YOR289W	1.4478	1.82922	8
YOR385W	1.21268	1.42706	8
YRA1	1.62755	1.39483	8
AMS1	3.14376	2.77812	9
CIS3	3.56247	2.27482	9
DIA1	2.30846	2.47677	9
EEB1	2.67631	2.23352	9
GSC2	2.94733	2.67468	9
HXT5	3.19727	3.7083	9
PGU1	2.27985	3.40021	9
PRY2	4.50403	3.65327	9
PUN1	2.49338	2.39191	9
SCW10	2.31324	3.5007	9
SIM1	2.64287	2.06111	9
YET2	4.22509	4.61148	9
YLR194C	2.86805	3.54311	9
YPT53	3.22033	2.96037	9
AAC3	-0.913129	-0.846426
AAH1	-1.30598	-1.01872
AAP1	-0.296447	-0.403695
AAT1	0.405548	0.510975
AAT2	-0.590911	-0.451355
ABD1	-0.402491	-0.427568
ABF1	-0.101492	-0.193531
ABP1	-0.414209	-0.475628
ACC1	0.0311839	-0.0591576
ACK1	0.198696	-0.0799303
ACL4	-0.0625339	-0.532002
ACO1	-1.21935	-1.40631
ACO2	-1.72531	-1.86391
ACS2	0.380874	0.234591
ACT1	-0.160309	-0.251965
ADA2	-0.0261899	-0.260665
ADE1	0.0824513	0.259586
ADE12	-0.539245	-0.0954314
ADE13	-0.627769	-0.667435
ADE16	-0.0608792	0.0965795
ADE17	-1.14115	-0.781123
ADE2	-0.45147	-0.269296
ADE3	0.159588	-0.124238
ADE4	-0.774175	-0.684541
ADE5,7	-0.202052	-0.149808
ADE6	-1.56052	-1.62104
ADH1	-0.99815	-0.945667
ADH3	-0.605288	-0.411689
ADK1	-0.944017	0.0992488
ADO1	-1.04375	0.517479
ADP1	-0.114229	0.484024
AFG1	-0.0671725	-0.149154
AFG2	0.198519	-0.0490281
AFG3	-0.212558	-0.141128
AGC1	-0.154467	0.0545866
AGE2	0.140408	0.16767
AGP1	0.0678584	0.108541
AGP2	-0.422093	-0.43191
AHA1	0.557472	0.492282
AIM14	0.204078	0.248959
AIM18	-0.694162	-0.964494
AIM19	0.041743	0.340517
AIM24	-0.403784	-0.258052
AIM25	-0.0402456	-0.00284468
AIM29	-0.746217	-0.475861
AIM36	-0.62548	-0.432541
AIM39	-0.196782	0.170296
AIM44	-1.73729	-2.09587
AIM45	-0.157114	-0.076681
AIM46	-0.0895151	0.167192
AIM6	-1.0849	0.0167904
AIM9	-0.661832	-0.354838
AIP1	-0.248046	-0.0649464
AIR1	-0.567677	-0.834994
AKL1	0.438019	0.339585
AKR1	0.0939167	-0.514505
AKR2	-0.633588	-0.307597
ALA1	-0.746654	-0.645436
ALD4	-0.185627	-0.0410393
ALD6	-0.379281	-0.473995
ALE1	-0.326061	-0.669351
ALG1	-0.0508773	-0.226963
ALG11	-0.336967	-0.595933
ALG12	0.410262	0.189372
ALG13	0.110398	-0.118089
ALG14	0.0472509	-0.0183072
ALG2	0.036622	-0.109572
ALG3	-0.430808	-0.579691
ALG5	-0.377691	-0.630254
ALG6	0.0475104	0.229032
ALG7	0.133503	0.0982623
ALG8	-0.603028	-0.477853
ALG9	-0.110319	-0.0676128
ALK1	0.249156	-0.389973
ALO1	-0.867979	-0.80167
ALR1	-0.168344	-0.0859554
ALT1	-0.408485	-0.5498
ALT2	-0.807326	-1.1987
ALY2	0.325941	0.168549
AMD1	-0.115992	0.0220891
ANP1	-0.612127	0.232345
ANR2	-0.0973558	-0.0614104
ANT1	-0.234059	-0.464197
APA1	-0.835878	-0.692773
APC1	0.499377	0.48423
APE2	-0.167349	-0.0421938
APE4	-0.396611	-0.209456
APL2	0.486942	0.38301
APL3	0.535338	0.496554
APL5	0.495733	0.326335
APM3	0.491637	0.274889
APT1	-1.20286	-0.753667
ARB1	0.164207	-0.169896
ARC1	-0.724042	-0.846614
ARC19	0.529905	0.446275
ARC35	0.57461	0.301857
ARD1	-0.109868	-0.379189
ARE1	-0.474904	-0.764813
ARG1	-0.760779	-0.621382
ARG5,6	-0.769112	-0.899407
ARG7	-2.28022	-1.92614
ARG81	-0.176765	-0.241968
ARK1	0.435529	0.486774
ARL1	-1.17284	-0.96927
ARL3	0.256146	-0.0108087
ARN2	0.416564	-0.0973856
ARO1	0.0908376	0.167649
ARO10	-1.62604	-1.75205
ARO2	-0.170499	-0.0447229
ARO3	-0.186075	-0.110328
ARO4	-1.23889	-1.15556
ARO7	-0.412636	-0.384764
ARO8	-0.452477	-0.425232
ARP2	0.504871	0.454096
ARP4	0.224981	-0.12969
ARP7	0.159232	0.0424537
ARP8	-0.258877	-0.30232
ARP9	0.0283237	0.00674859
ARV1	0.0154002	0.144599
ARX1	-0.305236	-0.334811
ASC1	-0.221694	-0.361661
ASG1	-0.166047	-0.248458
ASI1	0.495054	0.214149
ASI2	-0.258446	-0.194737
ASI3	-0.232687	-0.424171
ASK10	0.279721	0.29375
ASM4	-0.449945	-0.244293
ASN1	-0.716626	-0.705668
ASN2	-1.0097	-0.874143
ASP1	-1.03533	-1.02281
ATE1	0.555795	0.517598
ATF1	-0.67276	-0.91968
ATG19	0.474979	0.227256
ATG22	0.103509	0.242044
ATG27	-0.0801602	-0.0689737
ATG36	0.198986	0.0729401
ATG7	0.342616	0.402608
ATG9	0.342632	0.300807
ATM1	-0.711895	-0.617851
ATO3	-1.61658	-1.97927
ATP1	0.197904	0.239997
ATP10	0.370417	0.233144
ATP17	-0.432504	-0.458232
ATP18	-0.582239	-0.717586
ATP2	-0.508032	-0.480438
ATP23	-0.392538	-0.116828
ATP3	-0.0631499	0.00460827
ATP4	-0.420428	-0.374172
ATP5	0.533284	0.574355
ATP6	-0.347624	-0.26514
ATP7	-0.398587	-0.396616
ATX1	-1.5962	-0.0159086
AUR1	-1.71565	-1.5788
AVL9	-0.0494924	-0.0172029
AVT1	-0.449443	-0.293262
AVT3	-0.6581	-0.421407
AVT4	-0.29753	-0.190299
AVT5	-0.104489	-0.0126788
AVT7	0.100958	0.154033
AXL1	0.00521044	0.0186902
AYR1	-0.277475	-0.382553
BAP2	-0.120847	-0.495476
BAP3	-1.05815	-1.82875
BAT1	-1.00062	-0.893772
BAT2	-0.803957	-0.862699
BBC1	0.532244	0.348985
BBP1	-0.288703	-0.233334
BCK1	0.0805134	-0.111428
BCP1	-0.895357	-1.03012
BCS1	-0.451421	-0.34066
BDF1	-0.831434	-0.892947
BDH1	-0.294374	-0.0217531
BDH2	-0.402552	-0.582204
BEM1	0.0524798	-0.0328782
BEM2	0.240538	0.179598
BEM3	0.10503	0.0314407
BET1	-0.395469	-0.316548
BET3	0.286053	0.291877
BIG1	-0.0282772	0.0257186
BIM1	0.130823	0.0893959
BIO2	-0.575873	-0.552333
BIT61	0.340994	0.0774767
BLM10	-0.295441	-0.455499
BMH2	0.51885	0.398408
BMS1	-0.0347641	-0.124324
BNA3	-0.730858	-0.625836
BNA4	-0.390235	-0.583303
BNI1	0.0994128	0.0726053
BNI4	0.270912	0.213252
BNR1	0.00224717	-0.259374
BOI1	0.376982	0.0205513
BOI2	-0.0706471	-0.18202
BOR1	-0.539472	-0.638961
BOS1	0.294844	0.047258
BPT1	-0.174503	-0.0947273
BRE1	-0.0312664	-0.120651
BRE4	0.100214	0.250889
BRE5	-0.111612	-0.101259
BRF1	-0.253053	-0.42983
BRL1	-1.24881	-0.914431
BRN1	0.462438	0.274527
BRO1	-0.112237	-0.283382
BRR6	-0.229851	-0.371351
BRX1	-0.396716	-0.405652
BSC6	-0.47567	-0.418801
BSD2	0.572638	0.423315
BST1	-0.0361127	0.0405609
BUD2	0.488454	0.422327
BUD23	-0.428614	-0.330663
BUD27	0.124378	0.0802567
BUD3	-0.0579917	-0.156612
BUD4	-0.992366	-1.84894
BUD6	0.121416	-0.13184
BUD7	0.423384	0.405386
BUD8	-0.141474	-0.275669
BUD9	-0.598938	-0.798494
BUL1	0.104841	0.12288
BUL2	-0.638486	-0.923657
BYE1	-0.328847	-0.389961
BZZ1	0.130506	0.184473
CAB2	-1.72418	-1.66395
CAB3	-0.15424	-0.350341
CAB5	0.2553	0.0863537
CAF120	0.411584	0.309472
CAF130	0.346107	0.462979
CAF4	-0.548044	-0.513154
CAF40	0.242577	0.166358
CAJ1	0.29923	0.0438489
CAM1	-0.00748392	-0.150079
CAN1	-0.365432	-0.833343
CAP1	-0.437424	-0.459757
CAP2	-0.618769	-0.693797
CAR1	-0.346401	-0.0319223
CAT5	0.282098	0.424869
CBF5	0.28892	0.134007
CBP1	-0.367172	-0.220522
CBP3	-0.207375	-0.123058
CBP4	-0.287214	-0.240065
CBP6	-0.184417	-0.129132
CBR1	-0.501068	-0.613894
CCA1	0.194795	0.0343488
CCC1	-0.224612	0.0687027
CCC2	-0.152978	-0.343768
CCH1	-0.288791	-0.476987
CCP1	-1.06256	-0.660983
CCR4	-0.0280848	-0.0175811
CCT2	-0.395152	-0.64598
CCT3	0.0535549	-0.00376076
CCT4	0.113497	-0.124449
CCT5	-0.3403	-0.515436
CCT6	0.146501	-0.0154413
CCT7	-0.293175	-0.434917
CCT8	-0.041644	-0.202734
CDC10	-0.169818	-0.277399
CDC11	-0.409041	-0.444419
CDC12	0.0238822	0.0752301
CDC14	0.138629	0.0531431
CDC19	-0.172077	0.310534
CDC24	0.544753	0.434198
CDC25	-0.123305	0.157865
CDC28	0.296781	0.380016
CDC3	-0.139858	-0.228717
CDC31	0.0113529	0.0998041
CDC33	-0.548857	-0.469565
CDC37	-0.565049	-0.406856
CDC39	0.113183	0.0309784
CDC42	-0.209806	-0.417469
CDC48	0.34133	0.10215
CDC5	0.348461	-0.230224
CDC50	0.114811	0.0946857
CDC60	-1.14496	-1.37112
CDC73	-0.133826	-0.378323
CDC9	0.140186	0.0620723
CDS1	-0.766112	-0.920283
CET1	-0.537419	-0.605859
CEX1	0.436588	0.412336
CFT2	0.390625	0.404963
CGI121	-0.132025	0.314788
CGR1	0.0445434	-0.112633
CHD1	-0.134082	-0.310611
CHO1	-0.571031	-0.353609
CHO2	-0.550981	-0.850409
CHS2	0.283054	-1.1546
CHS3	0.253679	-0.0514745
CHS5	0.442203	0.413606
CIN8	-0.0297737	-0.155645
CIR2	-0.044825	0.0944527
CKI1	-0.288701	-0.532733
CLA4	0.113489	-0.0819559
CLC1	-0.0530476	-0.157412
CLU1	0.172498	-0.0455024
CMD1	0.37776	0.375418
CMK1	0.0802527	0.15033
CMP2	0.114743	0.090813
CMS1	-0.164581	-0.339192
CNA1	0.0165675	-0.147842
CNE1	-0.407531	-0.547426
COA1	-0.585658	-0.554945
COF1	-0.600489	-0.242792
COG1	0.286076	0.0790551
COG3	0.360616	0.177934
COG4	0.152269	-0.0110929
COG5	-0.298841	-0.300411
COG6	0.125815	-0.077912
COG8	0.303557	0.289146
COQ2	-0.877279	-0.743727
COQ5	0.299197	0.22312
COQ8	0.321107	0.282242
COR1	-0.243007	0.112837
COT1	-0.121134	-0.0777994
COX11	-0.65276	-0.392841
COX12	-1.8401	-0.592217
COX13	-1.26596	-0.261457
COX14	-0.592563	-0.577514
COX15	-0.235631	-0.0604663
COX16	-0.52234	-0.208147
COX2	-1.22322	-0.182672
COX20	-0.24385	-0.0485478
COX4	-1.78282	-0.365383
COX5A	-1.43527	-0.68048
COX5B	-0.554438	-0.213936
COX6	-0.957272	-0.33021
COX9	-1.10273	-0.883414
COY1	0.555987	0.292839
CPA1	-2.57973	-2.66771
CPA2	-1.10162	-1.05432
CPR1	-1.56123	-0.567226
CPR3	-1.29148	-0.899794
CPR6	0.081839	0.186988
CPR8	-0.264594	0.0590729
CPT1	-0.548581	-0.577487
CRM1	0.239431	0.0355511
CRN1	-0.939102	-0.819464
CRP1	0.245055	0.432718
CSC1	0.204309	0.369295
CSE1	0.367684	0.218415
CSF1	-0.013229	-0.0830709
CSR1	-0.00939444	-0.289058
CST26	-0.28166	-0.487247
CTF8	0.386291	0.554938
CTP1	-1.48229	-1.47506
CTR9	0.0644208	-0.1362
CTS2	-0.0670212	0.414312
CUE1	0.00313299	-0.364459
CUE4	-0.276691	-0.636207
CUL3	0.274128	0.254721
CUZ1	-0.948664	-0.750625
CWC22	-0.143453	0.00885654
CWH43	-0.336787	-0.460222
CWP1	-0.440605	-3.32288
CYB2	-0.467088	-0.620421
CYB5	-0.00830655	-0.188851
CYC2	-0.362312	-0.069842
CYC3	-0.203504	-0.183908
CYC8	-0.0223828	-0.179917
CYK3	-0.436971	-0.706239
CYR1	0.219001	0.276745
CYS3	-0.828348	-0.729682
CYS4	-1.36624	-1.48224
CYT1	-1.16708	-0.410763
CYT2	-1.15955	-0.472895
DAK1	0.147785	0.123004
DAM1	0.291204	0.017139
DAP1	0.546283	0.332116
DBF2	-0.305092	-0.412769
DBF20	0.000918105	0.0565191
DBP10	-0.326826	-0.566232
DBP2	-0.0198473	0.0231208
DBP3	-1.1548	-1.047
DBP5	-0.720358	-0.493388
DBP6	-0.0795474	-0.32332
DBP7	0.219712	-0.0711787
DBP8	-0.676228	-0.801809
DBP9	-0.154675	-0.247903
DCD1	0.29294	0.235518
DCP2	0.203802	-0.00661786
DED1	-0.567321	-0.656015
DED81	-0.69486	-0.731891
DEF1	-0.205257	-0.201508
DEG1	-0.167112	-0.433892
DEP1	0.192609	-0.0762187
DFG10	-0.101547	-0.24245
DGA1	0.296064	0.00836722
DGK1	-0.037377	-0.375193
DGR2	0.145174	-0.0464371
DHR2	0.0896213	-0.132377
DIC1	-1.5147	-1.26472
DID2	-0.173383	0.568693
DIE2	-0.356706	-0.483828
DIG1	-0.190118	-0.0620617
DIM1	0.173426	0.092485
DIP2	0.309092	0.0591943
DIP5	-1.51369	-3.75358
DJP1	5.92768e-05	-0.260906
DLD1	-0.248363	-0.419838
DLD3	-1.43459	-1.61348
DLT1	0.174488	0.290342
DMA2	0.114291	-0.234685
DNF1	0.0173837	0.411916
DNF2	-0.0452211	0.140624
DNF3	-0.199323	-0.0286829
DNM1	0.0821916	-0.138578
DOM34	0.367274	0.354135
DOT5	0.372415	0.448017
DOT6	-0.850142	-1.59259
DPH1	-0.504945	-0.466396
DPH2	-0.999261	-1.05949
DPL1	-0.151187	-0.446538
DPP1	0.371588	0.533962
DPS1	-0.60194	-0.660222
DRS1	-0.813553	-1.04778
DRS2	0.428264	0.45281
DSF2	0.477507	0.145835
DSL1	0.0201066	-0.331763
DST1	0.112886	0.066435
DUN1	-0.12678	-0.166187
DUS3	-0.637612	-0.684335
DYN1	0.173357	0.108828
DYS1	-0.739006	-0.508196
EAF1	0.421755	0.28178
EAF3	0.259345	0.157443
EAR1	-0.229703	-0.710582
EBP2	-0.887518	-0.870227
EBS1	0.157757	-0.0518969
ECM16	-0.119328	-0.251085
ECM18	-0.0677251	-0.735516
ECM2	0.142321	0.250596
ECM29	0.275247	0.231521
ECM3	-0.336549	-0.389812
ECM32	0.374512	0.254352
ECM5	-0.0518776	-0.0847982
ECT1	-0.552977	-0.626114
EDE1	-0.125681	-0.391471
EFB1	-1.4149	-1.38676
EFM5	-0.341655	-0.534832
EFR3	0.371129	0.260384
EFT1	-0.403252	-0.55098
EGD2	-0.477093	-0.214987
EHD3	0.507598	0.345897
EHT1	-0.357175	-0.463042
EIS1	-0.18896	-0.246699
EKI1	-0.458852	-0.727243
ELO1	-0.674307	-0.866021
ELO2	-1.18294	-1.17051
ELO3	-0.976645	-1.03969
ELP4	-0.212626	-0.169463
EMC1	-0.54595	-0.868673
EMC2	-0.41684	-0.740366
EMC3	-0.360216	-0.762429
EMC4	-0.483758	-0.887884
EMC5	-0.402749	-0.645288
EMG1	0.144525	0.077645
EMP24	-0.193548	0.177453
EMP65	-0.759634	-1.34206
EMP70	-0.826103	-0.356694
EMW1	-0.125728	-0.137262
ENA2	-0.302387	-1.06482
ENB1	-0.72995	-1.28984
END3	-0.481024	-0.53703
ENO1	-0.838254	-0.27666
ENO2	-2.1292	-1.5446
ENP1	0.173483	0.0579394
ENP2	-0.13405	-0.425551
ENT1	-0.463223	-0.635285
ENT3	-0.347484	-0.385066
ENT5	-0.0249196	-0.00328848
ENV10	-0.389441	-0.486143
ENV11	0.0810097	-0.0753287
ENV7	0.188458	0.207419
ENV9	-0.628189	-0.663671
EOS1	-0.512826	-0.658585
EPT1	-0.0708023	-0.00397897
ERB1	-0.00186611	-0.339975
ERD1	-0.155912	0.153287
ERG1	-0.783605	-1.39127
ERG10	-0.0475107	-0.145067
ERG11	-0.733958	-0.849474
ERG13	-0.288951	-0.158046
ERG2	-0.152282	-0.221766
ERG20	0.0468853	0.19131
ERG24	-0.160493	-0.632114
ERG25	-0.329681	-0.874634
ERG26	0.195629	-0.168507
ERG27	-0.239355	-0.580112
ERG28	-0.226122	-0.134033
ERG3	-0.00281973	-0.680503
ERG4	-0.658137	-0.879375
ERG5	-0.101221	-0.596704
ERG6	-0.241648	-0.324522
ERG7	0.262892	0.112681
ERG8	-0.471425	-0.314126
ERG9	0.0559868	-0.258639
ERJ5	0.473205	0.348296
ERP1	-0.301524	0.352216
ERP3	-1.06014	-0.521763
ERP4	-0.846686	-0.341791
ERP5	-1.4277	-0.964244
ERP6	-0.571824	-0.0729099
ERS1	0.125995	0.381254
ERV2	0.518658	0.578318
ERV25	-0.553004	0.101314
ERV41	-1.01117	-0.172768
ERV46	-1.17983	-0.050844
ESBP6	-0.377268	0.0846762
ESC1	0.476478	-0.126732
ESF1	-0.712617	-0.682628
ESL1	0.353297	0.254178
ESL2	0.244758	0.102873
ESP1	0.560729	0.539563
ETT1	-0.127807	-0.219453
EXO70	0.393197	0.412118
EXO84	0.223402	0.126668
FAA1	0.332043	0.330851
FAA3	0.294829	0.190129
FAA4	-1.03777	-1.28191
FAB1	0.513651	0.459641
FAL1	-0.254083	-0.170611
FAR10	-0.0109306	-0.443956
FAR11	0.0788816	-0.253347
FAR3	0.172473	-0.411537
FAR7	0.24381	-0.163356
FAR8	-0.154161	0.0535014
FAS1	0.419	0.110127
FAS2	0.296274	0.106952
FAT1	-0.250788	-0.295328
FAU1	0.51548	0.556182
FBA1	-0.58255	-0.536016
FCF1	-0.439899	-0.60688
FCF2	-0.546406	-0.670651
FCY2	-1.92781	-2.77555
FEN2	-0.109451	-0.607695
FET3	-1.76635	0.160585
FET4	-0.0697633	-1.59199
FIS1	0.0883493	0.277544
FKH1	-1.03634	-0.988619
FKH2	-0.723362	-0.736919
FKS1	-0.41065	-1.35005
FMN1	0.14045	0.280952
FMP10	-0.313963	-0.0968725
FMP25	-0.45129	-0.371698
FMP27	-0.932677	-1.37388
FMP32	-0.88037	-0.0473628
FMP41	-0.121984	-0.105885
FMP42	-0.233127	-0.320424
FMP46	0.35189	0.44566
FMP52	-0.068717	-0.196056
FOB1	0.424118	0.343559
FOL1	0.0711772	-0.157711
FOL2	-0.518322	-0.664991
FOL3	-0.0979694	-0.085848
FOX2	0.397633	0.360309
FPK1	0.533785	0.413386
FPR1	-1.38049	-1.43513
FPR3	0.418475	0.474384
FPR4	-0.783237	-0.819496
FPS1	-0.667056	-0.465275
FRD1	-0.235482	-0.126354
FRE6	-1.00548	-0.391808
FRE8	0.237478	0.42178
FRK1	0.374612	-0.30937
FRS1	-1.36831	-1.7031
FRT1	-0.333268	-0.649032
FSF1	-0.988304	-0.925512
FSH3	-0.307499	-0.105371
FTR1	-1.24642	-0.92164
FUI1	-0.971599	-2.4538
FUM1	-0.297187	-0.487439
FUN12	-0.122594	-0.160166
FUN26	-0.256643	-0.561479
FUN30	-0.343452	-0.501963
FUR1	-0.695548	-0.797406
FZO1	-0.791719	-0.747915
GAA1	-0.161402	0.0938757
GAB1	-0.15535	-0.196211
GAD1	0.0796881	0.491393
GAL11	0.210968	0.354161
GAP1	0.210442	-0.0552929
GAR1	0.309413	0.127887
GAS3	-1.31349	0.331245
GBP2	-0.138655	0.0776658
GCD1	-0.13499	-0.387648
GCD11	-0.52785	-0.728238
GCD2	-0.238761	-0.442113
GCD6	0.153353	-0.0812425
GCD7	-0.333498	-0.466739
GCN20	0.229116	0.0163493
GCN3	0.394559	0.250203
GCR2	0.255899	0.161655
GCS1	0.192046	-0.171376
GCV2	-0.0641573	-0.349128
GDA1	-0.787867	-0.277175
GDH1	-0.191629	-0.136815
GDH2	0.572279	0.541091
GDI1	-0.257178	-0.210779
GDT1	-1.19345	-0.752167
GEA1	-0.0215121	-0.164836
GEA2	0.423735	0.301865
GEF1	-0.344021	-0.198053
GEM1	-0.325588	-0.358819
GEP4	-0.400391	-0.185203
GET1	-0.376893	-0.582808
GET2	-0.323781	-0.492494
GET3	0.202273	-0.0245789
GET4	-0.67431	-0.273949
GFA1	-0.00344633	0.125205
GGA2	-0.111882	-0.373893
GGC1	-1.28536	-1.06502
GID7	0.410827	0.407107
GID8	-0.107023	-0.190341
GIN4	0.293574	0.277082
GIP4	0.120305	-0.00553489
GIR2	-0.0152934	-0.103319
GIS1	-0.164418	0.00113127
GIS4	0.213048	0.018615
GLE1	-0.208533	-0.35508
GLE2	0.281544	0.177401
GLN1	0.269874	0.31271
GLN4	-0.882989	-0.972205
GLO1	-0.302596	-0.10294
GLR1	0.426253	0.20422
GLT1	-0.332437	-0.609427
GLY1	-1.01505	-1.09008
GMH1	0.214286	0.249136
GNP1	-1.26813	-1.88125
GOS1	0.19251	0.319258
GPA1	-0.325768	-0.0519431
GPA2	-0.048376	0.280018
GPB1	0.436361	0.19062
GPB2	0.491458	0.396814
GPD2	-0.555876	-0.466754
GPH1	0.094382	0.57417
GPI1	-0.226048	-0.421028
GPI10	-0.475732	-0.416427
GPI11	-0.527304	-0.375542
GPI12	-0.277082	-0.34411
GPI13	-0.524395	-0.497175
GPI14	-0.0642307	-0.215838
GPI15	-0.351833	-0.427445
GPI16	-0.0193947	0.0904081
GPI17	0.00582828	-0.18518
GPI8	-0.54814	-0.514222
GPP1	-0.85628	-0.526676
GPP2	0.246524	0.418253
GPR1	-0.570493	-0.247854
GPT2	0.00891787	-0.0767074
GRR1	0.374493	0.252679
GRS1	-1.23785	-1.17535
GRX2	0.473681	0.264643
GRX4	0.0801238	0.153002
GRX6	0.242919	0.486812
GRX7	0.390823	0.510493
GRX8	-2.50556	-2.01184
GSF2	-0.350245	-0.56586
GSH1	-0.284549	-0.173676
GTR1	0.29831	0.216833
GTS1	0.203511	-0.00865775
GTT3	0.0874704	-0.470607
GUA1	-0.298607	-0.302884
GUK1	-1.82648	-0.928322
GUP1	0.230066	0.0685144
GUS1	-0.337241	-0.508887
GYL1	0.428148	0.289935
GYP5	0.454356	0.211408
GYP8	0.238568	0.0545557
HAL9	0.416277	0.277045
HAP1	-0.467632	-0.992883
HAS1	-0.154575	-0.433707
HCH1	-0.884758	-0.720326
HCR1	-0.0298086	-0.0893561
HCS1	-0.420919	-0.613373
HDA1	0.448868	0.476088
HDA2	0.0202863	-0.0489014
HEH2	-0.62856	-0.418458
HEK2	-0.501457	-0.611207
HEL2	0.137543	0.0402825
HEM1	0.0735924	0.138795
HEM13	-0.4871	-0.219929
HEM14	0.209963	0.332684
HEM15	0.454437	0.429153
HEM25	-0.224194	-0.126785
HER1	0.417867	0.299577
HFA1	0.544314	0.509037
HGH1	-1.18138	-1.33748
HHF1	-0.0157887	0.0917464
HHO1	-0.562713	-0.600865
HHT1	-0.441661	-0.192897
HIP1	-1.04819	-1.69625
HIR2	0.0508398	0.157704
HIR3	0.230058	0.0306377
HIS1	-0.703132	-0.478715
HIS4	-0.844812	-0.790664
HIS5	-0.903807	-0.74067
HKR1	-0.574087	0.0801187
HLJ1	-0.0964033	-0.616182
HMG1	-1.08087	-1.24572
HMG2	-0.476759	-0.421698
HMO1	0.0984794	0.189313
HMT1	-1.04136	-0.873587
HNM1	-0.650883	-0.738542
HOG1	-0.141652	-0.0510026
HOL1	-0.289655	-0.216414
HOM2	-0.70844	-0.413591
HOM3	-1.31988	-1.25649
HOM6	-0.817006	-0.601417
HOS3	0.436006	0.37967
HOS4	0.0410443	0.0155372
HOT13	-0.622469	0.00874019
HRD1	-0.0400655	-1.48945
HRD3	-0.0373034	0.0244019
HRQ1	0.147547	0.0538291
HSC82	-0.287347	-0.510674
HSE1	0.0757315	0.121405
HSP10	-1.15476	-0.980918
HSP104	0.531408	0.574991
HSP82	0.399888	0.221939
HST1	0.374797	0.318173
HTS1	-0.531393	-0.824925
HUA2	0.454267	0.422059
HUL5	0.381297	0.242621
HUT1	-0.257489	-0.409176
HXK1	-0.181007	0.576775
HXK2	-1.32602	-0.888609
HXT2	-1.59539	-2.28045
HXT3	-0.129446	-0.963214
HYM1	0.0668518	0.0662707
HYR1	-0.488273	0.269454
ICE2	-0.471603	-0.568658
IDI1	-0.805089	-0.368892
IDP1	-0.365976	-0.378033
IDS2	-0.20297	-0.427509
IFA38	-0.0338917	-0.288452
IKI3	0.258865	0.13646
ILM1	-0.0750201	-0.432973
ILS1	-1.13972	-1.26353
ILV1	-0.411684	-0.0328087
ILV2	-0.874261	-0.447678
ILV3	-1.11675	-1.12293
ILV5	-1.17073	-1.17647
ILV6	-0.118021	-0.0236091
IMD4	-0.25282	-0.264539
IMH1	-0.173057	-0.161447
IMP2'	0.224966	0.0790836
IMP3	-0.00658111	-0.091293
IMP4	-0.346327	-0.495888
INA22	-0.097513	-0.137037
INM1	-0.865129	-0.801545
INM2	-0.177996	-0.19165
INP52	0.295281	0.00383442
INP53	-0.432743	-0.405497
INP54	-0.0645466	-0.32039
IOC2	0.219562	-0.0166086
IOC4	0.53025	0.355712
IPI1	0.0756508	0.363179
IPI3	0.365456	0.13179
IPP1	-0.841716	-0.340431
IPT1	-0.0808444	-0.771484
IQG1	0.303397	-0.160244
IRA2	0.550997	0.53645
IRC20	0.34444	0.158782
IRC22	-0.115448	-0.581903
IRC23	-0.540973	-0.534572
IRC5	-0.428777	-0.802446
IRC8	-1.31339	-1.8912
IRE1	-0.174616	-0.21516
IRR1	0.0601051	-0.0517968
ISC1	-0.0991998	-0.198351
IST2	-0.616679	-1.17319
ISW1	-0.426256	-0.658011
ISW2	-0.0909722	-0.104645
ITC1	-0.0276647	-0.458458
ITR1	0.109657	-0.10287
ITR2	0.187506	0.283012
IZH1	-2.26249	-2.73736
IZH2	-0.151379	-0.328425
IZH3	-1.28572	-2.4372
IZH4	-1.87832	-1.74496
JIP4	0.536187	0.464307
JJJ1	-0.711161	-0.528841
JSN1	0.353612	0.359326
KAP104	0.115397	0.15158
KAP114	0.283152	0.174139
KAP120	0.227284	0.144295
KAP122	0.129154	0.00930537
KAP123	-0.544783	-0.84409
KAP95	0.457467	0.364041
KAR1	-0.579315	-0.641238
KAR3	0.218972	0.073735
KCC4	-0.381727	-0.513176
KEI1	0.522872	0.395559
KEL1	0.00196254	-0.050438
KEL3	-0.0145362	-0.241754
KES1	-0.320566	-0.336401
KEX1	-0.591056	-0.121599
KHA1	-0.0792249	-0.0308352
KIC1	0.355045	0.366258
KIN1	0.513089	0.508031
KIN2	0.081057	0.0716318
KIN28	0.43036	0.250801
KIN3	-0.53631	-0.816211
KIN4	0.380135	0.167207
KIP3	-0.0981117	-0.0280139
KKQ8	-0.0701381	-0.21672
KOG1	0.474974	0.372841
KRE28	0.06256	-0.210131
KRI1	-0.365749	-0.263567
KRR1	0.36674	0.160031
KRS1	-1.0477	-1.00972
KTR3	-0.0210732	0.193054
KTR5	-0.604803	0.118554
KTR7	-0.657038	-0.288588
LAA1	0.430726	0.259193
LAC1	-1.48164	-0.964923
LAG1	-1.49473	-1.15712
LAM1	-0.385802	-0.694928
LAM4	-0.639353	-1.04803
LAM5	0.430327	0.226029
LAM6	-0.139183	0.0314331
LAP2	-0.573417	-0.352653
LAP3	-0.0712733	0.265133
LAS17	-0.0522185	-0.117953
LAS21	-0.203285	-0.178358
LAT1	0.318323	0.290311
LCB1	-0.213633	-0.542635
LCB2	-0.180065	-0.441042
LCB3	-0.682393	-0.966897
LCB4	-0.568109	-0.603354
LCD1	0.314077	0.115586
LCL3	-0.398347	-0.238011
LDB16	-0.584283	-0.452437
LDB19	0.385538	0.235445
LEM3	-0.0359725	0.206571
LEU1	-0.730047	-0.383052
LEU4	-1.30925	-1.15507
LEU9	-1.09975	-1.226
LIA1	-1.03264	-0.730102
LIP1	-1.60891	-0.704167
LIP5	-0.292523	-0.290748
LNP1	-0.120145	-0.528635
LOA1	-0.578256	-0.655284
LOC1	0.479217	0.418947
LOS1	-0.564031	-0.818259
LPD1	0.192363	0.240309
LRG1	0.0322811	-0.0816543
LRO1	-0.744256	0.243666
LSB1	0.0188543	-0.333911
LSB3	0.380964	0.212545
LSB6	0.0015702	0.127187
LSC1	-0.906575	-1.20816
LSC2	0.440847	0.53373
LSG1	-0.154748	-0.399661
LSP1	0.383273	0.431722
LTE1	-0.239885	-0.140868
LYP1	-1.00878	-1.89043
LYS12	-1.42341	-1.48438
LYS2	-0.566008	-0.605242
LYS20	-0.424701	-0.359089
LYS21	-0.225169	-0.215767
LYS4	-0.664682	-0.772302
LYS9	-0.590625	-0.558675
MAD2	0.386955	0.337166
MAE1	-0.856681	-0.83742
MAK10	0.424208	0.210554
MAK11	0.502285	0.0754752
MAK16	-1.03851	-1.22801
MAK21	-0.304835	-0.680807
MAK5	-0.105819	-0.31756
MAM3	-0.221857	-0.0434448
MAM33	-0.754776	-0.376824
MAP1	-0.0912043	0.168931
MAS1	-0.556742	-0.59124
MAS2	-0.258771	-0.0552293
MCA1	-0.38953	-0.449271
MCH1	-0.370158	-0.436039
MCK1	0.0777256	0.131798
MCM2	-0.565812	-0.715341
MCM3	-0.587119	-0.688409
MCM4	-0.397536	-0.394965
MCM5	-0.747991	-0.818951
MCM6	-0.785716	-0.788707
MCP2	-0.411124	-0.460628
MCR1	0.289825	0.573384
MCX1	0.0900834	-0.0200322
MDH3	0.196526	0.408132
MDJ2	-0.399562	-0.125327
MDL1	-0.435489	-0.396435
MDL2	-0.180928	-0.0721361
MDM1	-0.220334	-0.718321
MDM10	-0.48299	-0.33195
MDM12	-0.210153	-0.117973
MDM20	0.30267	0.276271
MDM32	-0.421321	-0.159677
MDM34	-0.440071	-0.317005
MDM38	-0.284273	-0.24854
MDN1	-0.380337	-0.605995
MDR1	0.427969	0.332706
MDS3	0.208082	0.103016
MDV1	0.0856859	0.146264
MEC1	0.560537	0.501711
MEF1	-1.11413	-0.892819
MEH1	-0.0258246	-0.0374907
MES1	-0.876656	-0.893515
MET10	-0.76077	-1.05039
MET13	-0.36417	-0.613124
MET14	-2.95663	-2.88098
MET18	0.294335	0.172523
MET30	0.218087	0.194049
MET5	-1.05539	-1.15961
MET6	-0.175971	-0.0779513
MET7	-0.790674	-0.923975
MEU1	-1.59369	-1.28549
MEX67	0.444428	0.399072
MFG1	0.266961	0.204303
MGA2	-0.881996	-0.643674
MGM1	-0.73711	-0.756521
MGR1	-0.255292	-0.0539087
MGR3	-0.468653	-0.29998
MHP1	0.366526	0.322502
MIA40	-1.05544	-0.482807
MIC10	-0.378902	-0.39057
MIC12	-0.476588	-0.395144
MIC19	-0.310488	-0.0579883
MIC26	-0.902011	-0.847719
MIC27	-0.522978	-0.378747
MIC60	-0.407547	-0.202622
MIM1	-0.685741	-0.84298
MIP1	0.0556725	0.267133
MIR1	-0.522047	-0.284112
MIS1	0.248019	0.192867
MIT1	-0.715219	-0.912982
MKK1	-0.2248	-0.327239
MKK2	-0.0252568	-0.27983
MLC1	0.257213	0.195072
MLF3	-1.05887	-0.683087
MLH1	0.40063	0.198558
MLP1	-0.673121	-0.355984
MLP2	-0.477198	-0.412494
MMF1	-1.45452	-0.833767
MMM1	-0.536106	-0.489412
MMT1	-0.714513	-0.671485
MMT2	-0.0539955	-0.167601
MNL1	-0.449743	0.104063
MNL2	-0.688118	-0.124919
MNN10	-1.16311	-0.272324
MNN11	-1.48999	-0.510976
MNN5	-0.865428	0.0639391
MNN9	-0.356966	0.18651
MNP1	0.464099	0.157381
MNR2	-0.00645538	0.290662
MNS1	-0.547654	-0.525919
MOB1	-0.0107758	-0.271368
MOT1	-0.0327078	-0.258088
MOT2	0.31341	0.225673
MPC3	-0.372052	-0.694622
MPD2	0.243615	0.46178
MPM1	0.0861136	0.302014
MPP10	-0.225094	-0.378547
MPS2	-0.465152	-0.370629
MPS3	-0.302328	0.486
MRD1	-0.991907	-1.30432
MRH1	-0.117328	-0.302204
MRP1	0.0316238	-0.164193
MRP17	-0.0538747	0.116859
MRP20	0.535026	0.462374
MRP4	-0.674973	-0.520338
MRPL10	0.347003	0.203796
MRPL11	0.310605	0.0924669
MRPL17	0.550285	0.457061
MRPL22	0.350268	0.362959
MRPL23	0.495283	0.483023
MRPL24	0.53938	0.503061
MRPL25	0.274311	0.182957
MRPL31	0.20709	0.48261
MRPL4	0.471714	0.327368
MRPL40	0.319999	0.29789
MRPL49	0.141392	0.157173
MRPL8	0.402105	0.37534
MRS4	-1.0855	-1.21244
MRS6	-0.888377	-0.970858
MRX10	0.098664	0.0110296
MRX3	0.104131	0.296653
MRX4	-0.293055	-0.247289
MSB1	-0.0140189	-0.13475
MSC2	-0.0180794	-0.258823
MSC7	-0.0439701	-0.292538
MSH1	0.0119378	-0.209932
MSH2	0.118812	0.0411959
MSH3	0.44387	0.473304
MSH6	-0.0874771	-0.115072
MSK1	0.537454	0.19662
MSN5	0.328321	0.115766
MSS4	0.322455	0.0655174
MSS51	0.192336	0.0813371
MST28	-0.244633	-0.582652
MTC1	0.268933	0.146216
MTC3	-0.440367	-0.382303
MTC4	-0.289034	-0.577999
MTC6	-0.436023	0.549549
MTR4	-0.753464	-0.963317
MUP1	0.309144	-0.753626
MVD1	-0.300922	-0.17046
MVP1	0.312029	0.0668199
MXR1	-0.849099	-0.855097
MYO1	-0.790087	-0.867349
MYO4	0.475378	0.331386
MYO5	0.443701	0.349194
NAM7	0.407919	0.183973
NAN1	0.245874	-0.0262363
NAP1	-0.27919	-0.395621
NAT1	0.320211	0.161176
NAT10	-0.0910093	-0.300078
NAT2	-0.820155	-0.813182
NAT3	0.427957	0.460642
NBA1	-1.39287	-1.66229
NBP1	0.353868	0.422584
NBP35	-0.324856	-0.470933
NCA2	-0.0638084	0.106179
NCE102	-0.379664	-0.0779122
NCL1	-0.246628	-0.292547
NCP1	-0.118732	-0.452028
NDC1	-0.472963	-0.589464
NDE1	-0.996874	-0.64336
NEM1	0.0561958	-0.357739
NEO1	0.567166	0.249656
NET1	-0.647741	-0.673238
NEW1	-0.242108	-0.514668
NFS1	0.209305	-0.0216476
NHA1	0.00166838	0.203974
NIC96	-0.0195314	-0.000548645
NIF3	-0.648749	-0.607676
NIP1	-0.278749	-0.307551
NIS1	-1.3133	-0.973366
NIT3	-1.3295	-1.15088
NMA1	0.0426774	0.135695
NMA111	-0.426183	-0.432788
NMD2	0.263243	0.176652
NMD3	-0.25257	-0.515208
NMD5	0.297576	0.116674
NMT1	-0.727764	-0.724309
NNF2	-0.591874	-0.679567
NOB1	-0.206075	-0.411975
NOC2	-0.236217	-0.572622
NOC3	-0.762984	-1.23568
NOC4	-0.0290307	-0.088019
NOG1	-0.541221	-0.788963
NOG2	-0.912443	-1.38785
NOP1	0.351898	0.277191
NOP10	0.399575	0.204634
NOP12	0.00616568	0.00359059
NOP13	0.109565	-0.0310729
NOP14	-0.792322	-1.14775
NOP2	-0.0506373	-0.315925
NOP4	-0.229675	-0.611654
NOP56	-0.625953	-0.706747
NOP58	-0.549997	-0.627506
NOP6	-0.162107	-0.0838121
NOP7	-0.740465	-0.970447
NOP8	0.221038	0.129493
NOP9	0.513086	0.376913
NOT3	-0.0896952	-0.1682
NOT5	-0.139149	-0.257393
NPA3	-1.11809	-1.34303
NPL3	-0.122847	-0.0509034
NPL4	-0.70711	-0.868498
NPR1	0.11392	0.0557969
NPR2	0.212793	0.169582
NPT1	-0.312709	-0.343185
NPY1	-0.0865628	0.530109
NRD1	0.0918805	-0.00110555
NRP1	-0.6565	-1.01345
NRT1	-0.48732	-1.57662
NSA2	-0.488834	-0.631928
NSG1	-0.585198	-0.667594
NSG2	-0.114643	-0.0922639
NSP1	-0.941166	-0.946591
NSR1	0.324019	0.381286
NST1	-0.236691	-0.43664
NTE1	-0.358457	-0.695179
NUC1	-1.04216	-0.957503
NUF2	0.369291	-0.0229061
NUG1	-0.36358	-0.428199
NUP1	-0.913651	-0.876417
NUP100	-0.318221	-0.175758
NUP116	-0.105046	-0.0383469
NUP120	0.574158	0.562057
NUP133	0.225351	0.196129
NUP145	0.0201743	0.0467754
NUP157	-0.201318	-0.133188
NUP159	-0.625832	-0.727584
NUP170	-0.398312	-0.356142
NUP188	-0.131099	-0.145671
NUP192	-0.0375368	-0.124923
NUP2	-0.936935	-0.104764
NUP53	-0.603339	-0.658717
NUP57	-0.575551	-0.301417
NUP60	0.213499	0.0377984
NUP82	-0.576797	-0.587672
NUP84	0.132476	0.107425
NUP85	0.36146	0.158138
NUR1	-0.25751	-0.165553
NUS1	-0.0186099	-0.0607458
NUT1	0.555887	0.406989
NVJ1	-0.0683434	-0.0939268
NYV1	0.392627	0.580914
OAC1	-1.596	-1.28269
OCT1	0.131803	-0.130513
ODC1	0.236939	0.33943
ODC2	-1.44312	-1.28172
OKP1	0.336501	0.063669
OLA1	-1.89774	-1.47444
OLE1	-0.823381	-0.771151
OM14	-0.160505	0.0620129
OMA1	0.0676157	0.0475765
OMS1	-0.625979	-0.545453
OPI1	-0.672631	-1.22353
OPI3	0.18516	0.0227969
OPT1	-2.59651	-3.74642
OPT2	-0.437823	-0.283416
OPY2	0.32039	0.527959
ORC1	-0.321832	-0.41473
ORC2	-0.147279	-0.174075
ORC3	-0.0989655	-0.102248
ORC4	-0.156401	-0.321938
ORC5	0.403528	0.0639765
ORC6	0.177522	-0.100469
ORM1	-0.998309	-0.90106
OSH2	0.330147	0.0197824
OSH3	0.376351	0.115568
OSH6	0.00805732	-0.176353
OSH7	-1.36015	-1.39182
OSM1	-0.255285	-0.338792
OST1	-0.350429	-0.49671
OST2	0.0400479	-0.0478265
OST3	-0.125423	-0.646484
OST5	-0.559274	-0.973371
OST6	-0.567303	-0.868073
OSW5	0.144251	0.423973
OXA1	-0.783202	-0.720082
OXP1	-0.610468	-0.500629
OYE2	0.00987068	0.251102
P1707_RE	-0.0627532	-0.448518
PAB1	-0.116625	0.157368
PAC10	-0.807256	-0.903283
PAL1	-0.0198068	-0.126969
PAM16	-1.05432	-1.01275
PAM17	-0.6077	-0.535086
PAM18	-1.01559	-0.939467
PAN1	-0.263253	-0.457533
PAN2	0.486771	0.255471
PAN3	0.18626	-0.0396379
PAN5	-0.0793961	-0.132833
PAP1	-0.245031	-0.53243
PAT1	0.10625	-0.0994766
PBN1	-0.245291	-0.219697
PBS2	0.497812	0.548761
PCF11	0.227679	0.157187
PCL6	0.171382	-0.0223189
PCM1	-0.145207	0.0306076
PCT1	-0.240003	-0.255695
PDC1	-0.617088	-0.553206
PDC2	0.294154	0.100239
PDR1	0.0511139	-0.104732
PDR12	-0.456119	-0.263838
PDR15	-0.332798	-0.485265
PDR16	-0.448791	-0.808665
PDR5	0.250738	-0.468723
PDS5	0.333422	0.297573
PDX1	0.414891	0.416462
PEA2	-0.20205	-0.251734
PEP3	0.520999	0.477678
PEP5	0.4827	0.407044
PEP7	0.500992	0.47318
PER1	-0.511459	-0.24243
PER33	0.0896303	-0.271648
PET54	0.0750066	-0.0341246
PET8	-0.135504	-0.0359626
PET9	-0.490181	-0.619697
PEX1	0.330446	0.294416
PEX10	0.0784087	-0.0734165
PEX11	0.155672	-0.151707
PEX12	-0.0797759	-0.175965
PEX13	-0.466143	-0.620815
PEX14	-0.0436501	-0.459045
PEX15	-0.194644	-0.482407
PEX17	-0.0265824	-0.330618
PEX19	-0.027515	-0.781375
PEX22	0.130792	-0.0981983
PEX25	-0.249365	-0.511722
PEX27	0.370204	0.244299
PEX28	0.0345217	-0.097531
PEX29	0.512999	0.276783
PEX3	0.214589	0.0798929
PEX30	0.238861	-0.175672
PEX31	-0.444106	-0.882305
PEX32	-0.101536	-0.57347
PEX34	-0.666487	-1.36975
PEX4	0.224375	-0.103157
PEX5	-0.591899	-0.543592
PEX6	0.386125	0.243991
PEX8	0.09205	0.271155
PFA3	-0.127869	-0.405592
PFA4	-0.67862	-0.575104
PFF1	-0.501629	0.348598
PFK1	-0.457001	-0.927303
PFK2	0.0244846	-0.149649
PFK26	-0.134211	0.183889
PFS2	0.547195	0.497657
PFY1	-1.65545	-1.24508
PGA1	-0.746025	-0.0336034
PGA2	-0.46493	-0.998886
PGA3	-0.638009	-0.794297
PGC1	0.439737	0.471199
PGI1	-0.110533	0.0620883
PGK1	-0.492101	0.0159483
PGM1	-0.503209	-0.924032
PHB1	-0.557287	-0.42213
PHB2	-0.535177	-0.328243
PHO81	0.174571	-0.154544
PHO84	-3.21079	-2.53409
PHO85	-0.185745	0.0483301
PHO86	-0.403671	-0.647686
PHO87	-0.486818	-0.383865
PHO88	-0.44182	-0.679223
PHO90	-1.27175	-1.59573
PHO91	-0.458068	-0.329232
PHS1	0.115309	-0.239443
PIF1	0.0582962	-0.0430653
PIK1	0.00866365	-0.124939
PIM1	0.175324	0.0668741
PIN2	-0.281153	0.0479469
PIP2	-0.117515	-0.194418
PIS1	-0.231124	-0.640344
PKC1	0.462702	0.392992
PKH1	0.207189	0.3006
PKH3	0.257715	0.332579
PKR1	-0.585051	-0.797253
PLB2	-1.64482	0.438891
PLP1	0.219532	0.260316
PMA1	-0.158403	-0.38441
PMA2	0.267345	0.464282
PMD1	0.13723	-0.0241997
PMI40	-0.510147	-0.0912538
PMR1	0.251553	0.0898968
PMT1	-0.0348429	0.0993743
PMT2	0.0757851	-0.0288376
PMT4	-0.688165	-0.751018
PMT5	0.304312	0.449528
PMT6	-0.207337	0.276509
PMT7	-0.231506	-0.329328
PMU1	-0.304109	0.357482
PNG1	0.250254	0.25134
PNO1	-0.624403	-0.48335
PNT1	-0.409087	-0.349068
POB3	0.533172	0.531652
POL1	-0.19001	-0.519947
POL2	0.227347	0.00875434
POL3	0.302278	0.0821158
POL31	0.412249	0.297841
POL5	0.251297	0.0488093
POM152	-0.814164	-0.347515
POM33	0.316707	-0.0912579
POM34	-0.523178	-0.520746
POP1	0.442208	0.358391
POP2	-0.284412	-0.173272
POP4	-0.0118205	0.308262
POP5	-0.100416	0.111624
POR1	0.0105059	0.239941
POR2	-1.07647	-1.049
POS5	-0.250755	0.143151
PPH21	0.391604	0.34828
PPT1	-1.29177	-1.26871
PPX1	0.113049	0.421728
PRE1	-0.825096	-0.133274
PRE10	-0.156377	-0.00138548
PRE2	-0.0445582	0.0334199
PRE3	-0.621348	-0.0125258
PRE5	-0.356087	0.270486
PRE6	-0.757719	-0.283749
PRE7	-0.54211	-0.147502
PRE8	-0.134869	-0.0420302
PRE9	-1.37028	-1.24416
PRI1	0.0752022	0.0744341
PRI2	-0.249102	-0.46811
PRK1	0.567092	0.501588
PRM15	-1.14763	-1.13374
PRO1	-0.72943	-0.823163
PRO2	-0.0491438	-0.220608
PRO3	0.579672	0.150311
PRP2	0.370854	0.38877
PRP22	0.493625	0.556719
PRP28	-0.128142	-0.223599
PRP39	0.0737181	-0.183613
PRP4	0.514649	0.419548
PRP43	0.422062	0.12806
PRP8	0.398759	0.230676
PRR1	-0.529464	-0.931384
PRS1	-0.410976	-0.421998
PRS2	-0.637458	-0.311665
PRS3	0.0441111	0.0731949
PRS5	-0.702688	-0.806059
PRT1	-0.0666511	-0.164242
PSA1	-0.536199	-0.757728
PSD1	-1.42106	-0.846092
PSE1	0.145962	-0.0458985
PSK1	-0.447993	-0.548586
PSK2	-0.416229	-0.413771
PSP1	0.481686	0.386902
PSP2	-0.428345	-0.418767
PSR1	-0.38905	-0.239662
PSR2	-0.44353	-0.764994
PTA1	0.243423	0.204785
PTC2	-0.497111	-0.242257
PTC4	0.438031	0.486041
PTC5	-0.228064	-0.222392
PTC7	-0.534584	-0.418411
PTH2	-0.386325	-0.730324
PTK1	-0.165722	-0.567062
PTM1	-0.0387128	0.361152
PTP3	-0.458967	-0.740634
PTR2	-0.727404	-1.4317
PUB1	-0.307809	-0.522537
PUF2	0.237884	0.114878
PUF3	0.525418	0.485995
PUF4	0.13839	-0.0110998
PUF6	0.0851823	-0.123052
PUP1	-1.53156	-1.40653
[truncated: 953 more rows]
