# Supplementary material for: MemPrep, a new technology for isolating organellar membranes provides fingerprints of lipid bilayer stress
Source: EMBO J. 2024 Mar 15;43(8):13. doi: 10.1038/s44318-024-00063-y (PMC11021466; doi:10.1038/s44318-024-00063-y)
Supplement: Supplementary file 8 — EV and Appendix Figure Source Data [file 44318_2024_63_MOESM8_ESM.zip › Figure EV5E_GOterms.xlsx]

## Sheet: GO_enrichment_cluster_BP_kmeans
kmeans cluster	ID	Description	p adjust	geneID	Count	odds_ratio
1	GO:0045229	external encapsulating structure organization	3.54356e-05	856545/850992/853820/851848/855355/854127/853265/851722/852856/853111	10	7.5928
1	GO:0071555	cell wall organization	3.54356e-05	856545/850992/853820/851848/855355/854127/853265/851722/852856/853111	10	7.5928
1	GO:0071554	cell wall organization or biogenesis	3.54356e-05	856545/850992/853820/851848/855355/854127/853265/851722/852530/852856/853111	11	6.42857
1	GO:0005975	carbohydrate metabolic process	6.173e-05	856137/850992/853820/854334/851848/855355/854127/853265/852530/852856	10	6.83891
1	GO:0071852	fungal-type cell wall organization or biogenesis	0.00019744	856545/853820/851848/855355/854127/853265/851722/852530/853111	9	6.88776
1	GO:0005976	polysaccharide metabolic process	0.000362392	850992/851848/855355/854127/853265/852530	6	12.31
1	GO:0044262	cellular carbohydrate metabolic process	0.00106071	856137/854334/851848/855355/854127/853265/852530	7	7.75862
1	GO:0006073	cellular glucan metabolic process	0.00124843	851848/855355/854127/853265/852530	5	12.688
1	GO:0044042	glucan metabolic process	0.00124843	851848/855355/854127/853265/852530	5	12.688
1	GO:0051273	beta-glucan metabolic process	0.00124843	855355/854127/853265/852530	4	19.2857
1	GO:0051274	beta-glucan biosynthetic process	0.00124843	855355/854127/853265/852530	4	19.2857
1	GO:0042546	cell wall biogenesis	0.00124843	856545/853820/855355/854127/853265/852530	6	8.76623
1	GO:0044264	cellular polysaccharide metabolic process	0.00124843	851848/855355/854127/853265/852530	5	12.0536
1	GO:0009272	fungal-type cell wall biogenesis	0.00147736	856545/853820/855355/854127/852530	5	11.4796
1	GO:0034406	cell wall beta-glucan metabolic process	0.00361038	855355/854127/852530	3	26.2987
1	GO:0034410	cell wall beta-glucan biosynthetic process	0.00361038	855355/854127/852530	3	26.2987
1	GO:0009250	glucan biosynthetic process	0.00361038	855355/854127/853265/852530	4	13.7755
1	GO:0033692	cellular polysaccharide biosynthetic process	0.00449912	855355/854127/853265/852530	4	12.8571
1	GO:0000271	polysaccharide biosynthetic process	0.00485892	855355/854127/853265/852530	4	12.4424
1	GO:0010383	cell wall polysaccharide metabolic process	0.0048763	855355/854127/852530	3	22.2527
1	GO:0070592	cell wall polysaccharide biosynthetic process	0.0048763	855355/854127/852530	3	22.2527
1	GO:1901136	carbohydrate derivative catabolic process	0.0073027	850992/854334/851627	3	19.2857
1	GO:0031505	fungal-type cell wall organization	0.00845614	851848/855355/854127/853265/851722/853111	6	5.6172
1	GO:0034637	cellular carbohydrate biosynthetic process	0.00949654	855355/854127/853265/852530	4	9.89011
1	GO:0016052	carbohydrate catabolic process	0.0145185	856137/850992/853820/851848	4	8.76623
1	GO:0016051	carbohydrate biosynthetic process	0.042047	855355/854127/853265/852530	4	6.53753
1	GO:0044036	cell wall macromolecule metabolic process	0.0489692	855355/854127/852530	3	9.3318
1	GO:0044038	cell wall macromolecule biosynthetic process	0.0489692	855355/854127/852530	3	9.3318
1	GO:0070589	cellular component macromolecule biosynthetic process	0.0489692	855355/854127/852530	3	9.3318
2	GO:0006825	copper ion transport	0.000212919	856241/850911/854013	3	103.846
2	GO:0000041	transition metal ion transport	0.0047134	856241/850911/854013	3	28.7234
2	GO:0046916	cellular transition metal ion homeostasis	0.0047134	856241/850911/854013	3	25.9615
2	GO:0055076	transition metal ion homeostasis	0.0047134	856241/850911/854013	3	24.5455
2	GO:0030001	metal ion transport	0.00675355	856241/850911/854013	3	20.1493
2	GO:0006875	cellular metal ion homeostasis	0.00675355	856241/850911/854013	3	19.0141
2	GO:0055065	metal ion homeostasis	0.00708995	856241/850911/854013	3	17.7632
2	GO:0098771	inorganic ion homeostasis	0.0120429	856241/850911/854013	3	13.6364
2	GO:0030003	cellular cation homeostasis	0.0120429	856241/850911/854013	3	13.5
2	GO:0055080	cation homeostasis	0.0120429	856241/850911/854013	3	12.8571
2	GO:0006873	cellular ion homeostasis	0.0120429	856241/850911/854013	3	12.6168
2	GO:0006826	iron ion transport	0.0120429	850911/854013	2	34.6154
2	GO:0006879	cellular iron ion homeostasis	0.0120429	850911/854013	2	34.6154
2	GO:0050801	ion homeostasis	0.0120429	856241/850911/854013	3	11.7391
2	GO:0055072	iron ion homeostasis	0.0133437	850911/854013	2	31.0345
2	GO:0055082	cellular chemical homeostasis	0.0140821	856241/850911/854013	3	10.6299
2	GO:0048878	chemical homeostasis	0.0189766	856241/850911/854013	3	9.24658
2	GO:0065008	regulation of biological quality	0.0189766	856241/850911/854013/851904	4	5.34125
2	GO:0006812	cation transport	0.0189766	856241/850911/854013	3	8.88158
2	GO:0019725	cellular homeostasis	0.0189766	856241/850911/854013	3	8.88158
2	GO:0042592	homeostatic process	0.0385585	856241/850911/854013	3	6.81818
4	GO:0097502	mannosylation	0.00494015	853538/852094/856054/856718/852303/852635/854801	7	8.55978
4	GO:0009101	glycoprotein biosynthetic process	0.00552484	854498/853538/852094/856054/856718/852303/852635/854801	8	6
4	GO:0006493	protein O-linked glycosylation	0.00552484	852094/856054/856718/852635/854801	5	12.2283
4	GO:0009100	glycoprotein metabolic process	0.00575249	854498/853538/852094/856054/856718/852303/852635/854801	8	5.55556
4	GO:0070085	glycosylation	0.00575249	854498/853538/852094/856054/856718/852303/852635/854801	8	5.55556
4	GO:0006486	protein glycosylation	0.0136814	854498/852094/856054/856718/852303/852635/854801	7	5.46875
4	GO:0043413	macromolecule glycosylation	0.0136814	854498/852094/856054/856718/852303/852635/854801	7	5.46875
4	GO:1901137	carbohydrate derivative biosynthetic process	0.0137994	851763/856175/854498/853538/852094/856054/856718/852303/852635/854801/851620	11	3.38115
4	GO:0034755	iron ion transmembrane transport	0.0381549	850502/852506/852117	3	15.3409
5	GO:0071554	cell wall organization or biogenesis	0.000174524	854797/853199/852857/851007/855880/851246/854514/853935/851625/855422/853196	11	6.42857
5	GO:0071852	fungal-type cell wall organization or biogenesis	0.000678615	854797/853199/852857/851007/855880/851246/854514/851625/855422	9	6.88776
5	GO:0070085	glycosylation	0.0018077	852458/852857/854514/853935/853634/855796/856050	7	5.55556
5	GO:0042546	cell wall biogenesis	0.00421311	852857/855880/851246/854514/853935/855422	6	8.76623
5	GO:0009272	fungal-type cell wall biogenesis	0.00421311	852857/855880/851246/854514/855422	5	11.4796
5	GO:0030148	sphingolipid biosynthetic process	0.0215797	852458/855880/851246/856050	4	10.2857
5	GO:0005975	carbohydrate metabolic process	0.0215797	853199/852857/851007/853288/854514/853196/854708	7	6.83891
5	GO:0006073	cellular glucan metabolic process	0.0215797	852857/851007/854514/854708	4	12.688
5	GO:0044042	glucan metabolic process	0.0215797	852857/851007/854514/854708	4	12.688
5	GO:0044264	cellular polysaccharide metabolic process	0.0228542	852857/851007/854514/854708	4	12.0536
5	GO:0006486	protein glycosylation	0.0228542	852857/854514/853935/853634/855796	5	5.46875
5	GO:0043413	macromolecule glycosylation	0.0228542	852857/854514/853935/853634/855796	5	5.46875
5	GO:0009101	glycoprotein biosynthetic process	0.0252248	852857/854514/853935/853634/855796	5	6
5	GO:0006487	protein N-linked glycosylation	0.0252248	852857/854514/853935/853634	4	8
5	GO:0006665	sphingolipid metabolic process	0.0252248	852458/855880/851246/856050	4	7.82609
5	GO:0097502	mannosylation	0.0252248	852458/853935/855796/856050	4	8.55978
5	GO:0005976	polysaccharide metabolic process	0.0257495	852857/851007/854514/854708	4	12.31
5	GO:0009100	glycoprotein metabolic process	0.0260087	852857/854514/853935/853634/855796	5	5.55556
5	GO:0006493	protein O-linked glycosylation	0.027423	853935/853634/855796	3	12.2283
5	GO:0045229	external encapsulating structure organization	0.0280112	854797/853199/851007/854514/851625/853196	6	7.5928
5	GO:0071555	cell wall organization	0.0280112	854797/853199/851007/854514/851625/853196	6	7.5928
5	GO:0006457	protein folding	0.0280112	851898/852130/855880/851246/853789	5	5.17241
5	GO:0044262	cellular carbohydrate metabolic process	0.0280112	852857/851007/853288/854514/854708	5	7.75862
5	GO:1901137	carbohydrate derivative biosynthetic process	0.0360242	852458/852857/854514/853935/853634/855796/856050	7	3.38115
5	GO:0046467	membrane lipid biosynthetic process	0.0432928	852458/855880/851246/856050	4	6
5	GO:0044036	cell wall macromolecule metabolic process	0.0444811	852857/854514/853935	3	9.3318
5	GO:0044038	cell wall macromolecule biosynthetic process	0.0444811	852857/854514/853935	3	9.3318
5	GO:0070589	cellular component macromolecule biosynthetic process	0.0444811	852857/854514/853935	3	9.3318
6	GO:0006508	proteolysis	0.000732221	852589/856533/855949/856649/855343/850811/850812/854164/854011	9	5.85824
6	GO:0071554	cell wall organization or biogenesis	0.0276244	853102/856533/855240/855562/850811/850812	6	6.42857
6	GO:0045229	external encapsulating structure organization	0.0344123	853102/856533/855562/850811/850812	5	7.5928
6	GO:0071555	cell wall organization	0.0344123	853102/856533/855562/850811/850812	5	7.5928
6	GO:0016485	protein processing	0.0363091	855949/855343/850811	3	14.0138
7	GO:0031331	positive regulation of cellular catabolic process	0.00305453	856162/856136/852685/856700/850520/850523/851877/853603/852513/856362/855386/852003/854179/850941	14	3.87692
7	GO:0010508	positive regulation of autophagy	0.00305453	856162/856136/852685/850520/850523/851877/853603/856362/855386/854179/850941	11	4.752
7	GO:0009896	positive regulation of catabolic process	0.00364591	856162/856136/852685/856700/850520/850523/851877/853603/852513/856362/855386/852003/854179/850941	14	3.6878
7	GO:0016241	regulation of macroautophagy	0.00845395	856162/852685/850520/851877/855897/853603/856362/855386/854179/853632/850941	11	4.09655
7	GO:0010506	regulation of autophagy	0.0114496	856162/856136/852685/850520/850523/851877/855897/853603/856362/855386/854179/853632/850941	13	3.42439
7	GO:0044088	regulation of vacuole organization	0.0152997	856162/852685/855897/853603/856362/856294/854179/851482/856062/851112	10	4
7	GO:2000785	regulation of autophagosome assembly	0.0152997	856162/852685/855897/853603/856362/854179	6	6.48
7	GO:0035556	intracellular signal transduction	0.0152997	852274/855090/854778/855942/856924/855561/852265/851877/852681/854441/853603/852728/852437/851921/851706/856362/854053/851985/850497/856294/853056/851536/851997/854701/855043/853632/855898/856828/851482/850941/853300/853733	32	1.96364
7	GO:1902531	regulation of intracellular signal transduction	0.0174831	854778/852265/851877/852681/853603/852728/852437/851921/851706/856362/856294/853056/851997/853632/856828/851482	16	2.74286
7	GO:0031329	regulation of cellular catabolic process	0.019301	856162/856136/852685/856700/850520/850523/851877/855897/853603/852513/856362/854053/855386/852003/854179/853632/850941	17	2.58592
7	GO:0007264	small GTPase mediated signal transduction	0.019301	854778/855942/856924/853603/852437/851921/856362/851985/850497/856294/853056/851997/853632/855898	14	2.90769
7	GO:0016239	positive regulation of macroautophagy	0.019301	856162/852685/850520/851877/855386/854179/850941	7	5.04
7	GO:1902115	regulation of organelle assembly	0.0290843	856162/854778/852685/855897/853603/856362/854053/854179/855898	9	3.73846
7	GO:0051056	regulation of small GTPase mediated signal transduction	0.0290843	854778/853603/852437/851921/856362/853056/851997/853632	8	4.11429
7	GO:0030950	establishment or maintenance of actin cytoskeleton polarity	0.0290843	855090/855561/854770/854701/853632/856828	6	5.4
7	GO:0009894	regulation of catabolic process	0.0319786	856162/856136/852685/856700/850520/850523/851877/855897/853603/852513/856362/854053/855386/852003/854179/853632/850941	17	2.41579
7	GO:0016192	vesicle-mediated transport	0.0373418	853461/856141/854092/851445/855277/853898/852666/853212/856886/851641/851719/852173/851960/854770/855897/855456/855420/854504/854053/852290/856294/850728/854507/852618/852230/854697/851824/854734/851332/854701/852035/851259/851918/854142/853632/852016/853076/851482/856062/854256/851112/850941/851591/853800/851487/855683/853733/853884/856409	49	1.57033
7	GO:0031929	TOR signaling	0.0392004	855090/851877/853603/852728/851706/856362/854701/855043/853632/856828/851482	11	3.04615
7	GO:0030952	establishment or maintenance of cytoskeleton polarity	0.039362	855090/855561/854770/854701/853632/856828	6	4.98462
7	GO:0006897	endocytosis	0.0417806	853461/856141/854092/852666/851641/852173/854770/855897/855420/854053/856294/854507/851918/854142/853632/854256/851112/850941/853733/853884/856409	21	2.1
7	GO:0006974	cellular response to DNA damage stimulus	0.0482429	852274/853746/856924/854776/854227/852865/855102/850520/851877/851716/855897/852728/851561/853609/855503/855639/854818/852234/856918/854392/853531/855426/856453/854179/856890/850691/854980	27	1.86923
9	GO:0045229	external encapsulating structure organization	0.000926081	853282/852920/853618/851132/855352/854683	6	7.5928
9	GO:0071555	cell wall organization	0.000926081	853282/852920/853618/851132/855352/854683	6	7.5928
9	GO:0071554	cell wall organization or biogenesis	0.00279573	853282/852920/853618/851132/855352/854683	6	6.42857
9	GO:0005975	carbohydrate metabolic process	0.0121852	852721/852920/853618/855352/854683	5	6.83891
9	GO:0016052	carbohydrate catabolic process	0.0229994	852721/853618/854683	3	8.76623
9	GO:0031505	fungal-type cell wall organization	0.0229994	853282/852920/851132/854683	4	5.6172
9	GO:0000272	polysaccharide catabolic process	0.0229994	853618/854683	2	37.7622
9	GO:0005976	polysaccharide metabolic process	0.0229994	852920/853618/854683	3	12.31
9	GO:0071852	fungal-type cell wall organization or biogenesis	0.0380306	853282/852920/851132/854683	4	6.88776
